# Supplementary material for: A nanocompartment system contributes to defense against oxidative stress in Mycobacterium tuberculosis
Source: eLife. 2021 Nov 9;10:e74358. doi: 10.7554/eLife.74358 (PMC8635971; doi:10.7554/eLife.74358)
Supplement: Source data 3. [file elife-74358-supp4.zip]

Archive with 2 entries (2 files):
- Source Data File 3.tif
- Source Data File 2.zip
