# Supplementary material for: A nanocompartment system contributes to defense against oxidative stress in Mycobacterium tuberculosis
Source: eLife. 2021 Nov 9;10:e74358. doi: 10.7554/eLife.74358 (PMC8635971; doi:10.7554/eLife.74358)
Supplement: Source data 13. [file elife-74358-supp14.zip › Source Data File 13.wig]

# output:01-Preprocess/KL-01-Lib-S7 fastq1:['01-Preprocess/KL-01-Lib-S7.notCombined_1.fastq.gz'] fastq2:['01-Preprocess/KL-01-Lib-S7.notCombined_2.fastq.gz'] fastq3:['01-Preprocess/KL-01-Lib-S7.extendedFrags.fastq.gz']
variableStep chrom=Chromosome
60 0
72 0
102 0
188 0
246 0
333 0
360 0
426 1
448 0
471 0
483 0
494 0
504 0
514 0
525 0
534 0
601 0
653 0
670 0
706 0
741 0
784 0
794 0
843 0
989 0
1092 0
1104 0
1267 0
1278 0
1345 0
1423 0
1522 235
1552 6
1635 2556
1779 0
1782 0
1788 0
1847 911
1858 22
1921 22
2001 0
2012 359
2063 0
2104 0
2141 0
2232 0
2290 0
2315 0
2318 0
2333 0
2344 0
2363 0
2387 0
2404 0
2427 0
2479 0
2507 0
2537 0
2591 0
2648 0
2738 0
2774 0
2845 0
2920 0
3027 0
3056 0
3066 0
3070 0
3119 0
3131 0
3145 0
3222 0
3228 0
3277 0
3283 3
3329 50
3372 0
3379 0
3384 0
3396 0
3412 0
3425 0
3441 0
3467 1
3471 7
3513 0
3591 556
3682 0
3708 2
3728 3
3739 2
3770 0
3782 0
3796 0
3833 0
3925 0
3960 0
3967 0
3986 1
4011 1
4028 0
4094 41
4118 21
4121 15
4130 1
4158 0
4207 0
4217 90
4353 1
4664 0
4721 0
4789 0
4912 0
4961 0
4970 0
4989 8
4995 1
5066 1535
5120 110
5128 2
5170 60
5230 0
5273 0
5287 0
5336 0
5364 0
5420 0
5439 0
5517 0
5547 0
5579 0
5586 0
5623 0
5631 0
5669 0
5687 0
5792 0
5977 0
5996 0
6055 0
6128 0
6230 1
6249 0
6286 0
6403 1
6490 0
6502 1
6526 0
6605 0
6612 0
6672 0
6729 0
6793 0
6809 0
6856 0
6944 0
6983 1
7067 0
7077 0
7093 0
7225 0
7265 0
7299 168
7383 0
7392 0
7470 0
7551 0
7578 0
7620 0
7686 0
7763 0
7767 0
7798 0
7865 0
7970 0
8031 0
8077 0
8099 0
8127 0
8219 0
8236 0
8288 0
8295 0
8338 0
8391 0
8394 1
8436 0
8486 0
8546 0
8786 0
8858 0
8874 0
8901 0
9030 0
9045 0
9100 15
9150 0
9165 0
9419 0
9465 0
9492 0
9503 0
9519 0
9526 0
9542 0
9564 0
9624 0
9776 0
9816 62
9850 4
9877 881
9894 0
9903 21
10023 0
10104 0
10277 0
10299 0
10414 1
10426 0
10583 2
10600 0
10608 16
10769 0
10826 255
10857 0
10876 0
10884 1
10892 0
10894 0
10907 0
10923 0
10953 0
11096 478
11119 0
11131 0
11176 0
11198 236
11207 453
11289 11
11301 0
11422 1653
11444 0
11530 318
11556 70
11618 377
11659 0
11675 1066
11679 1736
11733 0
11739 532
11743 1198
11749 1
11787 1319
11848 0
12042 106
12054 0
12145 0
12250 21
12352 1920
12466 340
12491 1144
12512 0
12530 29
12621 46
12663 4
12750 170
12798 73
13025 36
13046 336
13079 0
13155 0
13168 2254
13275 0
13309 416
13322 167
13325 74
13369 3
13459 0
13469 0
13486 1
13560 0
13567 0
13595 0
13608 0
13669 0
13686 0
13699 8
13772 0
13852 0
13903 0
14021 1
14059 183
14080 0
14088 58
14096 8
14177 2
14367 0
14421 13
14454 0
14621 19
14661 112
14665 74
14667 841
14677 0
14749 6
14758 842
14782 0
14813 39
14821 0
14872 1
14902 0
14938 0
14968 0
15023 0
15084 0
15114 0
15221 0
15245 0
15269 0
15304 0
15327 0
15366 0
15464 1
15515 1
15576 0
15591 8
15657 0
15773 0
15812 0
15927 0
16161 0
16184 0
16273 0
16433 0
16520 0
16535 0
16558 0
16683 0
16794 0
16851 0
16872 0
16926 0
17015 0
17176 0
17190 0
17205 0
17247 0
17313 0
17333 1
17439 0
17476 0
17483 0
17586 226
17862 0
17981 0
18010 0
18123 0
18140 0
18161 0
18215 0
18454 0
18488 0
18527 0
18666 4
18693 0
18725 0
18907 0
19038 0
19043 0
19081 0
19100 0
19107 0
19134 0
19138 3
19151 0
19179 0
19194 0
19226 1
19239 0
19259 1
19310 31
19453 0
19461 0
19582 0
19667 0
19693 0
19760 0
19771 0
19829 0
19838 0
19914 0
19935 0
19951 0
19963 0
19973 0
19984 0
20002 0
20037 0
20044 0
20092 0
20178 0
20211 0
20234 150
20266 0
20278 2
20345 0
20349 0
20376 1
20456 0
20497 0
20547 8
20650 32
20671 0
20680 37
20712 0
20756 18
20787 20
20859 1
20883 0
21041 0
21204 0
21210 0
21266 0
21359 0
21414 0
21477 0
21481 24
21548 0
21608 0
21777 1178
22070 61
22092 644
22118 6335
22144 0
22187 0
22195 11
22199 1495
22202 706
22279 0
22314 3
22338 5
22454 0
22460 0
22578 0
22590 0
22625 0
22817 0
22836 0
22887 0
22932 0
23083 0
23099 0
23125 0
23153 0
23205 0
23330 0
23361 1209
23381 3
23394 1036
23413 1998
23442 26
23512 214
23550 161
23582 173
23640 238
23663 1
23681 2002
23723 3
23807 2116
23856 583
23933 0
23947 1
24102 0
24136 0
24159 0
24174 0
24183 0
24207 0
24231 0
24237 0
24261 0
24282 0
24309 0
24318 0
24336 0
24351 0
24372 0
24384 0
24402 0
24447 0
24483 0
24492 0
24501 0
24534 0
24552 0
24564 0
24579 0
24621 0
24633 0
24657 0
24678 0
24696 0
24714 0
24732 0
24750 0
24768 0
24801 0
24819 0
24840 0
24909 0
24921 0
24924 0
24960 0
24986 0
25069 1639
25099 0
25143 556
25168 4
25170 1348
25252 485
25260 78
25438 0
25505 1135
25528 0
25613 2
25616 6099
25624 834
25730 2398
25796 12
25832 0
25844 44
25906 0
25914 634
25960 0
25967 1
26040 1601
26067 562
26141 3539
26175 0
26183 147
26193 867
26197 1094
26261 52
26280 964
26290 1623
26300 40
26377 713
26417 0
26622 390
26742 144
26780 954
26831 286
26838 0
26860 99
26873 77
26932 1077
27213 47
27245 1407
27252 2495
27299 862
27354 1158
27367 25
27399 0
27410 1873
27470 0
27482 0
27484 0
27518 0
27526 0
27528 0
27530 0
27534 1
27558 0
27566 15
27569 0
27578 0
27683 0
27703 0
27784 0
27906 0
27925 1
27994 0
28003 0
28005 0
28145 0
28208 0
28232 0
28263 0
28368 91
28455 38
28512 0
28661 14057
28670 22
28679 1011
28687 1
28705 186
28803 0
28914 826
28974 313
29010 2387
29205 285
29270 355
29354 0
29403 37
29457 348
29516 0
29567 245
29587 485
29605 0
29620 0
29659 379
29667 2655
29671 431
29776 35
29892 470
29920 335
29923 70
30009 0
30119 0
30195 53
30271 580
30449 1318
30479 159
30679 9
30911 0
30968 578
31004 0
31066 0
31075 2439
31149 507
31153 1835
31223 106
31261 78
31323 46
31381 81
31410 0
31589 612
31597 1484
31684 0
31701 131
31810 0
31825 34
31967 1
31978 64
32045 0
32051 33
32134 1299
32163 602
32197 0
32253 344
32403 281
32434 84
32493 433
32518 3
32673 273
32755 224
32777 1837
32886 69
32910 0
32995 0
33023 26
33045 0
33058 239
33113 1301
33152 0
33217 186
33355 549
33359 11
33449 1
33490 0
33533 0
33560 0
33650 0
33797 781
33805 6
33857 7
33861 0
33863 0
33901 0
33907 0
33927 0
33933 41
33942 1
34010 1
34028 0
34158 457
34163 208
34182 0
34207 0
34241 0
34313 243
34364 15
34367 0
34401 0
34418 179
34420 1492
34504 382
34590 19
34679 27
34688 59
34743 0
34849 0
34874 253
34893 0
34937 157
34999 51
35021 0
35075 3
35079 24
35117 0
35119 0
35135 0
35160 1
35182 0
35203 0
35206 0
35213 0
35250 0
35261 0
35293 1
35304 0
35326 0
35343 0
35353 1
35388 0
35409 0
35422 0
35453 564
35480 0
35489 0
35570 512
35630 0
35703 64
35750 0
35781 61
35873 210
35910 95
36029 2204
36191 1663
36326 4729
36356 3
36368 2
36428 13
36455 2898
36515 141
36519 0
36606 0
36677 533
36734 42
36802 0
37093 207
37125 595
37184 0
37214 132
37224 5
37353 4
37361 9
37404 0
37512 0
37626 1
37666 744
37674 0
37752 232
37775 1372
37784 671
37829 2273
37944 5
37977 0
38003 107
38047 55
38065 223
38096 1006
38133 1015
38249 20
38363 476
38444 414
38517 731
38588 0
38846 42
38902 0
39125 989
39290 352
39312 20
39343 361
39845 868
39873 701
39878 136
39937 190
39941 3989
39967 1447
40011 828
40025 3053
40141 2138
40156 2251
40200 911
40238 827
40326 0
40392 0
40474 4456
40496 4268
40543 208
40585 0
40849 1259
40876 0
40930 1
40961 751
41179 426
41242 1
41248 23
41374 198
41427 1
41496 464
41593 1
41632 652
41718 0
41727 13
41910 428
41915 39
41986 3
42060 156
42083 11
42208 26
42276 611
42362 409
42434 0
42473 0
42493 0
42644 0
42713 316
42806 26
42852 50
42854 2
42881 645
43245 0
43421 297
43515 0
43547 1717
43549 35
43634 0
43640 0
43642 0
43660 0
43698 0
43796 0
43838 1
43856 0
43865 0
43885 0
43902 0
43937 0
43944 0
43966 0
44069 0
44094 0
44100 0
44102 0
44145 0
44249 0
44261 0
44298 0
44302 0
44408 0
44600 0
44684 0
44720 0
44798 0
44849 0
44864 0
44869 0
44937 0
44952 0
44968 0
44984 0
44986 0
45017 0
45140 0
45167 0
45239 0
45315 0
45353 0
45401 0
45413 0
45464 0
45524 0
45563 0
45590 0
45623 0
45647 0
45649 0
45659 0
45665 1
45686 0
45731 0
45784 0
45804 0
45830 0
45841 0
45854 0
45920 0
46009 0
46014 0
46072 0
46087 1
46100 0
46164 0
46192 0
46271 0
46295 0
46320 0
46432 0
46469 851
46503 0
46515 40
46525 1
46532 0
46568 350
46576 0
46779 580
46959 0
47084 5
47097 18
47119 122
47220 0
47224 5
47301 0
47316 438
47363 209
47367 0
47391 307
47459 238
47577 11
47610 1
47682 185
47706 0
47907 1
48038 0
48079 0
48087 0
48104 45
48108 1215
48203 0
48282 606
48388 120
48446 117
48450 282
48466 1
48481 0
48489 494
48514 1681
48648 0
48654 350
48663 214
48691 0
48730 0
48765 0
48782 145
48870 0
48895 3
48954 6
48983 1
48991 0
49038 204
49290 16
49388 388
49553 0
49616 0
49656 176
49750 245
49934 5051
49951 65
49973 5
50022 6
50097 0
50214 0
50265 0
50552 0
50641 0
50655 0
50691 0
50778 0
50781 0
50803 0
50955 0
50987 0
51012 0
51015 0
51018 0
51104 0
51125 0
51138 0
51146 521
51186 122
51297 0
51453 11159
51519 4034
51609 1311
51611 2206
51621 10
51675 0
51745 0
51765 471
51793 0
51804 0
51806 1
51838 0
51880 2
51892 1
51899 0
51907 10290
51967 211
52123 9
52127 2940
52129 1197
52180 1935
52189 239
52204 0
52366 2
52524 784
52541 1923
52659 819
52706 817
52709 786
52746 118
52774 3
52797 2888
52829 242
52837 23
52844 0
52873 19
52918 976
53033 1
53114 777
53152 482
53187 1
53242 1
53488 0
53634 0
53648 0
53702 1
53740 0
53809 0
53888 0
53977 0
53987 41
54091 63
54113 216
54128 0
54146 0
54173 0
54300 0
54560 0
54635 4
54638 134
54703 0
54752 0
54759 440
54869 0
54872 7
55025 0
55058 0
55081 0
55085 141
55104 0
55191 0
55232 0
55251 205
55288 11
55337 0
55354 0
55398 1
55421 0
55523 2
55560 1
55612 48
55642 0
55767 0
55796 149
55835 0
55995 0
56008 994
56011 0
56023 37
56031 0
56044 508
56057 0
56080 0
56131 126
56155 161
56157 181
56164 0
56185 52
56191 3
56207 0
56218 90
56228 0
56354 0
56402 0
56521 0
56539 248
56716 16
56822 12
56842 1
57043 80
57046 756
57050 554
57052 50
57157 811
57183 0
57278 0
57392 36
57510 0
57615 32
57702 220
57734 182
57878 314
57931 266
57956 1921
57985 0
58049 175
58105 28
58191 0
58201 0
58247 0
58284 0
58339 0
58369 0
58460 0
58480 0
58522 757
58526 196
58703 0
58759 0
58822 0
58834 0
58919 0
59113 0
59175 0
59215 0
59242 0
59358 499
59374 0
59405 0
59481 0
59489 0
59584 0
59593 1
59641 0
59747 0
59839 0
59865 1525
59986 22
60027 0
60071 0
60126 213
60135 0
60152 0
60162 0
60211 303
60236 125
60256 394
60273 0
60290 0
60334 118
60345 0
60357 0
60415 0
60453 0
60538 0
60550 0
60567 0
60591 0
60612 0
60699 0
60747 0
60750 0
60793 0
60819 0
60825 0
60885 0
61004 0
61310 0
61404 0
61434 0
61550 0
61556 0
61628 0
61817 0
61888 0
61989 0
62048 0
62070 0
62116 0
62161 0
62167 0
62197 0
62209 0
62310 0
62313 0
62327 0
62572 0
62733 0
62794 0
62828 0
62974 0
63194 1024
63212 1057
63241 0
63377 574
63379 1364
63431 403
63467 1162
63494 211
63501 485
63521 4
63576 107
63626 109
63756 3
63758 813
63788 47
63800 199
63802 278
63825 0
63863 3180
63884 1297
63887 396
63890 59
63908 301
63918 0
64023 0
64044 0
64073 0
64179 0
64181 0
64306 0
64347 0
64420 0
64440 0
64518 0
64552 0
64572 0
64581 0
64603 0
64688 0
64691 0
64708 0
64716 0
64800 0
64823 0
64914 0
64955 46
64986 0
65109 19
65125 0
65169 42
65226 28
65315 0
65323 1
65434 2
65500 115
65549 1739
65551 625
65666 114
65692 681
65715 1
65758 0
65840 7
65933 517
65987 103
66035 420
66061 338
66065 3230
66098 2
66233 1
66275 6
66364 441
66386 1097
66410 0
66449 6
66511 316
66578 766
66652 0
66659 20
66692 1
66764 0
66787 819
67009 0
67071 130
67127 226
67136 0
67138 293
67156 0
67247 1233
67290 937
67299 4
67316 1047
67364 594
67898 2
67916 229
67955 481
68150 96
68185 1027
68222 351
68237 513
68246 408
68256 2
68276 1027
68310 1056
68321 1046
68360 26
68377 308
68380 196
68387 0
68407 0
68444 1
68577 0
68594 0
68608 15
68726 1
68733 0
68737 916
68792 1
68861 25
68872 0
68894 30
69044 2
69085 0
69121 0
69170 0
69190 935
69281 1
69301 0
69316 475
69339 15
69367 0
69375 0
69422 1167
69444 0
69589 1186
69591 12
69625 0
69652 0
69657 165
69661 18
69675 2
69744 41
69792 497
69806 1
69823 0
69850 33
69928 276
69999 21
70021 0
70028 595
70030 1055
70099 45
70102 108
70135 0
70177 0
70198 191
70204 36
70206 0
70390 0
70435 384
70453 0
70459 1
70534 134
70542 0
70570 56
70583 0
70699 0
70728 1562
70744 0
70821 1339
70843 12
70909 2047
70933 0
70963 0
70988 0
71098 0
71143 298
71158 52
71266 25
71300 90
71399 0
71519 0
71557 0
71571 0
71588 91
71594 30
71637 2
71679 3162
71681 1484
71834 106
71922 0
72031 1048
72049 0
72076 163
72089 146
72109 0
72121 1
72255 0
72333 0
72356 0
72359 0
72388 0
72506 126
72518 1
72612 0
72636 0
72654 0
72770 0
72826 0
72857 0
72923 13
72989 0
73031 0
73247 0
73349 0
73415 1
73494 0
73549 0
73604 0
73682 0
73799 4
73961 0
73987 0
74045 0
74095 0
74129 0
74177 0
74192 0
74224 0
74281 0
74313 0
74320 0
74342 4
74374 0
74447 7
74483 0
74562 0
74572 46
74578 0
74696 26
74722 86
74749 4
74761 0
74908 6
75047 77
75049 108
75103 102
75128 2
75142 0
75156 0
75189 6
75203 606
75242 0
75244 0
75253 0
75275 0
75286 88
75500 0
75613 2700
75615 73
75808 0
75826 73
75862 1846
75881 0
75983 662
76069 24
76097 8
76105 0
76198 1
76298 212
76715 12
76727 4
76889 3
77005 0
77055 0
77108 7
77192 0
77289 0
77385 4
77422 513
77530 740
77641 0
77650 1
77838 105
77925 15
77955 0
78293 538
78364 0
78442 164
78463 155
78478 277
78567 1113
78628 68
78662 0
78703 416
78706 0
78721 0
78733 2170
78784 2538
78921 0
79152 43
79256 0
79325 2848
79365 583
79398 825
79427 0
79474 0
79485 0
79724 379
79787 377
79825 12
79894 6
79917 0
80115 276
80143 0
80149 0
80228 248
80352 47
80385 0
80426 97
80521 282
80551 0
80612 0
80787 3789
80832 2
81165 0
81179 800
81196 686
81216 3487
81220 2801
81245 0
81374 9359
81396 461
81445 194
81462 435
81552 0
81566 840
81576 0
81610 541
81671 0
81712 169
81715 621
81727 0
81735 400
81896 287
81919 6
81927 15
82004 19
82038 17
82361 755
82417 527
82504 869
82517 7
82585 82
82587 35
82666 4
82686 164
82765 489
82807 0
82826 359
82912 0
82996 330
83114 1638
83141 152
83239 0
83326 1267
83357 266
83403 2231
83409 0
83566 235
83585 0
83738 26
83846 15
83940 0
83946 643
83966 187
83981 91
83992 0
84065 782
84081 38
84173 0
84233 3
84313 2
84353 128
84434 56
84493 629
84508 0
84520 1
84543 236
84559 0
84617 246
84742 120
84811 0
84833 1064
84872 565
84918 214
84930 3
84952 1429
84956 1371
85010 304
85113 31
85135 0
85166 327
85178 204
85223 1485
85276 155
85300 781
85575 959
85637 60
85720 4
85873 2
85915 0
85976 144
85986 3
86103 22
86135 0
86272 0
86280 222
86359 463
86378 1961
86429 198
86436 91
86448 491
86486 0
86492 43
86509 0
86514 0
86527 0
86613 0
86621 3
86681 93
86698 3
86709 77
86835 30
86924 0
87124 0
87131 0
87276 0
87288 6
87309 127
87343 1
87433 498
87586 0
87605 1060
87615 498
87631 210
87774 1105
87875 1
87955 704
88015 90
88076 0
88232 1497
88280 0
88299 0
88427 270
88439 3026
88454 0
88604 192
88631 207
88665 0
88681 30
88732 5
88778 12
88954 272
88963 0
89271 689
89370 0
89383 205
89471 1
89478 0
89516 0
89523 0
89549 0
89593 339
89747 133
89797 259
89817 1
89885 868
89917 562
89982 1
89994 0
90015 0
90101 361
90240 5
90290 0
90321 558
90497 109
90587 108
90607 186
90619 289
90811 47
90935 291
90939 248
91072 804
91165 6
91216 32
91281 0
91291 0
91353 12
91937 0
92035 117
92134 445
92136 62
92155 0
92194 47
92196 17
92269 11
92278 63
92294 10
92334 217
92338 0
92393 5
92407 4
92638 1
92816 302
92857 0
92973 314
93199 0
93294 22
93434 0
93603 0
93773 520
94215 16
94244 0
94256 440
94269 2
94345 0
94428 0
94472 0
94485 1926
94538 0
94564 0
94611 238
94776 34
94872 1
95042 5
95410 163
95445 0
95463 4
95549 0
95567 1
95594 0
95611 0
95636 3
95684 0
95727 1
95797 0
95840 673
96143 17
96188 14
96267 0
96319 0
96392 8
96458 487
96513 0
96566 67
96642 0
96647 0
96655 0
96688 44
96718 0
96872 309
96890 0
96912 112
96920 0
96936 499
96974 44
96980 0
97071 4
97102 71
97273 0
97285 111
97330 0
97335 0
97399 0
97470 567
97509 0
97581 465
97592 0
97623 311
97668 555
97688 0
97707 5
97718 0
97788 0
97823 0
97888 0
97893 876
98092 2
98152 0
98260 595
98297 0
98313 0
98330 1436
98349 1
98379 1
98396 5
98437 1
98468 8
98552 214
98613 1256
98692 18
98709 714
98751 122
98818 42
98836 2
98963 485
99023 15
99137 58
99151 20
99188 2748
99322 0
99343 0
99444 856
99546 2
99609 0
99638 0
99732 419
99791 0
99848 3
99940 2001
100020 1
100068 0
100176 412
100179 1655
100206 1318
100256 0
100310 0
100459 28
100505 182
100517 567
100629 119
100805 0
100887 0
100983 1159
101082 9
101095 0
101123 125
101166 17
101194 947
101198 7
101246 0
101319 0
101331 0
101409 1651
101643 0
101686 1
101697 1
101715 0
101850 1
101864 0
102093 0
102135 0
102231 193
102385 0
102456 230
102531 108
102612 43
102683 0
102809 0
102816 0
102889 0
103041 24
103052 0
103106 0
103214 138
103405 2
103534 1019
103630 90
103809 0
103957 0
104034 2
104050 72
104092 4
104113 55
104157 4
104424 0
104464 16
104472 0
104491 181
104562 269
104587 0
104611 0
104806 625
104952 0
105089 0
105096 0
105112 0
105146 0
105177 0
105188 0
105198 0
105208 399
105249 0
105259 24
105288 92
105319 133
105329 992
105331 348
105416 13
105426 1008
105507 97
105528 505
105586 4
105603 296
105732 178
105774 21
105808 772
105863 1408
105871 0
105877 202
105908 0
105933 0
105939 374
105982 53
106017 417
106032 89
106038 286
106041 1
106050 0
106105 105
106154 239
106323 5387
106355 1
106367 934
106483 335
106491 0
106535 0
106601 0
106667 1055
106688 625
106742 41
106805 0
106807 205
106829 0
106836 0
106858 0
106906 2
106926 19
106929 3
106941 0
107024 0
107031 136
107033 69
107039 9
107106 1224
107226 68
107245 183
107278 0
107288 427
107328 434
107436 0
107452 1669
107456 322
107466 2
107553 345
107592 1
107696 95
107717 137
107735 251
107765 0
107795 2
107797 0
107858 63
107927 1
107947 59
108059 1
108129 1
108149 0
108179 0
108197 0
108272 2
108285 0
108344 0
108356 4360
108393 737
108565 0
108586 0
108596 4
108692 0
108718 23
108807 72
108850 7
108854 375
108899 0
108952 48
108976 218
109024 10
109032 0
109070 18
109079 0
109104 0
109197 1472
109215 1777
109226 0
109244 0
109285 784
109292 0
109317 0
109410 216
109521 20
109822 209
109824 0
109916 207
110017 42
110040 131
110060 24
110074 2122
110076 441
110094 0
110149 0
110199 366
110221 1
110315 103
110340 21
110424 2
110473 0
110574 47
110600 0
110711 352
110916 57
110929 1
110958 0
110970 0
111013 0
111083 0
111148 892
111211 0
111405 0
111528 53
111578 0
111726 294
111749 9
111822 1
111938 335
112087 0
112112 0
112173 76
112273 28
112324 0
112338 1
112502 0
112513 366
112703 0
112777 0
112906 330
112922 427
112926 555
112970 0
112992 0
113033 2
113095 78
113113 297
113133 323
113166 0
113174 0
113227 3
113395 5
113462 176
113517 1
113571 1062
113580 376
113652 0
113675 0
113712 0
113827 763
113924 237
114033 72
114049 175
114229 0
114251 0
114285 46
114326 0
114437 0
114512 8
114558 158
114589 1
114705 492
114850 730
114858 25
114903 413
114912 478
114926 2
115035 0
115078 482
115297 1034
115305 136
115339 0
115418 0
115435 0
115461 497
115491 0
115563 1796
115650 0
115702 91
115717 362
115753 0
115761 22
115816 416
115836 1
115858 101
115926 400
115934 4
115944 0
116075 0
116098 0
116152 2
116320 602
116364 0
116474 0
116649 0
116708 93
116733 1614
116803 0
116847 152
116955 988
117014 0
117039 1
117168 258
117197 0
117213 1230
117240 0
117247 1
117380 535
117504 447
117517 36
117537 252
117551 463
117622 514
117640 0
117648 0
117702 2
117731 0
117787 0
117861 0
117882 0
118006 0
118072 0
118109 0
118139 0
118150 0
118239 0
118313 0
118341 0
118447 0
118482 0
118500 0
118564 0
118687 0
118703 0
118761 0
118786 0
118817 0
118857 1
118892 0
118948 0
118969 0
118977 0
119092 0
119211 0
119213 0
119220 0
119240 0
119253 0
119301 0
119310 0
119355 0
119435 0
119447 0
119454 0
119530 0
119570 0
119634 1
119658 0
119730 165
119748 122
119916 0
119936 0
120045 880
120121 1
120256 856
120310 1
120410 11
120574 0
120626 0
120791 89
120882 0
120892 666
120902 15
120940 287
120989 236
121171 0
121181 0
121251 474
121291 154
121391 0
121397 1748
121442 0
121500 550
121548 112
121766 2768
121770 217
121856 34
121916 747
121950 0
122045 115
122104 29
122193 0
122211 142
122220 2790
122231 0
122243 304
122304 1
122388 45
122444 5
122494 215
122542 1943
122566 181
122596 66
122609 707
122643 138
122655 6
122696 56
122764 0
122834 85
122836 5
122992 638
123012 6
123049 80
123122 228
123221 0
123243 68
123346 1347
123470 0
123493 0
123520 0
123522 1610
123612 43
123671 0
123772 0
123829 480
123873 2
123896 303
123906 4323
123910 2004
123912 1
124145 1022
124149 364
124152 475
124168 0
124219 0
124298 0
124327 0
124343 0
124362 0
124379 69
124390 9
124603 298
124722 0
124786 1373
125015 117
125021 0
125292 491
125337 0
125371 22
125377 80
125469 2709
125579 0
125592 496
125605 5
125620 1
125644 167
125659 30
125666 106
125823 6
125843 0
125940 0
126059 1
126098 419
126163 62
126431 87
126693 11
126812 0
126829 364
126963 29
127059 0
127096 13
127119 9
127157 1
127160 7
127181 0
127232 0
127335 1
127344 1124
127392 2039
127503 278
127731 11
127839 0
127853 44
128018 16
128025 2
128073 0
128109 3
128148 0
128154 0
128165 0
128305 141
128379 0
128389 70
128616 89
128697 410
128777 294
128820 0
128904 61
128983 495
129116 0
129184 416
129231 18
129269 254
129321 743
129396 614
129431 0
129496 781
129708 1261
129789 0
129812 0
129827 789
129860 795
129888 209
129969 0
130019 194
130074 1773
130107 603
130130 0
130263 2
130353 0
130491 100
130558 36
130564 1
130573 362
130587 985
130602 0
130616 222
130699 295
130708 77
130787 0
130929 166
131037 695
131140 34
131149 42
131158 1
131328 8
131341 1126
131441 0
131497 0
131542 78
131553 17
131565 401
131640 0
131740 148
131776 0
131867 50
131894 0
131929 490
132047 0
132077 260
132137 0
132276 82
132284 0
132353 0
132374 2
132392 5
132401 0
132529 636
132563 0
132638 510
132668 0
132743 28
132752 889
132838 0
132870 1857
132951 308
132975 1737
133002 1321
133019 544
133094 248
133136 1763
133140 2726
133248 604
133278 68
133317 2796
133374 260
133410 402
133427 601
133430 225
133603 1
133629 2632
133635 158
133785 0
133833 73
133868 155
133915 0
134017 1569
134056 1079
134074 0
134089 60
134117 0
134213 0
134305 122
134332 0
134359 406
134393 3
134400 1363
134431 0
134466 190
134469 708
134506 22
134627 214
134655 123
134669 28
134917 0
134986 282
134991 83
135000 11
135044 0
135077 0
135134 91
135247 0
135367 0
135402 1005
135463 18
135477 0
135483 105
135604 27
135635 145
135660 177
135676 6
135738 0
135774 303
135820 376
135824 90
135833 0
135894 0
135970 5
136005 0
136038 0
136089 687
136100 2
136159 0
136163 0
136212 0
136277 0
136370 0
136375 4
136379 1
136435 0
136457 0
136467 0
136491 174
136514 4
136593 0
136621 0
136646 0
136678 0
136712 67
136723 0
136748 0
136754 0
136766 0
136792 1
136855 0
136906 0
136921 382
136969 0
136991 1145
137015 28
137043 25
137056 2
137068 0
137123 0
137151 3
137207 0
137215 0
137281 0
137293 0
137307 0
137353 0
137442 0
137483 0
137518 1
137587 1
137607 80
137613 0
137677 0
137681 3
137696 0
137704 0
137855 0
137907 0
137923 0
137985 0
138022 12
138026 1
138083 722
138100 32
138170 988
138215 1682
138267 0
138416 0
138511 150
138582 79
138611 223
138616 773
138630 1053
138636 66
138765 0
138797 54
138927 5
138999 768
139075 0
139119 140
139267 1541
139356 226
139451 0
139511 4
139538 472
139561 1
139663 0
139878 38
139997 85
140106 210
140117 310
140169 0
140187 382
140213 1
140237 1000
140268 1
140313 279
140344 452
140367 0
140406 145
140422 618
140436 0
140454 174
140488 926
140536 0
140567 0
140620 1178
140721 2
140752 104
140887 0
140948 7
140999 58
141003 106
141066 979
141110 0
141160 4
141221 222
141275 159
141370 67
141396 3
141411 503
141465 0
141483 0
141596 1
141683 39
141695 234
141718 2
141768 4
141793 0
141811 0
141936 10
142027 0
142071 1040
142166 232
142293 124
142300 314
142400 323
142426 0
142471 1
142573 292
142629 2
142690 126
142721 0
142741 70
142884 0
142952 0
143007 61
143010 4
143171 0
143191 32
143280 2
143366 68
143374 258
143376 31
143458 4
143509 0
143717 0
143719 135
143782 0
143925 2238
143937 0
143946 54
143956 0
143967 0
144655 0
144700 0
144832 0
144834 19
144959 0
145028 0
145050 0
145193 0
145201 1
145220 0
145254 1
145403 1
145426 0
145624 98
145628 2
145645 0
145679 1
145742 12
145873 0
146022 0
146036 0
146055 0
146094 0
146189 443
146287 710
146300 0
146316 0
146349 3
146532 0
146685 865
146688 44
146792 1538
146880 0
146932 0
147065 0
147191 0
147197 164
147245 91
147253 466
147302 0
147479 0
147518 1046
147825 551
147828 2
147880 991
147883 0
147941 0
147950 0
147978 0
147987 0
148008 0
148095 1201
148191 94
148195 343
148228 0
148244 1005
148353 383
148453 0
148468 0
148488 0
148569 2
148614 0
148621 0
148625 0
148703 0
148749 103
148752 64
148766 1
148781 0
148873 0
148886 0
148943 0
148962 0
149104 104
149151 0
149155 0
149187 8
149222 0
149306 0
149343 0
149393 0
149451 0
149467 766
149549 1
149592 0
149716 62
149791 809
149938 362
150286 143
150393 119
150432 0
150557 6
150633 0
150732 0
150872 1717
150874 0
150994 0
151063 397
151073 53
151099 538
151120 721
151124 1118
151142 99
151361 1
151487 0
151508 0
151794 275
151810 23
151831 1
151936 367
151945 1489
152113 73
152176 35
152228 0
152455 0
152471 0
152552 0
152597 0
152624 0
152642 1
152713 0
152801 0
152810 0
152813 0
152840 0
152915 0
152954 0
153047 0
153156 0
153194 0
153354 0
153384 0
153413 0
153419 0
153428 0
153560 0
153563 0
153686 0
153713 0
153719 0
153869 0
153974 0
154031 0
154061 0
154125 101
154178 5
154231 3
154298 0
154341 0
154371 0
154386 0
154391 0
154415 0
154457 0
154514 0
154548 0
154590 0
154644 0
154693 0
154716 0
154740 0
154759 0
154771 0
154802 0
154847 0
154871 0
154946 0
154985 0
155123 0
155221 0
155339 0
155348 0
155441 0
155495 0
155516 0
155528 0
155593 441
155600 0
155621 11
155682 2
155731 0
155766 4
155774 73
155863 313
155962 11
155984 255
156088 0
156105 938
156186 1221
156214 0
156239 651
156242 230
156283 57
156306 945
156308 2506
156312 1414
156400 0
156432 47
156444 3
156637 0
156672 7
156706 34
156738 49
156797 0
156832 1
156840 0
156948 262
157035 0
157053 0
157056 0
157142 1
157165 0
157185 0
157191 0
157221 0
157233 0
157284 0
157287 0
157326 0
157359 0
157434 0
157456 0
157492 0
157506 0
157525 1
157534 0
157600 42
157604 179
157607 1
157723 0
157817 963
157823 819
158078 12
158111 4
158145 553
158291 420
158421 0
158434 1
158637 238
158656 878
158675 68
158710 75
158761 812
158840 421
158931 0
158940 0
159045 214
159049 84
159082 1354
159222 47
159257 1135
159261 701
159513 146
159591 774
159665 8245
159681 630
159692 1
159731 723
159837 0
160005 1
160112 0
160187 7
160214 3
160264 2283
160301 48
160427 253
160433 1357
160435 620
160546 1491
160568 2271
160639 1972
160714 0
160793 30
160857 0
160941 989
160966 40
161244 2876
161349 115
161382 733
161385 785
161446 13
161472 0
161607 206
161701 986
161722 1
161741 0
161756 1081
161877 0
162011 0
162013 1207
162211 1798
162227 95
162280 131
162290 1213
162356 3654
162407 11
162455 15
162539 708
162645 1788
162764 14
162791 13
162796 18
162845 200
162876 0
162943 0
162954 16
163046 0
163092 0
163152 0
163196 0
163262 856
163266 4
163285 0
163295 232
163300 0
163317 0
163327 0
163350 6
163403 2
163501 134
163524 860
163534 372
163568 669
163694 211
163732 67
163821 1831
163874 723
163934 0
163954 0
163965 440
164002 0
164072 521
164098 19
164297 272
164353 0
164386 0
164397 55
164403 103
164414 2173
164467 88
164478 635
164772 0
164806 384
164818 0
164830 435
164968 202
164986 0
165005 303
165067 0
165125 163
165130 2272
165160 1
165282 532
165302 959
165434 1360
165452 772
165495 183
165595 28
165674 1354
165713 1748
165824 2052
165924 937
165972 101
166049 3811
166052 513
166184 397
166240 0
166259 217
166301 290
166352 377
166520 1253
166625 375
166675 3
166862 459
166929 1782
166986 220
167048 0
167063 26
167065 67
167085 0
167092 76
167120 2
167147 2128
167150 796
167161 1
167201 24
167213 0
167223 0
167252 234
167288 0
167298 0
167305 0
167307 188
167335 281
167398 0
167445 0
167549 0
167569 322
167839 177
168111 0
168158 2
168384 1623
168449 174
168615 0
168635 320
168705 140
168777 354
168817 0
168989 0
169043 1575
169157 0
169173 0
169208 1353
169273 481
169305 1228
169311 406
169316 0
169355 184
169380 187
169395 272
169440 693
169482 1
169500 0
169570 0
169580 0
169935 567
169947 27
169971 480
169986 252
170033 1011
170055 1
170075 589
170140 157
170201 0
170243 1616
170359 0
170432 83
170450 419
170454 864
170480 521
170559 119
170599 1
170665 388
170689 527
170818 219
170963 91
171031 595
171033 0
171052 1329
171135 1
171155 42
171177 0
171179 0
171184 28
171188 0
171193 76
171197 558
171201 925
171243 400
171271 28
171400 0
171488 715
171521 163
171593 0
171626 11
171656 173
171753 933
171792 0
171807 155
171812 152
171840 2
171957 16
171983 6
172237 35
172328 262
172398 0
172445 0
172457 64
172486 579
172490 487
172527 44
172562 4
172595 209
172625 1900
172656 0
172781 1521
172785 1
172936 0
172970 314
173141 391
173164 4977
173166 3323
173168 4
173176 4339
173178 2864
173195 1926
173218 1345
173230 5
173384 6003
173426 389
173467 402
173547 1799
173586 0
173625 528
173673 2644
173682 1
173695 78
173715 1443
173724 2426
173832 3152
173838 174
173958 1272
174043 4359
174114 2879
174246 2331
174469 0
174477 6873
174488 1253
174548 0
174621 1505
174659 4342
174704 4331
174708 0
174717 494
174798 1928
174800 405
174865 0
174896 0
174904 179
175040 907
175192 496
175205 0
175214 95
175224 34
175259 632
175322 1335
175360 820
175385 85
175458 16
175502 43
175541 599
175620 1009
175691 195
175697 171
175716 0
175748 780
175767 115
175792 816
175800 1358
175850 2677
175863 778
175976 0
175989 4
175995 0
176066 295
176078 671
176202 794
176234 632
176309 596
176397 581
176427 34
176464 359
176495 0
176541 0
176588 507
176666 47
176691 2
176780 0
176814 1
176840 0
177010 0
177046 820
177074 1044
177102 0
177179 3434
177192 0
177339 1989
177343 2298
177357 336
177511 534
177514 1306
177572 200
177715 292
177728 87
177747 206
177775 0
177852 364
177868 908
178019 745
178045 0
178066 9
178083 400
178183 887
178186 192
178233 489
178258 1946
178278 444
178287 398
178298 896
178321 1
178348 42
178360 1553
178375 0
178399 3
178407 410
178437 53
178449 757
178576 0
178641 197
178696 235
178698 741
178780 2327
178794 0
178829 415
178851 1
178874 19
179023 6
179111 192
179150 0
179166 35
179184 439
179188 629
179225 3
179245 72
179256 29
179335 348
179342 884
179376 58
179453 0
179466 2
179472 1027
179491 50
179551 580
179611 1205
179860 1038
179872 0
179878 198
179893 0
180010 3629
180013 1465
180029 820
180031 18
180048 76
180053 680
180056 207
180091 1649
180102 769
180154 0
180181 35
180193 461
180208 549
180235 452
180287 293
180396 0
180453 515
180535 403
180564 259
180584 195
180591 556
180608 2080
180621 527
180769 612
180806 73
180845 1089
180857 957
180951 8
180997 128
181022 467
181043 258
181121 9
181202 0
181219 0
181237 63
181273 7
181420 5
181496 0
181557 13
181597 196
181612 0
181632 1598
181680 400
182102 8
182341 0
182436 2
182464 48
182525 0
182718 761
182735 413
182981 155
183019 2783
183110 0
183119 543
183176 340
183221 782
183225 131
183234 4663
183245 2340
183345 1089
183352 0
183405 427
183435 3
183444 933
183508 62
183535 0
183548 2
183559 119
183567 295
183586 0
183599 0
183614 43
183793 10
183914 1
183924 0
184051 35
184053 17
184196 0
184216 72
184306 17
184606 0
184628 1
184720 5
184726 0
185064 20
185082 0
185109 149
185381 0
185486 309
185861 80
185994 21
186024 0
186105 131
186143 43
186177 3
186300 0
186399 0
186416 344
186477 161
186508 197
186523 0
186549 219
186565 78
186601 55
186663 155
186706 344
186730 122
186773 0
186780 128
186813 0
186852 556
186869 1
186929 1422
186935 1984
186938 430
186971 583
187043 321
187049 268
187103 0
187121 983
187184 166
187194 2565
187235 1417
187268 2
187292 64
187460 0
187551 1226
187557 1366
187561 3383
187568 0
187583 1
187598 1956
187601 55
187694 1176
187704 9
187710 13
187716 1065
187730 1384
187739 1848
187763 2
187775 406
187833 2612
187836 610
187854 0
187911 299
187963 288
187974 67
187992 333
188001 516
188013 2712
188019 4573
188028 81
188065 945
188082 447
188094 656
188122 0
188128 337
188131 36
188183 599
188191 1563
188201 1837
188216 0
188235 1
188267 3
188341 0
188367 0
188409 73
188443 99
188483 0
188548 890
188580 638
188642 145
188667 164
188765 1
188832 917
188868 214
188875 46
188918 1
188994 823
189022 15
189042 1384
189061 742
189127 687
189157 48
189160 1141
189212 0
189220 1
189238 0
189247 632
189310 8
189364 2372
189367 972
189383 74
189385 272
189416 0
189445 0
189460 3576
189466 5
189535 0
189547 1182
189562 0
189569 12
189616 1544
189665 1413
189686 676
189730 71
189760 2
189812 1
189875 0
189967 7
189981 0
189989 108
190004 158
190017 0
190127 125
190146 0
190180 37
190255 369
190267 548
190328 522
190496 0
190505 4
190508 773
190512 846
190516 1042
190525 102
190542 2931
190582 1
190594 419
190596 4
190611 260
190700 0
190787 585
190861 0
190894 138
191002 0
191060 13
191091 223
191113 0
191159 0
191206 96
191367 0
191418 93
191576 143
191771 8
191809 0
191852 0
191927 0
191932 815
191985 136
192058 25
192168 30
192277 2
192372 826
192419 0
192451 30
192453 87
192481 0
192545 0
192581 0
192681 197
192712 0
192920 0
193050 65
193076 770
193110 601
193231 29
193234 195
193256 50
193339 104
193370 258
193417 558
193434 371
193489 198
193503 0
193562 208
193570 0
193659 2563
193739 0
193749 0
193797 0
193860 0
193862 0
193875 0
193878 0
194109 770
194206 1055
194308 2198
194310 2389
194323 877
194425 3
194801 0
194906 0
194933 517
194940 680
194990 219
195030 0
195036 1298
195053 237
195162 209
195244 45
195303 60
195482 4
195492 237
195560 1038
195641 1188
195658 883
195700 0
195758 206
195859 105
195894 0
195975 0
196045 449
196145 0
196172 0
196243 151
196259 164
196294 527
196316 0
196428 0
196458 262
196490 12
196577 0
196655 1
196669 0
196683 1525
196700 2905
196723 0
196743 0
196756 11
196831 0
196888 1
197036 0
197057 1
197091 559
197392 0
197419 1243
197518 25
197720 52
197813 90
197816 1082
197860 0
198073 1080
198200 2369
198217 2381
198257 1
198278 726
198287 378
198377 1659
198380 906
198386 3
198494 595
198527 1978
198576 689
198598 0
198619 193
198631 358
198633 129
198729 995
198731 674
198754 1662
198825 504
198887 21
198891 1728
198934 0
198958 29
199085 155
199194 801
199350 1
199404 2575
199406 2431
199440 655
199460 0
199481 0
199488 140
199516 638
199525 133
199529 2527
199555 0
199591 0
199603 0
199633 111
199645 0
199677 721
199679 2321
199683 349
199779 348
199815 593
199842 294
199854 661
199873 93
199880 188
200002 171
200009 282
200011 496
200073 386
200097 2795
200140 0
200162 2910
200189 0
200206 0
200213 9
200421 1283
200563 637
200702 343
200713 190
200810 44
200831 385
200902 0
200917 182
201021 182
201038 796
201055 1123
201058 70
201104 2045
201215 1674
201243 0
201328 1
201337 0
201436 620
201471 191
201518 2177
201521 787
201581 1026
201594 1149
201687 264
201838 157
201918 377
201921 381
201961 26
202084 3976
202137 1
202238 692
202449 180
202467 32
202493 0
202596 23
202629 613
202653 2613
202676 0
202746 127
202758 2274
202839 5942
202865 0
202897 45
202937 52
202940 1217
203030 49
203113 185
203128 340
203143 1080
203318 259
203414 427
203424 1146
203516 0
203529 1
203559 3
203595 948
203642 0
203655 21
203688 14
203726 94
203858 0
203910 1185
203919 109
203944 1
203965 274
203992 1565
204218 4392
204227 2878
204369 0
204506 0
204691 153
204728 1714
204774 1497
204802 144
204837 560
204866 2545
204950 61
205028 825
205061 2090
205087 0
205172 1079
205212 696
205283 0
205298 202
205309 821
205312 692
205338 0
205348 1845
205387 0
205408 1084
205416 0
205434 2005
205492 576
205552 1208
205584 3
205588 1844
205980 0
205988 1
206049 0
206062 0
206126 673
206179 631
206238 0
206269 1453
206376 1120
206386 122
206400 1
206595 0
206622 232
206635 1284
206665 1986
206667 584
206710 3073
206795 671
206807 809
207036 0
207107 118
207158 199
207216 2016
207240 91
207275 0
207381 0
207420 0
207422 708
207597 568
207630 686
207673 0
207697 1785
207724 214
207930 877
208010 1995
208091 1192
208151 52
208207 1413
208214 507
208222 0
208294 2037
208313 4
208315 1629
208431 443
208530 0
208605 167
208678 957
208726 141
208746 0
208793 207
208805 1393
208827 1658
208913 0
208920 295
208932 265
209173 84
209247 717
209328 2369
209373 311
209400 0
209450 458
209459 0
209520 595
209574 2869
209583 80
209604 2233
209670 0
209704 2784
209813 0
209873 0
209914 1704
209935 2725
209959 632
210011 0
210024 52
210103 706
210133 180
210217 0
210277 194
210380 2420
210395 49
210406 119
210492 0
210498 1105
210565 187
210596 837
210619 84
210628 522
210648 0
210742 574
210829 4
210859 0
210893 378
210938 0
211010 0
211112 0
211132 0
211186 0
211312 0
211324 0
211331 0
211339 0
211391 0
211449 0
211487 0
211510 0
211514 0
211560 0
211573 0
211589 0
211592 0
211635 1
211637 0
211720 0
211731 0
211797 0
211891 0
211915 0
211931 0
212104 0
212120 0
212278 36944
212322 655
212428 0
212474 0
212519 810
212550 307
212568 2
212598 1702
212614 541
212643 63
212646 11
212678 0
212746 0
212759 336
212914 582
212991 849
213124 461
213161 729
213210 0
213224 0
213275 8
213285 0
213287 309
213347 841
213366 536
213368 621
213474 146
213495 0
213553 424
213820 0
213848 3198
213920 57
213947 0
214038 133
214075 10
214086 0
214093 1685
214145 1158
214223 0
214268 1941
214317 1634
214337 1065
214382 226
214442 529
214466 2907
214524 0
214591 23
214628 5361
214743 1034
214838 761
214850 3396
214925 90
214956 1482
215200 1113
215275 131
215281 288
215318 377
215320 540
215362 133
215514 0
215557 0
215560 0
215574 401
215617 789
215760 94
215837 0
215895 3100
215917 0
215926 0
215994 1
216020 178
216028 0
216076 750
216201 0
216231 26
216377 780
216455 0
216475 0
216501 0
216514 0
216622 0
216641 38
216869 2
216890 23
216944 0
217085 0
217101 351
217128 433
217297 998
217316 198
217343 0
217376 9
217389 0
217426 222
217433 0
217663 151
217742 0
217904 871
217928 0
217988 110
217990 17
218003 70
218056 0
218099 880
218101 47
218184 0
218219 450
218261 74
218289 0
218367 0
218385 979
218391 74
218430 0
218526 18
218540 394
218596 0
218610 875
218614 123
218618 0
218620 0
218622 0
218627 0
218629 0
218635 0
218642 0
218699 0
218784 0
218820 0
218981 150
219146 98
219148 969
219205 37
219297 0
219365 0
219417 0
219468 1
219491 0
219612 160
219677 31
219699 479
219708 133
219757 0
219799 916
219859 0
219876 0
219905 0
219915 1508
219987 0
219997 0
220042 0
220053 0
220061 0
220066 0
220275 0
220286 0
220363 0
220371 0
220391 0
220461 0
220569 0
220634 0
220656 0
220685 0
220800 0
220872 0
221063 0
221071 0
221204 0
221237 0
221248 0
221470 0
221732 43
221777 17
221786 0
221799 31
221806 642
221815 892
221849 186
221868 481
221889 1
221910 166
221979 59
222212 139
222217 0
222228 180
222318 57
222381 3656
222385 834
222428 0
222458 620
222481 1024
222739 81
222771 0
222939 344
222983 0
223003 178
223009 2410
223043 2019
223078 130
223158 1072
223314 9
223351 852
223408 1761
223482 1
223528 1
223563 108
223606 56
223644 32
223662 329
223907 0
224113 90
224135 2
224177 690
224350 2053
224353 2556
224398 1466
224428 329
224572 840
224626 1202
224662 1802
224694 0
224714 63
224725 1062
224755 84
224818 624
224859 38
224863 1493
225015 1725
225030 13
225054 385
225112 900
225114 84
225184 0
225274 83
225384 296
225390 0
225467 706
225481 1274
225495 0
225503 178
225663 212
225842 126
225855 1071
225908 87
225922 473
225950 0
226039 63
226125 0
226177 0
226185 122
226269 74
226351 155
226368 50
226387 293
226447 0
226461 215
226505 198
226585 0
226635 53
226653 2
226665 3
226668 1
226714 0
226731 0
226780 0
226828 0
226870 5
226911 9
226996 2
227011 817
227088 1309
227100 2732
227104 2679
227112 109
227115 1771
227140 1
227311 1698
227314 922
227374 0
227562 1886
227687 345
227803 0
227872 82
227904 33
227935 831
228027 38
228115 331
228165 3
228255 402
228331 3
228473 2290
228561 0
228724 51
228830 0
228908 2225
228948 98
229254 0
229285 0
229305 0
229347 0
229365 485
229376 283
229386 0
229420 10
229428 289
229431 4
229536 1149
229545 377
229560 1359
229570 3
229599 2432
229722 150
229728 153
229854 536
229920 0
229956 1361
229992 1977
230082 209
230290 2
230388 51
230411 781
230450 2485
230460 758
230584 65
230600 0
230603 0
230605 0
230628 0
230709 116
230783 126
231071 353
231196 339
231286 646
231383 1
231427 74
231464 537
231555 270
231589 1602
231601 0
231608 0
231612 99
231614 0
231622 0
231626 0
231767 506
231773 3
231790 40
231801 85
231818 3
231896 1335
232071 262
232360 1
232393 0
232450 700
232515 3
232540 101
232543 106
232582 0
232618 0
232678 178
232868 185
232941 0
233020 144
233149 2
233274 0
233277 324
233357 112
233479 42
233642 164
233701 275
233703 1891
233761 771
233770 559
233854 0
233940 0
233953 187
233976 1
234109 62
234228 226
234325 81
234378 1051
234403 0
234475 0
234512 83
234517 0
234589 0
234699 118
234749 1
234784 460
234834 0
234895 142
234904 0
234991 346
235057 62
235101 6
235144 95
235147 171
235212 1043
235237 0
235253 43
235258 193
235291 37
235312 0
235347 0
235405 334
235473 165
235477 1485
235562 28
235576 118
235673 0
235708 0
235831 93
235945 0
235981 91
235989 0
236017 28
236020 0
236034 0
236068 338
236093 0
236101 687
236257 535
236289 58
236360 0
236394 357
236423 0
236483 0
236673 567
236678 213
236692 77
236704 0
236771 7054
236775 1428
236922 0
236977 0
236987 271
237008 0
237034 1549
237037 166
237390 1
237400 0
237482 23
237659 895
237697 2
237712 0
237778 2
237893 542
237910 1
237995 0
238114 1422
238122 107
238174 0
238217 0
238243 53
238299 0
238570 87
238573 1132
238622 1520
238648 1
238681 903
238780 0
238908 14
238933 0
238961 224
239000 0
239229 7
239301 0
239392 638
239447 274
239464 445
239590 0
239796 12
239856 14
239969 128
240264 332
240303 1843
240403 182
240434 0
240523 0
240547 274
240731 461
240761 2
240817 718
240870 9
240943 86
241014 148
241026 0
241054 107
241058 1566
241080 1197
241114 7
241182 160
241210 23
241224 0
241318 322
241347 62
241501 15
241557 248
241691 32
241749 457
241922 1
241977 0
242214 359
242261 0
242273 0
242318 24
242346 7
242391 22
242414 275
242519 0
242539 2
242624 304
242807 24
242815 278
242868 20
243006 171
243056 0
243058 61
243086 22
243108 25
243125 174
243220 0
243226 0
243246 0
243255 142
243263 0
243317 403
243321 89
243352 884
243372 0
243866 3
243878 1
243895 68
243921 2
243945 269
244008 86
244026 0
244045 93
244111 662
244218 199
244243 0
244273 1740
244485 383
244558 82
244622 0
244696 0
245165 0
245226 0
245296 0
245397 0
245408 0
245504 0
245809 0
245819 0
245826 0
245845 0
245979 0
246042 0
246085 0
246151 0
246231 0
246343 0
246384 0
246497 0
246516 0
246564 0
246615 0
246695 0
246882 0
246939 0
246987 0
247137 0
247188 0
247250 0
247271 0
247284 0
247290 0
247320 0
247329 298
247352 66
247450 1
247474 44
247527 0
247537 0
247670 0
247723 127
247993 2358
248038 259
248053 42
248120 0
248160 0
248206 0
248213 0
248311 1
248391 0
248405 0
248581 0
248702 0
248733 0
248862 135
248868 0
248919 256
248942 858
248966 0
249111 0
249150 0
249281 374
249297 56
249436 498
249534 0
249610 0
249618 719
249726 144
249791 26
249924 91
249942 234
250004 14
250048 190
250106 1
250134 260
250260 0
250302 773
250439 1609
250488 916
250494 0
250528 154
250582 839
250846 688
250939 1
251154 0
251190 878
251400 62
251628 257
251630 0
251666 0
251675 0
251690 0
251704 0
251730 228
251734 4
251741 651
251745 0
251762 0
251766 0
251811 0
251936 2
251989 0
252040 0
252127 0
252157 107
252174 0
252232 92
252388 0
252427 0
252439 0
252472 0
252483 0
252568 0
252571 0
252706 176
252771 0
252904 0
252949 0
253116 0
253195 0
253210 0
253463 0
253595 247
253600 0
253617 1602
253650 973
253670 0
253800 0
253877 184
253891 122
254050 414
254333 704
254585 2302
254704 256
254754 8
254767 174
254830 2
254845 0
254854 162
254872 0
254909 986
254911 919
254946 268
254978 270
254993 18
255070 22
255088 362
255114 9
255182 0
255219 0
255272 96
255294 333
255310 49
255325 0
255367 2074
255381 1899
255424 0
255563 5
255573 514
255636 3502
255661 604
255697 0
255831 1
255934 275
255982 123
256018 983
256082 53
256148 0
256175 258
256177 6
256189 0
256208 0
256376 704
256379 1881
256393 104
256421 18
256565 21
256634 0
256755 265
256757 1006
256778 2333
256886 0
256957 0
256964 111
256981 0
257066 0
257069 1921
257151 742
257219 74
257234 0
257246 621
257298 0
257318 269
257336 1158
257393 927
257547 43
257550 5
257559 3
257642 113
257666 2
257720 134
257722 149
257752 31
257802 316
257814 972
257820 0
257833 0
257846 626
257902 0
257925 0
257940 2461
257991 61
258051 123
258234 708
258485 0
258531 38
258651 2427
258681 15
258705 663
258747 2
258751 2039
258873 0
258891 0
258918 0
258925 1
258952 137
259047 0
259055 49
259098 18
259192 0
259240 2161
259248 0
259363 0
259533 0
259554 878
259608 0
259617 3
259657 0
259668 0
259703 394
259710 0
259760 0
259780 126
259794 868
259852 4
259908 0
259924 4
259934 0
259937 3
259973 0
260043 61
260049 216
260089 310
260157 26
260209 240
260247 0
260254 0
260302 456
260387 1568
260455 0
260479 0
260503 0
260583 678
260587 221
260647 23
260649 0
260690 0
260702 849
260840 0
260866 67
260894 0
260963 65
261087 1
261123 100
261131 574
261133 1187
261140 492
261230 0
261309 0
261431 203
261437 273
261458 234
261470 146
261511 1
261555 0
261577 0
261654 0
261888 95
262048 518
262169 0
262287 1
262344 876
262432 0
262452 0
262461 1
262492 0
262537 103
262543 2
262551 599
262632 481
262722 503
262800 838
262851 0
262867 1
262887 40
262889 595
262921 0
262934 1
262961 0
263026 60
263039 0
263098 0
263190 13
263214 25
263245 280
263261 151
263340 394
263383 0
263394 0
263574 89
263631 32
263640 0
263701 0
263857 0
263886 1
263926 185
264021 155
264038 98
264049 1
264055 103
264095 0
264103 15
264222 111
264241 0
264313 303
264427 588
264562 160
264582 441
264658 265
264674 0
264690 0
264729 0
264882 4
264890 1413
264898 2
264943 0
264972 0
265117 842
265184 40
265197 2271
265261 586
265287 0
265299 859
265315 0
265332 316
265343 0
265379 0
265412 0
265495 126
265506 61
265553 0
265785 1
265831 771
265975 0
265982 314
266015 0
266151 33
266184 675
266293 0
266302 3
266314 790
266401 0
266434 0
266449 654
266527 6
266572 82
266646 0
266660 0
266740 65
266829 0
266837 0
266841 0
266863 0
266948 0
267006 577
267080 1572
267101 0
267141 96
267355 348
267409 102
267658 669
267681 362
267689 490
267742 785
267764 321
267825 218
267861 0
267864 0
267881 0
267951 0
267962 0
267968 0
268038 0
268074 0
268104 0
268155 0
268262 0
268380 0
268416 0
268447 1
268468 0
268527 0
268554 0
268639 0
268649 0
268654 0
268738 0
268804 1
268867 0
268876 0
268880 0
268959 0
268996 0
269015 0
269021 0
269083 0
269111 0
269128 0
269333 0
269345 0
269360 0
269436 0
269514 0
269575 0
269627 0
269724 0
269835 23
269876 1169
269895 0
270009 0
270044 0
270272 0
270384 0
270437 0
270500 0
270528 0
270536 0
270608 0
270668 0
270713 0
270737 0
270740 0
270781 0
270785 0
270871 0
271046 0
271139 0
271173 0
271221 0
271280 0
271433 0
271452 0
271487 0
271491 0
271505 0
271542 0
271575 0
271758 0
271816 0
271873 0
271971 0
272016 0
272091 0
272094 0
272132 0
272184 0
272196 0
272232 0
272256 0
272264 0
272292 0
272331 0
272337 0
272370 0
272672 0
272728 1
272761 0
272763 0
272792 0
272812 0
272972 0
273041 1
273054 205
273240 0
273376 0
273412 0
273508 0
273574 0
273593 0
273775 1
273831 0
273847 0
273941 0
274039 0
274107 0
274174 0
274238 1
274307 923
274385 3845
274390 898
274461 31
274474 229
274586 0
274606 204
274706 219
274853 0
274866 1
274914 0
274916 1
274918 111
274924 0
274935 0
274937 0
274939 791
274990 277
275107 746
275161 122
275181 1451
275287 0
275317 1
275351 0
275638 438
275647 15
275665 1700
275671 403
275737 927
275802 0
275857 1628
275948 565
275952 188
275975 1474
276012 52
276057 1219
276091 351
276193 396
276242 180
276259 863
276289 355
276325 96
276337 106
276343 7
276365 29
276487 525
276507 197
276547 738
276550 558
276625 303
276661 35
276697 5763
276709 6
276724 18
276805 2361
276850 1377
276886 1
276940 1550
276950 80
276988 408
277021 446
277030 1
277202 22
277225 467
277326 331
277380 222
277464 275
277510 1290
277541 3
277583 1
277702 0
277747 55
277762 602
277863 0
278011 266
278052 523
278076 88
278084 77
278118 1443
278202 47
278304 1313
278317 135
278430 1770
278750 145
278861 1176
278954 119
278975 77
278990 23
279068 1406
279107 629
279110 241
279329 596
279377 368
279458 57
279527 1
279606 237
279644 40
279672 475
279711 28
279733 70
279903 150
279948 1588
280103 0
280146 422
280258 308
280312 0
280321 0
280414 232
280476 256
280617 0
280626 0
280698 0
280701 0
280863 0
280892 41
280951 0
281035 694
281077 135
281096 450
281154 0
281196 0
281215 0
281284 176
281290 0
281308 0
281385 0
281406 186
281413 0
281464 81
281521 0
281546 151
281574 2
281617 0
281695 52
281724 258
281883 281
281891 0
282005 0
282064 992
282067 1354
282253 154
282286 8
282415 215
282466 191
282544 811
282548 103
282589 28
282621 284
282650 794
282758 0
282850 0
282875 0
283039 0
283063 0
283082 0
283231 0
283314 0
283423 0
283614 0
283741 0
283750 0
283970 0
284107 0
284318 0
284388 0
284414 0
284768 0
284786 0
284846 0
285038 0
285074 0
285092 0
285175 0
285198 0
285256 0
285266 0
285291 0
285548 0
285634 0
285649 0
285787 0
285939 0
286165 0
286214 0
286531 0
286652 0
286658 0
286807 0
286899 37
286903 0
286909 0
286914 0
287111 0
287122 57
287159 431
287211 0
287307 0
287441 47
287599 0
287695 2
287785 0
287798 1
287810 3
287951 0
288080 0
288130 243
288199 0
288214 0
288350 0
288379 4
288384 45
288390 77
288394 0
288403 0
288439 0
288450 0
288508 0
288515 0
288575 0
288581 1037
288584 689
288717 0
288722 0
288724 0
288758 0
288868 0
288940 241
289052 0
289075 0
289080 0
289092 0
289103 56
289140 371
289227 769
289339 1
289359 0
289365 6
289375 11
289473 1284
289483 52
289503 0
289635 0
289655 11
289766 1
289813 3
289815 40
289829 0
289846 0
289859 8
289903 5
289954 0
289985 1
289995 0
290104 0
290154 0
290362 0
290388 5
290467 0
290491 0
290515 1
290601 0
290655 1
290741 1
290806 0
290951 13
291467 0
291516 0
291545 2
291703 0
291711 0
291817 0
291827 55
291920 0
292045 80
292071 482
292077 152
292083 0
292093 83
292098 481
292108 0
292121 1152
292124 384
292185 131
292220 0
292264 0
292397 0
292435 0
292522 0
292620 16
292766 0
292803 0
292816 0
292856 0
292864 0
292887 0
293053 0
293086 0
293125 0
293132 0
293151 2
293182 0
293248 17
293508 623
293592 0
293608 45
293761 87
293792 1877
293922 0
294057 0
294093 0
294297 2
294327 5
294342 0
294399 0
294428 0
294522 0
294528 0
294552 0
294669 0
294687 0
294776 0
294851 0
294945 0
295042 0
295178 0
295218 0
295251 19
295259 0
295594 0
295623 0
295674 5
295684 0
295699 311
295709 0
295723 46
295725 0
295736 702
295761 889
295775 6
295779 1372
295796 0
295838 0
295856 996
295867 33
295890 4782
295924 15
295953 18
295972 9
295986 2
296124 176
296309 0
296411 3
296444 0
296491 0
296499 244
296501 192
296533 0
296562 0
296572 442
296596 76
296625 0
296665 0
296686 0
296853 25
296859 0
296873 0
296893 21
296895 0
296933 0
296945 0
296972 0
296982 86
297075 51
297155 521
297231 114
297267 0
297281 0
297326 0
297344 4
297362 77
297390 4
297404 906
297472 191
297489 0
297508 0
297517 37
297533 146
297590 0
297726 1132
297746 1138
297815 49
297836 579
297932 2183
297939 0
298027 5
298104 2
298117 0
298146 0
298159 1
298253 0
298261 0
298395 0
298480 0
298494 198
298540 0
298559 1
298746 0
298844 0
298855 0
298864 0
298906 0
298909 0
299049 0
299081 0
299130 0
299206 0
299229 0
299239 0
299280 0
299303 0
299326 47
299339 0
299350 0
299423 0
299463 0
299467 0
299502 0
299552 0
299616 0
299638 1
299678 0
299710 0
299770 0
299789 0
299882 0
299917 0
299944 0
300130 1
300235 0
300319 0
300427 0
300493 0
300548 0
300681 0
300702 0
300741 0
300771 0
300778 0
300803 0
300842 0
300886 0
300944 0
300976 0
301051 0
301144 0
301175 0
301177 0
301186 0
301234 0
301281 0
301291 0
301294 23
301306 0
301309 0
301312 0
301344 0
301347 10
301444 0
301459 0
301465 0
301480 0
301513 0
301657 0
301679 0
301694 0
301739 1
301793 367
301834 0
301855 272
302054 0
302066 30
302077 7
302080 473
302084 29
302109 94
302164 0
302174 2
302222 297
302261 370
302327 0
302552 0
302590 227
302656 323
302681 53
302710 194
302712 48
302738 1
302811 1348
302840 134
302854 915
302871 82
303025 272
303049 1259
303051 0
303090 0
303097 0
303125 480
303128 3
303199 38
303229 3
303280 116
303306 0
303363 2
303488 1
303540 0
303747 0
303751 13
303776 0
303790 0
303811 227
303988 1104
304060 2
304154 382
304325 21
304494 0
304547 353
304597 5
304684 553
304795 806
304849 2
304897 0
304907 0
304925 33
305017 0
305060 644
305098 0
305119 950
305122 176
305266 40
305390 8
305406 5
305478 667
305498 307
305535 1184
305548 0
305599 146
305753 0
305799 0
305807 832
305861 1389
305906 921
306039 2021
306173 0
306264 124
306341 261
306360 111
306681 4
306719 0
306816 0
306911 1207
306935 518
307091 0
307130 43
307188 194
307261 889
307410 838
307473 7
307651 92
307750 33
307816 121
307834 0
307961 0
308075 475
308085 1295
308091 37
308268 0
308282 1645
308407 71
308549 0
308602 214
308617 0
308665 30
308674 73
308754 1589
308775 32
308807 23077
308816 0
308824 0
308909 772
308911 1422
308922 393
308932 59
308934 0
309078 670
309120 169
309249 0
309295 228
309324 542
309331 796
309345 1010
309383 0
309426 0
309494 97
309597 1
309630 22
309659 0
309673 0
309763 57
309848 15
309946 18
310071 0
310236 149
310276 89
310283 130
310295 0
310308 0
310322 216
310400 0
310540 2
310613 224
310630 0
310705 0
310740 0
310837 0
310903 0
311098 0
311136 1
311212 4
311312 1026
311461 2
311517 646
311551 230
311604 1
311655 0
311664 2
311703 13
311739 0
311856 0
311925 0
311957 0
311987 0
312009 10
312081 1
312102 0
312124 0
312162 48
312227 782
312233 0
312259 111
312548 19
312625 0
312659 11
312670 0
312695 2
312730 0
312760 2
312766 0
312819 1
312835 296
312868 314
312919 3
313084 4
313141 0
313209 916
313245 30
313268 589
313291 0
313293 29
313314 0
313450 1672
313488 0
313519 0
313540 245
313582 112
313584 161
313600 0
313776 0
313795 0
313918 0
313993 0
314168 172
314178 0
314205 0
314236 59
314270 0
314310 2
314410 10
314435 0
314478 90
314523 61
314616 0
314643 80
314840 150
314865 282
314879 0
314931 630
314945 5
314997 0
315038 0
315073 0
315116 39
315131 0
315143 1
315178 325
315259 0
315291 0
315335 0
315369 54
315423 47
315632 102
315907 1003
315909 612
316012 294
316135 0
316149 0
316234 148
316260 880
316299 0
316381 0
316415 21
316447 0
316501 0
316566 1
316741 210
317091 3144
317095 318
317141 7
317186 0
317313 81
317377 2285
317381 442
317514 64
317526 0
317548 101
317562 0
317709 0
317828 1194
317856 404
317931 0
317960 1056
317970 88
317973 626
318145 1
318210 1971
318357 0
318363 0
318435 283
318571 0
318734 75
318807 593
318825 853
318827 4120
319267 0
319305 420
319443 1161
319516 0
319530 911
319827 19
319905 1368
320030 513
320109 1
320157 0
320271 0
320283 63
320326 349
320499 319
320523 537
320542 1691
320626 0
320652 178
320658 3257
320802 580
320856 1
320996 473
321033 0
321220 760
321226 253
321237 533
321259 0
321273 0
321290 0
321325 78
321361 6
321465 134
321605 121
321655 570
321853 0
322035 262
322123 428
322153 0
322435 0
322585 1243
322614 0
322636 523
322675 1062
322681 402
322689 1264
322720 1533
322724 1606
322878 216
322888 114
322977 1251
322997 1510
323000 572
323007 570
323025 69
323053 71
323088 1273
323100 1540
323121 554
323238 58
323267 32
323280 343
323290 48
323307 1452
323310 1499
323312 1399
323319 0
323357 1051
323429 0
323504 0
323798 0
323896 0
323978 51
324029 705
324248 291
324398 1580
324401 569
324425 1918
324534 3
324555 0
324572 1
324630 31
324660 328
324714 26
324734 0
324874 0
324951 33
325056 372
325068 1
325283 234
325389 115
325507 2
325591 1
325656 240
325665 218
325763 0
325848 63
325908 38
325932 760
326057 1
326136 164
326140 269
326160 0
326197 0
326236 655
326247 1233
326263 70
326267 418
326281 0
326336 124
326359 133
326366 395
326447 58
326624 1
326786 0
326808 0
326839 0
326870 411
326936 0
327015 93
327251 1205
327357 750
327379 651
327390 1
327428 0
327476 5
327479 2093
327609 479
327628 76
327755 966
327964 794
328000 74
328099 2348
328106 65
328223 0
328249 144
328334 327
328363 16
328393 0
328433 522
328446 0
328449 451
328511 107
328530 43
328533 1045
328543 0
328593 0
328648 884
328702 2354
328903 641
328970 0
329080 0
329090 1
329104 0
329239 1961
329265 0
329285 30
329329 0
329515 0
329527 29
329551 0
329602 4
329725 386
329730 1126
329742 2
329745 0
329806 0
329823 0
329889 0
329933 0
329948 0
329961 327
330030 250
330036 725
330060 395
330080 0
330171 1162
330174 562
330180 540
330362 294
330518 1
330738 130
330761 128
330860 653
330864 205
330875 56
330897 0
330934 0
331001 0
331029 0
331080 173
331386 0
331483 0
331489 18
331533 78
331636 411
331658 99
331686 595
331696 0
331704 197
331718 65
331722 197
331861 2
331893 0
331943 0
332017 1132
332021 614
332083 124
332102 149
332129 0
332151 337
332177 1033
332179 646
332198 0
332246 2
332327 0
332378 13
332384 0
332452 28
332666 124
332697 652
332709 127
332725 168
332758 0
332807 53
332819 1627
332987 0
333011 1432
333141 945
333213 209
333223 1024
333231 49
333291 0
333347 0
333378 0
333385 282
333429 16
333438 128
333503 2008
333651 0
333736 0
333746 9
333850 76
333905 583
333998 152
334370 601
334469 0
334498 0
334537 0
334576 0
334823 333
334885 0
334894 0
334969 45
334987 0
335207 87
335227 0
335678 5
335681 85
335906 48
335983 815
336051 407
336126 177
336280 0
336325 371
336382 135
336437 169
336451 121
336561 167
336763 3
336896 1021
336947 15
337189 88
337222 0
337438 706
337700 0
337703 638
337715 0
337762 224
337771 4
338192 729
338209 0
338669 6
338746 0
338814 250
338889 0
339020 52
339043 0
339088 385
339147 0
339154 0
339181 0
339193 0
339206 628
339315 0
339321 0
339357 742
339363 152
339478 70
339503 226
339559 692
339580 292
339593 633
339655 281
339784 81
339826 1855
339961 164
339977 329
340054 27
340056 5
340107 11
340168 0
340181 177
340192 273
340307 1
340338 0
340349 0
340525 0
340531 738
340614 58
340646 979
340696 3
340710 4
340716 35
340977 1625
340985 128
341003 39
341015 711
341115 34
341247 649
341259 75
341331 483
341550 478
341578 200
341658 1115
341666 2
341733 609
341795 0
341811 98
341836 0
341944 0
341963 0
341968 0
341979 6
341987 11
342003 0
342031 250
342082 0
342087 0
342097 0
342140 3
342215 0
342227 0
342286 0
342294 0
342480 0
342499 0
342514 0
342559 0
342627 0
342685 0
342735 1
342832 0
342952 0
342999 0
343333 0
343480 0
343591 0
343672 0
343800 0
343821 0
343974 0
343982 0
343991 0
344115 0
344293 0
344327 0
344367 0
344462 0
344830 0
344928 0
344956 0
344973 0
344976 0
345016 0
345048 0
345129 0
345145 0
345161 2
345186 0
345322 0
345332 0
345339 0
345407 0
345420 0
345425 0
345613 0
345630 0
345750 0
345767 0
345887 0
345944 0
345948 0
345953 1
345957 0
346128 0
346138 0
346141 0
346203 0
346317 0
346425 0
346543 0
346601 0
346688 0
346732 0
346766 0
346971 0
347159 0
347233 0
347363 0
347389 0
347462 0
347480 0
347520 0
347579 0
347645 0
347715 0
347732 0
347747 0
347767 0
347854 0
347924 0
348088 0
348106 0
348175 0
348199 1
348206 0
348218 0
348243 0
348252 0
348354 0
348373 0
348431 0
348448 0
348472 0
348492 0
348521 0
348541 0
348785 0
348857 0
348915 0
349059 1
349097 0
349226 0
349254 0
349283 0
349347 0
349540 0
349550 0
349728 0
349736 0
349879 0
349908 0
349912 0
349972 0
349988 0
350014 0
350055 0
350086 0
350098 0
350136 0
350157 0
350232 0
350263 0
350361 1
350403 0
350465 0
350527 0
350556 0
350568 0
350618 0
350676 0
350703 0
350803 0
350812 0
350816 0
350852 0
350914 0
351018 0
351067 0
351083 0
351101 0
351183 0
351215 0
351457 8
351474 0
351502 1
351524 0
351545 0
351767 0
351771 0
351804 0
351806 1
351863 0
351869 0
351898 0
351908 0
351985 0
351998 0
352052 0
352136 0
352146 35
352257 0
352259 0
352327 0
352343 0
352410 0
352450 0
352484 0
352526 0
352559 0
352713 0
352721 0
352776 0
352837 0
353034 0
353192 0
353295 0
353435 0
353450 0
353457 0
353505 0
353524 0
353583 0
353631 0
353714 0
353735 0
354154 0
354244 0
354251 0
354274 0
354292 0
354323 0
354388 0
354463 0
354674 0
354697 0
354914 0
354974 0
355114 0
355164 0
355338 0
355448 0
355472 0
355524 0
355536 0
355572 0
355852 0
355947 0
355958 0
355982 0
356022 1
356045 0
356164 0
356198 0
356210 0
356305 0
356416 0
356501 0
356513 0
356545 0
356606 0
356630 0
356818 3
356824 0
356908 312
356988 0
357050 359
357054 85
357067 680
357085 191
357126 2
357138 8
357152 0
357259 690
357273 426
357275 1007
357290 0
357316 189
357340 250
357383 0
357391 0
357404 0
357451 2
357466 0
357478 0
357481 71
357517 712
357554 659
357799 1
357843 788
357942 32
358086 9
358124 87
358168 611
358189 2
358225 0
358306 106
358583 0
358609 1
358619 1345
358631 0
358669 0
358672 0
358726 789
358730 1993
358770 3
358864 0
358884 977
358954 0
358982 0
359107 3
359117 2
359124 0
359222 46
359532 220
359622 1534
359630 173
359726 1172
359759 562
359837 331
359849 3
359980 7
359988 152
360013 0
360020 108
360090 0
360100 0
360125 4
360137 284
360143 1946
360188 232
360203 875
360205 2894
360286 4
360310 0
360350 47
360402 0
360419 1014
360490 0
360498 0
360517 11
360549 316
360557 278
360591 0
360602 410
360641 0
360656 0
360709 9
360726 1497
360758 498
360767 0
360812 31
360831 1
360848 0
360865 0
360877 0
360899 0
360947 0
361055 834
361073 842
361085 1
361203 2254
361210 157
361212 400
361227 58
361231 1380
361251 544
361282 384
361477 246
361517 578
361592 365
362326 0
362517 374
362578 0
362590 0
362742 3434
362746 182
362752 500
362782 0
362820 2
362935 0
363016 0
363130 707
363134 266
363169 327
363230 0
363236 473
363239 130
363251 651
363396 617
363404 10
363412 0
363435 72
363450 55
363527 266
363738 0
363776 0
363797 0
363804 0
363814 0
363836 484
363866 825
363916 725
363932 0
364026 223
364144 1655
364174 1165
364201 237
364251 1252
364255 1145
364381 58
364421 118
364467 4
364509 0
364514 0
364524 0
364534 0
364567 363
364698 0
364741 40
364754 511
364758 455
364834 2
364941 1659
365130 633
365178 442
365304 653
365565 1
365589 481
365693 350
365695 1656
365762 2183
365798 2023
365865 153
365894 5
365918 64
366035 692
366077 159
366140 1304
366151 0
366158 1
366188 9
366296 0
366304 0
366342 1
366400 0
366451 398
366481 499
366491 0
366541 109
366559 604
366734 166
366881 0
366887 0
366907 29
366967 377
367027 255
367052 1
367088 1
367157 741
367160 39
367345 563
367407 1
367436 322
367512 957
367580 1
367746 0
367809 1203
367834 1
367840 0
367891 189
367921 529
367981 2
367999 3
368011 1801
368066 0
368289 345
368387 0
368396 0
368417 4
368435 450
368447 0
368452 983
368482 2
368570 0
368722 621
368726 599
369083 350
369098 204
369131 66
369177 0
369191 5
369224 29
369235 93
369241 189
369259 29
369289 11
369329 0
369349 1304
369383 232
369419 0
369443 0
369572 18
369659 0
369680 0
369710 292
369745 61
369753 0
369805 643
369863 0
369911 90
369973 2729
370001 711
370036 0
370124 1471
370190 0
370208 3
370262 50
370298 0
370301 1
370314 605
370365 25
370367 3451
370371 353
370395 0
370416 0
370447 0
370477 0
370537 0
370616 1
370622 0
370838 0
370868 0
370933 0
370993 2
371025 12
371063 0
371113 92
371213 151
371281 2855
371438 0
371498 1
371516 138
371535 0
371549 0
371562 277
371609 77
371640 90
371657 0
371687 0
371723 0
371735 0
371751 0
371765 220
371800 527
371811 3
371830 133
371890 1
371908 3
371921 0
371969 170
372027 1176
372035 0
372299 0
372346 56
372406 289
372494 80
372554 264
372557 4
372566 0
372596 1673
372608 0
372626 2
372664 940
372668 5
372764 2447
372821 225
372881 0
372887 2
372929 0
372941 0
372981 0
372987 0
373013 0
373034 0
373075 5
373077 57
373107 7
373121 0
373253 3
373282 184
373301 5
373313 62
373317 202
373371 3
373373 1518
373392 9
373510 0
373578 274
373644 0
373659 0
373674 0
373707 224
373739 855
373777 0
373794 357
373799 147
373887 99
373929 260
373967 212
373995 115
373999 660
374315 111
374318 0
374404 120
374419 808
374431 0
374460 0
374483 98
374513 204
374573 271
374591 14
374603 1122
374607 11
374633 82
374663 250
374919 2
375029 422
375178 0
375251 6
375293 10
375436 0
375497 230
375505 0
375610 10
375665 1556
375673 0
375718 68
375746 0
375757 215
375769 25
375772 1493
375780 0
375805 149
375818 0
375844 192
375859 252
375890 2
375919 301
375944 147
376078 182
376140 121
376256 646
376389 0
376499 0
376544 1996
376583 174
376610 0
376674 246
376825 2
376889 106
376926 0
376958 54
376970 1616
377002 374
377064 0
377100 57
377107 73
377170 50
377217 236
377261 0
377297 528
377375 64
377381 0
377405 0
377477 215
377534 0
377546 3
377580 0
377695 563
377701 532
377723 9
377741 35
377827 0
377886 0
377944 202
377965 0
378105 810
378146 38
378158 277
378198 0
378222 7
378276 316
378278 0
378320 359
378332 25
378408 289
378585 61
378695 8
378724 0
378736 1
378778 0
378790 0
378850 91
378869 0
378946 0
378986 0
379003 11
379075 1
379081 83
379160 2
379171 32
379187 6
379224 1
379279 1145
379281 1542
379349 0
379416 1790
379544 107
379703 0
379720 0
379770 0
379808 0
380037 0
380061 376
380076 826
380102 0
380229 235
380331 9
380432 0
380465 114
380490 0
380492 68
380509 0
380515 0
380535 0
380555 0
380559 0
380609 0
380627 0
380652 0
380684 0
380719 0
380902 0
380915 0
381069 502
381125 1
381141 0
381158 0
381207 0
381233 0
381411 153
381494 0
381795 52
381797 3
381907 0
381976 62
382031 3
382286 278
382459 271
382462 87
382468 145
382499 140
382709 824
382711 19
382751 511
382826 2
382874 681
382940 2343
383372 6084
383376 5551
383378 1
383405 3628
383411 124
383461 0
383548 474
383552 1444
383593 373
383607 2466
383896 651
383955 0
383974 641
384133 206
384265 359
384280 0
384301 167
384376 216
384445 434
384484 200
384512 1066
384573 29
384653 217
384830 0
384846 0
384879 740
384894 0
384989 260
385073 0
385174 664
385218 1417
385349 1078
385359 447
385380 1136
385420 1528
385484 49
385616 372
385652 1745
385743 0
385766 797
385788 0
385825 2
385892 0
385946 893
385976 3
385983 1465
386074 5
386089 580
386230 1
386266 178
386293 510
386327 612
386466 897
386521 325
386559 35
386713 569
386800 19
386866 409
387091 2
387133 226
387181 0
387197 114
387358 0
387421 480
387490 56
387503 6
387598 592
387780 0
387814 23
387839 26
387846 0
387850 0
387854 166
387865 0
387875 0
387904 0
387908 2
387992 1
388093 57
388162 69
388170 642
388180 0
388204 427
388235 1523
388357 0
388387 0
388440 667
388443 1139
388482 1503
388518 0
388539 525
388570 3124
388723 1520
388970 1411
389065 0
389092 1656
389128 184
389148 629
389152 333
389168 466
389183 2591
389247 38
389287 805
389313 0
389349 1
389361 0
389398 1662
389430 0
389467 651
389528 3
389536 483
389763 523
389777 0
389804 0
389821 392
389891 0
389928 0
389973 0
389998 1
390219 174
390328 0
390369 39
390379 3
390432 0
390473 0
390581 10
390611 129
390687 0
390694 7
390817 6
390825 0
390889 2
390913 2836
390979 15
390987 0
390995 177
391003 290
391162 0
391300 0
391303 0
391307 0
391329 0
391331 0
391372 0
391395 0
391473 0
391583 0
391586 0
391781 51
391795 0
391813 1
391821 0
391851 0
391877 0
391892 0
392058 868
392120 930
392141 776
392169 635
392171 479
392249 225
392261 0
392437 0
392516 798
392530 0
392546 1
392625 2504
392638 63
392649 2
392661 1951
392697 2
392726 0
392965 748
392996 187
393097 0
393182 475
393313 18
393316 1156
393347 1
393382 0
393405 0
393419 0
393433 3
393477 0
393512 3
393532 0
393690 0
393770 1
393874 393
393876 59
393897 658
393930 4
393975 77
393993 0
394001 0
394062 0
394079 0
394091 0
394099 0
394166 0
394180 0
394243 1
394254 6
394373 0
394420 248
394438 45
394489 1
394542 0
394550 5
394661 0
394815 2
394859 0
394867 45
394941 382
394997 0
395013 0
395246 1143
395288 470
395292 312
395348 1274
395566 1625
395570 666
395635 14
395696 191
395712 0
395903 3
395945 440
395951 97
396011 0
396095 197
396098 333
396155 0
396158 0
396169 1
396171 0
396274 0
396295 0
396340 72
396422 0
396460 1302
396489 0
396511 226
396585 283
396656 1
396735 0
396751 272
396871 692
397009 0
397037 199
397173 1
397180 34
397215 752
397293 17
397390 58
397402 0
397433 6
397456 337
397459 860
397478 966
397490 34
397584 10
397678 1
397718 349
397827 881
397935 74
397968 0
397992 2955
398193 3
398225 0
398241 116
398274 0
398337 818
398375 19
398443 237
398646 233
398657 4
398700 0
398742 0
398760 0
398763 0
398886 0
398991 0
399057 0
399064 0
399081 0
399156 0
399174 0
399180 0
399214 0
399237 0
399264 0
399278 0
399486 0
399491 0
399495 0
399536 0
399549 0
399564 0
400077 0
400096 0
400109 21
400128 1
400146 0
400155 0
400158 0
400167 0
400357 0
400477 1
400506 0
400524 51
400543 5
400567 50
400683 0
400732 0
401164 0
401265 191
401275 1
401317 56
401325 0
401372 1
401412 618
401416 552
401503 471
401572 18
401731 110
401822 0
401874 801
401883 0
401899 1
402060 0
402074 0
402090 0
402268 0
402348 0
402363 0
402400 0
402444 0
402459 0
402534 0
402616 0
402651 0
402702 0
402784 0
402792 0
402837 0
402888 0
402900 0
402919 0
403047 0
403408 0
403420 0
403597 0
403642 0
403676 0
403688 0
403977 0
404001 0
404016 0
404106 0
404127 0
404316 0
404382 0
404412 0
404418 0
404448 0
404589 0
404599 0
404626 0
404692 0
404844 0
404962 0
405017 0
405118 1
405263 0
405272 0
405291 0
405336 0
405399 0
405442 0
405466 0
405567 0
405577 0
405579 0
405665 0
405750 0
405812 0
405861 7
405884 151
405936 0
405941 0
405971 0
406046 0
406110 0
406124 679
406130 150
406160 0
406201 0
406264 326
406637 46
406716 0
406743 731
406768 0
407006 0
407020 1
407109 0
407405 756
407422 8
407499 0
407544 640
407606 1
407629 363
407645 3
407792 0
407816 0
407831 1
407843 0
408065 0
408154 0
408326 0
408411 129
408476 5
408511 0
408527 0
408584 42
408595 368
408606 0
408632 0
408697 0
408738 26
409052 0
409131 510
409156 0
409171 3
409188 306
409208 8
409216 2
409242 724
409298 512
409373 171
409380 889
409469 0
409673 0
409781 224
409828 846
409832 435
409862 93
409940 30
409966 0
410054 0
410207 2010
410230 0
410537 0
410547 3
410645 0
410687 367
410772 196
410788 24
410862 3102
410879 194
410966 438
411001 1230
411004 158
411130 10
411166 1052
411171 264
411356 1
411362 1117
411418 86
411549 932
411662 191
411763 2
411775 0
411808 0
411820 0
411976 1937
412116 235
412280 0
412289 0
412308 0
412372 0
412410 1945
412412 1986
412557 46
412682 0
412808 0
412826 610
412878 0
413502 311
413596 470
413643 0
413802 355
413836 240
413845 0
413903 3063
413931 0
413967 0
414169 1181
414368 1274
414490 568
414499 39
414644 1278
414691 852
414759 0
414791 668
414800 856
414824 495
414885 0
414893 0
414914 429
414933 38
414946 20
414966 1
414975 3
414980 0
415001 2058
415034 258
415104 314
415175 375
415184 0
415238 525
415317 325
415393 688
415426 620
415476 17
415593 422
415616 374
415668 2406
415710 20
415906 0
415932 217
416019 3180
416092 0
416139 44
416146 0
416148 50
416187 3046
416292 0
416300 27
416324 50
416403 2052
416425 57
416443 1354
416586 63
416595 222
416614 7
416649 1300
416685 314
416700 0
416790 340
416854 0
416896 0
416913 648
416954 1317
417038 0
417148 1
417226 0
417238 1
417350 275
417432 0
417449 0
417462 0
417474 0
417505 0
417530 0
417579 0
417620 0
417653 0
417669 0
417760 0
417859 0
417907 0
418033 0
418125 0
418241 0
418257 635
418310 0
418353 0
418419 0
418551 0
418634 0
418651 0
418666 0
418785 3
418795 0
418808 0
418811 0
418829 0
418839 1
418843 1
418859 0
418882 0
418902 58
418930 0
418944 0
418986 1317
418988 795
419045 1338
419142 1735
419173 198
419339 867
419375 1914
419559 100
419646 642
419703 363
419715 884
419794 0
419813 0
419817 0
420070 0
420090 0
420150 0
420167 0
420179 0
420195 0
420297 0
420603 0
420640 0
420938 0
420956 0
421077 0
421364 0
421386 0
421441 0
421511 0
421578 0
421755 0
421922 0
421927 0
422001 0
422076 0
422196 0
422222 0
422332 2
422365 0
422414 1
422485 0
422539 0
422628 0
422662 0
422817 0
422963 0
423114 0
423233 0
423283 0
423399 0
423498 0
423509 0
423577 42
423630 911
423688 0
423700 2
423728 551
423732 518
423786 0
423872 627
424031 0
424082 0
424133 0
424145 1
424155 0
424209 417
424247 282
424263 872
424270 670
424323 0
424603 0
424632 726
424653 1604
424675 1315
424710 111
424727 307
424773 0
424796 173
424829 624
424843 0
424853 117
424883 1199
424961 543
424973 1512
424977 173
425003 105
425050 1483
425063 770
425153 854
425230 0
425349 0
425537 1259
425567 45
425586 0
425726 184
425780 0
425811 150
425825 1315
426148 2585
426186 31
426287 2605
426371 5
426401 522
426405 1
426416 430
426431 752
426551 260
426654 442
426718 0
427139 180
427143 0
427169 1622
427188 0
427213 1
427245 408
427482 0
427517 285
427594 189
427741 0
427786 3
427821 118
427834 2
427908 0
427941 0
427986 241
427996 6
428024 433
428123 461
428138 101
428153 1418
428163 6
428213 1239
428273 317
428288 2117
428313 480
428502 0
428553 0
428654 1195
428671 14
428684 976
428688 283
428709 25
428714 2166
428814 33
428842 1092
428898 536
428982 166
429075 117
429108 0
429114 0
429178 0
429180 12
429208 1216
429228 0
429252 0
429270 0
429334 84
429351 77
429420 0
429506 255
429536 66
429596 651
429614 108
429626 414
429630 517
429686 1376
429960 0
430061 55
430078 14
430091 837
430095 31
430121 1764
430219 489
430375 348
430389 0
430427 674
430507 1
430575 1
430789 102
430799 1
430867 0
430889 0
430903 271
430974 138
430998 196
431018 548
431078 200
431093 2316
431151 29
431202 0
431438 1634
431442 442
431468 395
431472 94
431493 172
431498 2199
431712 431
431734 0
431800 0
431955 375
432095 251
432160 646
432169 1280
432193 0
432246 0
432300 0
432348 0
432350 283
432360 0
432399 94
432425 1
432440 208
432485 159
432510 85
432519 0
432534 0
432603 52
432657 91
432663 337
432800 510
432830 550
432860 1
432892 2
432915 0
433019 1
433192 0
433222 0
433254 25
433326 0
433449 2013
433499 852
433517 1315
433529 17
433554 2
433574 216
433578 2
433589 408
433621 2
433679 912
433716 0
433812 0
433827 10
433848 0
434049 464
434219 39
434261 29
434365 677
434465 162
434633 1832
434681 1478
434690 1
434772 1090
434831 297
434848 475
434937 0
434956 206
434993 0
435126 495
435161 0
435184 122
435404 708
435431 146
435580 0
435658 0
435701 0
435730 0
435790 0
435820 0
435904 0
435964 0
436010 0
436060 0
436066 0
436149 0
436243 0
436340 0
436360 0
436373 0
436409 0
436411 0
436433 0
436444 0
436565 0
436631 0
436672 0
436718 0
436797 907
436807 0
436829 0
436834 0
436863 0
436865 84
436943 33
436980 0
437026 0
437073 0
437109 0
437176 0
437200 0
437350 0
437401 0
437422 0
437472 0
437505 0
437641 157
437758 272
437782 253
437863 4410
437996 220
438017 1539
438047 4
438056 85
438079 72
438211 47
438285 679
438366 1558
438385 0
438422 225
438450 370
438510 1
438517 9
438525 107
438531 1580
438722 7
438778 60
438800 0
438921 0
438992 0
439237 0
439422 1
439431 0
439458 0
439485 0
439600 0
439696 1252
439736 13
439763 276
439799 1
439832 643
439924 0
440004 1
440064 259
440220 177
440310 731
440396 1883
440402 2097
440604 992
440705 434
440730 437
440760 52
440780 584
440829 1
440955 0
440995 288
441206 93
441266 0
441274 0
441353 0
441368 0
441416 0
441458 0
441497 0
441525 0
441656 0
441695 0
441758 0
441986 1
442043 0
442056 0
442224 0
442238 0
442274 0
442293 0
442334 10
442381 1504
442440 0
442462 0
442577 0
442656 0
442725 0
442758 0
442774 0
442836 0
442845 0
442914 0
443019 0
443033 0
443068 2
443127 5
443165 1500
443275 0
443297 0
443307 0
443383 560
443436 205
443572 4457
443578 1874
443619 423
443698 0
443710 48
443724 294
443856 297
443889 0
443895 480
443914 1849
443917 1135
444052 516
444197 1303
444213 0
444223 783
444242 398
444358 1062
444506 318
444522 234
444532 154
444661 29
444956 44
444984 0
445252 0
445263 619
445270 0
445272 0
445283 288
445315 0
445390 34
445566 0
445607 1330
445622 9
445630 0
445646 116
445662 639
445700 569
445786 332
445798 0
446147 73
446283 0
446304 118
446331 236
446365 1836
446381 251
446442 0
446598 0
446656 0
446711 617
446824 0
446878 0
446998 109
447006 2
447074 86
447167 715
447178 702
447197 37
447308 0
447395 0
447448 0
447463 14
447600 0
447706 1879
447718 0
447735 296
447746 1
447783 120
447796 131
447808 20
447838 0
447863 5
447947 1
447958 0
447980 0
447991 529
448071 0
448210 0
448242 0
448543 0
448551 0
448559 130
448604 0
448767 0
448828 0
448853 305
448866 0
448976 6
449030 2
449405 0
449611 64
449645 68
449740 1974
449852 613
449861 6
449867 409
449888 2
450025 3
450140 0
450448 0
450458 0
450480 1171
450497 0
450512 150
450536 0
450559 0
450635 202
450668 0
450696 735
450698 486
450719 20
450737 522
450773 122
450798 13
450884 540
450983 29
450992 54
451079 15
451081 806
451147 0
451199 8
451379 0
451418 0
451492 163
451504 20
451622 0
451679 116
451762 0
451815 4
451864 361
451955 3
452058 160
452159 1187
452259 0
452385 0
452467 0
452634 0
452678 1
452709 443
452738 119
453006 455
453045 59
453171 0
453188 801
453242 420
453246 315
453266 147
453298 0
453452 76
453504 74
453595 0
453624 39
453686 0
453717 0
453852 414
453904 0
454091 0
454136 0
454150 3
454167 1795
454184 0
454218 176
454220 1507
454259 506
454277 26
454408 2
454445 153
454473 0
454564 169
454899 145
454916 0
454945 0
455025 766
455308 311
455329 0
455384 19
455388 8
455450 0
455485 0
455493 2
455499 0
455530 4
455672 0
455726 0
455785 1471
455921 0
455961 1304
455963 1612
455970 52
455986 12
456066 0
456139 285
456190 109
456269 136
456301 0
456342 0
456411 1
456436 1
456568 12
456578 1
456681 232
456735 2
456770 0
456776 0
456827 483
456894 31
456967 0
456998 76
457013 2947
457032 0
457066 5083
457159 26
457201 2622
457208 0
457244 0
457354 0
457367 71
457393 636
457399 1301
457476 0
457564 0
457645 523
457732 36
457842 1
457881 0
457903 0
457939 0
458002 0
458011 0
458024 0
458047 0
458065 0
458193 0
458222 0
458280 0
458283 0
458471 1214
458623 2
458905 0
458918 0
459068 0
459105 0
459160 0
459182 0
459254 0
459323 0
459328 18
459506 0
459598 0
459791 0
459985 0
460030 0
460039 0
460087 0
460265 0
460492 0
460859 0
460861 0
460930 0
460990 1
461044 0
461076 0
461251 0
461512 0
461530 0
461689 0
461739 0
461856 0
461870 0
461949 0
461961 0
461990 0
462083 484
462121 0
462216 693
462247 0
462315 1303
462390 616
462411 1015
462435 514
462437 1194
462453 605
462657 2691
462660 1863
462672 724
462714 483
462902 0
462993 1553
463008 1027
463077 6
463107 152
463159 0
463179 0
463305 0
463352 187
463364 0
463382 0
463565 8
463593 1832
463685 788
463729 2741
463901 98
463929 0
464049 2
464295 0
464336 0
464416 0
464467 0
464710 451
464717 963
464736 1102
464824 69
464902 170
464909 1
464929 5
464992 466
464995 915
465040 282
465083 4542
465161 0
465318 0
465413 0
465419 207
465445 652
465479 401
465510 652
465643 0
465775 135
465798 0
465844 488
465855 0
465862 56
466020 24
466152 14
466284 0
466321 0
466333 2
466435 0
466491 22
466606 425
466662 62
466673 154
466699 67
466780 94
466789 1138
466973 886
466998 435
467000 862
467091 1214
467099 98
467255 3
467281 45
467308 169
467320 0
467374 109
467395 922
467428 97
467431 88
467541 881
467583 1
467596 39
467675 8
467700 0
467712 1644
467787 120
467868 4
467955 38
467984 1
468005 44
468139 156
468143 409
468184 0
468215 0
468247 20
468256 7
468288 0
468296 1329
468376 0
468503 149
468528 0
468874 0
468939 398
469069 1622
469235 168
469482 0
469569 0
469597 1313
469608 343
469644 31
469738 427
469839 0
469860 0
469915 825
469917 513
470130 655
470145 113
470151 4
470202 1396
470208 5
470217 0
470311 0
470479 0
470537 0
470596 47
470611 0
470652 0
470704 22
470721 81
470791 0
470819 0
470901 0
470907 200
470928 533
470972 2
471209 0
471228 0
471314 0
471324 10
471414 0
471426 1
471465 0
471543 32
471612 0
471650 0
471680 3
471879 0
472036 3
472266 1456
472305 613
472473 7
472540 0
472576 2
472673 1269
472680 2555
472705 14
472854 841
472893 2657
472968 0
472992 1755
473103 4
473213 3559
473225 1129
473579 2
473821 0
473831 359
474225 6
474265 99
474362 0
474385 505
474475 96
474592 1169
474698 298
474764 1
474794 5
474841 509
474853 238
474964 217
475049 283
475070 0
475140 1
475227 1
475259 1179
475325 21
475342 1177
475369 9
475437 113
475448 0
475455 81
475583 884
475740 3
475800 725
475897 1341
476053 171
476139 1
476182 0
476189 0
476212 41
476219 0
476246 0
476265 0
476314 311
476345 3
476425 0
476465 1031
476483 0
476489 263
476545 15
476547 705
476584 121
476640 0
476680 1
476710 3
476767 65
476806 202
476959 0
477134 0
477324 64
477328 472
477366 1650
477390 49
477393 656
477412 8
477445 166
477487 429
477505 1
477546 4
477565 955
477571 21
477655 1
477715 0
477784 1
477869 0
477979 0
477994 0
478018 100
478050 0
478082 0
478087 0
478123 0
478132 0
478152 0
478267 74
478567 0
478636 447
478681 0
478692 1
478710 0
478930 6
478990 0
479436 47
479497 122
479595 179
479691 422
479761 84
479777 1
479905 0
479935 0
480033 250
480236 0
480314 524
480336 49
480356 679
480430 0
480497 3849
480568 0
480703 25
480719 1846
480783 849
480947 881
480974 1073
480998 129
481015 0
481141 2549
481199 994
481366 514
481443 0
481511 16
481567 38
481599 0
481611 1313
481630 223
481692 0
481702 1528
481815 363
481845 0
481896 0
481976 0
482009 2508
482012 0
482024 7
482036 0
482068 0
482167 0
482265 1016
482273 2
482278 0
482286 0
482300 1627
482366 120
482369 0
482411 1
482435 175
482487 43
482597 0
482643 0
482669 204
482671 256
482711 611
482822 233
482929 205
482939 1086
483073 0
483093 0
483106 1462
483135 775
483166 0
483214 0
483265 3
483360 34
483386 71
483445 437
483487 372
483505 0
483615 1475
483658 1
483708 0
483742 14
483753 0
483762 0
483787 0
483793 538
483815 193
483817 9
483951 0
483958 0
483985 20
483987 53
484049 0
484098 0
484100 0
484127 0
484131 1
484134 168
484139 0
484176 0
484199 105
484215 673
484251 0
484272 0
484279 9
484299 0
484365 86
484369 3982
484386 406
484390 0
484401 0
484411 1
484435 0
484458 0
484475 0
484484 1
484486 0
484524 0
484534 0
484540 0
484561 0
484567 0
484571 0
484634 0
484650 0
484666 0
484693 0
484717 0
484723 0
484753 0
484810 0
484845 0
484854 0
484858 0
484863 0
484884 326
484894 0
484899 0
484928 0
484961 1
484985 0
485041 1
485067 5
485071 541
485100 0
485103 482
485108 63
485161 0
485182 36
485206 0
485218 0
485225 0
485257 0
485337 84
485340 51
485354 0
485368 0
485383 0
485397 0
485405 66
485416 0
485425 0
485440 0
485469 0
485511 0
485533 0
485542 160
485545 0
485577 0
485595 0
485610 0
485628 0
485643 0
485668 0
485693 0
485704 202
485718 0
485757 0
485782 0
485796 0
485825 0
485838 0
485846 1
485870 145
485910 0
485934 0
485940 0
485946 0
485961 0
485979 0
485993 0
486044 0
486093 0
486113 0
486146 0
486154 0
486209 0
486231 0
486234 0
486246 0
486293 0
486317 0
486333 0
486347 0
486360 0
486368 0
486394 0
486414 0
486432 0
486435 0
486444 0
486465 0
486468 0
486477 0
486487 0
486498 0
486560 5
486579 0
486594 0
486624 0
486651 0
486699 0
486719 0
486741 0
486788 0
486791 0
486828 0
486840 0
486843 0
486858 0
486925 445
486956 0
486963 166
486983 6
487050 0
487143 0
487161 259
487193 66
487429 476
487471 0
487662 10
487668 456
487678 25
487687 0
487747 0
487794 794
487843 0
488039 2
488329 0
488343 3
488379 371
488590 0
488620 1885
488700 0
488798 935
488880 16
488903 2833
488907 890
488915 105
488933 31
488981 103
488989 268
489005 352
489080 0
489141 0
489179 0
489210 1
489227 0
489234 0
489245 0
489254 0
489271 0
489279 0
489313 0
489321 0
489369 0
489386 0
489390 0
489399 0
489410 0
489442 0
489466 217
489531 24
489535 1871
489543 0
489591 0
489617 0
489647 0
489679 3
489711 0
489732 0
489755 1
489759 0
489773 0
489823 0
489830 0
489839 0
489884 0
489888 0
489896 0
489937 0
489998 0
490027 0
490064 12
490143 8
490282 1
490350 0
490370 925
490389 165
490488 10
490536 0
490577 16
490657 1029
490710 800
490758 0
490765 2979
490771 56
490799 185
490804 0
490850 1
490974 1
491023 0
491071 0
491134 0
491195 0
491242 25
491245 0
491269 556
491299 3
491332 111
491364 421
491389 6
491414 0
491485 0
491672 22
491680 46
491708 0
491807 28
491836 3
491911 0
491936 23
491949 0
491981 0
492005 17
492059 0
492110 40
492274 0
492285 0
492315 0
492355 137
492359 463
492363 480
492408 21
492435 0
492490 0
492541 79
492580 0
492690 36
492719 181
492759 0
492831 0
492859 148
492868 168
492887 247
493077 553
493124 0
493138 5
493193 832
493239 218
493311 0
493356 0
493364 0
493414 0
493481 108
493589 103
493684 53
493700 166
493758 345
493779 616
493806 287
493856 536
494185 0
494246 0
494286 123
494321 212
494331 0
494358 817
494432 0
494556 0
494659 0
494665 4
494703 70
494733 97
494745 365
494783 0
494848 784
494852 65
495013 318
495063 4
495111 0
495134 0
495428 0
495540 0
495569 0
495622 0
495660 0
495693 0
495797 0
495875 0
496014 0
496082 0
496218 0
496227 0
496256 0
496269 0
496329 0
496395 0
496401 0
496424 0
496494 0
496518 0
496548 0
496614 0
496629 0
496818 0
496863 0
496892 0
496911 0
496926 0
497056 0
497324 0
497378 0
497474 0
497505 0
497513 0
497527 0
497652 0
497765 0
497885 0
498307 0
498357 0
498491 0
498509 0
498538 0
498652 0
498691 0
498812 0
498824 0
498839 0
498884 0
498914 0
499035 1
499057 0
499117 0
499180 0
499257 0
499263 1
499277 0
499291 0
499326 0
499372 0
499460 0
499626 1
499645 1
499661 412
499663 424
499674 203
499700 117
499706 1237
499734 0
499794 89
499806 0
500064 4997
500170 667
500303 377
500342 2
500364 42
500493 0
500539 0
500609 0
500676 0
500763 0
500788 3
500798 0
500854 0
500984 0
501029 61
501037 0
501052 0
501102 2
501161 0
501347 0
501545 0
501752 0
501801 0
501853 0
501898 0
501929 0
501950 0
501963 0
501988 0
502106 0
502259 0
502288 0
502328 0
502342 0
502386 0
502425 0
502454 0
502479 0
502502 0
502571 0
502709 0
502754 0
502759 0
502793 0
502800 0
502854 0
502872 0
502929 0
503056 0
503122 0
503161 0
503198 290
503211 417
503213 148
503242 817
503273 0
503287 0
503296 6
503302 1064
503360 0
503378 304
503400 726
503412 0
503483 1500
503570 0
503582 1011
503603 440
503677 787
503739 0
503757 2
503764 0
503886 0
503973 178
504010 48
504128 102
504131 350
504184 0
504418 0
504471 588
504516 20
504555 2501
504564 5
504589 0
504632 0
504654 0
504711 0
504734 76
504834 150
504863 988
504884 241
504906 209
504921 85
505039 309
505080 0
505104 0
505174 0
505192 0
505389 315
505404 6
505455 276
505475 273
505503 149
505587 5
505664 0
505722 119
505745 258
505760 1769
506100 317
506148 183
506277 0
506335 1059
506413 16
506417 19
506518 0
506562 1843
506571 0
506580 70
506681 443
506687 856
506742 52
506799 21
506808 0
506820 346
506872 0
507051 48
507066 625
507089 0
507098 177
507138 663
507159 711
507356 0
507394 0
507466 927
507592 0
507604 0
507674 0
507692 1
507702 1
507810 0
507832 0
507944 0
507966 0
507984 0
508100 0
508108 0
508112 0
508232 0
508402 0
508427 0
508432 0
508466 0
508486 0
508578 0
508591 0
508601 3
508706 0
508955 0
509021 0
509037 0
509087 0
509126 0
509193 0
509348 0
509361 0
509387 0
509486 0
509519 0
509561 0
509615 0
509899 0
510009 0
510056 0
510074 0
510132 0
510164 0
510237 23
510248 0
510264 0
510322 9
510333 1
510378 0
510430 119
510442 1020
510457 0
510516 1178
510519 15
510580 920
510601 731
510637 479
510667 0
510715 1
510786 2
510797 1160
511238 1
511254 921
511290 0
511397 1635
511686 5322
511731 1
511781 92
511838 1
511868 0
511899 2983
512186 2
512502 975
512582 0
512604 0
512821 985
513025 2452
513137 134
513224 220
513300 426
513355 0
513499 2
513614 239
513700 2228
513773 3713
513837 730
514050 0
514236 0
514665 0
514680 0
514776 0
514803 0
514809 400
514967 0
514993 547
515204 64
515273 0
515321 188
515374 2374
515550 1220
515660 3080
515847 138
515858 1547
515862 3979
515870 1668
515879 1
516001 0
516009 2
516018 0
516073 57
516086 0
516183 107
516192 36
516198 2952
516227 0
516230 207
516392 1
516409 0
516441 2
516447 1
516483 2
516669 2919
516896 208
516903 310
516932 0
517007 0
517150 0
517181 313
517234 391
517247 673
517366 0
517421 167
517464 0
517474 4
517485 0
517495 0
517705 0
517760 84
517771 0
517804 337
517900 0
517924 0
517991 0
518051 0
518121 0
518200 0
518275 0
518355 0
518385 0
518404 10
518409 388
518424 75
518467 36
518622 0
518652 0
518671 0
518675 0
518691 0
518732 0
518901 0
518904 0
518965 0
519081 194
519107 0
519282 0
519316 0
519404 0
519410 0
519436 0
519439 0
519479 0
519491 0
519588 2
519599 0
519719 7
519731 48
519821 108
519850 41
519882 1521
519917 3
519943 693
519962 238
520032 6
520049 312
520090 2
520224 169
520320 0
520452 0
520508 424
520524 0
520536 168
520566 0
520626 0
520678 10
520736 3354
520801 2228
520804 40
520864 1218
520957 917
520989 0
521010 150
521012 465
521072 324
521153 0
521206 753
521259 0
521346 59
521350 222
521368 9
521420 214
521452 0
521508 697
521610 0
521665 853
521702 0
521766 135
521768 658
521829 0
521845 5
521923 2
521977 72
521985 0
522008 0
522024 306
522066 999
522165 230
522174 0
522229 819
522231 2974
522315 0
522348 0
522379 558
522490 2
522532 818
522534 4
522662 35
522692 9
522719 1872
522748 20
522887 384
523023 525
523055 89
523369 1
523511 741
523537 118
523565 0
523817 1497
523820 1385
523945 165
524029 0
524114 545
524168 0
524247 120
524497 0
524582 0
524694 0
524705 0
524735 0
524766 0
524795 4
524806 0
524854 0
524932 0
524996 0
525032 0
525046 0
525049 4
525065 0
525116 5
525346 0
525358 0
525469 0
525473 884
525505 0
525657 0
525744 0
525771 0
525876 0
525949 0
526093 1990
526129 99
526144 3
526264 77
526296 95
526350 115
526372 0
526475 213
526558 48
526594 108
526648 0
526762 21
526779 354
526928 0
527200 2
527297 174
527328 1
527369 184
527515 29
527518 1780
527612 205
527627 21
527731 412
527747 18
527767 136
527785 727
527874 0
527895 76
527907 0
527933 0
527996 1
528003 518
528022 299
528033 417
528171 225
528211 309
528287 218
528325 357
528402 0
528413 0
528419 0
528448 0
528541 0
528545 0
528626 0
528684 0
528800 0
528834 0
529177 0
529196 0
529208 0
529256 0
529333 0
529474 0
529551 0
529679 0
530051 0
530297 355
530302 0
530326 77
530392 1
530468 0
530475 26
530535 277
530660 27
530672 12
530707 5
530736 4
530752 35
530791 0
530818 321
530852 20
530873 43
530920 9
530939 165
530981 0
531166 3
531213 122
531363 314
531410 0
531467 14
531476 0
531497 124
531745 0
531787 18
531839 292
531876 0
531927 0
531987 2933
531991 1577
532046 22
532080 0
532134 2
532225 90
532253 0
532267 1086
532303 25
532318 125
532322 757
532332 0
532383 164
532395 148
532504 0
532569 388
532571 1303
532640 315
532666 96
532697 1120
532726 46
532729 1715
532743 1
532759 657
532803 0
532824 0
532888 1119
532901 1
532909 0
532949 0
532977 251
532987 0
533005 1
533011 2
533120 9
533284 8
533400 5
533522 148
533543 2
533670 0
533743 102
533750 0
533777 7
533911 0
533933 422
533948 449
533951 827
534083 530
534221 1922
534248 91
534255 0
534284 1282
534308 297
534404 74
534409 41
534482 0
534500 0
534530 124
534572 416
534668 884
534742 295
534780 197
534799 1056
534823 0
534898 223
534956 272
534992 225
535036 867
535039 539
535117 145
535136 55
535210 0
535258 78
535270 2
535297 0
535306 3623
535344 646
535373 5
535408 69
535491 19
535513 263
535587 0
535617 1
535630 321
535648 0
535680 191
535690 1555
535711 1
535731 158
535794 113
535999 503
536050 834
536061 1819
536063 318
536102 63
536151 47
536227 1766
536347 0
536421 638
536531 246
536552 515
536738 194
536745 570
536748 63
536756 108
536778 0
536819 0
536826 1445
536844 957
536928 146
536962 184
537028 779
537132 1489
537141 917
537150 126
537204 52
537341 3
537355 185
537385 29
537416 0
537431 572
537494 823
537520 0
537536 1579
537575 752
537653 551
537784 0
537866 513
537891 904
537953 20
537965 0
538025 1453
538037 136
538169 1281
538229 412
538325 1711
538406 187
538448 42
538481 1752
538555 124
538572 0
538648 5
538711 6
538800 0
538846 1
538921 6
538958 65
539031 0
539053 0
539112 0
539142 0
539175 0
539237 0
539254 0
539289 0
539304 0
539352 0
539438 2
539475 0
539547 0
539656 0
539698 0
539732 0
539750 0
539756 0
539806 0
539859 0
539862 0
539886 1255
539966 0
539971 0
540054 0
540099 0
540141 0
540163 0
540215 54
540232 0
540244 0
540248 56
540263 64
540275 0
540301 0
540357 0
540396 450
540430 4166
540472 689
540512 8
540543 38
540596 0
540605 541
540608 0
540650 0
540667 621
540674 0
540681 0
540729 13
540738 0
540747 0
540763 1257
540826 0
540836 0
540852 17
540855 0
540873 0
540900 0
540918 0
540950 1
540958 0
540997 0
541061 0
541080 5
541117 1
541146 0
541178 0
541181 17
541185 0
541212 0
541219 0
541222 0
541272 188
541360 4
541405 0
541461 0
541482 0
541485 0
541510 0
541514 0
541516 0
541563 0
541592 0
541595 0
541610 0
541643 0
541659 0
541705 0
541709 0
541747 0
541760 226
541801 0
541905 1146
541949 1128
541961 0
541995 0
542009 255
542015 0
542020 0
542024 0
542037 0
542059 1193
542078 0
542085 76
542096 0
542107 1202
542112 0
542127 43
542148 316
542278 0
542310 1359
542328 7
542398 1264
542581 910
542658 0
542718 1
542777 1
542795 91
542903 0
542954 33
542960 275
542973 0
542979 0
543027 50
543071 1214
543084 229
543108 56
543161 95
543173 2002
543190 34
543233 770
543256 2
543297 719
543399 363
543474 92
543521 0
543577 529
543603 96
543645 660
543746 0
543858 446
543867 172
543869 2868
544010 1261
544031 548
544102 0
544129 375
544217 0
544271 0
544326 50
544406 0
544511 214
544732 339
544737 415
544924 325
544934 0
544956 502
545101 108
545125 821
545156 261
545183 1044
545189 331
545195 224
545202 10
545230 162
545236 111
545243 0
545359 1
545365 1
545376 71
545412 0
545437 0
545511 0
545526 0
545622 0
545631 0
545634 0
545647 0
545667 0
545708 0
545821 0
545828 0
545833 0
545877 3
545890 0
545956 68
546109 130
546310 20
546331 123
546350 0
546352 1446
546409 321
546601 151
546677 0
546772 559
546803 643
546829 81
546860 19
546908 221
546966 0
546986 0
547036 430
547207 0
547244 314
547280 38
547297 14
547359 562
547438 118
547473 2
547481 0
547484 45
547491 3
547494 329
547497 1547
547501 241
547504 170
547507 71
547511 117
547514 480
547522 127
547533 151
547543 0
547552 117
547561 42
547587 0
547607 39
547689 1
547692 0
547771 0
547787 30
547797 0
547824 452
547833 0
547864 0
547878 0
547917 0
547974 0
548145 4
548178 5703
548223 133
548256 0
548313 0
548349 13
548357 98
548408 0
548449 0
548530 119
548634 390
548640 0
548678 15
548709 9
548739 144
548859 80
549027 0
549097 251
549222 0
549330 416
549393 538
549399 1036
549420 209
549524 351
549566 324
549570 745
549631 0
549643 0
549646 7
549671 0
549720 493
549732 0
549780 277
550028 0
550056 571
550122 1192
550272 3263
550428 188
550617 72
550740 613
550775 0
550801 149
550824 3
550827 1973
550923 139
550959 40
551004 29
551052 421
551061 4
551088 143
551139 918
551169 74
551177 17
551256 2
551327 0
551426 312
551594 558
551616 261
551687 0
551696 686
551704 1
551760 25
551777 71
551843 43
551996 61
552198 2
552211 250
552216 0
552227 345
552229 1865
552233 27
552258 196
552273 86
552311 170
552320 11
552365 391
552491 88
552497 294
552500 288
552503 505
552545 518
552548 88
552570 200
552601 5
552606 0
552623 0
552659 0
552719 0
552732 0
552751 0
552848 0
552860 0
552879 0
552947 0
553000 0
553045 0
553086 0
553094 0
553138 0
553175 0
553190 0
553387 0
553439 0
553483 0
553499 0
553507 0
553526 0
553531 0
553551 0
553590 0
553721 0
553830 0
554078 1
554085 259
554158 973
554301 0
554314 127
554371 0
554385 0
554480 3
554487 1
554559 2
554583 31
554626 1067
554640 2240
554672 0
554700 0
554713 505
554737 1465
554746 0
554855 1806
554885 185
554901 8
555010 0
555025 0
555060 11
555115 0
555129 0
555171 39
555237 1
555371 1
555402 1
555414 0
555441 0
555477 0
555504 41
555508 7
555600 0
555684 24
555731 864
555836 192
555840 0
555855 26
555861 3
555963 0
556052 26
556206 893
556264 4
556293 46
556318 0
556351 721
556428 722
556676 850
556911 1428
556976 0
557010 828
557031 171
557158 602
557189 279
557202 224
557283 0
557301 0
557311 0
557435 0
557480 0
557514 0
557526 0
557614 1
557791 0
557842 0
557860 0
557946 0
558019 0
558210 1
558301 0
558349 0
558387 0
558439 0
558460 0
558592 0
558613 0
558619 0
558643 0
558688 0
558727 0
558811 26
558917 0
559076 60
559139 11
559146 9
559254 6
559419 0
559492 0
559571 0
559616 38
559672 1
559698 0
559744 24
559750 224
559760 1089
559816 944
559840 0
559849 0
559852 0
559898 39
559909 0
559930 25
559964 0
559981 0
559993 3
560094 0
560140 614
560160 0
560188 0
560280 4
560323 0
560347 0
560354 2
560398 17
560400 178
560457 0
560498 0
560578 3
560591 0
560619 0
560659 13
560668 632
560677 463
560746 581
560827 0
560849 1
560882 0
560918 0
560927 0
560936 0
561017 0
561071 0
561272 0
561455 2
561602 0
561614 0
561665 1
561711 0
561773 0
561798 2438
561952 17
562012 1367
562091 76
562099 198
562103 3341
562107 826
562160 167
562180 0
562197 0
562219 145
562251 0
562302 585
562305 276
562359 1020
562361 1805
562383 0
562403 2
562418 689
562434 0
562451 192
562464 2182
562670 542
562717 11
562724 81
562841 17
562922 664
563049 56
563069 0
563102 876
563142 0
563237 21
563243 0
563278 392
563415 19
563448 290
563461 0
563464 71
563534 761
563550 0
563575 7681
563751 51
563822 1091
563848 27
563904 174
563923 611
564036 973
564181 405
564259 53
564385 1502
564409 1590
564457 0
564540 3071
564711 720
564755 101
564908 1607
564942 0
564958 0
564975 2108
565009 785
565015 350
565168 0
565197 608
565261 5140
565326 0
565365 346
565369 463
565380 641
565441 351
565479 3
565592 7319
565621 260
565703 1277
565754 633
565766 114
565776 2
565780 282
565792 193
565925 2432
566039 598
566055 0
566072 61
566079 132
566113 534
566169 47
566210 0
566276 162
566394 185
566472 416
566501 0
566515 184
566547 99
566586 1346
566588 2656
566664 60
566718 901
566769 0
566828 106
566881 1763
566962 61
566982 808
567100 175
567220 248
567262 187
567342 119
567778 0
567962 0
568042 0
568161 0
568307 0
568340 0
568386 0
568439 0
568457 0
568547 0
568567 0
568569 0
568635 0
568832 0
568984 24
569015 1425
569114 0
569141 0
569220 1730
569234 880
569341 0
569343 1022
569367 0
569408 1969
569437 32
569466 706
569484 5
569540 0
569736 158
569773 0
569818 9
569953 0
570039 1474
570048 660
570062 985
570095 31
570147 34
570261 49
570372 1200
570378 0
570433 0
570445 294
570481 486
570512 0
570525 49
570531 0
570580 0
570802 0
570823 0
570871 0
570962 0
571035 0
571061 0
571166 0
571343 0
571397 0
571466 0
571603 0
571611 0
571646 2370
571687 62
571738 6
571747 0
571757 2
572037 571
572058 110
572082 315
572094 733
572240 16
572290 62
572382 108
572385 243
572396 2
572424 372
572451 13
572465 1796
572577 0
572640 2
572652 2411
572676 0
572684 235
572744 617
572789 388
572820 2100
572823 1
572838 1473
572883 286
572947 0
573044 758
573047 153
573063 0
573075 1306
573175 398
573178 53
573197 107
573356 2
573374 1262
573457 0
573475 113
573744 0
573813 13
573816 1224
573825 88
573840 134
573925 31
573987 0
573995 0
574059 556
574150 11
574163 228
574259 0
574288 36
574403 0
574452 270
574594 37
574695 94
574701 454
574717 349
574722 403
574814 0
574922 0
574961 0
575035 922
575075 1
575082 46
575117 3
575206 19
575217 18
575558 0
575714 0
575786 0
575789 0
575810 0
575944 0
576123 0
576129 0
576398 0
576668 0
576689 248
576726 0
576738 0
576853 78
577013 531
577015 24
577048 163
577060 0
577087 315
577157 22
577238 446
577283 194
577336 220
577394 71
577452 26
577498 630
577619 281
577723 209
577733 0
577831 23
577877 17
577884 0
578003 8
578097 461
578119 0
578133 176
578278 1060
578291 684
578315 0
578338 133
578425 0
578577 0
578594 0
578677 0
578702 0
578747 0
578783 0
578846 0
578912 0
579068 0
579109 0
579113 0
579173 502
579258 0
579277 218
579313 0
579336 6
579568 529
579593 0
579719 7
579799 0
579819 0
579881 85
579998 0
580007 0
580025 0
580032 80
580053 3
580083 0
580170 1
580207 5
580410 8
580495 102
580607 38
580684 2
580761 51
580988 0
580996 5466
581054 0
581100 728
581115 1
581298 149
581367 1255
581438 0
581475 466
581490 292
581528 0
581785 0
581852 21
581876 601
581883 416
582003 0
582151 2280
582312 17
582783 1918
582795 99
582817 0
583041 174
583166 0
583188 962
583260 182
583347 0
583354 825
583378 1
583408 983
583421 977
583561 33
583571 409
583724 0
583864 15
583875 66
583899 4
583908 27
583986 0
584037 0
584055 4
584073 0
584091 15
584155 2005
584354 6
584385 79
584500 11
584544 170
584552 0
584581 511
584691 97
584693 0
584870 12
585041 0
585169 6
585220 2
585274 21
585370 74
585406 0
585421 778
585425 357
585451 0
585466 0
585506 0
585523 0
585599 1
585644 0
585831 0
585896 0
586069 0
586098 0
586139 0
586230 120
586262 134
586320 16
586334 412
586372 484
586715 808
586809 0
587001 0
587049 0
587083 148
587089 0
587127 34
587199 674
587412 0
587499 30
587604 0
587695 221
587766 0
587773 4
587799 1
587866 0
588155 99
588164 8
588170 7
588194 2
588240 57
588273 193
588307 0
588367 275
588397 255
588415 50
588493 0
588530 138
588655 173
588689 510
588786 235
588835 156
588865 377
588915 0
589008 0
589168 48
589182 1347
589351 0
589473 286
589700 175
589884 39
589903 5
590056 547
590112 0
590186 0
590218 1
590233 0
590393 0
590413 0
590429 0
590493 0
590635 0
590814 0
590841 0
590856 0
590958 0
590991 0
591004 0
591010 0
591019 775
591028 0
591042 700
591119 575
591143 0
591234 251
591330 0
591345 293
591435 1
591453 504
591459 1
591461 97
591485 19
591574 11
591617 0
591642 1
591717 25
591757 0
591765 2
591884 0
591960 118
592001 84
592089 0
592166 0
592181 0
592191 1539
592223 2
592235 1
592290 136
592498 14
592533 166
592563 0
592572 365
592583 0
592617 575
592656 342
592685 22
592702 0
592726 0
592732 0
592748 0
592782 17
592796 0
592855 0
593088 242
593137 158
593384 2853
593396 466
593457 1196
593471 0
593490 0
593497 4
593524 18
593536 0
593589 1086
593640 467
593651 0
593686 28
593745 92
593824 308
593826 400
593872 479
593905 1359
593937 2214
593941 1452
593950 5247
593959 2837
594006 16910
594040 1438
594061 446
594094 3019
594097 1367
594224 90
594271 103
594295 691
594457 191
594499 0
594607 5
594629 306
594646 732
594658 3102
594709 647
594791 1534
594803 330
594912 0
594971 0
594983 0
595065 0
595132 0
595145 0
595175 0
595259 3
595326 0
595333 147
595340 0
595398 1
595449 0
595462 8
595481 35
595488 0
595675 0
595687 0
595794 0
595836 0
595873 0
595880 0
595896 0
595975 1
596082 0
596104 0
596128 0
596137 0
596151 0
596366 0
596391 424
596397 75
596436 1
596445 17
596507 0
596585 192
596591 0
596607 0
596642 0
596649 420
596654 113
596658 4
596679 1527
596682 575
596691 400
596708 598
596720 297
596730 2819
596776 0
596845 687
596849 77
596945 460
596984 497
597019 0
597094 168
597139 2
597174 67
597320 2
597356 34
597435 0
597443 0
597496 769
597498 0
597528 0
597613 2151
597625 159
597636 5
597655 1222
597721 1738
597777 161
597783 0
597827 341
597835 393
597845 0
597849 0
597997 1
598004 2386
598021 138
598036 0
598066 540
598132 381
598159 78
598188 5
598238 0
598396 0
598408 2509
598530 93
598536 46
598568 3
598578 0
598582 2
598596 0
598616 0
598655 0
598686 0
598689 0
598730 0
598755 129
598783 322
598842 270
598853 656
598860 0
598865 0
598905 0
598915 14
598921 0
598964 0
598973 0
598980 0
599020 0
599034 0
599040 485
599049 0
599090 0
599124 1
599152 1539
599154 69
599172 70
599233 0
599391 113
599402 370
599434 564
599466 0
599485 0
599516 0
599561 0
599574 0
599583 0
599624 0
599649 0
599659 0
599713 0
599775 3
599793 0
599835 0
599871 11
599886 0
599987 172
600103 156
600156 13
600308 399
600343 605
600345 618
600364 3
600376 0
600384 1
600389 0
600402 407
600410 3
600473 0
600506 0
600606 0
600613 0
600674 0
600699 0
600705 0
600714 0
600813 0
601036 0
601147 0
601166 0
601202 0
601294 0
601342 0
601370 0
601455 0
601606 0
601640 0
601686 0
601759 0
601841 0
601867 0
601871 0
602076 0
602125 0
602158 0
602240 0
602275 0
602287 0
602291 0
602308 0
602312 0
602392 0
602784 0
602833 0
602893 0
602952 0
603090 0
603225 0
603311 1
603358 0
603438 0
603580 0
603633 0
603698 0
603767 0
604062 0
604079 0
604196 0
604231 0
604269 0
604350 0
604514 0
604551 0
604585 1
604597 0
604617 0
604751 0
604771 0
604792 0
604796 0
605039 0
605061 0
605137 1
605172 0
605196 0
605223 0
605252 0
605277 0
605376 0
605430 0
605448 0
605477 0
605506 0
605522 0
605556 0
605566 0
605585 491
605621 33
605643 2052
605664 0
605716 57
605743 92
605889 169
605974 0
606161 0
606293 630
606514 0
606517 0
606526 0
606716 0
606836 50
606865 35
606883 4
606902 0
606926 24
607042 0
607091 0
607523 0
607624 218
607634 11
607676 93
607684 0
607731 70
607771 1348
607775 320
607862 111
607931 10
608060 134
608077 0
608083 4
608136 2332
608197 1698
608209 18
608227 89
608438 3490
608462 131
608529 542
608539 270
608582 85
608594 760
608613 0
608635 278
608646 169
608704 165
608728 115
608745 822
608757 802
608781 560
608853 69
608894 421
608987 1697
609031 1479
609115 3433
609156 264
609214 2630
609256 0
609316 2440
609448 3026
609450 0
609562 870
609604 6
609769 652
609792 118
609820 1518
609904 444
609995 1
610009 852
610108 2481
610120 2442
610202 260
610206 3878
610269 35
610290 0
610298 93
610326 1017
610328 88
610449 0
610612 0
610667 148
610678 1419
610833 178
610913 84
610936 998
610957 343
611080 111
611173 1282
611218 0
611299 49
611331 0
611380 614
611389 155
611506 3
611552 4
611632 6
612069 0
612094 0
612114 122
612179 344
612192 165
612234 12
612254 647
612314 920
612347 0
612399 195
612555 16
612597 1149
612673 519
612739 447
612758 42
612845 220
612895 0
612955 0
612988 470
612992 966
613046 0
613094 0
613128 232
613218 49
613269 96
613275 0
613285 0
613327 9
613332 0
613570 37
613627 475
613785 709
613811 0
613850 0
613884 535
613886 107
614044 1
614091 660
614099 0
614155 0
614235 1
614295 659
614327 31
614347 3
614402 476
614462 0
614525 130
614589 145
614594 0
614659 11
614684 118
614713 0
614788 330
614797 22
614827 0
614866 0
614920 0
614984 0
615030 0
615034 0
615160 0
615184 0
615202 0
615233 1
615300 0
615361 0
615471 0
615490 0
615532 0
615681 0
615807 0
615830 0
615888 0
615986 0
616059 0
616098 0
616276 0
616289 0
616383 0
616558 0
616589 0
616597 0
616703 0
616714 0
616778 0
616808 292
616913 0
617011 0
617171 0
617182 0
617284 0
617296 0
617338 0
617548 0
617610 0
617619 0
617914 0
618054 0
618372 0
618425 0
618512 0
618586 0
618755 0
618839 0
618861 0
618989 0
619034 0
619085 0
619133 0
619151 0
619280 0
619415 0
619738 0
619743 0
619927 0
620061 0
620067 0
620143 0
620159 0
620221 0
620290 0
620359 0
620398 0
620444 0
620532 0
620578 0
620624 1
620662 0
620713 0
620722 0
620820 0
620848 0
620951 0
621047 426
621093 172
621102 8
621105 2301
621153 147
621176 823
621183 0
621258 179
621357 0
621564 719
621582 57
621666 2749
621699 2163
621725 0
621764 609
621775 1153
622122 2089
622132 2
622239 125
622275 250
622304 167
622306 4244
622317 66
622343 0
622375 0
622383 0
622630 1
622662 0
622751 1
622798 10
622809 27
622852 10
622864 0
622964 197
622976 448
623051 1123
623201 312
623215 0
623357 15
623441 59
623482 0
623557 26
623671 2588
623861 865
623974 0
624191 259
624453 0
624507 860
624525 0
624575 162
624631 0
624697 12
624725 106
624884 171
624910 0
625005 3430
625013 92
625101 0
625142 1093
625350 459
625385 579
625419 0
625480 220
625489 1341
625514 587
625563 0
625640 0
625748 0
625791 0
625916 0
625962 0
625969 0
626028 0
626034 0
626055 0
626259 0
626271 0
626456 347
626505 1119
626553 0
626640 1361
626661 0
626811 3613
626853 106
627003 0
627037 2
627042 0
627306 1
627509 1
627605 361
627620 29
627773 140
627803 0
627854 0
627866 186
627896 2
628057 0
628116 0
628163 0
628299 234
628323 9
628530 0
628619 2241
628694 299
628740 0
628755 0
628799 0
628944 1578
628953 116
629095 248
629141 33
629151 74
629226 142
629278 2284
629286 15
629341 570
629351 1
629493 1130
629631 34
629829 771
629923 0
629936 0
629958 244
629964 42
629976 0
629986 606
630017 0
630167 26
630228 0
630314 0
630401 268
630486 182
630546 13
630672 288
630766 77
630784 41
630808 1024
630826 1344
630974 17
631103 396
631128 0
631670 278
631705 158
631806 0
631816 38
631902 0
631951 10
632217 0
632283 2756
632407 429
632461 4
632551 0
632602 1638
632616 0
632684 0
632817 178
632827 915
632925 0
632973 0
633013 77
633056 73
633088 0
633301 0
633328 0
633336 0
633374 0
633410 0
633429 103
633431 0
633581 0
633610 36
633681 1
633707 0
634034 1091
634168 0
634200 4
634244 0
634296 0
634336 0
634417 1515
634488 0
634506 0
634566 0
634852 0
634880 0
634884 0
634939 0
634972 0
635093 0
635131 0
635157 0
635169 0
635266 0
635397 0
635534 0
635574 0
635740 0
635829 0
635881 115
635883 21
635913 165
635936 7
635997 221
635999 356
636019 611
636142 0
636157 13
636194 10
636460 0
636487 32
636555 4
636640 31
636695 84
636732 74
636763 861
636767 0
636844 37
636959 2
636991 0
637041 0
637326 44
637332 0
637488 0
637511 0
637528 129
637551 641
637562 51
637600 417
637634 441
637744 30
637815 0
637869 13
637905 11
637926 0
637943 639
637981 112
637988 59
638210 138
638252 4234
638255 367
638283 110
638342 1068
638400 762
638445 79
638462 1302
638465 739
638697 23
638929 372
638946 4
638950 2101
638989 1078
639013 20
639019 54
639057 0
639097 0
639301 0
639312 0
639361 0
639373 0
639424 0
639607 0
639613 0
639748 0
639841 0
639991 94
640022 1066
640096 304
640162 1
640178 1198
640319 141
640436 652
640563 0
640576 948
640837 1432
640856 0
640868 0
640963 1
640983 168
641048 0
641097 121
641162 1
641463 1277
641466 1557
641521 39
641556 0
641633 1
641712 452
641745 60
641748 1553
641789 183
641820 1
641823 443
641883 360
641914 0
641942 0
641972 4
642044 2
642122 439
642133 487
642159 457
642172 0
642219 145
642239 634
642396 194
642444 0
642533 1334
642555 652
642565 690
642650 287
642731 23
642740 0
642779 1
642822 0
642858 17
642875 214
643100 0
643137 0
643222 143
643342 375
643411 810
643487 0
643588 231
643642 1098
643755 183
643774 0
643808 0
643837 2
643873 0
643945 1
644083 741
644175 779
644380 930
644388 344
644482 964
644494 493
644512 0
644535 0
644643 0
644694 0
644735 0
644976 0
645110 0
645143 0
645161 0
645441 0
645454 338
645482 1
645517 0
645587 0
645693 5
645835 0
645857 0
645887 5
645906 5
645988 20
646017 1
646052 1
646115 0
646157 0
646167 0
646270 1303
646293 0
646475 0
646580 0
646622 0
646670 0
646765 0
646919 0
647148 0
647181 0
647224 0
647481 0
647544 0
647549 0
647670 0
647698 1
647819 0
647963 0
648021 0
648050 0
648068 0
648144 0
648147 0
648229 0
648253 0
648266 0
648286 0
648295 0
648336 0
648416 0
648495 1411
648503 0
648615 54
648851 0
648879 0
648902 213
648935 0
649039 0
649062 0
649316 0
649340 202
649362 403
649422 0
649464 0
649559 0
649631 156
649670 0
649676 6
649688 7
649758 0
649772 0
649800 0
649888 0
650051 0
650116 0
650119 0
650166 0
650175 0
650216 0
650232 0
650238 0
650347 0
650364 0
650398 1
650408 5
650453 142
650543 91
650606 663
650621 1670
650663 2
650694 1116
650746 501
650755 17
650757 241
650891 184
650927 345
650986 0
651004 2
651017 286
651059 198
651131 233
651138 0
651214 56
651419 0
651464 0
651466 0
651468 0
651483 0
651485 0
651694 0
651715 0
651724 0
651755 0
651842 0
652010 0
652013 0
652118 0
652126 0
652187 0
652202 0
652223 0
652339 0
652380 0
652390 0
652466 0
652563 0
652567 0
652759 0
653053 0
653121 1
653149 0
653153 0
653293 0
653327 1
653445 0
653490 0
653510 0
653530 0
653537 0
653677 0
653708 0
653755 0
653776 1268
653814 0
653839 560
653862 377
653932 15
654020 0
654026 0
654034 0
654101 0
654155 0
654244 0
654299 23
654352 0
654468 1
654497 3
654740 363
654750 0
654785 0
654875 779
654925 525
654977 193
654979 1406
655322 28
655333 154
655411 596
655446 2
655498 468
655563 1816
655592 407
655789 248
655796 573
655961 69
655984 0
656056 0
656077 479
656088 49
656128 13
656146 348
656244 176
656302 3
656353 0
656447 436
656486 5
656510 0
656554 1159
656602 194
656632 0
656660 4
656727 1
656737 99
656780 1
656806 0
656827 6
656853 373
656938 381
656973 106
657016 883
657028 1983
657034 2648
657037 537
657070 82
657113 311
657148 1046
657181 657
657205 34
657259 0
657307 0
657361 327
657394 0
657509 0
657549 0
657555 145
657733 1408
657757 0
657765 68
657772 14
658064 39
658083 658
658096 459
658104 0
658144 1
658162 0
658205 1098
658263 860
658272 12
658363 0
658374 97
658379 1236
658386 1
658469 1172
658552 4
658560 1860
658603 541
658642 86
658735 264
658773 22
658834 0
659082 889
659100 15
659107 1
659211 116
659236 104
659332 404
659334 4241
659338 1452
659437 1828
659564 0
659612 608
659814 0
659857 2
659922 193
660086 990
660216 0
660359 1414
660407 650
660452 0
660518 184
660717 246
660879 0
660940 19
661049 14
661077 4042
661111 292
661267 1190
661417 1267
661431 7
661465 0
661544 461
661553 81
661585 36
661614 453
661641 591
661655 2
661748 1713
661794 331
661797 997
661964 0
662043 680
662051 1125
662104 26
662134 0
662193 628
662244 6
662374 3
662447 5
662458 268
662579 0
662671 0
662678 1
662703 0
662727 154
662797 0
662911 0
662996 50
663047 0
663215 2387
663257 0
663263 0
663285 11
663293 1
663312 0
663480 1
663488 0
663577 210
663622 3
663625 0
663824 1
663958 3
664001 0
664014 911
664099 0
664244 55
664304 135
664504 9
664711 0
664756 0
664852 2
664860 2921
664919 256
664924 337
664973 0
665045 1650
665133 1867
665154 2
665211 828
665214 433
665261 322
665324 92
665338 66
665419 255
665435 0
665491 492
665543 1241
665545 723
665580 112
665618 1
665670 197
665690 762
665792 3
665829 1
665852 802
665966 4
665972 3
666174 95
666200 945
666245 1262
666260 89
666538 4
666548 605
666578 193
666668 368
666716 993
667028 2
667103 222
667135 0
667175 0
667199 10
667253 609
667267 84
667393 768
667472 748
667523 267
667550 0
667563 0
667571 1111
667573 203
667676 42
667708 1140
667716 0
667858 0
667900 0
667980 1228
667997 84
668070 0
668087 1
668261 1461
668280 202
668282 1858
668418 1134
668427 91
668439 0
668446 35
668460 291
668548 306
668589 276
668775 334
668835 1961
668964 140
669153 23
669162 2375
669186 1
669225 53
669417 2
669549 147
669600 1
669627 873
669730 162
669737 0
669769 0
669774 0
669810 0
669815 0
669825 0
669830 0
669888 599
669919 0
669960 0
670000 1
670028 1083
670031 96
670127 0
670258 21
670283 40
670309 43
670599 1
670638 38
670650 0
670684 0
670691 2
670917 0
670994 263
670998 514
671038 1
671150 817
671184 3
671250 2172
671274 333
671310 422
671403 1192
671405 1
671542 208
671638 0
671646 6
671686 419
671703 162
671744 632
671787 333
671949 22
671997 973
672154 1
672179 1
672775 0
672923 0
672958 0
672982 1
673372 0
673588 0
673702 0
674177 154
674353 1
674605 407
674665 160
674698 0
674854 0
674899 0
675217 1
675286 0
675354 43
675400 0
675433 0
675440 354
675510 437
675620 0
675660 114
675735 345
675905 3
675975 0
675988 622
676042 0
676071 0
676084 294
676144 1
676158 0
676232 35
676247 345
676265 0
676378 63
676427 0
676460 60
676465 760
676522 290
676633 0
676764 165
676791 0
676877 1
676880 1121
676919 318
676980 680
676984 0
677126 196
677158 3
677206 127
677261 1320
677328 342
677348 367
677411 0
677506 0
677593 35
677600 123
677627 1
677650 219
677679 0
677681 0
677695 0
677698 0
677703 14
677707 0
677728 100
677798 197
677858 571
677860 290
677952 11
678002 526
678025 177
678033 530
678040 118
678054 21
678073 0
678183 209
678240 0
678327 706
678390 1
678555 157
678750 82
678765 781
678883 14
678885 2426
678900 352
678940 2132
679131 416
679157 80
679210 1611
679217 1
679228 478
679319 193
679366 1575
679398 199
679454 2043
679478 1145
679487 99
679493 795
679658 756
679661 805
679668 1628
679681 0
679739 5
679802 871
679886 582
679895 221
679931 130
679949 0
679958 143
679988 884
680000 540
680051 1337
680151 0
680201 1028
680213 0
680242 0
680261 2252
680312 42
680339 507
680435 160
680493 0
680505 260
680513 170
680558 1049
680630 56
680645 0
680683 0
680761 0
680798 15
680831 0
680833 15
680888 702
680915 2
680939 2376
680959 74
681025 2
681059 383
681073 0
681104 460
681110 692
681224 0
681248 50
681380 7
681558 81
681562 205
681650 307
681671 772
681699 7750
681753 0
681776 506
681779 352
681788 419
681811 55
681886 2190
681936 0
681942 0
681957 93
681964 0
681999 198
682145 0
682197 2
682251 0
682284 3
682332 0
682354 393
682386 4
682452 0
682523 0
682533 0
682556 0
682581 0
682657 507
682677 0
682686 2
682739 1
682753 2
682762 447
682779 1
682902 0
682940 0
683017 129
683083 0
683144 62
683187 0
683266 2537
683325 1128
683470 366
683532 103
683921 8
683951 582
683968 40
684049 0
684058 2376
684172 247
684236 0
684277 176
684339 267
684347 1
684384 303
684469 0
684700 495
684762 100
684906 0
684920 0
684941 0
684954 0
684988 3
685004 0
685071 1185
685104 0
685111 0
685156 26
685204 319
685217 817
685287 280
685359 1963
685412 15
685608 0
685622 0
685687 58
685718 0
685775 0
685786 586
685924 259
685962 0
685976 0
686006 0
686102 0
686269 0
686370 5
686457 0
686486 37
686543 768
686564 213
686573 0
686663 182
686666 31
686672 734
686780 56
686813 146
686863 1
686909 173
686917 6
686961 47
686988 0
687013 839
687109 110
687144 0
687175 572
687341 0
687390 0
687416 0
687442 55
687478 184
687585 2
687634 56
687672 132
687688 2162
687769 0
687776 0
687814 3
687820 0
687916 0
687952 95
687991 295
687995 209
688009 0
688052 1
688146 0
688210 0
688234 7
688261 267
688326 0
688350 0
688612 0
688696 182
688780 0
688857 204
688907 0
688935 175
688937 277
688958 217
688992 275
689010 0
689178 117
689182 1344
689185 43
689226 0
689373 6
689448 0
689455 88
689464 0
689531 1
689573 134
689774 0
689804 1249
689906 342
689926 530
689998 1186
690162 27
690211 1666
690254 40
690333 0
690368 177
690413 1
690492 18
690556 6
690621 0
690635 0
690641 0
690654 0
690678 0
690722 117
690771 4775
690783 1753
690803 0
690864 119
691153 1
691170 368
691364 1
691369 0
691425 0
691449 1157
691452 0
691529 0
691554 0
691584 2
691620 324
691680 2845
691713 1
691811 0
691829 0
691883 15
691932 1332
691965 0
692047 250
692161 232
692206 340
692231 481
692266 624
692302 51
692373 0
692415 443
692510 1
692515 12
692652 0
692881 0
692890 70
692928 0
692954 301
692976 13
693019 0
693032 44
693176 0
693251 165
693315 154
693328 0
693354 0
693363 700
693391 1812
693393 8
693414 52
693430 2
693498 3
693594 820
693626 1
693845 332
693854 0
694048 5
694055 0
694068 349
694133 1313
694136 1369
694264 0
694278 701
694339 704
694395 3754
694422 93
694517 1118
694644 648
694664 172
694674 1750
694699 210
694719 1265
694803 170
694848 64
694876 513
694986 145
695022 685
695050 60
695127 0
695146 0
695223 90
695293 0
695378 0
695435 7
695471 0
695476 0
695488 559
695496 0
695555 54
695605 0
695669 0
695688 453
695695 0
695789 770
695794 637
695983 0
696027 0
696132 4
696161 0
696231 0
696326 255
696423 64
696703 664
696782 0
696914 0
696931 0
696935 0
696959 0
696972 0
697071 1
697082 0
697191 16
697269 1178
697366 0
697400 309
697431 142
697507 4
697517 0
697578 0
697584 0
697636 100
697700 90
697708 1
697762 0
697806 650
697811 0
697856 53
697905 149
697915 63
697945 746
698362 28
698596 736
698683 0
698713 1
698816 1905
699081 0
699147 7
699156 3
699186 117
699338 114
699441 15
699461 609
699499 4
699548 142
699565 0
699600 2533
699803 0
699835 72
700063 0
700165 772
700198 0
700226 567
700262 218
700443 0
700866 183
700940 0
701068 1114
701106 2060
701155 17
701207 959
701348 220
701397 314
701417 208
701429 1248
701481 39
701558 0
701592 1082
701732 1297
701817 3492
701893 6
701900 63
701937 447
702133 181
702165 0
702218 0
702310 119
702343 0
702477 1270
702513 1608
702623 143
702757 0
702770 86
702791 0
703006 37
703209 0
703215 0
703229 0
703237 0
703240 0
703396 0
703463 84
703546 8
703597 234
703613 1
703665 1659
703697 0
703732 18
703795 814
703926 665
703932 471
704069 0
704090 0
704144 0
704175 674
704210 0
704300 0
704366 586
704440 345
704509 46
704519 116
704704 1007
704747 0
704802 139
704911 518
705098 2313
705533 652
705716 275
705799 1
705824 0
705832 288
705875 0
705886 1256
705895 78
705962 754
706011 0
706039 0
706062 0
706076 152
706091 0
706153 32
706178 127
706194 53
706203 0
706210 0
706255 79
706320 0
706460 1330
706483 60
706565 0
706639 788
706804 834
706810 705
706931 200
706946 0
706949 1131
707126 329
707196 0
707447 37
707770 315
707875 1
707996 23
708011 393
708074 284
708134 58
708704 1742
708805 0
708873 129
709154 3
709202 455
709300 0
709312 0
709527 1107
709585 1
709733 0
709750 703
709799 1
709919 368
709984 133
709991 198
710027 49
710071 72
710150 0
710157 0
710224 447
710323 443
710355 854
710420 0
710435 260
710454 14
710585 552
710606 315
710628 81
710729 0
710770 0
710790 365
710844 0
710910 199
710993 48
711300 638
711358 608
711385 0
711470 381
711476 855
711624 0
711830 869
711883 0
711905 22
711993 0
712140 0
712213 572
712219 29
712225 259
712346 0
712373 0
712411 0
712480 217
712513 229
712531 283
712576 3
712627 0
712674 0
712728 0
712773 0
712935 0
713145 782
713328 1004
713620 0
713696 0
713748 0
713775 200
713891 2
713930 1157
713946 0
714060 13
714078 0
714177 0
714290 2914
714322 32
714481 426
714826 181
714961 0
715004 685
715024 214
715038 0
715119 0
715348 0
715385 0
715436 30
715541 57
715796 10
715940 387
715943 0
715972 0
715986 1
716033 126
716084 0
716231 49
716267 14
716298 0
716328 0
716360 431
716379 0
716386 0
716390 0
716393 0
716396 0
716398 0
716421 1531
716499 1
716638 0
716775 1523
716797 515
716910 28
716919 1641
716952 25
716970 436
717057 0
717064 790
717116 531
717235 0
717346 0
717427 26
717447 1
717633 0
717711 852
717718 1814
717795 0
717802 90
717813 297
718001 0
718012 0
718020 230
718054 0
718060 105
718138 227
718228 0
718485 0
718790 9
719305 1609
719521 945
719572 0
719947 296
719974 0
720026 133
720138 0
720354 0
720369 451
720405 33
720674 71
720715 34
720776 0
721079 87
721237 128
721316 0
721386 0
721398 86
721416 2
721559 0
721580 0
721868 220
721901 0
721946 0
721967 26
722009 0
722045 47
722060 0
722074 0
722108 0
722159 3
722672 200
722734 0
722856 41
722869 227
722976 0
722987 17
723077 291
723104 76
723155 1110
723662 0
723790 0
723869 0
724064 2
724097 990
724127 2
724176 0
724215 1
724490 114
724535 498
724569 213
724783 94
724828 484
724901 0
724935 103
725049 1
725070 0
725227 0
725314 56
725337 8
725453 0
725503 616
725811 0
725851 0
726208 12
726240 3
726587 0
726755 0
726853 27
727159 2463
727316 172
727861 667
727881 0
727900 31
728319 1
728359 389
728392 112
728402 0
728437 3
728540 58
728584 4522
728604 29
728756 1
728818 28
728853 0
728863 0
728908 5370
729004 0
729019 10
729108 1687
729119 1
729227 386
729257 387
729259 1238
729328 151
729339 0
729499 55
729508 2577
729521 2136
729525 824
729691 226
729694 116
729838 0
729859 1
729904 138
729933 6
729974 34
729988 412
730172 502
730174 84
730201 10
730366 0
730372 166
730420 0
730483 6
730539 204
730572 10
730595 16
730737 0
730839 0
730847 354
730888 4
730939 15
731014 0
731044 550
731101 39
731140 19
731171 3
731190 0
731212 1
731277 0
731305 0
731394 54
731443 0
731453 0
731482 0
731501 0
731529 0
731558 0
731596 0
731610 0
731623 0
731639 0
731646 0
731675 0
731698 0
731711 0
731723 0
731774 0
731778 0
731877 0
731912 1
731916 0
731923 0
731963 0
731969 0
731981 0
732011 0
732044 0
732077 0
732079 0
732106 0
732122 0
732189 1
732239 0
732251 0
732344 0
732346 0
732450 0
732480 0
732597 0
732639 0
732764 0
732767 0
732814 0
732819 99
732824 0
732842 0
732864 0
732873 0
732972 0
733020 0
733190 0
733239 0
733323 0
733327 13
733351 2146
733478 25
733531 0
733652 797
733656 1702
733712 3
733716 501
733719 0
733771 0
733943 0
734012 1
734033 0
734052 0
734058 0
734092 0
734120 0
734124 0
734259 0
734300 1
734401 0
734416 0
734425 0
734485 0
734559 0
734575 0
734625 1
734780 0
734806 0
734825 0
734968 0
735151 0
735208 0
735219 0
735267 0
735417 0
735448 0
735456 0
735489 1
735502 717
735511 0
735538 0
735577 3
735675 0
735726 0
735746 0
736081 0
736138 0
736222 40
736246 984
736278 160
736299 185
736323 5
736362 622
736383 42
736392 134
736401 202
736438 232
736482 560
736580 529
736633 0
736653 0
736662 739
736737 43
736912 0
737028 291
737067 565
737079 2366
737130 8
737176 153
737225 113
737245 948
737269 1872
737302 2171
737338 4369
737347 1
737356 4575
737358 4833
737459 0
737465 0
737586 717
737610 1160
737668 30
737692 2
737715 46
737730 560
737778 0
737827 289
737875 1964
737946 792
737967 49
738022 563
738034 1473
738085 634
738140 19
738202 1418
738274 299
738298 514
738331 222
738367 796
738376 1208
738385 3665
738466 265
738904 2412
738950 0
738981 11664
739063 3258
739114 7523
739146 1836
739167 6066
739185 3782
739253 0
739260 266
739276 0
739313 1388
739328 3
739360 3819
739397 3060
739415 5244
739432 2532
739462 2091
739496 3282
739676 4096
739696 5247
739727 920
739751 999
739892 2982
739934 3208
739987 685
740064 2017
740081 46
740093 777
740144 365
740165 3157
740168 734
740187 184
740213 1906
740436 4876
740462 1
740511 1717
740534 1684
740556 0
740853 985
740964 0
741090 3676
741093 279
741127 0
741152 0
741209 0
741266 0
741278 0
741329 0
741371 0
741524 0
741541 0
741617 0
741850 0
742085 0
742298 0
742453 0
742562 0
742580 428
742618 1367
742641 33
742653 22
742661 0
742712 0
742734 1529
742963 122
743031 4274
743046 82
743106 1202
743175 307
743229 5131
743346 341
743367 1005
743463 480
743505 227
743553 543
743847 0
743890 0
743919 0
744004 0
744024 329
744033 324
744073 1396
744129 398
744189 56
744301 0
744426 1766
744460 0
744609 4
744717 696
745155 91
745456 22
745539 3
745583 305
745589 71
745650 321
745659 84
745938 46
745978 0
746058 180
746224 2
746334 562
746460 1
746598 0
746789 310
746987 0
747139 121
747246 51
747254 449
747824 1519
747836 0
747943 1595
748009 325
748047 773
748164 0
748235 0
748271 0
748357 0
748391 0
748420 0
748600 0
748670 0
748810 0
748821 0
749239 703
749279 0
749379 11
749447 764
749627 0
749634 868
749658 95
749667 0
749744 1433
749759 157
749799 975
749955 2151
749966 0
749977 0
749986 0
749988 0
750036 10
750073 307
750129 160
750137 5
750177 2155
750243 29
750329 346
750408 2051
750474 463
750528 81
750558 13
750602 66
750654 2219
750666 1398
750790 0
750837 0
750855 0
750930 360
750934 3740
750936 591
750947 324
750954 593
751005 154
751182 76
751245 419
751247 1122
751371 1
751523 0
751535 0
751614 833
751659 0
751705 0
751814 430
751880 129
751965 77
752023 2263
752037 80
752110 286
752117 130
752268 511
752570 29
752594 1027
752646 0
752658 428
752730 423
752763 1469
752925 868
752985 0
753048 730
753071 14904
753074 1711
753210 1
753392 3
753445 501
753463 0
753511 188
753628 2514
753641 933
753648 884
753654 1779
753658 2401
753705 573
753732 25
753747 533
753783 124
753796 919
753887 910
753949 43
754044 0
754047 8
754076 0
754084 0
754251 0
754295 0
754308 0
754332 3
754383 11
754388 0
754421 0
754476 0
754487 0
754528 534
754622 567
754783 523
754880 0
754930 0
754940 445
755080 893
755163 223
755231 3
755242 710
755249 344
755279 55
755311 37
755549 105
755571 143
755623 795
755741 0
755767 694
756023 131
756029 1502
756103 64
756112 0
756122 126
756125 1010
756197 39
756224 507
756361 3
756374 0
756426 769
756463 0
756494 0
756504 46
756507 0
756540 0
756554 436
756656 154
756662 5
756670 320
756685 97
756695 0
756707 84
756755 1
756842 3
756902 108
757059 511
757079 6
757097 37
757172 893
757223 342
757316 141
757325 77
757354 0
757361 0
757405 0
757527 52
757577 458
757622 82
757652 425
757748 906
757850 78
758093 1842
758117 202
758123 111
758137 32
758150 53
758210 0
758244 0
758252 89
758369 237
758383 0
758498 0
758648 0
758670 0
758786 99
758823 43
758832 290
758836 172
758908 0
758991 0
759336 6
759374 0
759410 4
759458 0
759522 0
759531 0
759545 0
759555 0
759581 0
759603 0
759644 0
759675 0
759729 0
759764 0
759839 0
759845 0
759875 0
759883 0
759914 0
760059 0
760173 0
760344 0
760620 0
760704 0
760728 0
760730 0
760818 0
760925 0
761226 0
761295 1
761334 0
761360 0
761376 0
761496 0
761520 0
761648 0
761757 0
761792 0
761796 0
761909 0
761979 0
762402 0
762533 0
762849 0
762867 0
762873 0
762933 0
762965 0
763023 0
763035 0
763095 0
763201 0
763323 0
763340 0
763343 0
763352 4
763367 0
763414 0
763442 0
763475 0
763486 0
763550 0
763562 0
763685 0
763715 0
763757 0
763769 0
763878 0
764090 0
764111 0
764120 0
764399 0
764639 0
764893 0
765125 0
765128 0
765164 0
765203 0
765318 0
765410 0
765479 0
765533 0
765614 1
765746 0
765826 0
765914 0
765983 0
766112 0
766130 0
766237 0
766240 0
766304 0
766485 0
766553 0
766598 0
766764 0
766793 0
767098 0
767152 0
767158 675
767168 0
767216 0
767231 1241
767243 270
767246 1
767297 152
767303 0
767312 100
767318 673
767560 635
767565 1
767725 3720
767772 59
767788 0
767925 332
767950 221
768000 1521
768204 95
768219 0
768240 1592
768249 815
768261 953
768325 720
768358 920
768369 652
768425 837
768501 1
768515 0
768642 0
768678 2786
768763 0
768891 0
768924 65
768982 1696
768991 0
769036 0
769051 1344
769140 0
769269 1773
769278 37
769287 0
769344 1077
769348 5
769356 5
769486 216
769530 178
769586 967
769591 325
769602 1
769641 28
769663 418
769685 271
769705 0
769780 94
769859 248
769951 4345
769966 61
770170 226
770340 0
770570 345
770581 1055
770601 3
770677 9
770717 0
770726 2097
770728 1543
770813 2
770858 0
770870 66
771005 263
771041 159
771102 112
771173 0
771274 2496
771441 0
771461 0
771472 0
771492 705
771532 1125
771605 285
771687 37
771700 0
771706 0
771727 123
771739 10
771756 5
771864 116
771886 1063
771910 169
771912 1
771934 9
771961 118
772090 412
772285 98
772409 0
772456 3
772621 30
772687 129
772717 0
772772 0
772776 7
772918 0
773047 1248
773102 2
773174 1145
773360 1
773399 760
773415 784
773445 1
773477 0
773558 5
773633 0
774035 0
774059 101
774092 0
774168 0
774244 1
774369 0
774489 1
774710 0
774721 0
774937 6
775089 0
775186 0
775492 1
775572 5
775580 1
775747 672
775932 15
775996 0
776160 1169
776200 0
776211 48
776412 637
776706 116
776724 256
776730 2191
776770 1276
776940 401
777047 3
777109 111
777189 41
777206 2
777222 233
777237 675
777249 0
777410 0
777489 55
777582 3287
777585 527
777627 292
777651 17
777813 72
777874 2
777927 1167
778038 110
778155 1
778304 7
778393 447
778499 262
778694 1225
778709 516
778713 2530
778733 0
778876 0
778953 0
778977 0
779065 0
779263 460
779422 339
779424 272
779458 0
779578 73
779604 90
779779 174
779796 145
779914 34
780007 0
780066 532
780075 820
780142 0
780482 2804
780554 0
780573 128
780582 48
780592 254
780853 104
780881 3
780933 338
780988 773
780997 441
781021 2
781066 67
781080 0
781120 0
781147 80
781224 0
781296 0
781309 3
781363 0
781390 0
781401 0
781474 0
781497 0
781546 0
781557 0
781610 0
781657 0
781671 0
781755 0
781842 0
781868 0
781908 0
781916 0
781985 0
782063 0
782186 0
782252 0
782393 0
782416 0
782445 0
782453 2
782457 4
782517 0
782587 0
782590 0
782598 0
782605 0
782727 0
782869 0
782926 0
783079 0
783095 0
783127 0
783184 0
783259 0
783328 0
783450 0
783478 0
783490 0
783513 0
783600 0
783606 0
783622 0
783943 0
783982 0
784072 0
784104 0
784117 0
784159 0
784177 0
784219 0
784351 0
784434 0
784468 0
784510 0
784531 0
784625 0
784647 45
784669 33
784718 8440
784722 561
784730 282
784736 398
784750 26
784763 0
784788 0
784790 0
784797 0
784913 0
785006 0
785034 0
785055 0
785088 0
785214 0
785224 0
785486 0
785754 0
785805 0
785820 0
786009 49
786015 0
786108 1
786153 2
786161 210
786177 679
786227 480
786269 1340
786286 0
786326 1000
786441 0
786552 173
786578 106
786659 157
786908 89
787046 438
787056 2
787070 26
787096 2231
787206 0
787235 0
787252 1
787338 887
787479 0
787500 65
787615 171
787640 934
787664 3
787685 0
787708 3
787774 0
787782 0
787818 0
787835 0
787905 0
787921 8
787939 115
788054 1
788099 1817
788115 1
788174 293
788244 2
788260 88
788273 7
788314 208
788604 2050
788647 0
788709 856
788716 0
788767 0
788927 0
788945 1611
789032 368
789035 2975
789141 178
789158 228
789169 359
789213 825
789282 0
789297 0
789418 137
789447 0
789454 5
789557 39
789658 148
789695 995
789908 2
789954 0
789969 1
790101 1340
790105 1491
790112 2218
790195 0
790244 481
790412 268
790469 1
790577 13
790583 0
790589 0
790627 0
790642 0
790705 154
790779 0
790826 0
790987 19
790997 121
791167 449
791216 36
791284 29
791299 0
791432 0
791442 276
791451 42
791506 100
791509 0
791701 0
791763 29
791774 0
791841 195
791916 506
791963 846
791980 87
792038 1
792046 0
792098 903
792170 0
792222 81
792238 115
792251 271
792358 61
792413 319
792418 245
792508 0
792706 0
792725 4
792761 219
792805 5
792923 4
792955 230
792989 0
793102 96
793191 0
793223 1
793330 303
793360 0
793407 113
793511 181
793535 0
793565 0
793640 0
793722 0
793885 0
793939 0
793954 482
794010 0
794051 673
794158 0
794320 0
794337 54
794383 3
794405 1
794523 0
794568 14
794602 6
794614 0
794658 0
794686 0
794695 210
794727 0
794746 0
794782 489
794803 1
794851 23
794855 333
794861 0
794964 0
795008 0
795045 27
795130 0
795275 0
795671 0
795779 171
795781 42
795787 0
795829 1100
795838 0
795919 130
795970 0
796045 47
796123 0
796131 8
796183 130
796190 1
796203 594
796335 0
796407 2
796429 0
796677 36
796721 0
796747 0
796824 295
796828 291
796857 466
796875 1563
796895 573
796925 241
796929 1591
796953 0
797140 0
797230 0
797273 0
797316 0
797358 0
797492 1
797517 0
797525 0
797548 1111
797669 0
797693 5
797787 54
797876 0
797912 0
797920 0
797955 0
797982 0
798050 0
798073 1
798114 25
798134 0
798167 153
798195 1
798272 0
798281 0
798335 0
798448 0
798453 94
798595 0
798616 0
798661 541
798667 102
798772 0
798847 0
798879 0
799018 0
799144 0
799161 0
799183 135
799196 483
799228 0
799316 1
799330 200
799373 0
799413 0
799474 0
799512 0
799696 0
799799 0
799848 55
799894 15
799923 0
799939 0
799947 22
799977 0
799995 1
799998 640
800044 635
800073 597
800126 0
800193 0
800237 0
800359 0
800368 0
800383 0
800398 0
800454 0
800477 0
800523 1
800596 1
800611 0
800631 0
800654 0
800658 0
800790 341
800832 0
800844 0
800855 0
800876 0
800879 0
800915 0
800947 0
800949 0
800968 0
801016 0
801046 0
801091 0
801139 0
801156 0
801342 0
801357 0
801530 0
801623 0
801675 0
801748 0
801771 0
801848 0
801868 0
801932 0
802035 0
802089 0
802091 0
802193 0
802217 0
802330 0
802349 0
802433 1
802487 0
802523 0
802543 0
802580 0
802674 0
802701 0
802711 0
802777 0
802791 0
802816 0
802837 0
802890 0
802944 0
802986 0
803041 0
803055 0
803241 0
803268 1
803295 0
803368 1
803386 288
803402 0
803551 0
803662 0
803700 0
803703 0
803709 1
803716 0
803941 0
804018 0
804129 0
804195 0
804280 0
804348 0
804363 0
804372 0
804418 0
804442 0
804622 0
804637 0
804783 0
804824 0
804831 0
804838 0
804840 0
804888 0
805022 0
805124 0
805130 0
805203 0
805230 0
805262 0
805390 0
805400 1
805431 0
805502 0
805505 0
805654 0
805669 0
805697 0
805747 0
805770 0
805794 0
805803 0
805856 0
805881 1
805905 0
805945 0
806012 0
806014 0
806037 0
806160 32
806164 871
806274 0
806287 1
806292 391
806307 7
806334 491
806382 5
806413 154
806455 15
806630 9
806640 59
806734 1986
806743 4833
806787 302
806839 254
806849 137
806872 0
806885 2
806887 200
806932 3
807019 382
807079 309
807103 359
807112 0
807146 0
807182 0
807190 1335
807322 244
807355 40
807472 284
807532 660
807541 0
807577 236
807595 128
807682 141
807715 55
807791 0
807841 1124
808054 245
808114 1106
808138 26
808144 916
808147 16
808184 323
808233 0
808318 743
808324 1052
808391 26
808405 804
808539 2
808582 1
808611 0
808734 0
808806 64
808829 0
808855 0
808911 0
808950 0
809053 0
809096 0
809125 0
809136 1072
809154 0
809179 0
809202 0
809232 1259
809301 0
809421 1663
809480 43
809544 753
809556 0
809606 0
809643 3
809716 0
809732 0
809772 2065
809796 0
809881 42
809930 0
809954 1
810087 62
810108 0
810284 8
810306 1
810336 0
810343 40
810364 470
810413 1348
810417 533
810428 0
810474 5813
810478 2139
810686 8
810726 474
810764 359
810829 147
810855 1021
810870 0
810885 313
810943 407
810954 1
810972 231
811071 102
811112 4
811126 0
811134 30
811184 0
811204 0
811216 0
811259 0
811339 1
811371 0
811466 0
811528 0
811598 0
811705 0
811739 0
811789 0
811820 0
811839 0
811994 0
812029 0
812101 0
812143 0
812461 0
812489 0
812687 0
812726 0
812810 1
812827 14
812834 22
812865 0
812913 0
812967 0
813020 0
813036 0
813108 0
813146 0
813158 0
813171 0
813179 0
813237 0
813332 0
813363 0
813406 0
813412 0
813475 0
813495 0
813547 0
813580 0
813591 0
813607 0
813647 0
813680 0
813725 0
813841 0
813869 0
813890 0
813931 0
813935 0
814226 0
814243 0
814245 0
814249 0
814326 0
814360 0
814451 0
814455 0
814546 0
814568 0
814587 0
814641 0
814707 0
814726 0
814902 0
814978 0
814986 1
814988 0
815075 0
815188 0
815390 2
815409 0
815628 40
815718 0
815731 118
815772 1254
815797 0
815817 116
815887 1125
815970 0
815982 0
816089 83
816107 268
816110 59
816251 0
816373 0
816417 0
816479 9
816487 0
816572 105
816584 278
816798 0
816847 282
816929 31
816932 1229
817072 1
817151 1
817195 208
817314 0
817323 3
817347 0
817355 0
817432 125
817532 4
817621 10
817670 1
817700 948
817762 0
817806 0
817879 5
817975 547
818065 0
818098 0
818170 19
818182 0
818199 1
818255 0
818393 0
818412 483
818453 307
818474 5
818522 3
818545 1
818607 0
818647 5
818685 0
818721 278
818828 2
818832 407
818862 2
818882 0
818895 2
818969 414
819054 0
819240 447
819273 737
819388 24
819633 3048
819668 0
819676 420
819679 1658
819685 0
819752 0
819791 494
819844 1
819865 17
819871 11
819887 443
820088 0
820102 0
820132 333
820243 219
820257 1986
820263 82
820323 962
820354 194
820409 127
820508 1633
820917 232
821043 9
821186 0
821339 319
821355 156
821391 75
821393 301
821405 0
821494 33
821539 0
821601 0
821798 465
821820 0
821921 0
821948 1917
821978 331
822204 1405
822280 0
822355 530
822378 0
822413 2118
822415 1345
822417 3118
822515 8
822555 308
822606 1677
822625 0
822812 44
822896 2452
822902 2652
823475 153
823592 0
823680 1229
823726 492
823837 127
823867 192
824004 0
824059 87
824278 1
824362 1252
824424 252
824460 599
824541 0
824643 532
824655 43
824692 0
824702 0
824710 0
824734 0
824796 0
824881 0
824977 0
825011 0
825014 0
825049 0
825151 0
825160 0
825164 0
825180 0
825230 0
825535 0
825565 0
825583 0
825615 0
825624 0
825646 0
825730 0
825757 0
825769 0
825796 0
825802 0
825901 0
825910 0
825927 0
825946 0
826029 0
826065 0
826105 10
826275 0
826377 0
826551 0
826581 0
826584 0
826665 843
826880 393
826889 0
826977 1
827164 0
827186 5
827216 1
827248 1605
827344 96
827433 0
827468 2
827508 815
827525 20
827597 192
827627 0
827923 342
827945 510
827948 12
828023 7
828067 0
828112 96
828153 1
828218 0
828239 0
828385 4
828475 0
828537 5
828698 0
828859 0
828890 8
828903 615
828922 0
828935 980
829064 204
829166 0
829196 394
829218 0
829283 2
829360 98
829413 0
829424 0
829720 503
829752 168
829838 402
829893 0
829911 0
829965 6
829989 0
830384 528
830691 2
830714 2
830824 306
830907 0
830954 523
831064 62
831176 1
831242 80
831345 0
831368 679
831386 2129
831433 94
831473 77
831485 2
831509 0
831527 315
831555 786
831557 0
831587 523
831610 2
831637 127
831678 3329
831716 1083
831718 123
831758 65
831869 10
831975 8
831998 293
832006 0
832046 77
832082 826
832147 0
832175 725
832238 33
832259 0
832341 255
832397 188
832413 1316
832418 1738
832510 63
832526 829
832682 0
832727 2
832811 71
832846 415
832950 621
832982 1233
833164 1340
833199 310
833239 357
833273 0
833340 0
833522 0
833531 54
833567 0
833613 503
833678 30
833738 441
833785 0
833887 1970
833911 760
833914 252
833945 153
834161 2
834182 2765
834186 3149
834199 123
834327 1765
834372 32
834524 108
834584 0
834613 0
834639 22
834670 606
834715 0
834817 0
834899 0
834908 20
834961 0
834964 60
835016 0
835060 43
835129 648
835222 27
835270 0
835417 1455
835426 0
835514 0
835621 1793
835644 344
835802 4
835884 29
835959 50
836144 98
836260 971
836425 0
836620 0
836711 1
836849 0
836897 0
836981 0
837272 0
837397 0
837584 71
837710 0
838050 192
838149 311
838219 780
838363 0
838382 0
838389 0
838395 245
838412 0
838525 2247
838534 1
838634 1457
838667 436
838709 424
838909 0
839236 38
839329 967
839332 737
839542 0
839575 0
839629 332
840061 0
840283 431
840751 211
840760 0
840854 162
840934 0
840978 959
841150 971
841202 4098
841212 0
841355 340
841544 297
841556 0
841568 170
841654 583
841672 23
841738 0
841843 0
841919 34
841929 0
841937 0
841995 294
842016 85
842021 6745
842025 1223
842043 520
842122 0
842150 29
842213 0
842234 0
842316 239
842348 1430
842426 4597
842788 646
842791 0
842809 1
843008 2
843084 0
843211 811
843243 0
843360 1802
843372 10
843378 1
843435 124
843535 0
843553 0
843612 1000
843667 0
843703 0
843755 0
843912 986
843966 0
844053 21
844257 222
844402 0
844422 0
844503 1012
844578 3
844692 44
844728 37
844779 1
844944 22
844989 192
845029 155
845130 0
845250 1648
845256 108
845266 0
845459 0
845550 1
845583 2
845627 417
845734 0
845846 50
845993 0
846001 0
846006 0
846009 1
846054 0
846093 0
846130 522
846133 62
846153 6
846211 219
846298 2
846342 100
846372 8
846417 1921
846425 0
846510 43
846676 0
846699 0
846701 381
846710 3
846730 0
846746 38
846848 0
846932 66
846959 1
847149 539
847234 84
847308 748
847409 9
847431 1
847491 0
847552 170
847597 693
847645 523
847678 0
847716 492
847725 567
847856 0
847869 689
847873 504
847928 541
848053 0
848060 257
848086 50
848094 5
848100 209
848104 0
848141 0
848219 0
848235 0
848246 0
848310 0
848315 0
848329 0
848337 0
848373 0
848378 0
848408 0
848417 0
848480 0
848483 0
848516 0
848534 0
848591 0
848642 0
848651 0
848700 0
848708 0
848748 0
848774 0
848820 0
848906 0
848916 0
848918 0
848921 0
848927 0
848970 0
848984 0
848987 0
849019 628
849057 124
849074 0
849092 1
849194 0
849269 0
849284 0
849293 0
849332 0
849362 0
849428 0
849443 0
849454 2
849464 0
849467 0
849494 0
849577 300
849619 1660
849639 271
849823 288
849966 1158
849991 1427
849999 0
850084 411
850088 270
850115 1
850244 12
850343 2139
850345 4677
850359 0
850369 882
850394 351
850410 1065
850496 0
850625 29
850628 762
850678 0
850694 0
850705 0
850734 0
850860 1924
850984 220
851055 1
851146 686
851241 58
851254 768
851439 223
851477 85
851544 4
851552 0
851576 0
851595 0
851749 0
851918 0
851959 0
852048 0
852072 0
852157 0
852195 0
852220 0
852256 0
852265 0
852328 0
852332 0
852359 461
852363 397
852427 0
852433 0
852600 0
852611 1
852639 19
852672 26
852674 0
852700 0
852775 1
852810 0
852886 0
852924 0
853181 0
853196 0
853218 0
853324 0
853519 0
853650 4
853954 76
854062 0
854174 0
854237 1110
854278 0
854307 2
854338 73
854349 241
854377 80
854518 76
854690 652
854700 214
854718 0
854763 0
854790 518
854833 130
854835 1651
854862 190
855009 1589
855075 151
855120 0
855189 185
855303 195
855396 415
855429 1
855858 0
855871 11
855903 587
855917 0
855926 87
855959 1406
855962 162
856021 1
856049 144
856115 302
856142 2060
856235 368
856241 0
856346 343
856364 1
856407 3
856420 49
856460 0
856474 4
856606 143
856672 0
856683 259
856704 0
856756 0
856761 31
856794 1
856929 2
857169 114
857202 0
857248 0
857484 193
857496 120
857501 416
857532 0
857601 2376
857723 0
857749 37
857811 1912
857914 1542
858020 0
858038 0
858064 3
858067 7
858168 0
858200 425
858279 0
858360 8
858389 4
858399 825
858475 78
858514 2
858679 0
858865 50
858952 9
859053 81
859084 0
859134 0
859174 46
859228 463
859278 3
859315 0
859332 6
859489 1182
859492 19
859614 75
859662 0
859778 1249
859824 0
859831 5
859866 0
859873 286
859958 0
859963 6
859993 33
859996 32
860002 0
860023 416
860029 0
860098 0
860127 0
860154 219
860180 10
860221 0
860410 0
860466 0
860502 631
860508 93
860525 0
860568 58
860603 29
860689 0
860696 0
860721 0
860757 0
860769 22
860825 1
860840 0
860859 0
860909 445
860935 3
860961 0
861109 461
861174 0
861255 742
861284 21
861420 57
861432 0
861442 0
861456 0
861625 62
861645 1
861732 63
861750 84
861827 0
861950 0
862012 457
862028 1504
862163 2
862184 0
862233 0
862265 240
862292 33
862306 0
862343 28
862347 263
862366 66
862379 154
862383 20
862432 0
862456 0
862469 15
862542 1
862570 1078
862615 0
862661 0
862685 160
862730 339
862733 875
862777 0
862790 2192
862856 235
862868 1
862938 263
862981 6
863050 41
863222 10
863289 1
863291 748
863303 107
863324 0
863537 986
863711 123
863814 1420
863860 1
864046 0
864106 0
864188 2
864246 811
864370 836
864387 8
864418 0
864425 1465
864474 1
864487 180
864550 389
864562 11
864572 134
864599 0
864629 0
864668 0
864800 0
864806 0
864864 0
864953 0
865040 0
865141 0
865160 0
865251 0
865263 0
865273 0
865306 0
865352 0
865387 0
865404 0
865518 0
865571 0
865580 0
865597 0
865765 0
865815 0
865823 0
865852 0
865900 5
865948 0
865956 0
866036 0
866092 0
866212 557
866332 44
866386 0
866467 280
866506 556
866609 57
866670 0
866686 0
866695 195
866812 63
866847 2
866873 0
867010 0
867045 0
867145 0
867403 0
867441 0
867482 170
867579 0
867707 0
867786 0
867815 0
867848 2
867912 1147
868018 0
868269 1604
868279 0
868384 326
868452 61
868507 623
868553 61
868560 1
868563 857
868758 356
868769 212
868778 0
868892 2810
869060 1932
869081 55
869114 515
869126 325
869134 321
869233 143
869290 695
869336 1627
869353 0
869373 0
869387 11
869430 57
869507 0
869627 554
869759 878
869774 0
869792 684
869859 444
869966 16
869969 32
869983 918
870038 0
870102 0
870114 0
870141 0
870170 0
870416 0
870548 0
870698 0
870903 0
870911 0
870933 0
871064 0
871097 0
871120 0
871128 0
871385 0
871399 0
871403 0
871424 995
871436 123
871539 7
871595 0
871599 45
871621 64
871638 27
871745 0
871840 1560
872035 3
872037 468
872043 512
872066 142
872114 1096
872160 140
872176 141
872207 455
872465 0
872514 596
872621 1208
872633 0
872650 1
872673 238
872863 0
872960 0
873073 0
873158 0
873200 81
873226 13
873270 75
873292 532
873301 443
873331 0
873364 0
873384 0
873400 0
873454 0
873460 0
873543 0
873576 0
873655 0
873674 0
873682 0
873701 0
873708 0
873774 0
873833 0
873867 0
873880 0
873921 0
874009 0
874027 0
874107 0
874146 0
874171 0
874173 0
874176 0
874183 0
874202 0
874252 705
874323 35
874357 180
874365 0
874386 0
874454 0
874471 582
874503 260
874506 2
874533 2
874540 7
874558 0
874609 0
874700 0
874708 0
874713 0
874729 1
874743 0
874745 0
874765 0
874782 0
874843 0
874846 1
874891 0
874898 0
874927 1
874968 0
874984 46
875029 0
875095 25
875117 86
875177 2
875276 0
875284 294
875341 0
875467 2123
875496 0
875519 0
875530 0
875545 549
875569 126
875603 0
875619 0
875647 0
875653 0
875662 0
875776 0
875792 131
875859 26
875892 82
876067 0
876073 6
876085 0
876094 0
876118 25
876163 238
876166 32
876277 0
876307 0
876320 1015
876324 149
876343 0
876388 261
876418 1143
876462 1
876827 338
876850 155
876899 0
876911 0
876920 0
876930 0
876983 0
877054 0
877083 43
877115 0
877268 584
877272 0
877426 473
877473 807
877574 261
877596 0
877649 0
877690 123
877749 101
877860 52
878033 0
878060 0
878096 0
878181 17
878335 0
878343 0
878440 402
878446 0
878459 0
878558 441
878560 9
878654 30
878720 0
878742 1
878755 183
878825 0
878836 215
878981 2
878997 0
879283 0
879308 7
879347 0
879354 0
879374 50
879431 0
879443 0
879473 1
879591 0
879652 1246
879679 82
879772 26
879825 0
879848 32
879927 0
879951 0
880056 1
880219 0
880233 1257
880240 463
880266 0
880275 164
880295 0
880328 0
880369 12
880393 35
880421 0
880633 0
880683 6
880687 4
880732 0
880859 0
880887 0
880906 1714
880954 0
880991 2
881031 780
881038 89
881057 1544
881064 648
881076 23
881145 18
881148 515
881152 1139
881192 0
881210 568
881223 0
881276 3262
881341 76
881358 291
881372 1
881438 0
881511 4
881564 1167
881638 0
881717 944
881731 85
881812 0
881847 0
881866 11
881909 0
882159 307
882257 100
882263 0
882279 56
882343 20
882387 0
882398 0
882442 3
882624 1
882670 1
882879 0
882896 0
882919 0
882928 0
882980 0
883052 0
883055 0
883118 0
883201 3
883232 0
883261 0
883402 0
883493 299
883728 645
883764 0
883781 69
883851 507
883875 115
883910 0
884138 860
884150 1686
884199 65
884223 0
884232 284
884281 0
884304 0
884376 5981
884429 2
884438 424
884461 0
884491 0
884607 29
884631 1729
884649 684
884652 1892
884655 1223
884677 149
884716 304
884745 10
884792 0
884858 1985
884918 4
885168 0
885269 2
885284 631
885380 349
885491 79
885671 102
885685 496
885706 93
885728 256
885767 0
885789 0
885860 0
885894 0
885913 24
885970 10
885993 0
886029 0
886067 0
886083 99
886111 2148
886140 0
886180 0
886232 1039
886319 104
886400 619
886422 153
886557 232
886577 0
886602 753
886646 0
886653 0
886656 0
886666 0
886668 0
886697 4
886769 15
886805 1
886835 2308
886839 294
886848 4
886890 138
886935 321
886944 0
887022 296
887031 681
887138 433
887140 0
887150 0
887165 0
887363 4
887391 104
887490 93
887557 7
887612 4
887663 0
887737 349
887791 1
887814 0
887872 0
887878 225
888072 258
888256 43
888320 113
888455 851
888572 1467
888636 120
888674 0
888684 0
888708 0
888760 872
888901 243
888913 350
888944 809
889096 3
889193 5
889224 380
889346 1
889396 38
889400 1
889518 0
889521 0
889608 0
889617 0
889639 0
889811 0
889825 0
889839 0
889866 0
889890 0
889993 0
890012 0
890021 0
890027 0
890040 0
890115 0
890128 0
890149 0
890151 0
890253 2
890259 0
890298 0
890301 0
890418 0
890596 0
890626 0
890734 1
891010 13
891247 0
891300 12
891303 556
891346 46
891367 0
891446 252
891453 9
891473 387
891506 113
891536 23
891569 0
891598 502
891704 0
891726 226
891737 237
891764 186
891902 0
891913 0
891958 0
891981 0
892023 0
892036 0
892095 9
892256 0
892299 0
892338 0
892495 0
892507 1369
892516 0
892605 1500
892715 72
892726 1166
892744 0
893000 0
893279 0
893293 13
893305 414
893315 1558
893417 0
893465 1
893633 6
893691 0
893707 0
893832 177
893870 503
894023 350
894153 0
894272 0
894350 161
894412 114
894422 4
894561 4
894569 0
894606 1
894617 477
894630 0
894644 651
894976 0
895083 2343
895100 315
895125 7
895141 0
895148 0
895158 0
895178 3
895234 2590
895239 254
895264 0
895279 0
895350 280
895356 131
895364 0
895431 449
895714 2617
895718 1360
895765 1844
895769 1181
895871 0
895901 0
895958 0
895988 0
896015 0
896147 0
896159 0
896272 0
896315 0
896372 0
896388 0
896412 0
896415 0
896500 0
896627 0
896676 0
896697 0
896961 0
896979 0
896981 0
897007 0
897093 0
897140 0
897149 0
897234 0
897257 0
897275 0
897308 0
897479 0
897565 0
897684 0
897747 1
897810 0
897834 0
898073 0
898206 525
898376 2
898385 708
898440 62
898478 839
898566 0
898692 609
898779 0
898781 40
898799 0
898836 12
898842 4
898870 1
898880 66
898884 146
898924 33
899028 0
899047 0
899118 0
899141 0
899183 0
899229 0
899237 0
899364 1
899458 1
899515 4
899593 0
899729 0
899819 0
899829 0
899890 43
899916 0
899938 0
899945 0
899961 0
899979 1
899989 237
900030 0
900033 3
900039 3
900155 0
900181 155
900221 0
900247 55
900328 5
900372 0
900433 0
900435 316
900493 1
900551 1
900588 0
900648 5
900694 3
900722 0
900783 0
900789 0
900812 0
900841 0
900882 0
900884 0
900921 0
900954 11
901036 14
901047 0
901100 5
901151 23
901155 7
901162 0
901175 0
901264 0
901366 341
901432 347
901456 69
901479 771
901487 545
901558 831
901629 424
901634 241
901760 0
901916 0
902047 0
902084 3
902118 0
902129 0
902264 0
902267 0
902276 0
902432 0
902738 0
902756 0
902772 0
902857 0
902881 0
902940 0
902948 0
902954 0
902974 0
902994 0
903101 0
903125 0
903152 0
903303 0
903380 0
903385 0
903456 0
903488 0
903566 0
903573 0
903597 0
903711 0
903718 0
903763 0
903772 0
903779 0
903917 0
903988 0
904076 0
904129 0
904214 0
904219 0
904334 0
904425 0
904445 0
904596 0
904746 0
904817 174
904830 486
904840 539
904906 305
904976 0
904982 0
905032 0
905069 0
905108 0
905121 0
905128 0
905155 0
905174 784
905216 0
905231 0
905242 0
905348 0
905405 0
905411 0
905533 0
905574 0
905680 0
905715 1
905819 0
905894 0
905942 1
905959 0
906009 0
906043 0
906051 0
906077 0
906285 0
906351 1
906391 5
906461 0
906665 2
906699 0
906738 11
906770 0
906856 0
906879 1
906957 4
907050 0
907110 0
907122 0
907132 0
907163 0
907174 0
907201 1
907225 0
907274 21
907293 0
907326 0
907339 0
907377 0
907414 1703
907444 191
907540 51
907555 626
907575 245
907609 38
907647 1
907663 10
907711 154
907756 1
907865 0
907901 1
908029 0
908040 0
908049 219
908068 1361
908125 473
908199 1
908403 38
908483 91
908525 151
908546 274
908572 19
908624 0
908650 15
908666 0
908895 0
908915 7
909017 87
909029 118
909035 29
909041 0
909071 64
909204 51
909218 159
909337 529
909366 0
909385 5152
909440 124
909454 36
909464 214
909489 5
909500 242
909522 0
909593 0
909605 1363
909675 0
909824 1
910003 216
910063 0
910074 0
910251 0
910327 0
910366 1
910380 0
910428 0
910437 0
910448 0
910538 0
910560 0
910621 0
910631 0
910733 0
910742 0
910842 511
910895 507
910901 2737
910916 0
910982 546
910985 380
911005 826
911189 0
911386 5620
911425 2962
911449 239
911504 226
911512 0
911620 0
911700 463
911827 0
911925 0
912005 0
912161 0
912204 0
912232 0
912441 1
912506 0
912579 1
912615 0
912639 1
912650 0
912657 0
912677 559
912711 2306
912723 21613
912762 9331
912765 8170
912922 2971
912941 10101
912945 10288
912956 7
913094 298
913154 2843
913317 7327
913340 8086
913420 2589
913479 10128
913500 19
913559 0
913631 0
913841 0
914035 387
914134 43
914164 0
914186 3537
914204 535
914211 801
914237 1035
914258 20
914338 123
914537 215
914622 362
914661 29
914829 449
914860 171
914862 3
914904 938
914960 2212
914967 0
915083 649
915125 868
915191 221
915217 906
915322 661
915330 348
915374 1125
915413 292
915425 2459
915429 238
915588 0
915618 0
915697 999
915895 2
915910 0
915947 1213
916011 0
916152 0
916228 69
916316 263
916334 1140
916370 981
916434 41
916442 172
916537 0
916615 31
916675 3
916718 1366
916740 0
916876 653
916964 2078
917048 463
917064 0
917176 35
917178 0
917227 28
917245 0
917317 1
917351 5484
917375 1091
917480 3906
917735 0
917769 0
917802 0
917901 0
917937 0
917953 0
917993 0
918040 0
918140 0
918207 0
918222 0
918266 0
918299 0
918343 0
918401 0
918506 0
918611 0
918614 0
918641 0
918689 0
918763 0
918773 0
918789 0
918791 1009
918807 0
918973 1739
919009 206
919054 113
919073 627
919203 5
919272 4
919336 339
919378 1
919384 0
919491 155
919562 0
919571 0
919586 0
919645 137
919654 964
919717 2403
919719 614
919766 0
919814 503
919870 4243
919952 388
920018 506
920060 49
920087 1714
920175 3387
920198 11
920207 1448
920258 1697
920331 0
920429 2002
920459 386
920613 18
920616 2235
920672 517
920680 301
920733 665
920742 367
920758 141
920770 8
920889 20
920939 2
921121 0
921129 0
921133 53
921144 0
921252 75
921277 5
921342 173
921363 799
921381 3546
921393 461
921438 1256
921441 1265
921453 1427
921493 2748
921707 319
921721 30
921769 77
921855 306
921870 0
921893 46
921915 834
921918 0
921922 548
921927 0
921931 0
921937 0
921944 3
921974 536
922026 125
922069 280
922090 249
922119 459
922129 80
922306 181
922339 164
922523 987
922525 1264
922587 179
922617 0
922651 120
922705 1100
922735 503
922739 244
922770 481
922786 64
922807 0
922849 1731
922873 2
922895 970
922964 485
922987 1151
923003 808
923040 545
923083 0
923099 212
923124 0
923135 5
923164 397
923174 721
923325 360
923391 95
923411 1
923431 19
923466 14
923480 795
923569 297
923580 458
923709 781
923722 5
923839 0
923849 0
923855 0
923867 0
923869 0
923890 1
923923 2
923939 45
924011 0
924020 0
924044 0
924064 0
924071 0
924085 0
924130 0
924220 0
924232 0
924295 0
924303 2
924324 1928
924328 350
924416 0
924652 537
924817 0
924831 234
924861 994
924957 440
924977 1
925034 1
925209 795
925729 349
925756 0
925801 0
925837 0
926005 5
926116 63
926218 0
927094 0
927277 86
927421 2
927496 0
927608 760
927726 493
927733 863
927755 63
927775 0
927838 0
927890 0
927934 274
927944 704
927972 813
928004 322
928053 0
928094 0
928152 1
928359 860
928464 42
928526 2
928781 0
928814 0
928904 0
929090 0
929323 16
929399 161
929501 308
929504 131
929705 363
929742 14
929906 0
930122 265
930168 421
930226 341
930236 194
930301 753
930532 3
930537 2
930545 1685
930547 554
930554 0
930707 41
930729 4
930754 196
930780 54
930879 0
931104 767
931121 809
931252 9
931262 0
931273 0
931318 0
931329 259
931337 736
931351 11
931418 387
931490 74
931509 83
931515 52
931534 57
931595 142
931599 51
931738 1267
931742 98
931752 856
931768 235
931824 522
931902 0
931929 340
931958 4
932048 962
932052 508
932073 243
932091 738
932140 448
932152 0
932164 49
932186 699
932211 1053
932237 156
932280 0
932420 18
932441 171
932466 81
932490 15
932529 164
932580 1257
932646 184
932848 0
932903 88
933006 1099
933091 133
933132 95
933147 5
933198 780
933200 805
933216 0
933241 1314
933338 217
933388 0
933467 71
933479 2846
933500 40
933573 22
933602 2
933611 66
933718 36
933742 51
933830 0
933874 2367
933918 8
933951 1193
933976 70
934040 0
934042 31
934048 67
934060 0
934069 0
934077 0
934086 127
934118 1205
934124 0
934294 0
934457 337
934465 472
934853 219
934963 0
934999 608
935107 347
935182 290
935190 12
935413 464
935498 0
935500 0
935508 0
935519 0
935538 3
935601 2073
935603 439
935613 1
935670 0
935682 123
935803 660
935873 693
935947 0
935956 381
935978 340
936015 143
936072 1909
936220 1196
936358 0
936387 276
936462 258
936797 748
936830 16
936937 0
936998 978
937050 0
937114 447
937205 2021
937237 68
937468 1
937483 0
937533 54
937647 0
937675 1
937710 195
937947 206
937964 4439
938064 313
938074 5
938118 1
938175 150
938235 0
938245 17
938250 36
938307 1649
938383 1
938431 8
938568 0
938585 8
938652 276
938705 180
938707 119
938726 3
938775 0
938866 0
938907 229
938935 0
939044 141
939183 0
939233 1
939257 0
939271 95
939396 250
939445 622
939477 1174
939551 85
939630 462
939689 370
939737 0
939749 590
939780 0
939793 2395
939887 2
939944 1085
939964 1359
939985 27
940003 241
940019 0
940123 845
940162 0
940397 1085
940403 1555
940430 635
940457 7
940526 704
940549 1
940568 3404
940570 3185
940814 27
940845 1111
940871 200
940922 22
941050 742
941132 1674
941199 1236
941235 784
941245 11
941307 6
941323 1
941418 0
941449 6
941454 235
941498 0
941545 185
941583 1378
941666 1707
941671 26
941740 36
941757 63
941810 11
941971 1
942097 0
942116 0
942134 43
942152 25
942159 0
942166 3616
942170 436
942242 7
942329 1953
942451 0
942690 12
942726 1133
942806 2
942862 144
942872 42
942888 48
942904 0
942932 27
942963 0
942990 93
943087 0
943150 0
943239 0
943293 1
943405 0
943446 0
943449 762
943455 0
943516 660
943566 162
943635 6
943677 656
943679 184
943722 828
943752 1
943756 462
943807 0
943932 0
943999 0
944099 27
944170 2
944231 16
944254 28
944293 0
944300 0
944306 0
944308 0
944313 598
944315 0
944317 0
944392 0
944473 415
944477 0
944587 160
944590 76
944633 2061
944841 4
944873 0
944906 134
944965 0
944986 0
945036 364
945053 19
945104 51
945126 16
945148 7
945180 0
945200 0
945236 166
945249 61
945256 0
945325 0
945342 0
945418 1
945445 26
945472 0
945575 175
945681 545
945685 61
945703 6
945781 0
945821 0
945895 1813
945910 565
945922 455
945944 2823
945989 0
946054 1163
946070 53
946072 35
946140 1231
946155 2
946167 312
946171 1
946189 0
946284 749
946428 0
946488 2
946525 156
946528 1279
946585 0
946702 0
946725 490
946746 0
946794 93
946822 0
946903 0
947100 0
947109 18
947185 0
947189 0
947357 67
947391 956
947405 306
947438 191
947472 6
947491 0
947504 1266
947556 8
947626 0
947642 347
947741 93
947773 151
947784 0
947987 279
948002 7
948108 38
948208 83
948364 378
948405 0
948481 156
948574 0
948585 30
948736 4
948762 0
948799 0
948819 0
948889 331
948923 624
948935 10
949014 0
949065 161
949068 1773
949166 0
949176 0
949336 0
949569 57
949653 135
949692 105
949801 1
949851 5
949882 0
949923 2
950057 283
950166 2
950313 8
950535 2
950579 261
950597 3871
950599 731
950601 34
950624 346
950645 439
950653 0
950823 376
950876 174
950907 0
950922 0
951003 686
951059 149
951063 148
951078 19
951130 0
951146 0
951171 51
951208 1025
951212 585
951301 2
951387 288
951389 697
951459 328
951624 736
951682 0
951970 0
952025 527
952061 0
952089 1001
952154 0
952213 86
952307 401
952316 38
952337 1665
952439 0
952451 590
952531 340
952709 117
952756 0
952777 68
952897 333
952900 634
952975 1
953047 0
953073 0
953248 0
953265 93
953273 90
953283 0
953407 309
953474 53
953482 27
953554 1074
953574 2
953728 122
953732 40
953910 0
953941 0
953967 25
953974 242
953983 0
954090 0
954133 900
954142 0
954309 68
954319 189
954425 28
954480 0
954513 0
954556 67
954565 230
954676 130
954723 2
954751 0
954851 0
954895 0
954933 9
954962 59
954999 342
955010 0
955019 8
955098 0
955475 0
955500 0
955584 0
955591 0
955632 0
955800 0
955828 0
956286 0
956392 0
956459 0
956543 0
956598 0
956762 0
956811 0
956906 0
956968 0
957148 0
957316 0
957337 0
957347 0
957378 0
957391 0
957666 0
957766 0
957894 0
957922 0
957996 0
958024 0
958105 0
958111 0
958348 0
958365 0
958371 0
958414 0
958448 0
958469 2124
958505 109
958524 404
958566 0
958572 0
958586 0
958611 1
958647 0
958685 0
958742 0
958780 71
958804 0
958920 31
959013 0
959040 1308
959139 12
959155 428
959283 92
959331 0
959341 1
959364 123
959482 111
959619 0
959679 0
959895 0
959946 0
959955 24
960036 188
960139 64
960152 1
960219 251
960272 115
960343 0
960441 0
960493 910
960572 12
960632 1
960655 0
960780 0
960867 0
960952 93
960956 219
960969 0
960980 0
961066 209
961238 48
961248 109
961340 0
961449 19
961455 0
961510 0
961535 0
961542 0
961728 84
961806 0
961845 0
961863 0
961923 0
962237 5
962294 51
962381 131
962591 0
962625 73
962700 345
962719 566
962798 7
962828 0
962848 759
962878 96
962917 0
962973 0
963023 1654
963027 160
963111 4
963165 0
963204 3
963224 111
963231 0
963295 36
963330 2043
963447 123
963449 287
963470 0
963553 2
963608 0
963623 0
963657 307
963793 1018
964022 2178
964074 60
964267 0
964292 12
964325 677
964401 94
964403 137
964756 220
964924 2
965043 0
965182 210
965345 0
965464 950
965475 0
965517 1583
965535 3342
965540 1837
965544 1217
965557 122
965565 413
965628 2395
965667 3
965761 1123
965792 335
965817 0
965845 0
965895 0
965897 0
965913 0
965916 0
965949 0
965960 0
965968 0
965984 0
966004 1084
966007 2228
966031 1
966074 2140
966130 160
966212 0
966266 1
966400 27
966604 0
966672 261
966716 0
966727 108
966870 872
966897 28
967008 2987
967048 0
967096 218
967108 326
967184 401
967213 0
967276 533
967431 1
967594 5
967672 76
967712 820
967725 265
967733 130
967748 0
967759 213
967773 24
967806 0
967922 2105
967976 1639
968224 7
968234 0
968303 85
968418 70
968425 0
968666 0
968750 967
968825 0
968843 0
968993 90
969002 3
969095 1
969143 0
969254 280
969261 224
969316 38
969446 0
969453 7
969488 0
969551 0
969589 170
969623 1
969682 820
969684 420
969829 284
969863 0
969980 0
969985 871
970016 675
970060 644
970233 2469
970237 2084
970285 1158
970288 1300
970294 0
970326 0
970415 0
970443 3322
970446 55
970458 3105
970462 553
970468 3
970579 0
970623 619
970632 1286
970760 0
970814 0
970844 1233
970923 198
970974 231
970998 0
971010 579
971013 0
971087 587
971130 360
971142 157
971149 1180
971160 0
971385 0
971427 4
971490 0
971525 1
971608 655
971655 1285
971678 0
971721 379
971854 249
971906 55
971949 1645
971960 675
972038 348
972103 0
972117 327
972191 1083
972314 235
972336 320
972455 415
972510 23
972525 0
972547 1310
972663 1298
972798 1482
972975 1195
973074 992
973099 3366
973105 0
973315 176
973366 0
973394 0
973774 0
973814 71
973851 0
973999 0
974001 0
974043 0
974062 0
974073 0
974134 0
974140 0
974173 0
974211 0
974214 0
974353 0
974463 0
974590 0
974672 0
974680 0
974684 0
974723 0
974850 0
974890 0
974905 0
974978 0
974989 0
975000 0
975315 0
975354 0
975498 0
975545 0
975563 0
975599 0
975649 0
975672 0
975745 11
975758 1
975804 0
975849 4
975870 389
975986 1
976003 769
976044 864
976058 39
976133 821
976213 3382
976228 1542
976279 1301
976315 5410
976368 470
976483 1022
976603 5879
976620 2519
976703 6052
976710 0
976743 0
976750 922
976807 8310
976816 507
976861 627
976887 380
976932 434
976941 335
977004 78
977052 5
977084 1206
977147 94
977159 226
977288 0
977495 60
977515 1
977734 15
977776 850
977905 575
977907 1624
977980 183
978048 1635
978157 9
978173 0
978238 0
978297 100
978345 54
978439 1088
978482 456
978497 205
978715 0
978741 1
978769 1469
978831 446
978905 2
978923 172
979166 0
979629 42
979632 543
979775 0
979837 2
979869 758
979888 1
979906 30
979917 279
979949 0
980014 775
980056 0
980083 11
980105 1064
980184 142
980195 47
980395 362
980507 0
980557 0
980671 0
980862 0
980983 0
981006 0
981151 0
981311 1085
981324 2
981332 171
981342 366
981414 39
981425 53
981533 0
981558 0
981665 0
981689 0
981744 0
981806 0
981971 0
981974 0
982003 0
982241 0
982321 0
982331 0
982565 590
982575 0
982626 0
982672 1
982693 0
982703 0
982712 0
982724 3
982778 138
982825 0
982882 1
982890 0
982981 0
983092 11
983125 54
983131 0
983434 406
983442 8
983491 15
983664 0
983693 205
983734 0
983782 52
983790 10
983813 1467
983817 819
983920 324
983922 1058
983960 0
984043 165
984046 311
984074 5
984146 0
984178 2196
984247 217
984308 83
984346 935
984374 108
984389 30
984415 128
984480 0
984668 310
984803 0
984925 0
985045 0
985156 699
985218 1318
985281 0
985452 123
985514 182
985622 0
985809 1
985825 432
985898 7
986029 4714
986149 0
986226 0
986297 14
986316 0
986374 0
986411 1
986513 0
986518 0
986529 0
986543 0
986545 0
986597 0
986606 0
986614 0
986617 0
986646 3
986665 0
986735 0
986743 0
986802 0
986846 760
986901 0
986927 1
986991 158
986998 0
987015 59
987085 0
987116 0
987173 1471
987177 738
987186 3
987239 0
987270 0
987304 0
987414 0
987453 4
987513 86
987555 0
987728 44
987760 3
987818 76
987920 195
987948 0
987977 210
988010 119
988013 120
988043 27
988102 275
988117 0
988147 285
988193 4762
988238 832
988280 575
988287 2732
988291 1347
988346 848
988406 0
988476 2
988556 1008
988595 144
988676 70
988698 0
988755 7
988807 100
988917 0
989038 288
989104 0
989356 282
989470 704
989497 1044
989572 27
989733 0
989761 0
989807 633
989861 189
989897 0
989981 999
989990 206
990018 987
990089 0
990189 2656
990291 0
990438 953
990518 198
990530 1
990626 453
990676 321
990744 55
990759 165
990774 1807
990785 222
990818 0
990846 128
990868 2615
990870 584
990872 696
990935 55
990982 436
991085 905
991110 0
991144 83
991176 202
991200 108
991210 282
991313 187
991336 56
991373 6
991496 1764
991510 51
991635 225
991638 616
991698 0
991725 0
991772 249
991819 0
992072 467
992081 0
992189 0
992204 0
992248 0
992255 0
992285 392
992380 6
992558 371
992604 0
992742 1
992808 6
992882 0
992896 267
992916 56
992927 1
992937 1176
992939 456
992943 671
993002 0
993029 0
993040 0
993077 356
993144 0
993171 49
993216 13
993231 55
993233 0
993292 2
993310 0
993330 7
993339 12
993341 220
993434 0
993458 38
993476 48
993517 0
993526 102
993586 0
993649 0
993690 0
993702 0
993727 0
993748 201
993750 57
993777 0
993788 0
993790 13
993793 325
993804 0
993894 91
993918 336
993939 11
993955 0
993993 3
994000 0
994036 2
994042 39
994105 990
994129 0
994232 0
994262 467
994277 10
994380 0
994397 104
994431 0
994479 1
994489 0
994546 0
994548 1
994555 32
994557 184
994619 0
994643 151
994690 1
994712 0
994732 0
994763 0
994776 0
994964 121
994986 1
995060 0
995072 0
995124 0
995134 49
995136 146
995197 0
995214 33
995265 0
995270 279
995284 25
995299 2
995319 0
995345 0
995387 91
995417 0
995419 1
995446 0
995484 0
995500 0
995562 691
995680 0
995689 0
995710 0
995742 0
995800 65
995810 0
995867 25
995874 0
996033 0
996045 0
996105 0
996131 214
996177 1026
996233 0
996239 859
996277 0
996307 0
996337 0
996365 710
996385 0
996391 1011
996430 232
996442 0
996465 0
996510 37
996532 0
996563 0
996718 0
996791 0
996817 0
996984 0
996999 0
997036 682
997156 756
997165 0
997278 12
997481 2
997559 0
997571 59
997586 0
997640 0
997671 1376
997700 0
997716 584
997721 0
997753 4
997837 437
997894 498
997900 566
997980 0
998112 347
998126 0
998150 0
998182 124
998215 89
998242 207
998265 559
998317 475
998488 0
998498 414
998692 883
998700 576
998722 0
998740 0
998768 0
998777 675
998816 128
998875 0
998885 238
998939 1848
999057 0
999087 1358
999134 9
999235 737
999297 147
999342 323
999347 57
999404 0
999411 0
999421 0
999423 0
999431 0
999445 0
999505 0
999636 0
999652 1
999682 0
999691 0
999739 0
999751 0
999768 0
999910 0
999913 0
1000000 0
1000006 0
1000036 0
1000044 0
1000073 0
1000105 0
1000256 0
1000346 0
1000405 0
1000414 0
1000534 0
1000555 1
1000573 0
1000588 0
1000720 0
1000729 0
1000744 0
1000754 0
1000765 15
1000794 0
1000806 589
1000809 0
1000940 167
1001147 1
1001174 0
1001295 2
1001309 0
1001346 110
1001581 1
1001595 423
1001605 0
1001645 270
1001751 46
1001837 387
1001928 4
1002021 10
1002144 809
1002225 762
1002231 282
1002269 128
1002342 2
1002415 673
1002428 0
1002442 97
1002451 190
1002751 1
1002760 22
1002810 244
1002820 1318
1002878 2
1002922 0
1002936 0
1002950 0
1002979 0
1003063 0
1003084 0
1003378 351
1003384 0
1003393 0
1003501 0
1003520 41
1003539 0
1003589 715
1003615 1
1003621 1
1003650 27
1003661 193
1003790 151
1003832 116
1003872 18
1004057 0
1004085 0
1004256 72
1004272 5
1004281 392
1004365 624
1004368 1083
1004389 1213
1004397 394
1004502 4208
1004864 0
1004880 0
1004926 0
1005251 0
1005323 0
1005379 0
1005422 0
1005435 0
1005498 0
1005516 0
1005528 0
1005752 0
1005811 0
1005835 1258
1005860 3
1005890 0
1005902 0
1005937 0
1005982 0
1006240 0
1006299 0
1006335 0
1006452 0
1006473 0
1006573 1
1006694 0
1006721 0
1006759 279
1006768 0
1006807 434
1006844 106
1006882 0
1007079 0
1007236 1
1007272 4
1007401 0
1007470 0
1007551 0
1007596 1
1007639 449
1007651 324
1007759 2
1007768 359
1007881 58
1008004 44
1008077 553
1008088 0
1008111 0
1008139 932
1008171 1228
1008191 1037
1008193 1126
1008195 775
1008215 104
1008277 115
1008302 998
1008417 235
1008582 0
1008599 0
1008779 0
1008818 0
1008842 0
1008936 0
1008960 568
1009088 1
1009173 377
1009231 283
1009235 652
1009307 0
1009318 296
1009445 1
1009459 0
1009709 380
1009723 4
1009730 158
1009802 1098
1009989 0
1010001 0
1010060 4
1010081 446
1010090 0
1010141 7
1010144 543
1010201 2
1010281 0
1010354 0
1010362 287
1010383 1
1010406 0
1010536 0
1010561 214
1010572 65
1010607 5
1010623 144
1010640 179
1010697 58
1010713 809
1010730 0
1010760 566
1010766 132
1010853 19
1010876 857
1010961 0
1011014 221
1011060 114
1011105 0
1011162 921
1011168 348
1011187 1
1011210 0
1011357 0
1011367 310
1011390 36
1011486 0
1011498 0
1011510 0
1011534 303
1011685 0
1011696 481
1011699 3
1011725 0
1011811 0
1011861 475
1012225 0
1012268 0
1012298 792
1012391 104
1012424 132
1012876 95
1013034 0
1013090 0
1013246 95
1013317 26
1013374 2
1013497 0
1013517 2
1013527 984
1013537 0
1013566 0
1013577 110
1013586 8
1013656 540
1013708 0
1013731 1148
1013757 521
1013786 1838
1013798 467
1013810 2
1013877 0
1013906 6
1013951 755
1014122 0
1014143 30
1014182 0
1014214 1
1014252 65
1014313 5
1014336 1
1014343 519
1014405 59
1014453 0
1014497 125
1014553 48
1014594 269
1014629 27
1014646 23
1014676 23
1014700 6
1014789 0
1014858 1
1014894 0
1014944 0
1014972 0
1015025 0
1015076 0
1015144 0
1015149 0
1015350 10
1015385 1009
1015403 2
1015409 3
1015412 89
1015482 150
1015527 501
1015536 784
1015623 568
1015631 1
1015705 37
1015845 41
1015858 39
1015866 666
1015923 0
1016014 530
1016103 0
1016169 85
1016220 72
1016223 965
1016533 0
1016536 13839
1016572 0
1016581 117
1016683 2
1016744 0
1016752 0
1016797 248
1016813 2
1016870 288
1016905 2
1016976 341
1016995 6
1017040 0
1017140 4
1017177 0
1017220 0
1017309 0
1017334 0
1017377 489
1017419 0
1017476 211
1017497 0
1017531 0
1017570 0
1017578 203
1017584 0
1017590 0
1017605 0
1017678 0
1017697 0
1017788 6
1017824 0
1017926 0
1017937 0
1017997 11
1018001 0
1018030 0
1018061 29
1018097 0
1018104 1581
1018106 259
1018124 0
1018159 0
1018227 19
1018238 0
1018253 0
1018271 306
1018278 30
1018290 0
1018446 0
1018460 1
1018523 657
1018543 0
1018568 0
1018664 0
1018700 151
1018824 824
1018934 1
1019022 44
1019129 374
1019133 503
1019253 436
1019332 1364
1019466 0
1019478 0
1019513 360
1019517 29
1019606 449
1019631 34
1019822 0
1019875 2
1019934 0
1019965 12
1019971 1142
1019976 0
1019979 556
1020006 0
1020059 0
1020093 0
1020103 1134
1020150 254
1020235 0
1020349 183
1020479 2172
1020481 1216
1020554 189
1020580 0
1020598 0
1020869 3016
1020875 1478
1020911 427
1020924 0
1021115 910
1021196 40
1021255 299
1021283 1
1021312 0
1021345 0
1021384 5
1021445 547
1021459 122
1021524 1042
1021577 0
1021648 0
1021692 0
1021696 96
1021717 0
1021719 0
1021728 0
1021733 467
1021775 42
1021803 0
1021868 0
1021873 0
1021915 0
1021984 0
1021988 574
1022086 257
1022140 26
1022207 99
1022276 876
1022304 34
1022315 2
1022341 0
1022407 0
1022416 304
1022422 0
1022438 1199
1022465 41
1022503 15
1022518 0
1022573 1329
1022593 1525
1022600 420
1022609 832
1022673 797
1022755 0
1022783 1324
1022908 1012
1022999 2262
1023073 484
1023080 768
1023204 60
1023211 151
1023279 0
1023322 0
1023331 6
1023334 1
1023376 497
1023458 2
1023480 0
1023544 0
1023590 875
1023634 1564
1023694 815
1023739 0
1023749 1041
1023751 1703
1023753 400
1023837 0
1023874 0
1023915 0
1023924 0
1024091 0
1024139 0
1024300 61
1024345 918
1024348 11
1024372 601
1024378 2
1024405 0
1024519 0
1024572 0
1024693 2
1024710 216
1024768 2358
1024844 504
1024855 1134
1024862 1
1024914 78
1025095 299
1025141 989
1025171 0
1025188 1
1025200 1
1025215 421
1025227 51
1025357 0
1025373 0
1025385 0
1025409 29
1025417 0
1025424 0
1025457 45
1025466 873
1025569 9
1025624 26
1025687 0
1025718 56
1025737 0
1025750 12
1025810 0
1025817 87
1025843 161
1025879 52
1025915 113
1025930 0
1026176 208
1026245 43
1026341 676
1026392 215
1026435 144
1026517 0
1026531 2
1026587 0
1026703 4
1026796 42
1026838 1458
1026884 344
1026900 6
1026973 0
1027073 777
1027083 0
1027093 0
1027148 1078
1027155 0
1027266 1095
1027289 568
1027324 0
1027595 409
1027611 6
1027702 1887
1027796 57
1027868 523
1027889 222
1028186 973
1028224 0
1028340 653
1028481 11
1028498 1097
1028633 342
1028775 10
1028822 1186
1028942 3
1029090 0
1029102 73
1029151 0
1029217 1049
1029267 2549
1029347 5
1029514 919
1029534 82
1029546 2
1029554 88
1029593 26
1029615 0
1029627 559
1029723 0
1029730 0
1029823 1
1029922 435
1029946 424
1030080 0
1030128 1
1030171 133
1030227 113
1030231 11
1030273 170
1030330 17
1030392 351
1030546 46
1030555 985
1030597 269
1030622 650
1030722 0
1030736 617
1030796 2562
1030800 291
1030827 3
1030891 145
1030987 0
1031061 0
1031073 0
1031182 133
1031471 64
1031533 0
1031620 592
1031664 2134
1031674 419
1031728 0
1031764 1519
1031844 0
1031877 1
1031897 0
1031903 56
1031963 0
1032083 0
1032143 1
1032162 7
1032164 123
1032210 28
1032236 17
1032239 0
1032245 693
1032281 162
1032294 1
1032377 4
1032430 3
1032442 1770
1032528 1
1032633 1454
1032640 390
1032723 427
1032749 0
1032769 0
1032885 9
1032915 0
1032956 1408
1032992 5
1033054 52
1033060 1
1033107 56
1033228 338
1033256 1
1033269 98
1033278 6
1033301 428
1033383 9
1033458 2
1033489 334
1033518 0
1033563 406
1033778 166
1033798 7
1033804 0
1033940 32
1034032 0
1034123 1525
1034153 1
1034320 503
1034619 1885
1034665 1
1034725 1995
1034736 286
1034839 0
1034844 1268
1034853 1484
1034892 0
1034931 1034
1034974 0
1035143 916
1035181 0
1035216 2026
1035307 0
1035311 15078
1035336 0
1035382 688
1035500 726
1035532 0
1035583 1
1035632 19447
1035715 9592
1035718 5381
1035800 1
1035824 792
1035837 289
1035845 212
1035866 353
1035916 2284
1035953 14066
1036059 3262
1036164 43
1036225 0
1036305 0
1036364 22
1036410 11391
1036525 6758
1036603 15
1036617 6706
1036674 14
1036695 3177
1036718 2037
1036847 19
1036849 3232
1036913 0
1036915 0
1036935 0
1037039 0
1037064 0
1037135 5724
1037254 15961
1037266 641
1037335 15102
1037339 1616
1037347 3891
1037376 6563
1037412 4911
1037426 7469
1037456 3739
1037578 5351
1037585 3186
1037716 0
1037779 628
1037921 0
1037966 2394
1038025 389
1038092 229
1038138 0
1038165 0
1038181 24
1038218 772
1038344 1525
1038346 631
1038360 0
1038383 0
1038403 0
1038433 0
1038467 3715
1038469 1143
1038509 61
1038526 382
1038575 1240
1038596 1827
1038709 4
1038719 4
1038748 966
1039008 46
1039128 54
1039204 20
1039234 1788
1039274 0
1039322 3131
1039326 3855
1039337 236
1039376 2875
1039382 1559
1039440 70
1039457 0
1039498 1480
1039513 1
1039595 151
1039606 0
1039615 303
1039673 62
1039766 1141
1039826 1369
1039864 557
1039871 0
1039891 0
1039932 0
1039944 0
1040003 0
1040046 0
1040056 0
1040064 421
1040084 0
1040105 118
1040126 0
1040150 424
1040170 446
1040292 10
1040318 651
1040347 0
1040450 462
1040472 32
1040496 42
1040502 321
1040595 0
1040634 1392
1040639 2183
1040813 583
1040825 0
1040846 177
1040852 1091
1041019 203
1041125 68
1041176 0
1041199 551
1041249 3976
1041252 406
1041386 762
1041440 2268
1041463 136
1041492 0
1041498 112
1041540 162
1041695 0
1041784 285
1041791 0
1041854 40
1041923 47
1042044 599
1042109 29
1042132 147
1042170 24
1042234 0
1042246 68
1042285 630
1042298 1
1042340 3
1042436 295
1042453 12
1042488 0
1042514 1659
1042574 196
1042653 233
1042706 1
1042853 1778
1042855 210
1042911 1287
1042918 299
1043039 0
1043054 0
1043060 706
1043237 329
1043360 59
1043488 0
1043536 233
1043539 238
1043615 1240
1043675 1386
1043809 201
1043886 19
1044032 69
1044068 3
1044115 639
1044246 909
1044351 0
1044381 0
1044386 0
1044495 0
1044571 0
1044635 932
1044686 197
1044703 465
1044725 964
1044734 371
1044752 69
1044815 888
1044863 0
1044891 1
1045004 1
1045064 0
1045073 2118
1045091 204
1045127 337
1045164 751
1045321 3
1045364 16
1045377 173
1045389 0
1045642 94
1045656 1
1045692 93
1045830 2211
1045851 0
1045890 3
1045951 0
1045959 584
1046022 1612
1046030 3
1046079 0
1046095 389
1046124 11
1046190 8
1046219 0
1046229 0
1046232 404
1046300 30
1046403 3
1046417 0
1046512 0
1046621 0
1046673 191
1046856 1
1046863 6
1046943 9
1047013 0
1047033 0
1047092 1
1047107 0
1047147 0
1047193 0
1047224 0
1047232 355
1047238 0
1047264 29
1047300 0
1047339 32
1047420 0
1047466 169
1047547 1238
1047588 154
1047663 0
1047733 171
1047822 1
1047844 661
1047855 0
1047869 4
1047886 0
1047890 0
1048005 1
1048175 1
1048232 5
1048255 226
1048290 2263
1048323 29
1048427 128
1048478 690
1048581 1
1048597 55
1048666 426
1048708 3
1048715 240
1048733 256
1048766 0
1048831 0
1048889 152
1048891 395
1048978 57
1048994 669
1049024 291
1049043 668
1049135 5
1049407 0
1049439 0
1049468 0
1049524 19
1049727 134
1049771 0
1050116 2
1050152 0
1050165 0
1050206 0
1050234 0
1050248 0
1050257 0
1050340 1215
1050344 1
1050594 0
1050678 1570
1050971 154
1050978 0
1051002 0
1051015 0
1051063 0
1051089 0
1051108 0
1051151 0
1051317 0
1051323 176
1051347 0
1051380 0
1051416 52
1051446 4
1051498 0
1051510 0
1051567 259
1051793 222
1051822 1
1051977 87
1052057 12
1052095 298
1052149 54
1052260 1335
1052264 5
1052379 1604
1052448 0
1052479 416
1052517 427
1052570 184
1052607 443
1052618 302
1052636 479
1052730 856
1052764 0
1052803 402
1052819 0
1052870 1144
1052889 1016
1052920 0
1052960 116
1052979 20
1053083 689
1053178 0
1053201 603
1053234 46
1053336 414
1053458 94
1053491 1304
1053567 133
1053889 636
1053912 1150
1053914 769
1053970 0
1054093 9
1054111 0
1054173 0
1054220 960
1054239 0
1054246 72
1054409 0
1054473 587
1054721 5
1054752 0
1054775 0
1054817 11
1054819 156
1055006 0
1055025 8
1055052 0
1055117 1
1055182 0
1055220 0
1055305 0
1055312 1
1055514 0
1055637 0
1055667 0
1055709 0
1055868 1
1056089 0
1056165 0
1056183 0
1056320 0
1056418 0
1056522 0
1056531 0
1056652 0
1056696 506
1056745 1301
1056749 47
1056783 110
1056787 0
1056904 1
1056961 38
1056986 41
1057027 325
1057037 1
1057210 60
1057250 149
1057309 0
1057321 2560
1057323 143
1057337 841
1057354 261
1057370 127
1057411 115
1057452 16
1057468 81
1057530 1161
1057647 4
1057699 0
1057722 0
1057754 0
1057826 0
1057847 0
1057925 388
1057968 0
1058035 15
1058059 0
1058065 0
1058209 732
1058245 592
1058400 0
1058431 0
1058548 0
1058586 0
1058641 21
1058696 5
1058710 0
1058730 0
1058789 0
1058810 7
1058833 0
1058842 0
1058938 26
1058941 0
1058977 0
1059001 0
1059005 6
1059045 20
1059094 0
1059145 0
1059181 1
1059231 0
1059295 0
1059363 0
1059376 0
1059397 0
1059450 0
1059457 0
1059484 0
1059517 0
1059557 0
1059570 7
1059588 0
1059622 0
1059683 13
1059696 0
1059808 0
1059875 0
1059900 1
1060038 9
1060174 0
1060207 0
1060365 5
1060453 304
1060521 0
1060607 0
1060666 315
1060679 43
1060838 122
1060852 3
1060854 0
1060900 0
1060948 0
1060970 11
1060982 0
1060995 6
1061008 0
1061050 22
1061064 0
1061270 2
1061412 0
1061472 0
1061488 0
1061511 1
1061551 171
1061559 1
1061606 6
1061672 0
1061715 0
1061721 0
1061740 0
1061757 88
1061824 7
1061867 0
1061883 197
1061921 0
1061925 0
1061939 0
1061979 0
1061995 0
1062062 0
1062144 0
1062168 0
1062242 0
1062248 0
1062261 0
1062264 0
1062268 0
1062300 0
1062346 1
1062409 0
1062693 0
1062771 0
1062818 0
1063156 0
1063220 0
1063304 0
1063494 0
1063506 0
1063562 0
1063589 0
1063656 0
1063733 0
1063872 0
1063886 0
1064049 0
1064066 101
1064098 46
1064115 59
1064117 189
1064154 848
1064188 0
1064206 0
1064315 502
1064417 24
1064464 347
1064493 804
1064538 0
1064782 120
1064784 31
1064868 2
1064955 0
1064972 63
1065016 314
1065064 114
1065133 21
1065144 14
1065154 0
1065181 905
1065233 1980
1065241 86
1065280 172
1065315 0
1065417 34
1065440 41
1065458 0
1065467 0
1065492 0
1065508 0
1065600 0
1065637 354
1065646 13
1065655 0
1065664 1
1065673 76
1065694 48
1065697 1315
1065772 0
1065784 0
1065793 1
1065826 1889
1065903 5
1065982 1
1066036 0
1066221 0
1066530 0
1066583 69
1066598 0
1066735 0
1066754 0
1066778 0
1066792 17
1066893 0
1066958 0
1067034 0
1067075 0
1067092 0
1067175 1
1067183 2
1067288 612
1067352 0
1067388 0
1067443 255
1067482 30
1067491 0
1067549 835
1067580 0
1067607 0
1067610 0
1067646 0
1067669 0
1067682 0
1067854 0
1067891 0
1067969 0
1067992 0
1068006 0
1068033 0
1068123 0
1068195 475
1068201 13
1068256 0
1068275 0
1068524 0
1068535 0
1068597 0
1068673 0
1068743 0
1068756 0
1068758 0
1068766 0
1068803 0
1068877 0
1068910 0
1068976 0
1069141 0
1069164 0
1069192 0
1069234 0
1069289 0
1069349 0
1069490 0
1069496 0
1069742 0
1069744 0
1069868 130
1069894 22
1070192 410
1070247 10
1070279 370
1070390 0
1070513 238
1070570 406
1070636 129
1070708 290
1070741 1
1070992 0
1071016 0
1071204 475
1071206 698
1071254 228
1071260 414
1071328 23
1071333 53
1071342 3
1071547 40
1071625 0
1071691 3
1071708 0
1071741 0
1071881 0
1071902 135
1072184 90
1072269 0
1072462 574
1072845 0
1072893 0
1073033 1
1073052 0
1073250 181
1073271 399
1073293 0
1073304 0
1073310 0
1073315 0
1073320 0
1073339 216
1073488 0
1073521 1268
1073678 29
1073755 0
1073781 537
1073812 7
1073824 212
1073910 0
1073926 0
1073955 243
1073957 0
1073970 552
1074111 0
1074117 1
1074137 6
1074146 110
1074192 246
1074245 123
1074392 4
1074444 9
1074477 38
1074483 0
1074489 0
1074576 318
1074582 467
1074620 0
1074651 1
1074689 0
1074734 0
1074791 1
1074897 75
1075023 793
1075036 43
1075048 735
1075121 489
1075135 7
1075241 140
1075275 51
1075283 0
1075298 936
1075381 665
1075425 564
1075457 1119
1075523 0
1075573 0
1075586 196
1075632 137
1075727 1150
1075760 307
1075992 0
1076145 2
1076154 324
1076431 1930
1076462 0
1076473 0
1076520 1216
1076631 419
1076783 1
1076827 0
1076899 3
1076951 16
1077073 0
1077121 451
1077160 206
1077224 368
1077234 185
1077429 1569
1077468 1
1077560 0
1077617 109
1077663 872
1077678 157
1077702 844
1077738 0
1077761 1516
1077848 5
1077918 0
1077942 0
1077963 0
1078077 36
1078372 74
1078410 0
1078422 0
1078460 1177
1078533 2878
1078539 640
1078608 19
1078842 0
1078872 155
1079029 866
1079188 2
1079223 1
1079357 3
1079376 339
1079385 584
1079954 1
1080011 0
1080289 0
1080502 0
1080562 4
1080568 108
1080667 532
1080748 34
1080782 0
1080817 963
1080885 1637
1080912 1
1081021 249
1081084 0
1081251 296
1081315 263
1081328 403
1081334 46
1081370 64
1081418 68
1081450 0
1081483 0
1081525 0
1081620 581
1081645 0
1081719 736
1081729 282
1081755 0
1081776 675
1082088 1188
1082091 105
1082343 0
1082407 205
1082468 268
1082565 29
1082588 1
1082699 101
1082734 0
1082777 0
1082828 1
1082954 20
1083000 0
1083088 0
1083158 187
1083205 5
1083276 0
1083542 93
1083566 0
1083619 0
1083659 29
1083662 0
1083674 0
1083732 0
1083789 0
1083810 1
1084069 106
1084161 1
1084207 0
1084243 0
1084258 0
1084518 0
1084567 30
1084597 0
1084753 1
1084774 0
1084887 0
1084912 2
1084975 0
1085034 0
1085179 223
1085193 0
1085262 0
1085457 0
1085512 0
1085578 0
1085653 304
1085723 0
1085733 67
1085871 1
1085897 0
1086065 0
1086081 23
1086102 172
1086117 0
1086213 0
1086231 93
1086248 172
1086360 0
1086402 0
1086503 195
1086627 1
1086644 0
1086713 0
1086786 0
1086983 0
1087116 0
1087221 83
1087308 0
1087358 0
1087390 0
1087413 0
1087436 115
1087466 1439
1087489 226
1087604 0
1087745 0
1087830 0
1087856 153
1087872 0
1088000 7
1088027 2306
1088051 468
1088068 0
1088083 999
1088165 344
1088209 27
1088217 254
1088240 2585
1088578 0
1088691 10
1088742 0
1088811 1
1088959 99
1088980 1382
1089025 0
1089310 2599
1089344 0
1089418 0
1089439 1
1089564 59
1089583 157
1089655 1021
1089784 60
1090015 0
1090078 62
1090093 133
1090147 169
1090169 0
1090224 0
1090238 2
1090243 0
1090315 55
1090330 108
1090432 1
1090544 114
1090556 318
1090631 839
1090810 0
1091013 15
1091215 0
1091422 1
1091497 1
1091533 0
1091699 652
1092059 2
1092214 457
1092348 0
1092367 1728
1092384 3644
1092396 43
1092512 45
1092530 526
1092536 2177
1092545 1605
1092598 7
1092715 0
1092795 113
1092805 8
1092977 10
1093004 1007
1093010 23
1093095 196
1093097 1371
1093106 65
1093138 1880
1093166 10
1093232 2077
1093370 84
1093404 2370
1093662 2398
1093780 78
1093960 0
1094100 55
1094120 4
1094145 1
1094175 78
1094327 578
1094409 2
1094424 0
1094432 0
1094576 299
1094805 2
1094864 0
1094921 0
1095050 24
1095081 337
1095149 1
1095157 1
1095286 3002
1095319 837
1095329 0
1095535 767
1095653 0
1095765 0
1095927 1
1096055 0
1096195 176
1096205 834
1096215 935
1096240 55
1096270 819
1096422 3178
1096504 461
1096519 0
1096527 110
1096690 22
1096744 0
1096768 2078
1096894 32
1097113 361
1097117 608
1097240 0
1097349 1
1097363 0
1097407 272
1097416 51
1097420 948
1097482 2130
1097489 320
1097560 0
1097637 0
1097661 0
1097738 0
1097753 0
1097760 0
1097805 1
1097936 0
1098004 0
1098190 0
1098239 0
1098263 0
1098271 0
1098334 0
1098403 0
1098518 0
1098555 0
1098563 0
1098590 1
1098744 0
1098882 0
1098986 7
1099020 1079
1099032 1732
1099085 6
1099094 35
1099097 49
1099113 24
1099138 214
1099174 0
1099198 0
1099222 0
1099255 3
1099267 19
1099284 0
1099301 157
1099391 54
1099712 1
1099773 1
1100010 0
1100255 15
1100393 0
1100418 0
1100493 517
1100495 740
1100807 0
1100925 1
1100962 0
1101026 1
1101190 2451
1101200 92
1101214 85
1101221 218
1101300 0
1101363 462
1101415 0
1101441 1133
1101444 1036
1101530 169
1101539 182
1101666 1
1101768 0
1101773 1456
1101784 65
1101800 461
1101817 0
1101832 7
1101879 93
1101946 0
1101978 5
1102009 0
1102021 0
1102111 0
1102126 0
1102129 0
1102237 0
1102270 0
1102291 0
1102308 0
1102342 0
1102351 0
1102393 0
1102401 15
1102411 170
1102417 3
1102449 1
1102458 7
1102476 0
1102527 34
1102541 0
1102566 0
1102576 0
1102620 0
1102622 0
1102648 0
1102670 0
1102678 53
1102685 0
1102739 0
1102785 1
1102809 35
1102828 0
1102839 0
1102871 1
1102924 0
1102940 0
1102987 0
1103010 0
1103060 0
1103068 0
1103105 0
1103129 0
1103141 0
1103168 0
1103258 0
1103273 0
1103312 0
1103323 0
1103357 0
1103365 0
1103370 0
1103375 0
1103387 0
1103419 0
1103437 0
1103452 0
1103464 0
1103498 0
1103577 0
1103662 0
1103681 0
1103683 267
1103743 0
1103789 0
1103800 0
1103855 0
1103879 163
1103905 5
1103917 62
1103929 127
1103950 0
1103972 0
1103999 3
1104040 1
1104052 0
1104091 0
1104117 1411
1104136 0
1104158 0
1104185 1
1104187 0
1104218 0
1104228 0
1104230 521
1104271 0
1104290 0
1104312 0
1104314 0
1104332 0
1104379 0
1104394 0
1104436 0
1104489 1
1104531 0
1104596 0
1104610 0
1104619 0
1104653 1
1104668 0
1104694 0
1104704 0
1104710 0
1104716 0
1104755 0
1104763 0
1104836 0
1104847 0
1104877 83
1104920 0
1104925 0
1104947 0
1105021 0
1105049 4
1105053 9
1105113 0
1105144 221
1105222 0
1105247 0
1105257 0
1105314 0
1105320 0
1105338 0
1105341 0
1105349 0
1105383 0
1105391 0
1105438 0
1105473 6
1105475 561
1105492 0
1105499 0
1105518 0
1105565 53
1105578 0
1105591 0
1105602 0
1105694 0
1105717 1
1105755 1
1105758 0
1105765 0
1105799 0
1105820 0
1105848 0
1105908 0
1105979 1
1106079 0
1106113 0
1106140 3
1106147 0
1106164 0
1106175 10
1106208 0
1106238 0
1106256 0
1106260 0
1106284 0
1106306 0
1106340 0
1106355 0
1106360 0
1106364 287
1106386 0
1106406 0
1106420 0
1106475 108
1106505 63
1106513 8
1106534 1009
1106649 163
1106696 0
1106701 4
1106777 0
1106877 1518
1106896 1339
1106996 1
1107021 0
1107070 1383
1107223 135
1107271 0
1107298 0
1107313 661
1107394 1
1107421 1372
1107428 577
1107433 843
1107488 0
1107493 1309
1107538 2
1107605 1150
1107626 1
1107755 963
1107901 0
1108058 0
1108111 0
1108128 1420
1108160 1
1108347 330
1108488 5102
1108494 733
1108533 0
1108541 0
1108556 0
1108565 0
1108638 4216
1108698 848
1108738 557
1108894 1261
1109016 213
1109026 815
1109259 0
1109288 0
1109291 0
1109331 1
1109397 0
1109466 0
1109766 0
1109797 0
1109836 0
1109911 0
1109929 0
1109936 0
1109960 0
1110094 0
1110136 0
1110190 1896
1110204 97
1110300 0
1110315 0
1110330 0
1110428 333
1110466 2
1110528 0
1110710 257
1110911 19
1110926 310
1110997 0
1111188 58
1111276 0
1111352 1
1111394 1
1111577 9
1111837 0
1111924 0
1111931 1
1112107 116
1112170 0
1112221 0
1112291 344
1112301 1842
1112415 0
1112514 0
1112582 36
1112780 4
1112784 154
1112927 0
1112933 0
1112939 0
1112945 131
1113074 24
1113175 0
1113200 188
1113209 7
1113288 30
1113311 1725
1113411 0
1113419 65
1113458 23
1113494 1053
1113502 462
1113516 0
1113530 0
1113553 0
1113576 0
1113589 2524
1113596 112
1113731 0
1113737 938
1113787 0
1113799 0
1113806 3
1113849 253
1113873 158
1113876 1
1113945 0
1114056 366
1114075 0
1114110 73
1114129 0
1114149 17
1114174 7
1114191 337
1114276 72
1114303 124
1114387 152
1114460 36
1114580 0
1114598 0
1114714 961
1114722 69
1114758 0
1114924 0
1114936 1
1115032 0
1115190 0
1115220 0
1115291 0
1115339 0
1115357 0
1115403 0
1115477 0
1115606 1
1115718 0
1115807 316
1115853 2399
1115879 142
1115998 374
1116296 10
1116382 86
1116388 110
1116409 155
1116440 1
1116471 0
1116497 1
1116532 0
1116642 1014
1116740 2158
1116808 22
1116811 398
1116856 1279
1116964 588
1117058 54
1117139 0
1117172 0
1117225 8
1117318 0
1117414 157
1117506 0
1117514 42
1117613 1143
1117681 134
1117720 130
1117761 4035
1117800 1565
1117886 1
1117943 0
1118021 82
1118034 671
1118161 823
1118168 5
1118256 29
1118269 480
1118312 515
1118336 0
1118391 286
1118501 0
1118537 0
1118594 0
1118601 0
1118657 0
1118666 0
1118714 0
1118735 0
1118760 0
1118774 0
1118885 0
1118942 0
1118996 0
1119107 0
1119119 0
1119149 0
1119206 0
1119266 0
1119641 0
1119678 0
1119707 0
1119764 0
1119874 0
1119934 0
1120009 1490
1120249 220
1120310 0
1120359 1
1120540 5
1120728 2
1120759 69
1120788 0
1120826 727
1120877 161
1120890 0
1120897 821
1121006 0
1121114 35
1121530 0
1121547 526
1121657 15
1121726 2619
1121801 667
1121852 147
1122071 0
1122113 562
1122142 111
1122167 0
1122196 0
1122223 0
1122240 0
1122380 0
1122457 0
1122459 0
1122472 0
1122512 0
1122662 0
1122668 0
1122675 0
1122828 0
1122840 0
1122896 0
1122976 0
1122995 0
1123014 0
1123128 0
1123153 1
1123255 0
1123264 0
1123356 0
1123358 0
1123514 107
1123577 704
1123590 5
1123709 0
1123721 2
1123728 186
1123760 0
1123847 0
1123868 166
1123891 71
1123945 1
1123966 1
1124007 21
1124053 1
1124125 3
1124131 1
1124155 0
1124169 8
1124199 0
1124221 86
1124290 3
1124295 0
1124335 1
1124377 0
1124407 2
1124470 103
1124473 1
1124522 1
1124553 53
1124577 0
1124710 132
1124818 148
1124821 0
1124851 1
1124877 1
1124923 2
1124943 2
1124959 0
1124965 0
1124999 0
1125040 69
1125079 0
1125247 1
1125310 2
1125358 5
1125415 547
1125475 0
1125486 0
1125534 0
1125639 0
1125655 0
1125708 0
1125733 0
1125991 0
1126033 0
1126100 0
1126192 0
1126249 0
1126274 0
1126300 0
1126327 0
1126474 0
1126496 0
1126498 1
1126519 0
1126560 0
1126630 0
1126642 0
1126654 0
1126721 0
1126885 0
1126930 0
1126936 0
1126947 0
1126969 1
1126990 0
1126993 0
1127017 5726
1127139 0
1127260 534
1127383 1366
1127448 504
1127472 0
1127646 0
1127660 777
1127719 451
1127761 436
1127773 562
1127775 114
1127857 0
1127864 231
1127901 913
1127943 0
1127974 814
1128013 1363
1128043 13
1128045 86
1128059 228
1128063 1339
1128104 128
1128145 41
1128277 0
1128330 0
1128369 126
1128488 0
1128809 0
1128909 0
1129003 6
1129006 30
1129060 1
1129151 4
1129417 0
1129477 0
1129522 38
1129560 3
1129567 0
1129573 0
1129683 8
1129700 4
1129776 0
1129789 1
1129803 0
1129849 0
1130143 863
1130239 0
1130272 0
1130291 0
1130321 0
1130331 0
1130600 0
1130634 0
1130678 0
1130743 0
1130819 0
1130859 0
1130912 0
1131071 0
1131148 1
1131205 0
1131269 93
1131308 0
1131328 1528
1131394 126
1131455 1
1131459 0
1131470 54
1131475 0
1131568 0
1132023 116
1132113 149
1132125 52
1132156 649
1132192 2931
1132266 11
1132357 62
1132393 2
1132457 38
1132564 0
1132689 15
1132709 39
1132730 859
1132811 21
1132822 0
1132830 44
1132870 23
1132891 0
1132919 726
1132962 3
1132966 8
1133257 502
1133334 234
1133380 0
1133446 0
1133506 0
1133530 0
1133661 0
1133681 0
1133706 0
1133749 1
1133801 0
1133851 0
1133859 0
1133922 0
1133960 0
1134284 0
1134322 0
1134355 0
1134404 0
1134414 0
1134462 0
1134476 0
1134526 0
1134568 0
1134592 46
1134645 0
1134669 0
1134703 0
1134708 0
1134719 0
1134759 318
1134786 167
1134885 42
1134963 300
1135081 0
1135128 227
1135278 1988
1135406 3
1135502 213
1135528 0
1135858 0
1135906 0
1135936 0
1135982 1
1135997 0
1136025 0
1136177 0
1136183 0
1136314 0
1136401 0
1136460 0
1136516 32
1136525 2606
1136529 6
1136557 0
1136767 0
1136769 0
1136789 0
1136825 0
1136860 0
1136868 0
1136904 0
1136931 0
1137036 0
1137193 0
1137250 0
1137389 0
1137435 0
1137507 0
1137612 0
1137718 0
1137750 0
1137782 0
1137800 0
1137839 0
1137863 0
1137905 0
1137941 0
1138025 0
1138103 0
1138134 0
1138167 22
1138211 6
1138236 0
1138263 41
1138275 347
1138381 0
1138424 1223
1138441 667
1138471 762
1138585 315
1138657 114
1138753 564
1138895 1409
1138906 0
1138938 1018
1138952 54
1138996 43
1139361 667
1139492 1035
1139494 624
1139506 97
1139634 0
1140219 88
1140245 90
1140611 431
1140626 1374
1140661 25
1140674 237
1140710 157
1140824 0
1141004 1
1141057 0
1141460 0
1141475 743
1141550 2
1141777 4749
1141841 579
1141847 1278
1141856 0
1141889 613
1141959 329
1142033 463
1142066 2
1142078 0
1142174 1037
1142207 0
1142265 12
1142276 2
1142441 423
1142456 142
1142562 20
1142593 524
1142599 5151
1142601 629
1142611 17
1142653 213
1142752 3211
1142789 57
1142868 197
1143013 0
1143031 1556
1143212 178
1143296 1
1143312 0
1143329 0
1143348 0
1143428 0
1143468 0
1143633 2
1143646 1
1143669 46
1143711 0
1143713 254
1143722 41
1143773 0
1143879 1
1143973 0
1143979 1
1144075 5
1144109 925
1144255 7
1144330 0
1144334 65
1144376 0
1144393 0
1144407 265
1144411 784
1144444 0
1144465 0
1144481 0
1144493 1
1144498 216
1144544 0
1144572 0
1144584 0
1144644 0
1144735 0
1144850 0
1144957 1
1144991 0
1145031 0
1145116 0
1145323 0
1145346 0
1145371 0
1145392 0
1145632 0
1145758 0
1145806 0
1145851 12
1145855 172
1146126 0
1146159 0
1146167 0
1146256 0
1146275 0
1146277 0
1146391 0
1146416 0
1146612 0
1146690 0
1146693 0
1146801 0
1146822 0
1146973 0
1147026 0
1147054 2
1147140 426
1147223 56
1147372 1
1147422 1
1147511 11
1147721 0
1147976 0
1147998 377
1148033 0
1148113 1048
1148157 3
1148170 1283
1148261 0
1148263 0
1148284 0
1148296 0
1148317 0
1148387 9
1148428 0
1148443 0
1148521 1277
1148533 17
1148551 790
1148753 2
1148760 0
1148815 76
1148864 56
1148927 0
1149031 0
1149053 842
1149163 0
1149169 1
1149190 238
1149328 115
1149387 2
1149416 0
1149498 0
1149558 7
1149679 0
1149805 41
1150074 360
1150192 0
1150253 0
1150287 0
1150308 2
1150498 32
1150816 1
1150965 507
1151049 0
1151085 239
1151225 1
1151381 17
1151421 0
1151430 120
1151559 0
1151592 17
1151643 0
1151650 0
1151714 170
1151730 0
1151834 159
1151925 89
1151966 0
1151978 0
1152087 0
1152102 1
1152162 1369
1152169 156
1152210 1770
1152239 280
1152258 177
1152362 865
1152378 1156
1152529 0
1152765 3
1152775 0
1153048 63
1153107 32
1153195 495
1153240 5
1153257 0
1153305 1683
1153417 32
1153419 0
1153425 57
1153478 0
1153488 5
1153523 34
1153574 231
1153592 1
1153651 2453
1153714 98
1153869 5
1153879 0
1154507 89
1154719 0
1154950 0
1155081 207
1155103 232
1155162 60
1155412 4
1155563 24
1155599 108
1155727 0
1155773 125
1155802 126
1155811 0
1155866 0
1155919 465
1156045 1037
1156081 461
1156165 2
1156194 2
1156218 14
1156250 0
1156302 1
1156310 1
1156434 0
1156737 63
1156759 1750
1156915 222
1157009 0
1157026 2
1157037 1
1157060 58
1157085 34
1157214 0
1157226 0
1157271 653
1157326 0
1157333 406
1157364 3
1157437 31
1157443 0
1157492 45
1157738 288
1157747 86
1157779 15
1157807 36
1157815 106
1157859 1
1157896 0
1157985 215
1158004 0
1158048 1
1158055 116
1158057 1376
1158093 13
1158121 0
1158199 46
1158212 0
1158238 1
1158351 73
1158429 1694
1158533 36
1158579 71
1158717 423
1158744 2
1158793 0
1158813 5
1158817 339
1158821 7
1158894 2122
1158896 925
1158919 439
1159024 118
1159201 0
1159376 0
1159516 185
1159705 0
1159901 0
1159929 0
1160135 384
1160147 0
1160177 262
1160344 0
1160349 47
1160445 0
1160458 161
1160462 43
1160474 293
1160515 453
1160534 10
1160545 59
1160635 29
1160651 52
1160666 106
1160815 336
1160898 245
1160990 47
1161136 4
1161195 1265
1161239 226
1161253 0
1161340 0
1161355 136
1161404 0
1161488 411
1161537 239
1161639 0
1161669 40
1161675 0
1161703 1725
1161857 492
1161873 0
1161972 1
1162012 0
1162018 1966
1162022 405
1162054 98
1162171 1899
1162183 205
1162240 391
1162258 66
1162339 1057
1162355 499
1162426 915
1162455 74
1162477 40
1162496 158
1162537 221
1162550 0
1162592 0
1162726 137
1162944 149
1163117 1151
1163121 8
1163163 120
1163192 197
1163204 2
1163411 1
1163442 0
1163464 0
1163470 0
1163523 0
1163533 0
1163540 82
1163554 175
1163602 175
1163646 0
1163685 0
1163717 314
1163794 451
1163803 332
1163825 128
1163835 452
1163902 0
1164085 3
1164133 0
1164258 1844
1164342 396
1164366 1034
1164564 744
1164573 22
1164648 317
1164660 428
1164669 0
1164731 419
1164738 64
1164841 38
1164848 139
1164862 70
1164876 30
1164893 1
1164921 0
1164942 0
1165110 26
1165211 0
1165277 15
1165364 0
1165394 1
1165409 248
1165521 3
1165525 0
1165547 9
1165566 42
1165569 203
1165595 326
1165647 128
1165657 0
1165677 0
1165692 892
1165731 596
1165764 728
1165782 531
1165866 541
1165998 789
1166026 18
1166103 0
1166115 811
1166172 1872
1166201 8
1166283 11
1166380 293
1166436 869
1166507 0
1166526 916
1166658 1071
1166716 0
1166917 368
1166922 1119
1166985 0
1166995 0
1167050 0
1167068 0
1167072 0
1167079 0
1167097 0
1167140 0
1167198 0
1167239 0
1167316 0
1167428 0
1167483 0
1167542 0
1167612 431
1167645 1
1167685 0
1167716 331
1167737 818
1167936 0
1167944 5
1168035 144
1168075 843
1168184 0
1168202 0
1168250 1088
1168373 4
1168441 2222
1168608 2
1168683 1546
1168705 1
1168836 300
1168926 16
1168934 244
1169038 82
1169288 1079
1169291 37
1169301 24
1169320 67
1169330 2
1169350 301
1169358 0
1169440 145
1169567 2
1169609 0
1169681 120
1169753 2
1169766 0
1169865 0
1169903 0
1169905 0
1170005 0
1170194 0
1170266 0
1170302 0
1170312 0
1170459 6
1170569 0
1170668 544
1170709 347
1170738 741
1170779 2373
1170808 412
1170849 429
1170905 5
1170924 2614
1170962 5
1171059 424
1171101 174
1171111 209
1171113 1
1171125 103
1171136 3196
1171197 65
1171279 1090
1171296 137
1171433 0
1171471 1514
1171611 6
1171662 48
1171689 357
1171765 0
1171772 0
1171896 3
1171983 336
1172065 0
1172073 0
1172083 44
1172088 0
1172104 0
1172111 0
1172321 39
1172327 2
1172359 0
1172365 0
1172369 0
1172384 0
1172422 2921
1172461 444
1172603 37
1172729 0
1172846 0
1172848 0
1172854 0
1172858 0
1172886 1073
1173173 0
1173232 4
1173352 782
1173414 0
1173581 109
1173637 0
1173674 418
1173697 1
1173710 620
1173712 120
1173769 3
1173840 0
1174003 0
1174065 0
1174219 0
1174264 0
1174342 41
1174420 33
1174544 31
1174570 0
1174741 23
1174840 27
1174880 11
1174951 25
1174975 0
1175057 0
1175069 0
1175085 1
1175112 184
1175166 120
1175311 262
1175369 3
1175375 0
1175379 417
1175427 0
1175490 7
1175508 0
1175517 23
1175525 467
1175531 2257
1175537 1827
1175548 0
1175594 95
1175603 1042
1175649 0
1175705 285
1175831 0
1175879 24
1175972 29
1176012 567
1176094 362
1176108 5
1176110 308
1176183 0
1176209 0
1176253 1
1176338 0
1176371 54
1176388 0
1176399 62
1176409 249
1176420 1
1176483 1317
1176535 138
1176553 0
1176610 51
1176753 39
1176828 0
1176838 184
1176848 0
1176921 17
1176983 187
1177062 0
1177090 5
1177141 0
1177193 98
1177279 9
1177326 0
1177337 1
1177376 116
1177403 0
1177430 0
1177549 1
1177587 62
1177604 61
1177640 30
1177657 33
1177671 808
1177700 0
1177742 28
1177760 1312
1177763 152
1177772 648
1177775 1478
1177869 1
1177905 0
1177994 48
1178015 43
1178106 0
1178121 2
1178132 436
1178135 176
1178201 76
1178222 3
1178273 472
1178279 425
1178324 6
1178390 43
1178442 278
1178512 338
1178713 0
1178754 83
1178768 325
1178849 0
1178868 0
1178870 0
1178877 0
1178935 104
1178951 0
1178969 0
1178972 0
1178993 0
1179006 0
1179017 1
1179040 0
1179048 0
1179053 0
1179065 1
1179074 3
1179092 0
1179099 0
1179107 0
1179121 0
1179137 32
1179155 0
1179159 0
1179169 0
1179203 1
1179209 0
1179222 54
1179344 126
1179404 3092
1179550 1964
1179678 1032
1179702 51
1179804 458
1179810 1265
1179886 418
1179954 319
1180076 0
1180170 3
1180292 18
1180314 1226
1180355 0
1180425 2186
1180431 1327
1180443 2
1180510 666
1180526 605
1180557 1413
1180575 4
1180628 0
1180669 0
1180677 1636
1180687 50
1180789 0
1180800 2908
1180804 605
1180863 0
1180921 191
1180956 487
1180993 64
1181088 331
1181102 735
1181165 0
1181233 0
1181244 0
1181247 0
1181270 34
1181272 0
1181325 0
1181393 0
1181398 332
1181432 0
1181536 3137
1181540 1676
1181872 3389
1181875 1
1182036 4
1182119 1185
1182141 26
1182247 37
1182274 0
1182289 4
1182384 0
1182485 26
1182570 0
1182616 0
1182700 71
1182877 0
1182901 12
1182986 0
1183088 538
1183234 0
1183453 0
1183501 175
1183616 101
1183760 124
1183840 0
1183879 165
1183934 0
1184002 0
1184089 0
1184139 6
1184166 85
1184181 35
1184258 0
1184290 255
1184424 833
1184522 0
1184559 3381
1184573 0
1184594 98
1184596 66
1184799 667
1184850 2
1184891 3
1184905 2
1184995 2160
1185081 81
1185199 11
1185447 203
1185879 0
1185904 0
1185917 1184
1185944 0
1185987 0
1186121 1241
1186250 2
1186374 582
1186443 1720
1186463 405
1186465 1625
1186556 723
1186559 459
1186696 3
1186738 70
1186852 1
1186869 0
1186905 0
1187037 1268
1187048 113
1187109 146
1187112 1013
1187197 206
1187307 1
1187334 1383
1187363 0
1187440 801
1187499 1
1187568 323
1187603 136
1187635 410
1187647 969
1187735 140
1187897 166
1187924 1012
1187927 354
1188040 0
1188152 0
1188262 86
1188334 1
1188391 393
1188422 151
1188738 0
1188912 0
1188990 0
1189083 0
1189090 3116
1189160 474
1189221 409
1189230 0
1189308 1
1189868 37
1189965 31
1190018 293
1190165 1186
1190240 376
1190364 0
1190449 0
1190453 0
1190465 0
1190469 1
1190518 0
1190520 0
1190566 0
1190693 424
1190703 55
1190725 258
1190758 265
1190801 0
1190873 0
1190882 52
1191035 0
1191230 0
1191242 3
1191592 16
1191689 0
1191742 210
1191889 613
1191964 102
1191983 27
1192141 85
1192181 0
1192215 70
1192273 0
1192307 0
1192344 0
1192373 0
1192379 0
1192394 0
1192411 0
1192418 90
1192447 335
1192460 0
1192511 815
1192628 216
1192659 52
1192671 0
1192733 687
1192820 1116
1192907 197
1193210 295
1193232 1
1193243 1572
1193249 60
1193344 1
1193405 533
1193816 46
1193822 678
1193848 686
1193892 30
1193978 104
1194014 8
1194134 335
1194222 5
1194317 38
1194370 1
1194584 0
1194596 0
1194648 307
1194733 0
1194995 178
1195036 205
1195048 26
1195056 139
1195089 38
1195224 60
1195247 127
1195337 157
1195401 3
1195638 244
1195699 165
1195705 0
1195754 242
1195779 163
1195818 2
1195872 83
1196129 141
1196164 13
1196171 185
1196178 436
1196213 1167
1196216 151
1196249 0
1196255 6
1196301 0
1196317 0
1196333 0
1196384 0
1196396 1
1196467 35
1196495 0
1196624 2
1196674 0
1196727 0
1196765 0
1196901 0
1197042 1
1197054 0
1197071 32
1197098 33
1197102 8
1197113 0
1197173 16
1197303 1119
1197306 605
1197330 222
1197371 0
1197515 0
1197526 532
1197563 796
1197572 0
1197584 0
1197616 240
1197628 0
1197680 918
1197707 2
1197727 524
1197799 0
1197849 92
1197864 307
1197909 97
1197972 343
1198104 686
1198235 1033
1198284 0
1198300 242
1198468 5
1198537 93
1198664 730
1198671 0
1198866 570
1198868 2738
1199108 0
1199141 55
1199409 0
1199420 814
1199427 0
1199551 0
1199613 0
1199634 3
1199687 800
1199696 965
1199774 118
1199803 1
1199840 0
1199867 355
1199918 1094
1199942 1
1200092 50
1200106 804
1200117 0
1200210 705
1200212 1239
1200254 1209
1200306 195
1200393 0
1200419 2
1200460 3
1200490 0
1200508 0
1200560 0
1200568 657
1200578 0
1200607 182
1200612 0
1200664 0
1200747 0
1200786 0
1200796 0
1200800 0
1200876 34
1200898 1331
1200968 3
1201036 0
1201070 0
1201127 0
1201151 0
1201173 0
1201196 0
1201224 0
1201254 0
1201281 0
1201372 0
1201395 0
1201418 274
1201485 283
1201554 0
1201637 813
1201658 0
1201734 2609
1201755 4
1201784 8
1201822 1043
1201938 0
1201978 1167
1202019 293
1202041 31
1202098 604
1202101 5301
1202130 55
1202158 138
1202188 1337
1202220 0
1202268 25
1202290 0
1202318 114
1202353 0
1202377 2251
1202419 310
1202617 2220
1202656 296
1202803 0
1202868 111
1202966 186
1203060 0
1203067 249
1203109 0
1203137 0
1203146 0
1203156 3
1203255 792
1203260 19
1203270 0
1203280 0
1203343 0
1203421 0
1203457 0
1203493 0
1203523 0
1203555 0
1203574 0
1203588 0
1203625 0
1203629 0
1203696 0
1203703 0
1203787 0
1203802 0
1203808 0
1203911 0
1203930 0
1203981 0
1204133 0
1204175 93
1204232 2
1204359 137
1204397 22
1204419 1199
1204451 70
1204498 0
1204545 2
1204561 0
1204605 276
1204618 6
1204684 1
1204691 521
1204811 0
1204881 0
1204925 0
1205182 0
1205231 832
1205235 0
1205301 0
1205305 2313
1205314 620
1205331 0
1205368 0
1205431 0
1205512 0
1205515 3
1205538 0
1205650 0
1205789 1
1205831 564
1205875 178
1205917 2
1205926 0
1205937 926
1205973 323
1206000 2
1206027 0
1206029 0
1206107 0
1206237 0
1206282 0
1206381 0
1206465 1122
1206467 2352
1206477 189
1206479 120
1206485 108
1206598 623
1206788 45
1206792 779
1206803 22
1206839 1
1206910 190
1206928 0
1206976 0
1207042 1427
1207045 394
1207138 0
1207201 1690
1207335 25
1207427 0
1207454 0
1207483 191
1207647 464
1207665 151
1207690 285
1207710 12
1207795 0
1207884 805
1207927 264
1208020 26
1208023 362
1208060 0
1208112 4
1208282 0
1208293 458
1208368 1353
1208398 17
1208423 93
1208446 104
1208473 0
1208493 0
1208629 53
1209073 772
1209111 0
1209313 236
1209577 486
1209581 1254
1209647 0
1209655 0
1209784 5
1209832 0
1209867 6
1209874 523
1209895 1354
1209964 33
1209994 924
1210132 195
1210222 472
1210264 3
1210357 613
1210535 1405
1210548 1262
1210581 962
1210590 42
1210631 217
1210640 163
1210698 805
1210745 0
1210760 20
1210766 0
1210841 127
1211066 0
1211173 0
1211189 461
1211223 211
1211276 0
1211334 0
1211351 62
1211372 19
1211401 1411
1211439 51
1211499 0
1211505 331
1211553 167
1211570 1206
1211612 189
1211743 576
1211818 1121
1211980 0
1212128 0
1212170 55
1212385 1
1212446 1
1212597 624
1212600 72
1212605 819
1212685 0
1212726 0
1212761 184
1212765 142
1212770 66
1213143 270
1213161 0
1213563 0
1213593 48
1213861 119
1213945 511
1213948 124
1213965 1
1213991 1
1214055 1
1214092 317
1214117 174
1214238 1149
1214243 320
1214265 0
1214280 0
1214358 0
1214367 0
1214376 0
1214382 0
1214390 0
1214399 0
1214401 0
1214424 0
1214435 0
1214465 0
1214475 0
1214477 0
1214479 0
1214481 0
1214490 0
1214492 0
1214500 0
1214519 647
1214563 0
1214587 7
1214668 329
1214696 684
1214945 0
1215013 0
1215024 0
1215054 43
1215066 1
1215141 4
1215187 481
1215209 1273
1215211 225
1215246 0
1215270 1
1215405 908
1215419 400
1215435 642
1215556 453
1215616 253
1215659 141
1215665 924
1215681 481
1215695 179
1215875 1599
1215968 0
1216052 1675
1216103 183
1216191 7
1216279 696
1216301 97
1216346 828
1216414 47
1216463 850
1216652 590
1216663 1
1216727 738
1216889 1
1216915 679
1216918 373
1217039 1
1217082 0
1217137 193
1217238 0
1217299 195
1217305 1096
1217392 0
1217541 40
1217551 0
1217731 0
1218146 1
1218205 14
1218352 0
1218370 0
1218381 861
1218508 0
1218532 0
1218562 0
1218760 0
1218785 2403
1219028 0
1219035 0
1219133 0
1219142 0
1219161 25
1219188 1
1219215 10
1219249 2533
1219274 0
1219417 0
1219479 0
1219483 0
1219515 0
1219519 0
1219642 0
1219657 0
1219675 0
1219727 0
1219729 0
1219789 0
1219818 0
1220025 0
1220029 0
1220106 0
1220120 0
1220158 1
1220174 0
1220281 0
1220294 162
1220408 0
1220419 103
1220438 3
1220492 0
1220498 15
1220525 176
1220564 0
1220572 0
1220606 0
1220680 0
1220727 0
1220754 0
1220757 0
1220982 0
1220997 0
1221096 0
1221290 0
1221300 0
1221664 0
1221728 0
1221776 0
1221816 0
1221878 0
1221938 0
1221947 0
1221953 0
1222067 0
1222230 0
1222307 0
1222379 0
1222394 0
1222418 0
1222430 0
1222459 0
1222558 6
1222574 0
1222652 0
1222707 0
1222784 2
1222817 0
1222831 1453
1222850 0
1222979 0
1223005 0
1223015 293
1223112 229
1223187 2
1223236 10
1223392 8
1223426 200
1223494 0
1223547 60
1223614 4
1223837 4
1223864 3
1223875 0
1224373 0
1224418 1
1224432 0
1224477 2
1224562 92
1224564 3
1224690 0
1224696 27
1224714 15
1224738 34
1224805 0
1224839 11
1224888 0
1224890 0
1224988 93
1225012 22
1225045 0
1225099 810
1225218 216
1225248 145
1225258 23
1225430 0
1225440 0
1225516 0
1225593 0
1225733 1
1225787 0
1225905 52
1225990 0
1226017 44
1226032 0
1226044 0
1226074 0
1226089 868
1226093 1040
1226104 0
1226110 0
1226119 199
1226144 0
1226313 0
1226402 0
1226484 0
1226566 0
1226708 0
1226779 0
1226788 0
1226869 0
1226958 0
1227404 0
1227443 0
1227537 0
1227597 89
1227609 0
1227648 0
1227675 178
1227747 376
1227750 1
1227855 0
1227866 318
1227983 461
1228195 0
1228242 191
1228283 0
1228401 0
1228529 0
1228730 479
1228766 193
1228775 2
1228914 155
1228966 0
1229109 213
1229175 672
1229220 184
1229257 286
1229382 3
1229503 923
1229515 0
1229567 0
1229591 0
1229681 1026
1229726 139
1229734 15
1229851 1073
1229944 78
1229997 120
1230034 71
1230126 94
1230161 0
1230377 0
1230421 386
1230457 451
1230461 105
1230472 567
1230601 4
1230610 852
1230655 371
1230661 1883
1230708 0
1230736 23
1230828 1
1230846 0
1230903 420
1230917 0
1230935 53
1230962 1849
1230991 298
1231015 2
1231126 0
1231201 274
1231219 219
1231230 5
1231283 142
1231287 269
1231300 1946
1231334 106
1231391 1604
1231407 843
1231524 56
1231631 1807
1231661 65
1231663 646
1231715 267
1231786 0
1231824 11
1231978 10
1232123 0
1232178 0
1232380 1
1232415 1053
1232421 0
1232488 772
1232494 2
1232506 0
1232566 455
1232633 0
1232651 19
1232725 812
1232754 0
1232835 10
1232845 605
1232914 1213
1232917 290
1232965 10
1232987 16
1233001 534
1233013 48
1233093 0
1233179 522
1233208 1051
1233286 2480
1233293 0
1233484 540
1233506 29
1233508 2299
1233574 77
1233650 883
1233661 55
1233956 197
1233967 8
1234026 751
1234153 5
1234249 652
1234366 2602
1234373 55
1234554 0
1234767 48
1234986 0
1235045 0
1235189 0
1235215 2
1235311 106
1235533 1011
1235611 0
1235735 56
1235742 0
1235749 554
1236001 69
1236066 0
1236079 27
1236089 156
1236123 17
1236172 122
1236225 0
1236259 0
1236290 0
1236359 0
1236382 0
1236409 0
1236493 0
1236599 0
1236646 0
1236842 0
1237003 0
1237030 0
1237045 0
1237112 0
1237210 0
1237219 27
1237294 169
1237319 1
1237333 54
1237408 2133
1237420 790
1237429 214
1237438 5
1237459 0
1237504 780
1237513 0
1237589 0
1237617 0
1237667 695
1237774 452
1237849 0
1237909 0
1237935 0
1238012 0
1238014 0
1238024 0
1238037 0
1238071 0
1238163 0
1238203 1
1238240 432
1238348 35
1238445 16
1238470 0
1238515 0
1238533 1
1238735 0
1238852 145
1239206 0
1239281 0
1239303 1
1239326 24
1239397 43
1239450 0
1239577 131
1239632 147
1239781 829
1239911 324
1239989 3465
1239991 105
1240012 0
1240072 0
1240082 0
1240095 1
1240118 0
1240122 0
1240128 0
1240130 632
1240145 0
1240154 0
1240173 0
1240181 0
1240191 0
1240215 0
1240221 0
1240230 0
1240273 403
1240298 1199
1240300 0
1240356 0
1240393 761
1240524 0
1240571 278
1240598 687
1240732 1095
1240756 403
1240813 662
1240815 1336
1240848 2
1240869 0
1240883 0
1240890 0
1240919 0
1240977 0
1240998 0
1241008 0
1241034 290
1241137 2099
1241203 129
1241209 943
1241238 0
1241324 1916
1241390 2284
1241414 0
1241475 0
1241571 2
1241593 1901
1241602 1081
1241619 0
1241739 2309
1241780 0
1241823 375
1241954 0
1242011 0
1242107 1084
1242134 2394
1242171 974
1242214 199
1242389 0
1242463 870
1242652 29
1242681 20
1242689 78
1242691 370
1242799 5147
1242862 168
1242910 518
1242926 0
1242966 629
1243102 294
1243358 0
1243382 0
1243478 0
1243548 0
1243618 84
1243659 93
1243757 0
1243797 41
1243904 88
1243956 604
1243989 1113
1244034 6
1244037 0
1244253 115
1244278 0
1244364 0
1244538 433
1244547 0
1244566 72
1244592 0
1244689 895
1244695 1
1244701 1
1244771 0
1244789 0
1244834 25
1244878 0
1244886 38
1244901 0
1245009 0
1245136 0
1245170 0
1245213 0
1245420 0
1245423 0
1245475 0
1245522 0
1245657 0
1245720 0
1245834 0
1245840 0
1245871 0
1245946 0
1246145 4
1246149 1277
1246496 99
1246569 0
1246592 0
1246615 129
1246729 829
1246760 1945
1246953 1429
1247023 506
1247087 114
1247091 48
1247116 0
1247282 0
1247289 0
1247361 507
1247394 337
1247498 0
1247646 1268
1247655 3
1247733 0
1247811 0
1247850 5
1247901 376
1247989 0
1248121 60
1248163 143
1248214 37
1248242 2
1248277 40
1248396 0
1248569 223
1248645 14
1248662 0
1248758 1
1248842 0
1248854 4
1248886 7
1248888 1
1248919 0
1249034 0
1249061 117
1249107 0
1249126 0
1249183 0
1249211 65
1249239 4
1249294 143
1249331 0
1249350 0
1249399 1
1249421 0
1249502 103
1249536 0
1249564 2
1249598 0
1249620 0
1249694 0
1249918 0
1250038 0
1250126 0
1250281 9
1250295 0
1250373 0
1250599 821
1250685 0
1250775 64
1250801 0
1250836 0
1250871 1
1250902 0
1250915 1
1250947 935
1251009 0
1251214 0
1251236 20
1251322 1
1251395 0
1251421 3
1251425 115
1251487 44
1251515 0
1251612 0
1251618 0
1251667 2121
1251707 0
1251761 0
1251825 6
1251852 134
1251855 0
1251903 0
1251910 0
1251948 3
1251977 0
1251987 449
1252025 0
1252039 0
1252115 42
1252156 7
1252160 0
1252276 1
1252312 1
1252338 0
1252379 0
1252419 47
1252485 10
1252501 0
1252541 27
1252553 1
1252577 0
1252601 0
1252637 227
1252924 0
1252983 476
1253034 2
1253037 0
1253039 16
1253099 2
1253150 0
1253252 0
1253262 4
1253321 0
1253363 13
1253539 0
1253633 1
1253638 201
1253669 0
1253696 4
1253876 0
1253994 0
1254032 1
1254047 0
1254094 0
1254125 0
1254133 148
1254311 291
1254339 0
1254398 981
1254409 163
1254460 95
1254497 1
1254504 67
1254514 0
1254522 1433
1254577 0
1254617 2
1254629 0
1254696 926
1254745 0
1254871 53
1254891 614
1254972 0
1254994 800
1255060 0
1255068 0
1255087 0
1255197 1527
1255413 40
1255467 496
1255491 77
1255528 0
1255538 276
1255597 3412
1255677 4546
1255728 324
1255815 439
1255953 0
1255957 83
1255987 50
1256023 0
1256026 0
1256291 74
1256300 0
1256507 347
1256657 0
1256694 2
1256741 0
1256810 592
1256853 2
1256981 0
1257071 387
1257081 0
1257146 20
1257149 0
1257199 0
1257272 605
1257297 29
1257311 166
1257317 816
1257463 0
1257484 1
1257556 1489
1257592 1580
1257614 2
1257679 0
1257775 79
1257833 0
1257955 601
1257999 1123
1258001 45
1258218 0
1258409 0
1258508 105
1258522 271
1258525 133
1258542 0
1258639 9
1258669 1978
1258678 0
1258715 67
1258719 298
1258762 32
1258939 0
1258949 930
1258981 253
1259053 53
1259068 7
1259257 0
1259398 0
1259463 0
1259479 0
1259612 0
1259713 0
1259761 0
1259794 0
1259819 0
1259851 0
1259916 0
1259959 0
1260028 0
1260165 0
1260346 0
1260389 0
1260504 0
1260582 0
1260607 0
1260619 0
1260658 0
1260772 0
1260891 1
1260963 0
1260970 0
1260976 0
1261045 0
1261109 0
1261126 0
1261129 0
1261197 0
1261235 0
1261249 0
1261316 0
1261332 0
1261540 133
1261581 0
1261609 96
1261723 222
1261828 30
1261862 2
1261931 485
1262016 1
1262060 9
1262111 181
1262137 575
1262156 721
1262273 1
1262301 0
1262430 438
1262556 580
1262673 519
1262697 0
1262727 169
1262762 67
1263087 472
1263288 3
1263306 224
1263357 0
1263408 0
1263451 1154
1263468 5
1263481 2
1263488 37
1263540 0
1263668 91
1263710 162
1263763 222
1263839 1567
1263877 0
1263901 456
1263914 0
1264015 63
1264201 192
1264337 243
1264380 46
1264454 1513
1264462 1315
1264491 0
1264498 0
1264567 156
1264591 0
1264614 149
1264795 1
1264831 356
1264945 737
1264998 124
1265314 46
1265357 986
1265476 0
1265497 0
1265561 460
1265589 321
1265596 101
1265629 765
1265709 0
1265722 0
1265920 647
1265980 1011
1265998 0
1266128 234
1266135 0
1266268 964
1266309 0
1266478 767
1266488 2188
1266492 159
1266624 348
1266648 118
1266689 0
1266758 60
1266788 2390
1266836 3
1266853 168
1266867 606
1266919 0
1266978 1358
1266981 436
1266991 2
1266998 288
1267032 1074
1267041 576
1267085 713
1267109 82
1267124 604
1267191 0
1267249 0
1267263 0
1267318 1908
1267359 1024
1267494 0
1267610 0
1267668 0
1267804 1
1267867 0
1267931 0
1267971 0
1267992 4
1268019 7
1268081 20
1268438 959
1268440 718
1268542 22
1268575 563
1268607 0
1268620 831
1268641 0
1268683 263
1268698 0
1268716 19
1268784 2086
1268821 87
1268916 0
1268983 1
1269021 250
1269036 496
1269049 0
1269088 36
1269099 2020
1269135 0
1269220 1
1269316 0
1269387 134
1269454 387
1269569 3381
1269647 382
1269697 0
1269948 161
1269964 217
1269970 830
1270017 614
1270055 1669
1270193 1
1270217 2
1270226 17
1270311 0
1270383 588
1270421 1
1270449 3699
1270576 483
1270728 84
1270731 321
1270740 281
1270761 94
1270794 3165
1270822 0
1271019 1006
1271142 199
1271155 442
1271175 125
1271229 3
1271355 5
1271427 734
1271487 1286
1271572 673
1271621 0
1271643 837
1271816 1
1271826 2387
1271857 48
1271906 0
1271966 153
1272093 0
1272112 147
1272179 67
1272192 0
1272200 84
1272235 51
1272245 6
1272318 1855
1272322 568
1272347 324
1272352 673
1272361 805
1272638 3
1272723 814
1272921 204
1273054 2
1273081 4
1273094 0
1273136 2
1273160 0
1273167 0
1273191 0
1273325 1084
1273346 0
1273360 4
1273419 3825
1273431 17
1273517 176
1273561 1015
1273675 0
1273716 524
1273769 466
1273800 623
1273809 0
1273833 159
1273939 0
1274061 740
1274067 151
1274084 1734
1274088 3210
1274143 172
1274151 0
1274248 587
1274259 76
1274294 2176
1274327 500
1274529 85
1274824 887
1274994 527
1275077 8
1275080 154
1275174 0
1275297 1
1275300 253
1275323 212
1275427 2
1275507 0
1275548 3852
1275552 3994
1275554 4866
1275558 1696
1275561 8
1275572 9
1275576 154
1275657 394
1275680 235
1275685 545
1275848 1846
1275926 74
1275964 10
1275966 702
1275981 752
1276004 2873
1276018 743
1276029 841
1276127 386
1276185 17
1276352 0
1276360 0
1276396 0
1276497 26
1276522 504
1276544 288
1276592 2
1276621 1
1276637 105
1276653 0
1276676 287
1276704 0
1276741 0
1276774 401
1276798 0
1277037 331
1277064 83
1277220 0
1277271 431
1277419 14
1277618 395
1277676 0
1277709 26
1277768 0
1277826 0
1277841 774
1277844 3
1277866 0
1277870 760
1277982 60
1277997 74
1278027 1
1278114 67
1278180 0
1278281 2
1278449 18
1278470 56
1278498 111
1278515 426
1278529 0
1278543 309
1278550 73
1278653 46
1278660 131
1278722 1
1278731 1425
1278743 209
1278818 633
1278897 350
1278905 0
1279054 0
1279070 0
1279171 3450
1279262 42
1279445 895
1279456 1270
1279460 3852
1279517 611
1279567 730
1279628 1280
1279641 1165
1279645 26
1279652 24
1279674 12
1279819 93
1279835 34
1279943 897
1279994 0
1280058 7
1280071 249
1280090 154
1280156 520
1280160 0
1280215 2599
1280232 0
1280322 0
1280346 711
1280350 1124
1280358 176
1280416 2
1280478 10
1280614 848
1280649 0
1280669 0
1280715 0
1280735 0
1280834 49
1280857 2
1280898 34
1280954 183
1280964 0
1281035 496
1281047 0
1281075 667
1281084 1
1281111 316
1281136 520
1281147 659
1281168 184
1281185 131
1281373 0
1281417 707
1281466 262
1281503 1525
1281540 1094
1281568 2615
1281574 2
1281663 212
1281747 563
1281786 0
1281844 270
1281846 64
1281863 0
1281870 41
1281891 24
1282018 5
1282029 0
1282140 514
1282216 0
1282294 3106
1282455 1
1282483 40
1282494 0
1282527 75
1282529 198
1282594 1
1282662 45
1282670 0
1282726 3
1282786 1831
1282790 2
1282803 0
1283001 39
1283017 249
1283031 143
1283057 140
1283167 1
1283321 0
1283438 0
1283575 0
1283646 0
1283652 0
1283965 0
1284001 0
1284218 0
1284293 0
1284339 0
1284353 0
1284425 0
1284509 0
1284551 0
1284611 0
1284787 0
1284796 0
1284800 0
1284876 0
1284901 0
1284942 0
1284953 1
1284959 0
1285036 0
1285050 2
1285131 18
1285169 0
1285211 0
1285253 1
1285259 0
1285265 0
1285304 2
1285331 1
1285380 21
1285400 0
1285470 1
1285520 0
1285568 0
1285587 0
1285639 0
1285649 0
1285725 0
1285751 0
1285754 148
1285894 0
1285902 0
1285956 0
1286022 0
1286177 9
1286201 0
1286252 90
1286285 1211
1286307 0
1286340 488
1286347 0
1286358 0
1286374 0
1286391 0
1286413 258
1286443 0
1286454 0
1286463 1004
1286487 23
1286557 51
1286568 15
1286579 0
1286581 349
1286705 0
1286813 307
1286847 5
1286941 0
1287018 202
1287063 89
1287084 13
1287105 22
1287112 398
1287177 192
1287257 0
1287336 200
1287428 93
1287463 14
1287544 204
1287589 0
1287619 101
1287661 36
1287667 808
1287688 0
1287694 1066
1287721 200
1287802 868
1287898 283
1288009 11
1288018 580
1288102 445
1288174 0
1288185 0
1288210 0
1288260 1
1288266 0
1288312 74
1288320 1
1288345 175
1288357 0
1288491 300
1288497 119
1288592 395
1288644 0
1288762 0
1288807 0
1288984 556
1289053 142
1289152 1
1289158 303
1289182 12
1289191 0
1289296 4
1289368 212
1289412 0
1289424 3
1289500 0
1289537 0
1289621 73
1289692 0
1289715 0
1289721 25
1289731 688
1289902 134
1289995 0
1290007 361
1290067 6
1290069 1884
1290165 0
1290252 0
1290307 143
1290315 0
1290385 0
1290417 118
1290444 0
1290454 37
1290502 6
1290586 70
1290625 0
1290638 198
1290640 13
1290728 0
1290754 1759
1290808 0
1290876 0
1290893 241
1290925 0
1290952 33
1290969 0
1291021 0
1291124 74
1291176 118
1291218 0
1291230 150
1291313 8
1291352 0
1291362 342
1291365 222
1291380 1949
1291386 571
1291540 240
1291602 0
1291671 1417
1291752 1067
1291764 102
1291809 0
1291872 11
1291890 2418
1291944 67
1292058 74
1292076 4
1292095 2
1292106 88
1292130 802
1292241 5
1292319 213
1292397 852
1292406 131
1292430 0
1292442 134
1292460 1
1292498 0
1292538 226
1292570 1
1292621 2
1292817 75
1292828 0
1292910 30
1292922 0
1292966 0
1292983 0
1293005 1377
1293014 642
1293074 1
1293103 243
1293119 1
1293242 463
1293248 1414
1293318 13
1293364 2
1293451 50
1293493 0
1293499 1968
1293538 1
1293670 455
1293726 0
1293742 371
1293777 280
1293802 211
1293873 2052
1293883 166
1293926 39
1293964 1187
1293967 29
1294017 3
1294054 177
1294069 3766
1294078 4
1294144 1638
1294382 176
1294394 1623
1294518 12
1294622 591
1294693 24
1294897 16
1295043 1
1295127 0
1295303 955
1295379 3
1295461 981
1295644 5
1295693 0
1295782 337
1295939 61
1296052 0
1296082 0
1296124 0
1296138 0
1296145 25
1296217 0
1296271 0
1296307 0
1296527 0
1296590 0
1296641 0
1296679 0
1296694 0
1296710 0
1296768 0
1296884 0
1296960 0
1296964 0
1297155 0
1297235 0
1297425 1
1297533 0
1297550 1
1297578 0
1297640 0
1297720 0
1297797 0
1297921 0
1298057 1
1298088 85
1298131 0
1298170 0
1298342 1038
1298462 0
1298478 157
1298526 1246
1298586 0
1298622 1
1298658 0
1298700 139
1298703 58
1298765 0
1298788 49
1298922 1031
1298973 62
1299022 0
1299122 620
1299133 39
1299164 0
1299266 288
1299353 7
1299386 323
1299395 672
1299524 1742
1299692 110
1299733 1
1299736 27
1299753 1
1299823 1
1299849 0
1299865 997
1299940 199
1300197 114
1300214 0
1300219 0
1300230 0
1300253 0
1300292 0
1300385 3
1300502 0
1300559 1
1300709 0
1300727 0
1300765 0
1300801 0
1300844 0
1300955 0
1300969 0
1301120 0
1301213 115
1301268 1
1301324 4062
1301457 386
1301459 618
1301584 301
1301593 0
1301658 29
1301745 55
1301756 0
1301815 0
1301874 0
1301881 0
1301963 76
1301966 379
1301992 4
1302002 2088
1302044 320
1302071 484
1302240 0
1302333 155
1302419 653
1302497 0
1302606 795
1302621 0
1302686 493
1302757 0
1302784 335
1302842 93
1302854 66
1302903 0
1302922 0
1302924 0
1302944 0
1302980 0
1303016 0
1303067 0
1303186 0
1303203 0
1303220 0
1303240 0
1303271 0
1303294 0
1303296 0
1303361 0
1303429 0
1303447 0
1303621 0
1303695 0
1303730 0
1303746 0
1303751 0
1303788 0
1303870 0
1304086 0
1304122 0
1304126 0
1304307 0
1304470 0
1304580 0
1304605 1
1304659 0
1304726 0
1304742 0
1304756 0
1304770 0
1304916 0
1304928 0
1305058 0
1305099 1
1305114 0
1305126 0
1305184 0
1305236 0
1305474 0
1305481 363
1305499 0
1305561 5
1305623 149
1305670 338
1305673 92
1305715 107
1305799 46
1305867 1345
1305870 2319
1305880 220
1305896 2
1305966 1
1306003 390
1306023 391
1306037 863
1306085 0
1306121 0
1306144 87
1306183 0
1306203 1874
1306205 3
1306294 55
1306358 1907
1306415 114
1306440 122
1306550 283
1306554 1827
1306770 158
1306775 179
1306851 0
1306929 49
1306996 0
1307297 292
1307377 763
1307443 296
1307559 241
1307580 0
1307721 1
1307754 0
1307825 0
1307892 805
1307898 2122
1308042 0
1308093 290
1308112 72
1308154 25
1308178 23
1308213 0
1308250 425
1308311 448
1308369 0
1308377 8
1308426 0
1308428 4
1308449 0
1308477 0
1308587 1020
1308589 448
1308661 6
1308671 902
1308701 0
1308737 0
1308784 57
1308803 33
1308823 15
1308831 407
1308839 38
1308850 984
1308882 415
1308895 19
1308898 0
1308904 0
1308970 887
1308976 17
1309011 1
1309083 0
1309104 0
1309106 0
1309166 0
1309173 0
1309206 0
1309529 0
1309557 30
1309592 22
1309633 0
1309718 5
1309727 66
1309814 0
1309925 0
1309965 20
1310019 0
1310045 0
1310091 7
1310094 154
1310136 6
1310146 5
1310198 1
1310258 0
1310276 90
1310280 19
1310363 4
1310450 6
1310524 0
1310693 0
1310775 55
1310801 126
1310897 45
1310934 779
1311279 113
1311361 0
1311381 0
1311447 0
1311450 790
1311480 2014
1311514 65
1311628 290
1311665 792
1311668 0
1311714 447
1311721 0
1311739 88
1311781 283
1311887 118
1312136 0
1312157 0
1312179 761
1312193 0
1312277 403
1312282 0
1312343 0
1312362 0
1312590 836
1312605 0
1312627 0
1312727 1
1312792 110
1312796 1678
1312838 2
1312974 14
1313056 3
1313184 190
1313244 152
1313246 0
1313312 0
1313457 272
1313462 66
1313477 0
1313489 0
1313523 125
1313557 5
1313586 0
1313627 0
1313638 0
1313641 1452
1313646 0
1313674 154
1313708 41
1313723 1096
1313757 0
1313822 28
1313878 1880
1313881 0
1313915 0
1314042 0
1314101 8
1314121 38
1314163 1
1314183 5
1314211 139
1314350 0
1314399 0
1314482 0
1314564 0
1314601 150
1314697 710
1314718 248
1314915 0
1314967 3
1314981 0
1315016 0
1315089 0
1315106 0
1315170 23
1315189 628
1315300 0
1315394 0
1315446 4
1315503 1
1315567 116
1315574 4
1315704 11
1315841 152
1315892 0
1315914 376
1315993 416
1315996 5
1316047 0
1316068 0
1316093 0
1316116 0
1316158 582
1316305 0
1316522 0
1316554 41
1316696 188
1316791 0
1316859 0
1316867 0
1316871 0
1316878 0
1316900 0
1316989 27
1317096 330
1317109 1447
1317133 382
1317215 101
1317236 0
1317441 2
1317559 1359
1317579 1396
1317797 254
1317847 0
1317875 550
1317910 91
1317924 2
1318072 0
1318090 0
1318280 0
1318306 1341
1318486 333
1318540 0
1318556 43
1318648 683
1318699 32
1318768 146
1318816 1609
1318899 0
1318963 157
1319115 25
1319238 0
1319265 49
1319291 2
1319398 603
1319463 126
1319505 0
1319581 0
1319593 0
1319602 0
1319619 0
1319649 1
1319768 0
1319830 419
1319889 0
1319891 420
1320060 472
1320173 232
1320175 2508
1320190 0
1320200 41
1320230 453
1320277 0
1320293 400
1320325 70
1320329 0
1320347 5
1320366 16
1320376 0
1320408 0
1320605 185
1320642 2
1320659 732
1320751 114
1320754 1544
1320760 0
1320817 181
1320906 0
1320909 1068
1320946 0
1320956 336
1320959 0
1320966 0
1321029 0
1321125 5
1321130 148
1321161 24
1321227 58
1321245 2
1321252 0
1321260 105
1321268 310
1321283 0
1321289 434
1321304 690
1321385 0
1321488 673
1321551 1
1321684 2785
1321692 1010
1321742 0
1321777 1
1321810 21
1321837 105
1321840 1781
1321891 324
1321904 0
1321913 1
1322064 916
1322084 0
1322098 0
1322184 0
1322190 1
1322246 231
1322259 0
1322270 0
1322279 1249
1322571 0
1322591 156
1322595 0
1322657 1211
1322705 0
1322743 1
1322753 3946
1322909 143
1323089 746
1323160 1141
1323189 0
1323202 0
1323250 0
1323277 2209
1323438 395
1323517 545
1323742 1955
1323752 535
1323844 0
1323867 0
1323881 0
1323911 2133
1323914 891
1323925 483
1323993 0
1324007 1545
1324034 4107
1324113 116
1324148 70
1324260 1
1324347 2
1324494 75
1324526 0
1324533 103
1324559 120
1324665 454
1324734 182
1324779 441
1324792 1082
1324835 4023
1324907 66
1324950 1282
1324977 248
1324984 692
1325005 1023
1325007 0
1325035 0
1325192 5
1325236 0
1325349 0
1325382 1
1325406 362
1325412 1
1325451 0
1325520 0
1325542 246
1325647 0
1325659 0
1325684 296
1325694 11
1325699 38
1325724 0
1325772 51
1325810 628
1325818 44
1325917 42
1326010 366
1326098 0
1326113 174
1326115 146
1326135 0
1326210 3
1326275 934
1326389 12
1326464 97
1326506 619
1326530 0
1326541 135
1326563 0
1326588 0
1326661 554
1326751 93
1326789 0
1326806 0
1326857 17
1326882 1423
1326920 653
1327007 133
1327016 34
1327099 125
1327249 0
1327273 0
1327289 1387
1327430 0
1327439 393
1327519 535
1327524 663
1327546 0
1327577 0
1327592 0
1327651 0
1327690 1676
1327785 0
1327792 0
1327861 9
1327911 0
1328040 0
1328112 0
1328118 653
1328206 1
1328303 0
1328385 29
1328430 126
1328439 0
1328456 3
1328628 0
1328718 563
1328803 422
1328956 0
1328991 0
1329318 0
1329321 258
1329441 458
1329792 0
1329915 0
1329939 0
1330053 3
1330193 140
1330207 2
1330223 0
1330229 4
1330239 0
1330244 1797
1330248 0
1330353 0
1330391 0
1330455 0
1330482 0
1330584 0
1330602 267
1330665 91
1330695 0
1330710 0
1330749 0
1330836 111
1330998 154
1331170 0
1331176 0
1331201 0
1331216 0
1331270 0
1331308 0
1331499 0
1331552 35
1331627 652
1331651 0
1331681 155
1331700 0
1331720 0
1331763 0
1331791 260
1331810 352
1331822 1
1331866 0
1331882 562
1331906 0
1331912 240
1332059 79
1332111 4
1332140 171
1332163 320
1332168 498
1332500 98
1332801 18
1332912 104
1332939 1
1332962 0
1332966 0
1332970 1001
1332979 2
1333052 0
1333087 0
1333093 0
1333170 0
1333296 0
1333314 0
1333604 2386
1333637 446
1333639 64
1333883 188
1333923 423
1333942 9
1334093 571
1334110 520
1334165 1
1334264 2396
1334356 12
1334486 1561
1334572 0
1334721 1730
1334906 3
1334918 770
1334921 2334
1334943 45
1334987 39
1335000 5143
1335020 14
1335084 1
1335093 223
1335158 0
1335167 35
1335213 0
1335254 0
1335416 4
1335497 7
1335593 0
1335709 110
1335781 0
1335838 9
1335880 1
1336020 0
1336160 0
1336199 47
1336331 0
1336402 0
1336421 1
1336436 1
1336557 4
1336616 0
1336644 0
1336802 0
1336853 0
1336943 0
1337034 10
1337054 0
1337058 0
1337092 1
1337146 0
1337151 6
1337218 63
1337228 0
1337235 0
1337249 94
1337265 0
1337287 1
1337317 151
1337371 4
1337409 22
1337488 1866
1337523 117
1337580 489
1337617 0
1337867 5
1337913 0
1337933 0
1337967 132
1338063 0
1338115 540
1338203 957
1338217 728
1338326 8
1338524 0
1338551 1254
1338562 79
1338691 1016
1338694 535
1338703 768
1338788 28
1338807 3
1338922 347
1338946 58
1338962 48
1339021 136
1339071 370
1339083 343
1339186 2817
1339261 83
1339300 2373
1339337 6
1339347 1525
1339368 72
1339397 273
1339524 369
1339565 1493
1339640 1
1339652 179
1339713 0
1339769 51
1339811 1
1340492 977
1340522 0
1340547 335
1340590 354
1340619 318
1340625 786
1340628 1260
1340673 554
1340819 0
1340911 3
1340953 11
1340976 591
1340982 11
1341018 301
1341167 1
1341182 0
1341198 233
1341318 32
1341359 58
1341458 0
1341568 71
1341715 0
1341725 0
1341761 5
1341833 0
1342022 0
1342122 0
1342124 0
1342162 0
1342261 0
1342274 0
1342346 5
1342418 0
1342460 0
1342587 0
1342669 0
1342677 27
1342697 505
1342707 185
1342726 566
1342861 32
1342877 153
1342885 37
1342990 0
1343001 216
1343005 673
1343108 0
1343140 5
1343341 810
1343368 0
1343408 561
1343440 242
1343489 88
1343528 0
1343530 2380
1343627 0
1343651 473
1343695 409
1343710 2
1343722 12
1343743 21
1343852 1366
1343876 1
1343953 4665
1344012 511
1344015 233
1344019 2
1344025 0
1344077 0
1344112 270
1344167 1811
1344175 433
1344217 339
1344388 0
1344607 0
1344686 1
1344690 0
1344709 0
1344742 0
1344798 0
1344913 0
1344922 0
1344962 0
1345130 0
1345172 196
1345205 57
1345248 2223
1345253 0
1345424 0
1345499 0
1345583 0
1345609 0
1345623 0
1345660 1
1345693 0
1345705 0
1345869 0
1345905 0
1345933 0
1345989 0
1346166 0
1346206 0
1346220 0
1346310 0
1346322 0
1346467 361
1346474 0
1346548 16
1346561 0
1346752 0
1346811 6
1346888 1248
1346892 228
1346937 0
1347116 0
1347356 2419
1347456 47
1347493 428
1347592 18
1347632 189
1347719 235
1347741 296
1347772 37
1347894 7
1347936 48
1348038 317
1348193 389
1348195 123
1348266 125
1348351 921
1348635 10
1348671 682
1348684 0
1348706 881
1348718 1191
1348739 2
1348764 6
1348798 477
1348950 1
1348984 13
1349021 1030
1349074 289
1349106 1
1349114 59
1349140 504
1349202 887
1349236 33
1349243 0
1349329 348
1349341 11
1349344 91
1349509 58
1349554 33
1349565 42
1349584 8
1349646 15
1349697 0
1349716 3
1349771 72
1349834 0
1349941 6
1350064 150
1350082 7
1350098 0
1350150 148
1350214 1
1350235 2
1350297 3
1350367 619
1350396 2
1350431 0
1350460 69
1350515 0
1350543 0
1350577 0
1350799 21
1350901 246
1350919 0
1350944 0
1351009 283
1351036 737
1351040 229
1351063 736
1351072 232
1351075 293
1351084 0
1351123 0
1351148 0
1351171 44
1351182 1661
1351240 0
1351267 0
1351356 6
1351533 1
1351734 555
1351739 658
1351745 0
1351772 0
1351885 1
1351910 864
1352215 0
1352472 0
1352636 0
1352727 0
1352757 0
1352780 0
1352828 0
1352853 0
1352920 0
1352931 0
1353043 0
1353050 0
1353072 0
1353078 0
1353139 411
1353175 852
1353230 320
1353352 2471
1353410 742
1353505 22
1353588 625
1353597 3158
1353627 3541
1353694 4823
1353762 942
1353770 0
1353787 0
1353883 496
1353974 3379
1354029 2282
1354067 3831
1354176 0
1354186 3
1354217 809
1354350 0
1354379 0
1354461 1177
1354464 6861
1354468 13582
1354499 0
1354517 3095
1354544 21751
1354566 5097
1354592 233
1354655 23
1354679 1776
1354780 2
1354785 45
1354799 6
1354837 0
1354846 215
1354860 0
1354936 121
1354972 1251
1354978 503
1355008 1135
1355106 0
1355126 0
1355189 0
1355278 256
1355285 0
1355363 61
1355368 29
1355399 109
1355494 0
1355513 376
1355575 356
1355579 168
1355602 526
1355618 0
1355633 0
1355661 4
1355673 319
1355780 0
1355824 878
1355864 1390
1355870 540
1355896 0
1355947 0
1355966 0
1355992 0
1356019 277
1356045 367
1356085 528
1356130 480
1356132 6
1356154 22
1356175 0
1356193 33
1356197 539
1356223 245
1356228 0
1356293 3
1356330 0
1356354 61
1356436 204
1356459 22
1356546 9
1356559 2308
1356573 0
1356610 625
1356643 3
1356654 4251
1356691 580
1356816 513
1357048 27
1357058 0
1357144 7
1357393 350
1357422 588
1357457 747
1357468 5
1357512 29
1357644 7
1357662 0
1357676 0
1357760 23
1357777 0
1357796 533
1357844 4
1357912 1491
1358105 115
1358339 54
1358507 1037
1358538 699
1358540 566
1358571 1
1358619 0
1358662 0
1358723 293
1358813 4
1358882 0
1358889 6
1358900 881
1358969 137
1359009 0
1359146 0
1359203 0
1359231 33
1359249 0
1359288 0
1359310 0
1359383 3
1359451 0
1359456 619
1359462 139
1359473 91
1359482 326
1359497 0
1359515 0
1359524 0
1359547 0
1359617 216
1359637 931
1359668 612
1359692 0
1359712 174
1359749 75
1359799 160
1359848 396
1359995 619
1360055 8
1360081 0
1360108 27
1360120 154
1360126 135
1360156 0
1360215 130
1360336 333
1360422 2
1360507 1076
1360659 11
1360784 2
1360837 0
1360983 0
1360990 0
1361003 75
1361059 98
1361268 484
1361377 1
1361530 349
1361542 0
1361570 1
1361611 0
1361635 585
1361704 2
1361792 72
1361847 0
1362077 813
1362154 627
1362327 32
1362477 628
1362566 57
1362772 938
1362805 20
1362841 0
1362849 0
1362892 312
1362968 0
1362978 0
1362994 149
1363072 684
1363090 160
1363370 0
1363373 0
1363379 1
1363504 1
1363577 0
1363711 5
1363746 450
1363756 330
1363814 1
1363863 2032
1363880 0
1363952 0
1364025 16
1364088 293
1364188 3
1364268 0
1364318 0
1364338 0
1364344 0
1364353 0
1364376 529
1364378 89
1364387 116
1364395 2
1364405 0
1364445 2
1364491 2390
1364520 0
1364624 0
1364698 0
1364710 0
1364763 0
1364791 0
1364819 1
1364888 0
1364899 0
1364941 0
1365043 0
1365086 0
1365090 0
1365098 0
1365127 0
1365189 124
1365221 0
1365260 0
1365297 10
1365308 65
1365322 0
1365648 0
1365688 3163
1365806 0
1365880 1
1365883 156
1365919 73
1366109 0
1366323 0
1366406 0
1366432 0
1366488 0
1366664 0
1366860 0
1366912 0
1366941 0
1367029 0
1367046 0
1367089 0
1367104 0
1367220 0
1367259 0
1367323 0
1367377 0
1367397 0
1367452 0
1367459 0
1367589 1
1367614 0
1367677 0
1367716 0
1367807 0
1367856 55
1367892 165
1368192 729
1368238 1843
1368285 498
1368459 0
1368474 47
1368588 524
1368726 62
1368737 4473
1368929 33
1369054 1137
1369432 245
1369487 1771
1369528 380
1369577 69
1369615 144
1369654 3
1369736 0
1369793 64
1370056 76
1370064 0
1370096 3
1370128 0
1370206 139
1370409 14
1370455 3387
1370529 853
1370559 0
1370566 0
1370694 1225
1370859 0
1370871 3139
1371020 1316
1371039 274
1371071 3377
1371151 3339
1371173 216
1371225 89
1371231 203
1371423 0
1371471 387
1371507 313
1371532 121
1371543 797
1371619 0
1371700 32
1371703 1009
1371778 93
1371854 0
1371903 0
1372264 0
1372350 0
1372409 0
1372442 0
1372457 0
1372547 0
1372564 0
1372616 0
1372634 0
1372771 0
1372863 0
1372884 0
1372935 1935
1372949 0
1373049 696
1373072 0
1373377 0
1373397 637
1373410 205
1373428 564
1373483 74
1373491 1
1373566 39
1373617 1309
1373692 754
1373836 0
1373910 0
1373915 1171
1373919 84
1373982 326
1374017 62
1374051 5
1374084 934
1374129 23
1374232 531
1374242 270
1374267 16
1374277 969
1374281 74
1374319 1
1374443 123
1374503 1329
1374611 0
1374656 1153
1374709 85
1374734 0
1374833 646
1374914 1021
1374918 2278
1374939 1368
1375021 2249
1375033 0
1375156 3
1375763 0
1375842 0
1375992 0
1375998 551
1376146 1810
1376180 0
1376225 12
1376231 142
1376238 0
1376261 531
1376312 0
1376462 0
1376470 93
1376474 777
1376489 0
1376492 442
1376513 66
1376534 0
1376539 2101
1376549 1
1376579 0
1376594 0
1376621 0
1376633 0
1376645 99
1376657 0
1376672 0
1376838 22
1376896 937
1376910 82
1376981 191
1377093 339
1377102 535
1377129 258
1377133 196
1377323 0
1377375 0
1377435 0
1377442 7
1377546 0
1377567 76
1377610 1
1377635 842
1377756 0
1377781 0
1377907 0
1377953 0
1377973 222
1377976 0
1377992 0
1378008 0
1378012 0
1378078 56
1378092 0
1378116 0
1378198 1
1378219 27
1378233 0
1378255 368
1378407 11
1378414 29
1378493 642
1378529 0
1378539 545
1378664 935
1378709 99
1378736 0
1378753 14
1378802 163
1378971 0
1379053 78
1379065 0
1379079 51
1379140 430
1379164 0
1379237 0
1379252 1372
1379308 1
1379335 14
1379337 635
1379344 2
1379347 284
1379371 5
1379392 0
1379472 2
1379522 0
1379656 3039
1379707 85
1379876 986
1379909 0
1380011 902
1380119 0
1380159 59
1380275 323
1380305 299
1380405 0
1380496 0
1380511 429
1380598 388
1380624 1
1380677 1
1380720 0
1380790 0
1380827 1
1380848 9
1380886 0
1380936 48
1380945 0
1380953 83
1381238 2
1381251 263
1381300 198
1381308 81
1381350 192
1381385 0
1381522 207
1381541 3
1381569 728
1381624 530
1381638 64
1381644 0
1381652 0
1381702 634
1381720 6
1381765 0
1381799 0
1381863 14
1381884 293
1381943 369
1381973 138
1381989 1415
1382018 0
1382066 707
1382100 700
1382116 0
1382195 196
1382249 0
1382314 0
1382363 64
1382404 1094
1382424 0
1382456 0
1382471 965
1382498 213
1382541 6
1382554 0
1382647 0
1382669 214
1382708 255
1382758 0
1382785 31
1382888 581
1382894 1036
1382924 928
1383088 6
1383100 0
1383112 1
1383125 1126
1383171 0
1383196 0
1383221 0
1383242 0
1383267 0
1383789 0
1384032 0
1384277 3
1384419 32
1384565 3
1384642 0
1384655 473
1384677 4
1384739 157
1384776 3
1384848 785
1384874 0
1384886 669
1384964 720
1385024 0
1385036 0
1385385 38
1385507 222
1385558 0
1385592 937
1385732 0
1385832 22
1385915 20
1386027 0
1386118 0
1386120 1189
1386239 615
1386268 75
1386418 552
1386493 870
1386537 236
1386593 498
1386670 625
1386797 330
1386836 40
1387007 926
1387028 367
1387101 32
1387170 810
1387172 83
1387206 1082
1387220 186
1387553 2
1387813 23
1387850 0
1387885 190
1387986 58
1388040 198
1388133 6
1388165 338
1388334 0
1388343 0
1388366 1187
1388411 192
1388416 651
1388437 1433
1388479 3
1388633 1660
1388663 0
1388670 0
1388679 0
1388686 1985
1388713 83
1388776 132
1388788 0
1388849 1976
1388861 223
1388913 1
1388959 700
1388988 168
1389080 4
1389131 0
1389158 0
1389198 42
1389244 0
1389256 36
1389260 0
1389266 0
1389272 0
1389281 307
1389298 0
1389489 0
1389568 0
1389679 0
1389682 0
1389745 0
1389885 0
1389898 0
1390014 0
1390156 0
1390162 0
1390183 1
1390204 0
1390426 0
1390654 1
1390720 0
1390759 0
1390765 0
1390816 1
1390960 0
1390978 0
1391044 0
1391290 0
1391314 0
1391386 0
1391548 0
1391559 0
1391605 0
1391687 0
1391695 0
1391719 0
1391761 0
1391888 0
1391917 0
1391998 0
1392112 0
1392193 0
1392342 0
1392355 0
1392511 0
1392559 0
1392642 0
1392741 0
1392887 1
1392934 0
1392997 0
1393041 0
1393080 0
1393143 3
1393150 0
1393195 0
1393218 652
1393277 135
1393334 0
1393399 3430
1393428 0
1393514 693
1393587 734
1393686 0
1393704 0
1393758 20
1393810 4634
1393833 0
1394014 115
1394049 0
1394079 467
1394105 196
1394155 0
1394178 41
1394184 2
1394192 0
1394215 814
1394291 93
1394324 0
1394335 0
1394365 599
1394377 544
1394437 17
1394456 3
1394550 0
1394573 3
1394752 148
1394768 3
1394846 20
1394904 0
1394913 732
1394929 232
1395014 0
1395064 462
1395191 0
1395239 24
1395296 0
1395353 5
1395492 28
1395516 76
1395602 5
1395703 1146
1395712 155
1395888 0
1395914 2
1395916 0
1395927 319
1396070 0
1396076 95
1396143 24
1396297 321
1396314 0
1396371 1038
1396416 0
1396427 1270
1396434 64
1396469 860
1396523 92
1396591 1
1396728 196
1396870 54
1396920 623
1396959 167
1396993 0
1397072 0
1397200 0
1397337 1
1397386 0
1397428 240
1397502 201
1397556 0
1397642 495
1397671 0
1397775 0
1397784 0
1397850 0
1397859 445
1397919 0
1397978 0
1397988 0
1397990 30
1398048 0
1398084 0
1398093 0
1398099 597
1398140 0
1398206 94
1398243 2
1398379 0
1398542 371
1398642 0
1398665 0
1398687 2
1398714 0
1398795 1
1398809 0
1398861 0
1398930 110
1399002 145
1399021 437
1399081 0
1399142 63
1399173 340
1399212 48
1399297 1
1399384 250
1399441 794
1399445 1586
1399464 306
1399468 806
1399564 20
1399793 4
1399907 0
1399933 0
1399954 0
1399985 0
1400066 20
1400083 0
1400095 29
1400279 0
1400288 306
1400318 178
1400333 209
1400395 81
1400400 299
1400448 284
1400528 86
1400591 0
1400620 0
1400647 0
1400660 0
1400670 0
1400875 0
1400925 0
1400938 250
1400942 220
1400969 37
1400973 30
1401024 1186
1401073 0
1401088 138
1401212 666
1401364 0
1401383 0
1401487 0
1401507 0
1401510 0
1401565 50
1401596 0
1401625 0
1401784 0
1401799 0
1401811 0
1401881 0
1401897 0
1401909 0
1401940 0
1401976 0
1402000 0
1402009 0
1402087 0
1402089 0
1402099 0
1402165 0
1402189 0
1402193 0
1402334 0
1402342 0
1402405 0
1402421 0
1402441 0
1402525 0
1402582 0
1402633 0
1402693 0
1402702 0
1402807 74
1402964 352
1403050 342
1403193 0
1403226 120
1403232 4
1403305 31
1403330 543
1403345 0
1403377 0
1403429 68
1403621 0
1403651 12
1403848 415
1403905 532
1403953 54
1404017 82
1404140 197
1404175 635
1404380 15
1404384 347
1404464 2052
1404467 71
1404473 121
1404533 235
1404592 559
1404608 113
1404614 295
1404630 1
1404633 307
1404805 0
1404898 3
1404918 860
1404943 581
1404962 0
1405062 0
1405176 0
1405367 0
1405596 184
1405600 516
1405618 81
1405702 791
1405747 521
1405865 0
1406002 0
1406078 0
1406096 1
1406271 405
1406297 0
1406333 269
1406340 608
1406344 538
1406346 383
1406367 455
1406452 609
1406494 0
1406508 1147
1406592 424
1406625 279
1406669 706
1406714 37
1406812 0
1406878 1069
1406904 0
1407017 8
1407054 34
1407138 57
1407260 41
1407344 4
1407359 550
1407373 0
1407469 3
1407678 475
1407810 2
1407824 1815
1407970 0
1408103 0
1408129 0
1408140 0
1408160 13
1408172 0
1408184 540
1408278 0
1408291 0
1408312 0
1408319 0
1408365 65
1408404 60
1408412 0
1408536 0
1408547 0
1408573 0
1408600 1
1408695 0
1408769 276
1408791 0
1408819 0
1408837 0
1408864 3
1408901 20
1408933 0
1409014 453
1409038 77
1409090 0
1409113 0
1409167 168
1409206 127
1409227 0
1409303 22
1409353 0
1409432 64
1409438 0
1409454 0
1409485 0
1409499 3
1409536 211
1409545 9
1409590 2
1409686 0
1409734 15
1409755 1
1409801 11
1409855 0
1409866 2
1409901 3
1410067 43
1410070 175
1410302 0
1410317 1
1410378 0
1410383 10
1410419 623
1410439 1
1410524 359
1410566 0
1410707 187
1410918 1
1410973 0
1410982 361
1411092 23
1411110 2
1411228 21
1411278 1090
1411319 0
1411334 676
1411343 542
1411366 385
1411417 278
1411428 591
1411437 141
1411533 281
1411580 0
1411634 293
1411736 36
1411882 0
1411959 0
1412089 413
1412093 39
1412109 0
1412119 251
1412332 690
1412352 99
1412367 0
1412522 0
1412579 4
1412606 825
1412673 2
1412814 0
1413085 118
1413101 563
1413209 2
1413227 0
1413236 358
1413342 0
1413354 0
1413358 0
1413366 0
1413370 0
1413401 0
1413532 0
1413643 2
1413668 0
1413735 5
1413753 0
1413938 11
1414024 0
1414113 1174
1414165 233
1414178 427
1414300 1533
1414345 936
1414360 23
1414379 456
1414381 849
1414506 58
1414514 0
1414548 24
1414629 234
1414714 1302
1414717 745
1414760 0
1414834 1
1414940 181
1415056 636
1415197 0
1415245 255
1415260 0
1415265 199
1415299 1185
1415325 146
1415380 1548
1415596 73
1415749 15
1415794 230
1415877 2362
1415894 3
1415949 0
1416033 0
1416051 0
1416069 0
1416077 0
1416132 0
1416141 0
1416160 0
1416182 0
1416332 130
1416388 389
1416446 0
1416476 216
1416665 1
1416701 1823
1416704 60
1416740 0
1416825 0
1416847 772
1417046 0
1417107 1664
1417116 930
1417124 2666
1417134 0
1417183 0
1417198 385
1417231 255
1417281 76
1417338 387
1417385 284
1417396 3
1417411 1
1417432 427
1417465 38
1417529 1
1417747 0
1417783 0
1417911 10
1417975 916
1417992 102
1418012 986
1418029 366
1418073 633
1418199 564
1418217 741
1418244 2606
1418380 0
1418427 560
1418433 0
1418522 4
1418540 0
1418562 0
1418580 3
1418604 0
1418673 748
1418680 661
1418739 92
1418787 88
1418823 8
1418838 194
1418938 481
1419003 11
1419015 3
1419043 85
1419286 0
1419339 253
1419369 81
1419386 983
1419396 21
1419414 371
1419463 6
1419496 0
1419602 186
1419704 0
1419780 45
1419787 418
1419962 557
1419980 4
1419992 97
1420019 7
1420032 0
1420275 0
1420288 0
1420297 507
1420387 0
1420411 1
1420429 178
1420432 79
1420544 0
1420556 3
1420610 0
1420679 33
1420738 0
1420794 1180
1420797 130
1420828 1
1420858 31
1420914 1
1420925 77
1420966 1412
1420977 124
1421036 0
1421089 5
1421127 0
1421227 1334
1421272 617
1421319 0
1421353 3
1421428 1
1421493 69
1421509 172
1421559 175
1421565 51
1421797 297
1421917 0
1422072 0
1422308 2018
1422357 3
1422409 161
1422415 1
1422466 0
1422494 0
1422567 416
1422599 0
1422677 1672
1422734 29
1422756 0
1422792 1028
1422843 2
1422859 0
1422894 26
1422940 0
1422964 39
1423020 515
1423024 68
1423049 3
1423093 0
1423212 40
1423265 1
1423378 1
1423407 846
1423533 779
1423541 42
1423821 421
1423886 49
1423953 1534
1423955 32
1424013 63
1424055 1181
1424082 0
1424104 0
1424122 0
1424159 28
1424192 18
1424205 0
1424463 1
1424494 0
1424598 1
1424831 0
1424873 0
1424889 0
1425032 0
1425099 0
1425233 0
1425291 0
1425336 369
1425344 0
1425360 116
1425404 339
1425439 0
1425510 0
1425700 110
1425715 0
1425767 0
1425845 0
1425858 0
1425892 0
1425931 79
1425956 561
1425982 442
1426050 10
1426074 3
1426085 147
1426089 105
1426116 36
1426222 1241
1426341 20
1426375 2
1426414 1
1426459 524
1426506 548
1426520 0
1426551 13
1426724 0
1426839 4
1426849 0
1426868 25
1426899 1
1426960 60
1427039 292
1427180 110
1427196 717
1427245 329
1427254 0
1427320 43
1427444 84
1427561 0
1427657 0
1427669 0
1427954 2
1427963 101
1428013 212
1428060 0
1428132 0
1428226 0
1428420 107
1428591 97
1428839 278
1428897 0
1429069 0
1429075 1
1429206 0
1429326 0
1429378 0
1429395 0
1429652 39
1429664 0
1429677 1040
1429729 0
1429778 87
1429914 0
1429991 0
1430034 14
1430080 409
1430094 0
1430130 1
1430248 161
1430252 0
1430290 3
1430368 1
1430407 106
1430425 682
1430489 0
1430505 942
1430655 0
1430668 246
1430691 98
1430709 3
1430724 0
1430767 15
1430797 26
1430911 25
1431025 755
1431029 1106
1431073 310
1431145 0
1431185 1
1431277 1
1431299 375
1431332 738
1431460 2046
1431591 3134
1431635 536
1431693 514
1431769 0
1431889 82
1431927 305
1432008 48
1432119 687
1432224 1092
1432251 8
1432314 183
1432338 631
1432422 861
1432566 2252
1432612 0
1432702 578
1432729 290
1432765 35
1432782 0
1432832 0
1432861 1206
1432974 922
1433022 188
1433272 0
1433302 558
1433321 30
1433324 1
1433340 16
1433463 0
1433488 46
1433543 0
1433610 598
1433614 775
1433785 0
1433819 0
1433919 512
1434098 0
1434196 0
1434207 714
1434216 0
1434277 165
1434341 0
1434371 0
1434390 2
1434456 0
1434507 1
1434523 0
1434544 0
1434586 428
1434851 2
1434955 409
1435055 76
1435062 177
1435090 102
1435133 178
1435186 341
1435366 0
1435459 0
1435594 341
1435596 0
1435735 0
1435766 21
1435769 173
1435821 0
1435852 1
1435945 0
1436007 107
1436013 1326
1436021 29
1436037 187
1436096 822
1436114 378
1436152 0
1436174 191
1436229 844
1436265 1
1436351 0
1436374 31
1436377 391
1436404 0
1436489 0
1436563 0
1436612 98
1436744 0
1436797 0
1436853 0
1436908 0
1436921 0
1436932 2
1436973 0
1437047 6
1437083 169
1437107 0
1437148 1636
1437249 2
1437260 2
1437287 117
1437307 0
1437332 0
1437342 354
1437363 73
1437388 0
1437450 509
1437681 77
1437813 0
1437834 215
1437888 0
1437906 76
1437916 0
1437922 0
1437926 682
1437938 0
1437947 1
1437954 0
1438017 0
1438223 0
1438229 0
1438292 0
1438339 0
1438509 0
1438587 0
1438623 0
1438751 2
1438899 0
1438917 0
1438977 0
1438982 0
1439054 0
1439126 0
1439132 0
1439189 0
1439238 0
1439495 0
1439534 0
1439582 0
1439627 1
1439652 0
1439692 0
1439791 0
1439889 0
1439906 0
1439946 0
1439960 0
1440071 0
1440085 0
1440150 110
1440175 0
1440250 60
1440306 274
1440329 62
1440351 0
1440508 0
1440599 109
1440653 0
1440678 52
1440685 1
1440702 100
1440724 0
1440749 34
1440819 1
1440829 0
1440914 0
1440936 0
1440997 0
1441040 29
1441068 24
1441080 0
1441102 0
1441116 0
1441155 60
1441240 8
1441288 3
1441408 285
1441426 1850
1441494 795
1441513 189
1441561 5
1441647 908
1441666 674
1441714 1202
1441730 855
1441732 38
1441740 1
1441793 633
1441802 549
1441815 3
1441832 89
1441873 1157
1441876 310
1441939 8
1441960 392
1441972 1592
1442095 1024
1442191 2
1442200 10
1442254 84
1442266 0
1442269 0
1442336 727
1442375 6
1442392 237
1442418 391
1442448 792
1442458 309
1442543 0
1442716 63
1442729 1075
1442731 2
1442760 0
1442884 5
1442924 0
1442944 143
1443024 0
1443052 0
1443110 301
1443118 171
1443185 0
1443250 0
1443265 0
1443397 0
1443432 531
1443483 471
1443536 0
1443566 23
1443695 2
1443783 0
1443816 73
1443834 4
1443951 0
1443974 0
1443991 201
1444064 1934
1444152 5
1444168 244
1444183 0
1444185 1
1444235 907
1444239 565
1444298 3044
1444315 66
1444329 294
1444385 37
1444419 1225
1444520 170
1444536 138
1444601 204
1444637 307
1444850 1542
1444854 125
1444862 20
1444905 1422
1444930 0
1444940 440
1444944 1
1444963 31
1445023 135
1445077 100
1445159 161
1445186 300
1445235 0
1445237 0
1445304 0
1445329 98
1445391 0
1445428 345
1445500 20
1445515 302
1445527 25
1445780 15
1445921 0
1445935 2023
1445941 0
1446085 2
1446123 657
1446163 22
1446179 1357
1446245 0
1446257 0
1446303 885
1446317 0
1446365 0
1446511 0
1446519 0
1446609 0
1446642 0
1446675 0
1446684 0
1446693 0
1446712 0
1446798 0
1446871 0
1446874 0
1446961 0
1446973 0
1447116 0
1447132 0
1447210 0
1447300 0
1447302 0
1447321 0
1447324 0
1447363 0
1447390 0
1447403 0
1447573 0
1447625 0
1447657 0
1447660 0
1447669 0
1447731 0
1447752 0
1447852 0
1447876 0
1447888 0
1447952 0
1448047 0
1448072 0
1448075 0
1448139 0
1448232 0
1448263 0
1448339 0
1448360 0
1448426 0
1448581 0
1448656 0
1448731 0
1448814 0
1448842 0
1448867 0
1448967 0
1448984 0
1449021 0
1449069 0
1449081 0
1449124 0
1449164 0
1449197 0
1449240 0
1449246 0
1449264 0
1449292 0
1449403 0
1449409 1
1449602 0
1449683 0
1449700 0
1449759 1
1449870 0
1449906 0
1449942 0
1449978 0
1450050 0
1450144 0
1450171 0
1450185 0
1450198 0
1450284 0
1450336 0
1450360 0
1450388 0
1450392 0
1450437 0
1450440 0
1450675 0
1450696 0
1450751 0
1450810 0
1450831 0
1450981 0
1451003 0
1451040 1
1451116 0
1451190 0
1451247 0
1451251 0
1451306 0
1451318 0
1451327 0
1451535 0
1451546 0
1451574 0
1451670 0
1451686 0
1451748 0
1451766 0
1451777 0
1452108 0
1452157 0
1452229 1
1452344 1
1452358 0
1452501 0
1452511 0
1452533 0
1452592 0
1452608 0
1452753 0
1452776 0
1452827 0
1452887 0
1452931 0
1452945 3
1452994 0
1453030 350
1453034 613
1453048 0
1453088 0
1453169 664
1453212 0
1453224 0
1453239 1
1453350 0
1453380 0
1453880 0
1453889 0
1453909 0
1453933 0
1453937 0
1453957 0
1454155 0
1454187 0
1454382 0
1454537 0
1454548 0
1454611 0
1454837 0
1454862 0
1454888 0
1454940 0
1454956 0
1455067 0
1455084 30
1455187 0
1455222 0
1455237 0
1455258 0
1455295 0
1455355 0
1455403 112
1455412 481
1455440 0
1455464 0
1455885 0
1455887 0
1455894 0
1455957 0
1456048 1
1456088 0
1456113 0
1456166 0
1456211 0
1456232 0
1456382 0
1456406 0
1456425 0
1456467 0
1456665 0
1456725 0
1456744 0
1456749 0
1456790 0
1456896 0
1457034 0
1457081 0
1457104 0
1457112 0
1457198 0
1457232 0
1457289 0
1457415 0
1457619 0
1457656 0
1457669 0
1457743 0
1457751 0
1457795 0
1457800 0
1457979 0
1458062 0
1458177 0
1458209 0
1458301 593
1458361 0
1458427 0
1458481 0
1458513 0
1458607 0
1458766 0
1458825 0
1458908 0
1458973 0
1458976 0
1459144 0
1459160 0
1459229 0
1459269 0
1459345 0
1459395 0
1459486 177
1459489 1160
1459507 0
1459525 972
1459537 858
1459540 92
1459550 1621
1459560 1165
1459571 5
1459624 0
1459653 911
1459661 2420
1459695 749
1459995 1
1460038 0
1460066 0
1460195 2
1460309 0
1460379 0
1460574 0
1460582 0
1460634 0
1460670 0
1460684 0
1460699 0
1460862 0
1460955 0
1460994 38
1460997 0
1461010 0
1461017 0
1461038 0
1461056 0
1461119 0
1461140 0
1461149 0
1461234 0
1461254 0
1461275 0
1461288 0
1461312 0
1461316 0
1461506 0
1461573 0
1461644 0
1461834 0
1461854 0
1461888 0
1461905 0
1461919 0
1462102 0
1462240 0
1462322 1
1462338 0
1462381 0
1462468 0
1462506 0
1462612 0
1462681 0
1462729 0
1462850 0
1463042 0
1463046 0
1463075 0
1463135 0
1463152 0
1463192 0
1463211 0
1463227 0
1463279 0
1463283 0
1463308 0
1463323 0
1463520 0
1463560 0
1463608 0
1463841 0
1463843 0
1463869 0
1463883 0
1463918 0
1463978 0
1464011 0
1464052 0
1464068 0
1464116 0
1464134 0
1464198 0
1464245 0
1464382 0
1464425 0
1464435 0
1464639 0
1464820 151
1464875 0
1464879 0
1464906 0
1465019 0
1465045 0
1465157 0
1465168 0
1465232 0
1465246 0
1465259 0
1465262 0
1465322 0
1465353 0
1465439 0
1465508 0
1465541 0
1465592 0
1465600 0
1465610 0
1465756 0
1465799 3
1465810 34
1465815 0
1465840 1
1465846 0
1465911 0
1466204 0
1466321 0
1466410 0
1466422 0
1466520 0
1466554 0
1466619 0
1466708 0
1466798 0
1466816 0
1466871 0
1466969 0
1467008 0
1467028 0
1467043 0
1467094 0
1467108 0
1467222 0
1467368 0
1467678 0
1467757 0
1467845 0
1467853 0
1467877 0
1467888 0
1467921 0
1468034 0
1468039 1
1468122 52
1468125 219
1468172 100
1468243 235
1468294 3
1468336 1
1468405 0
1468458 5
1468511 0
1468520 30
1468604 15
1468662 0
1468860 0
1468979 0
1468997 0
1469013 0
1469177 85
1469330 0
1469488 17
1469554 24
1469575 207
1469630 998
1469672 19
1469685 5
1469728 0
1469771 589
1469785 765
1469896 0
1469899 5
1469911 0
1469933 519
1469964 0
1469966 1936
1470010 0
1470146 699
1470186 379
1470225 907
1470227 1561
1470263 1
1470306 124
1470309 1661
1470358 1
1470490 0
1470564 0
1470695 1
1470712 0
1470757 0
1470866 0
1471019 0
1471067 0
1471069 0
1471084 0
1471176 0
1471250 0
1471495 0
1471515 0
1471567 0
1471575 0
1471590 0
1471596 0
1471600 0
1471642 0
1471645 0
1471707 0
1471739 1
1471800 0
1471806 0
1471810 0
1471897 0
1471935 0
1471958 1
1471991 0
1472011 0
1472014 0
1472021 0
1472060 0
1472086 0
1472113 0
1472131 0
1472172 0
1472187 0
1472209 0
1472273 0
1472322 0
1472348 0
1472367 0
1472370 0
1472374 0
1472398 0
1472407 0
1472418 0
1472456 0
1472477 0
1472488 0
1472493 0
1472522 0
1472541 0
1472583 0
1472625 0
1472629 0
1472637 0
1472649 0
1472660 0
1472663 0
1472697 0
1472701 0
1472709 0
1472713 0
1472729 0
1472743 0
1472795 0
1472820 0
1472850 0
1472856 0
1472927 0
1472972 1
1473049 0
1473072 0
1473084 0
1473110 0
1473122 0
1473182 0
1473185 0
1473214 0
1473231 0
1473262 0
1473283 0
1473336 0
1473344 0
1473350 0
1473382 0
1473419 0
1473443 0
1473576 0
1473599 0
1473611 0
1473636 0
1473661 0
1473669 0
1473729 0
1473807 0
1473821 0
1473823 0
1473825 0
1473865 0
1473871 0
1473902 0
1473928 0
1473945 0
1473953 0
1473984 0
1473997 0
1474032 0
1474061 0
1474079 0
1474102 0
1474105 0
1474119 0
1474167 0
1474173 0
1474177 0
1474194 0
1474202 0
1474205 0
1474228 0
1474252 0
1474270 0
1474367 0
1474381 0
1474406 0
1474426 0
1474440 0
1474474 0
1474500 0
1474528 0
1474559 0
1474589 0
1474614 0
1474646 0
1474652 0
1474673 0
1474676 0
1474681 0
1474715 0
1474743 0
1474752 0
1474785 0
1474805 0
1474852 0
1474880 0
1474883 0
1474913 0
1474918 0
1474977 0
1475055 0
1475140 0
1475160 0
1475182 0
1475190 0
1475224 0
1475227 0
1475301 0
1475304 0
1475333 0
1475339 0
1475352 0
1475371 0
1475383 0
1475403 0
1475423 0
1475472 0
1475494 0
1475521 0
1475528 0
1475538 0
1475545 0
1475549 0
1475555 0
1475580 0
1475606 0
1475670 0
1475673 0
1475709 0
1475711 0
1475743 0
1475756 0
1475783 0
1475793 0
1475806 0
1475810 0
1475812 0
1475821 0
1475826 0
1475846 0
1475871 0
1475897 0
1475917 0
1475923 0
1475936 0
1475973 0
1475983 0
1475996 0
1476007 0
1476012 0
1476066 0
1476080 0
1476091 0
1476115 0
1476135 0
1476140 0
1476160 0
1476167 0
1476221 0
1476252 0
1476282 0
1476326 0
1476333 0
1476344 1
1476372 0
1476458 0
1476481 0
1476508 0
1476548 0
1476551 0
1476615 0
1476634 0
1476651 0
1476700 0
1476728 0
1476750 0
1476759 0
1476773 0
1476789 0
1476855 0
1476894 0
1476900 0
1476953 0
1476974 0
1476997 0
1477014 0
1477031 0
1477048 0
1477054 172
1477056 0
1477087 0
1477113 0
1477216 0
1477348 16
1477366 0
1477392 105
1477462 0
1477534 2057
1477590 1660
1477607 0
1477621 0
1477661 0
1477701 2470
1477880 56
1477964 192
1478082 5
1478129 354
1478402 898
1478415 528
1478507 0
1478784 72
1478872 425
1479021 772
1479093 254
1479130 2355
1479200 379
1479204 643
1479276 610
1479413 313
1479517 0
1479586 1
1479931 2785
1480135 728
1480254 502
1480262 243
1480282 182
1480343 48
1480502 1981
1480506 975
1480522 57
1480532 1743
1480540 0
1480612 719
1480681 5
1480733 0
1480838 29
1480895 78
1481011 4320
1481087 0
1481191 1
1481440 328
1481713 0
1481770 981
1481777 359
1481821 705
1481898 181
1481905 1
1481936 1045
1481950 33
1481967 45
1481986 78
1481998 208
1482017 139
1482045 21
1482145 1
1482172 0
1482179 180
1482209 57
1482254 283
1482261 528
1482289 4
1482330 231
1482332 452
1482358 393
1482410 162
1482515 479
1482539 0
1482580 760
1482673 0
1482746 29
1482806 1188
1482859 0
1482898 0
1483042 0
1483063 123
1483228 119
1483279 114
1483306 0
1483324 1
1483339 99
1483488 275
1483528 916
1483648 60
1483655 42
1483713 38
1483736 301
1483741 96
1483807 297
1483895 236
1483906 76
1483925 212
1484002 719
1484070 488
1484074 2
1484126 106
1484231 4354
1484250 784
1484275 463
1484295 108
1484321 146
1484397 1344
1484417 2
1484527 1
1484551 565
1484651 204
1484672 51
1484786 0
1484912 2
1484935 0
1484945 0
1484970 15
1485075 680
1485082 307
1485117 860
1485155 0
1485169 229
1485276 557
1485314 0
1485413 767
1485523 0
1485659 280
1485696 24
1485718 18
1485729 607
1485779 0
1485845 192
1485851 883
1485882 76
1485951 96
1485997 81
1486230 0
1486243 8
1486249 13
1486260 1
1486282 8
1486381 55
1486430 126
1486667 0
1486832 1
1486928 103
1487015 405
1487029 0
1487071 0
1487087 0
1487390 0
1487436 0
1487463 0
1487495 0
1487734 0
1488070 0
1488106 0
1488122 0
1488155 0
1488216 0
1488651 0
1488684 0
1488987 0
1489480 1
1489550 0
1489706 4
1489725 66
1489781 180
1489954 2
1489994 0
1490008 70
1490018 1
1490024 0
1490031 68
1490118 0
1490241 0
1490257 0
1490304 0
1490367 0
1490374 0
1490421 0
1490441 0
1490469 0
1490628 0
1490641 0
1490739 1
1490757 0
1490790 0
1490799 1
1490820 0
1491051 0
1491056 0
1491060 0
1491113 0
1491120 0
1491134 0
1491177 0
1491225 0
1491378 0
1491381 0
1491396 0
1491451 0
1491471 0
1491501 0
1491540 0
1491612 0
1491688 0
1491723 0
1491764 0
1491901 0
1492002 0
1492038 0
1492056 0
1492132 0
1492186 0
1492197 0
1492237 0
1492354 0
1492414 0
1492435 0
1492449 0
1492477 0
1492517 0
1492594 0
1492637 0
1492674 0
1492676 0
1492709 0
1492753 0
1492771 0
1492816 0
1492825 0
1492951 0
1492968 0
1493020 0
1493026 0
1493059 0
1493201 0
1493236 0
1493272 0
1493284 0
1493308 0
1493480 0
1493501 0
1493602 0
1493670 0
1493722 0
1493803 0
1493910 0
1493958 0
1494003 0
1494012 0
1494220 0
1494235 0
1494331 0
1494333 0
1494438 1426
1494474 0
1494483 2886
1494486 3
1494550 74
1494555 56
1494584 32
1494601 50
1494635 0
1494828 0
1494849 6
1494874 0
1494906 560
1494928 0
1494944 204
1494948 22
1495032 725
1495035 3
1495047 0
1495064 19
1495092 552
1495210 0
1495223 17
1495253 0
1495299 1
1495374 46
1495538 77
1495590 85
1496124 0
1496206 7
1496319 118
1496346 0
1496389 0
1496402 3
1496426 0
1496475 61
1496500 9
1496562 0
1496598 0
1496635 193
1496651 56
1496656 198
1496703 66
1496715 30
1496718 46
1496790 0
1496861 229
1496977 118
1497008 0
1497030 0
1497081 114
1497181 51
1497196 0
1497304 79
1497314 7
1497366 2
1497623 1305
1497820 1670
1497954 87
1498005 0
1498088 1
1498124 6
1498131 62
1498143 26
1498193 0
1498243 744
1498313 61
1498382 0
1498416 0
1498482 43
1498670 1289
1498716 0
1498837 358
1498902 378
1499014 1329
1499085 0
1499175 0
1499329 225
1499336 0
1499493 807
1499516 677
1499525 0
1499541 3
1499598 1241
1499684 2
1499720 0
1499808 3560
1499812 17
1499830 289
1499879 0
1499955 0
1500001 59
1500003 540
1500185 0
1500213 164
1500231 0
1500241 1299
1500270 357
1500381 0
1500480 342
1500621 2
1500649 0
1500693 3
1500784 169
1500793 598
1500817 0
1500867 1
1500977 0
1501220 0
1501315 0
1501347 0
1501350 0
1501523 171
1501550 990
1501641 1594
1501836 340
1501873 0
1501992 0
1502099 0
1502140 3204
1502197 2522
1502257 607
1502294 0
1502449 0
1502581 0
1502590 155
1502598 221
1502649 109
1502665 527
1502787 69
1502824 2429
1502865 1596
1502899 6494
1502926 744
1502937 587
1502974 1122
1503014 2217
1503022 1056
1503076 500
1503116 319
1503180 1
1503217 300
1503261 1928
1503286 4503
1503403 1604
1503676 0
1503739 0
1503753 2521
1503841 4769
1503847 4570
1503877 1054
1503941 1900
1504027 113
1504040 1589
1504042 6063
1504084 1819
1504097 5568
1504111 30
1504202 6730
1504291 7364
1504309 0
1504317 0
1504355 4266
1504402 216
1504506 512
1504633 8351
1504643 3811
1504673 2952
1504790 0
1504831 3370
1504868 103
1504899 1077
1504969 537
1505001 228
1505024 1636
1505074 484
1505177 0
1505194 0
1505204 0
1505342 0
1505367 0
1505421 0
1505456 0
1505579 0
1505616 0
1505629 0
1505636 0
1505713 0
1505748 0
1505784 0
1505794 0
1505815 0
1505888 2494
1505928 10077
1505943 4589
1505960 20
1505975 0
1505997 0
1506031 0
1506066 0
1506196 0
1506232 0
1506280 0
1506309 0
1506363 0
1506368 0
1506445 0
1506447 0
1506554 58
1506579 0
1506624 0
1506701 9
1506736 5743
1506742 1228
1506913 0
1506947 0
1507009 0
1507018 0
1507099 0
1507160 0
1507187 0
1507204 0
1507292 0
1507336 0
1507356 0
1507408 0
1507481 134
1507658 0
1507867 1909
1508050 1
1508071 48
1508123 0
1508185 5766
1508332 0
1508341 0
1508398 1
1508416 0
1508464 0
1508585 379
1508594 0
1508598 0
1508607 0
1508615 0
1508618 0
1508678 0
1508727 0
1508745 0
1508751 0
1508790 0
1508914 0
1508934 0
1508949 615
1508977 0
1508984 0
1508988 0
1508996 0
1509006 0
1509009 0
1509020 5022
1509063 0
1509174 38
1509274 5
1509390 0
1509411 0
1509426 6
1509543 0
1509615 3
1509632 47
1509658 0
1509669 0
1509754 0
1509781 0
1509879 0
1509887 49
1510043 13
1510061 0
1510074 0
1510205 7
1510297 9
1510315 0
1510330 2
1510338 7
1510427 0
1510484 4
1510738 1
1510988 31
1511031 2
1511136 565
1511146 979
1511157 253
1511252 103
1511367 0
1511428 328
1511457 0
1511486 0
1511682 7
1511719 1
1511848 668
1511974 810
1512004 0
1512162 0
1512232 0
1512247 0
1512250 0
1512280 0
1512282 0
1512292 0
1512337 0
1512394 0
1512478 1
1512522 0
1512534 0
1512555 0
1512619 390
1512638 193
1512643 0
1512654 1079
1512712 0
1512721 1
1512762 0
1512840 0
1512852 2
1512892 793
1512907 85
1512936 0
1512976 0
1513021 0
1513260 0
1513262 0
1513312 0
1513375 0
1513437 0
1513444 0
1513521 0
1513595 0
1513656 0
1513730 0
1513755 0
1513912 1
1514253 1
1514319 0
1514376 3
1514468 0
1514472 1
1514544 0
1514645 0
1514662 0
1514714 0
1514748 0
1514764 1
1514901 0
1514932 1
1514939 0
1515046 0
1515065 0
1515093 0
1515115 0
1515169 0
1515252 0
1515257 0
1515390 0
1515410 0
1515442 0
1515461 0
1515555 0
1515639 0
1515672 0
1515831 0
1515856 0
1515880 0
1515937 0
1516009 0
1516168 0
1516189 0
1516210 0
1516335 0
1516469 0
1516555 0
1516615 0
1516643 0
1516871 0
1516924 0
1517055 5
1517094 0
1517360 0
1517389 3
1517439 538
1517449 1196
1517479 452
1517484 719
1517522 1
1517526 1
1517552 0
1517556 0
1517853 0
1517934 165
1517953 8
1517978 194
1518029 0
1518038 0
1518075 0
1518150 0
1518179 32
1518187 401
1518230 264
1518255 0
1518317 0
1518349 383
1518380 0
1518455 265
1518459 423
1518511 856
1518524 0
1518530 70
1518542 0
1518714 206
1518750 0
1518762 128
1518810 0
1518919 41
1518948 6
1519050 2643
1519104 125
1519132 64
1519144 0
1519151 0
1519166 1
1519193 61
1519235 5
1519342 87
1519494 587
1519534 28
1519650 0
1519665 133
1519744 2
1519751 0
1519762 4
1519819 0
1519825 339
1519884 0
1519890 0
1519992 0
1520011 0
1520032 362
1520047 0
1520123 0
1520140 0
1520179 0
1520182 185
1520241 0
1520299 0
1520317 0
1520325 136
1520327 157
1520349 40
1520400 292
1520404 54
1520535 0
1520613 0
1520737 0
1520752 1051
1520756 48
1520784 0
1520800 235
1520808 280
1520862 1493
1520961 1
1520994 125
1521073 2
1521188 434
1521226 221
1521297 0
1521332 0
1521384 717
1521405 0
1521478 33
1521505 0
1521542 734
1521598 0
1521629 1064
1521658 318
1521717 8
1521739 322
1521757 411
1521761 0
1521826 1
1521886 94
1521903 67
1521915 316
1521929 98
1522087 402
1522113 0
1522204 0
1522284 0
1522316 0
1522425 0
1522441 0
1522464 1
1522512 0
1522545 0
1522583 591
1522624 0
1522710 0
1522754 0
1522784 0
1522799 0
1522827 0
1523019 0
1523043 0
1523085 36
1523097 0
1523120 0
1523283 52
1523320 0
1523364 0
1523400 3
1523411 1
1523435 0
1523492 3
1523512 0
1523668 409
1523712 1
1523827 2
1523830 1246
1523853 49
1523898 0
1523946 0
1524077 428
1524142 219
1524183 0
1524198 0
1524224 2429
1524227 490
1524311 7
1524317 0
1524367 3
1524370 0
1524440 0
1524467 0
1524506 152
1524524 105
1524538 1
1524565 0
1524596 204
1524601 0
1524619 0
1524622 0
1524624 0
1524648 3
1524652 0
1524686 0
1524760 0
1524800 91
1524804 374
1524815 0
1524838 4
1524934 0
1524938 533
1525002 0
1525026 0
1525038 0
1525097 0
1525101 1
1525115 0
1525122 0
1525150 0
1525172 0
1525175 0
1525187 0
1525237 0
1525245 25
1525279 26
1525294 142
1525352 853
1525398 1
1525418 1
1525552 126
1525623 48
1525652 0
1525911 38
1525996 838
1526050 13
1526106 62
1526135 0
1526149 0
1526192 0
1526318 0
1526356 21
1526363 84
1526378 57
1526381 1049
1526385 812
1526433 1
1526474 0
1526500 0
1526534 0
1526554 122
1526575 0
1526593 71
1526597 28
1526604 6
1526653 0
1526670 1976
1526755 21
1526922 0
1526933 0
1526955 431
1526997 0
1527013 0
1527094 22
1527265 1695
1527290 7
1527325 0
1527348 739
1527385 35
1527423 827
1527470 0
1527504 944
1527508 448
1527627 1678
1527670 1323
1527699 781
1527780 280
1527897 0
1527963 227
1527970 21
1528081 33
1528104 11
1528114 451
1528127 55
1528250 88
1528299 0
1528321 10
1528328 0
1528347 0
1528355 188
1528362 0
1528405 80
1528421 94
1528466 0
1528504 0
1528546 0
1528704 45
1528707 113
1528874 10
1528909 0
1528940 0
1528965 533
1529082 977
1529115 877
1529128 0
1529161 106
1529164 754
1529169 0
1529180 844
1529204 400
1529265 0
1529276 0
1529291 0
1529301 380
1529331 19
1529347 0
1529388 203
1529511 759
1529606 322
1529628 328
1529662 0
1529716 0
1529753 96
1529855 109
1529934 0
1529998 112
1530026 472
1530063 493
1530089 5
1530135 6
1530223 499
1530271 36
1530351 20
1530370 30
1530381 5
1530417 60
1530575 303
1530609 692
1530618 0
1530652 0
1530666 1
1530696 0
1530736 0
1530759 0
1530839 14
1530859 0
1530870 3
1530948 33
1531003 20
1531064 51
1531083 0
1531097 21
1531178 50
1531218 0
1531248 966
1531318 0
1531330 12
1531335 586
1531493 400
1531544 0
1531592 1167
1531600 29
1531777 404
1531825 230
1531914 5235
1531930 0
1531961 899
1532092 5
1532110 0
1532204 296
1532337 5154
1532340 75
1532413 604
1532444 0
1532470 957
1532474 9
1532505 992
1532529 90
1532551 0
1533170 16
1533212 69
1533268 0
1533329 3
1533341 246
1533416 34
1533457 1615
1533584 632
1533613 0
1533639 55
1533658 940
1533662 1849
1533716 531
1533764 1
1533794 29
1533798 324
1533810 190
1533816 23
1533820 0
1533833 0
1533890 0
1533939 1222
1533949 4
1533996 56
1534046 2646
1534052 215
1534098 9
1534192 7
1534195 311
1534232 0
1534264 2
1534348 0
1534360 233
1534362 854
1534430 0
1534478 0
1534596 113
1534613 0
1534638 297
1535019 300
1535090 2
1535154 193
1535163 564
1535172 46
1535199 9
1535399 132
1535412 112
1535435 0
1535447 227
1535460 205
1535486 45
1535565 266
1535572 219
1535684 0
1535890 392
1535986 135
1536081 652
1536133 17
1536211 0
1536284 0
1536333 0
1536430 189
1536491 98
1536601 0
1536668 19
1536761 112
1536818 4
1536883 0
1536891 226
1536932 64
1536955 0
1536963 2
1536967 24
1537080 1
1537100 155
1537111 61
1537164 2
1537193 0
1537331 818
1537358 175
1537369 1
1537409 156
1537430 567
1537457 148
1537511 0
1537594 494
1537659 0
1537671 1424
1537723 533
1537736 0
1537784 925
1537819 945
1537838 374
1537882 156
1538082 0
1538139 3
1538248 518
1538250 425
1538273 503
1538275 1585
1538397 68
1538406 1054
1538519 19
1538604 497
1538611 0
1538643 534
1538666 44
1538788 68
1538822 0
1538850 42
1538871 151
1538912 501
1538933 1126
1538951 401
1538973 42
1539012 1222
1539019 323
1539086 0
1539160 377
1539222 1138
1539234 101
1539335 0
1539359 483
1539396 48
1539438 2
1539503 0
1539513 0
1539531 57
1539586 0
1539642 345
1539650 719
1539690 244
1539770 409
1539939 178
1539976 1
1540050 675
1540089 1545
1540146 0
1540206 797
1540299 11
1540335 0
1540591 0
1540599 0
1540649 3
1540679 542
1540729 1742
1540759 0
1540800 3
1540860 586
1540900 0
1540961 154
1540967 149
1540973 0
1540991 272
1541005 0
1541261 482
1541416 1039
1541437 325
1541467 2103
1541630 3499
1541634 863
1541657 0
1541803 44
1541863 158
1542025 22
1542028 564
1542067 0
1542073 45
1542175 376
1542177 4
1542198 0
1542211 18
1542286 28
1542299 3
1542305 2
1542314 0
1542333 0
1542436 1
1542460 0
1542487 0
1542501 0
1542515 0
1542687 0
1542709 0
1542718 0
1542805 0
1542808 0
1542926 0
1542930 28
1542980 1
1543102 230
1543133 2
1543230 2
1543354 1457
1543452 3
1543467 4
1543560 690
1543605 0
1543631 0
1543710 2
1543759 0
1543825 0
1543839 0
1543947 0
1544010 56
1544026 1
1544064 0
1544066 0
1544119 356
1544130 0
1544143 0
1544147 0
1544224 146
1544241 0
1544365 0
1544381 115
1544384 32
1544461 46
1544480 0
1544488 1
1544508 0
1544697 3
1544790 0
1544824 86
1544961 0
1545041 0
1545152 209
1545212 0
1545318 163
1545386 764
1545427 0
1545567 0
1545577 12
1545613 95
1545674 0
1545714 61
1545729 0
1545735 0
1545742 0
1545873 402
1545880 201
1545891 34
1546048 5
1546113 858
1546260 324
1546342 402
1546352 546
1546390 1519
1546442 49
1546556 46
1546610 1310
1546619 179
1546637 1284
1546660 0
1546669 81
1546719 0
1546759 1
1546806 1628
1546906 724
1546909 1779
1546975 520
1547032 261
1547059 244
1547099 56
1547108 475
1547118 656
1547137 967
1547201 992
1547217 584
1547270 183
1547342 197
1547351 31
1547395 3
1547429 2810
1547445 2340
1547521 0
1547525 0
1547542 0
1547561 0
1547570 0
1547576 1
1547586 0
1547682 575
1547691 0
1547800 0
1547809 2
1547878 1
1547955 286
1547971 607
1547974 366
1548029 1
1548083 0
1548192 0
1548306 54
1548345 159
1548412 0
1548510 706
1548537 241
1548557 454
1548702 361
1548705 367
1548766 1257
1548779 5
1548790 0
1548870 1517
1548893 2617
1548897 476
1549135 866
1549192 1
1549268 1047
1549339 1987
1549442 163
1549463 0
1549476 0
1549529 0
1549961 856
1549970 1
1550003 399
1550087 1
1550114 737
1550120 0
1550271 56
1550510 2574
1550580 668
1550639 151
1550677 0
1550723 0
1550780 68
1550826 1035
1550849 40
1550881 0
1550898 0
1551015 0
1551033 4
1551189 22
1551206 224
1551208 176
1551229 144
1551240 530
1551281 0
1551288 252
1551328 250
1551331 397
1551421 831
1551425 3
1551523 5
1551634 31
1551665 0
1551721 1230
1551756 133
1551792 0
1551852 1157
1551910 1691
1552045 0
1552197 0
1552240 486
1552308 1509
1552506 0
1552527 0
1552529 0
1552584 1440
1552610 0
1552752 0
1552769 0
1552860 0
1552870 0
1552915 0
1553020 0
1553140 0
1553385 0
1553422 0
1553429 0
1553479 0
1553504 0
1553824 0
1553899 1
1553914 0
1553953 0
1553961 0
1553973 0
1553980 0
1554173 0
1554218 0
1554243 0
1554273 0
1554298 0
1554386 0
1554434 0
1554686 0
1554919 0
1554931 0
1554995 0
1555231 0
1555663 0
1555723 0
1555750 0
1555803 0
1555871 0
1555945 0
1555984 0
1556082 0
1556109 0
1556211 0
1556478 0
1556533 0
1556543 0
1556564 0
1556705 1
1556793 0
1557015 0
1557054 0
1557099 0
1557182 0
1557247 0
1557293 0
1557297 0
1557331 0
1557422 0
1557446 0
1557657 0
1557662 0
1557746 0
1557896 0
1558103 0
1558172 0
1558415 0
1558590 0
1558680 0
1558682 0
1558730 0
1558736 0
1558745 1
1558843 0
1558856 0
1558866 0
1558946 1
1558967 0
1559006 0
1559029 0
1559216 0
1559270 0
1559294 0
1559327 0
1559351 0
1559373 0
1559462 0
1559464 0
1559572 0
1559630 0
1559654 0
1559686 0
1559700 0
1559904 0
1559993 0
1560142 0
1560257 0
1560287 0
1560369 0
1560590 0
1560646 0
1560760 0
1560820 0
1560851 0
1561252 0
1561267 129
1561293 160
1561372 2137
1561391 1
1561397 0
1561404 3318
1561413 406
1561565 0
1561637 50
1561719 3331
1561727 0
1561752 1514
1561768 6
1561785 0
1561823 2925
1561886 1364
1561979 1286
1562063 2540
1562076 57
1562089 563
1562136 4
1562192 630
1562234 4143
1562398 229
1562483 457
1562492 5365
1562498 0
1562612 861
1562643 2992
1562656 3605
1562672 316
1562727 1317
1562745 1223
1562778 0
1562790 30
1562824 2012
1562966 64
1562994 112
1563235 779
1563389 0
1563438 0
1563487 558
1563582 89
1563698 0
1563708 0
1563804 0
1563848 0
1563871 0
1563895 1
1563926 0
1564264 0
1564310 0
1564320 0
1564605 0
1564751 0
1564829 0
1564886 0
1564966 0
1564990 0
1565041 1
1565048 0
1565052 53
1565070 0
1565098 0
1565177 0
1565243 0
1565258 0
1565291 0
1565294 0
1565324 0
1565423 0
1565452 0
1565472 0
1565475 0
1565504 0
1565700 0
1565911 0
1566005 0
1566034 0
1566076 1
1566107 0
1566148 0
1566166 0
1566267 0
1566499 0
1566528 0
1566567 0
1566588 0
1566604 0
1566652 0
1566688 14
1566695 2
1566719 143
1566787 0
1566789 0
1566798 0
1566802 10
1566806 0
1566823 0
1566848 0
1566925 0
1567013 0
1567071 0
1567245 0
1567347 0
1567379 0
1567386 0
1567415 0
1567448 0
1567638 0
1567713 0
1567785 0
1567796 0
1567835 0
1567882 0
1567938 0
1567956 1
1567987 0
1568034 618
1568110 33
1568125 0
1568158 53
1568212 1024
1568215 1712
1568287 0
1568395 1
1568410 265
1568416 53
1568446 0
1568470 1240
1568536 795
1568559 837
1568698 154
1568737 0
1568791 0
1568842 303
1568978 2
1569159 585
1569313 206
1569337 118
1569364 3448
1569406 39
1569422 29
1569434 0
1569442 171
1569496 1
1569574 72
1569608 391
1569657 0
1569774 442
1569829 402
1569950 67
1569969 1009
1570107 637
1570178 0
1570243 1669
1570350 243
1570354 2222
1570374 0
1570508 0
1570646 1
1570696 3
1570725 495
1570743 71
1570779 405
1570847 0
1570980 614
1571012 8
1571035 0
1571057 1239
1571089 586
1571265 0
1571279 147
1571358 469
1571374 0
1571496 0
1571540 0
1571551 0
1571564 0
1571712 29
1571727 358
1571832 1
1571954 300
1572001 347
1572043 40
1572064 0
1572079 0
1572128 1
1572286 45
1572333 0
1572503 53
1572759 0
1572831 732
1572888 0
1572918 137
1573122 15
1573448 10
1573598 524
1573673 443
1573692 0
1573882 0
1573912 0
1573925 3
1573927 127
1573941 0
1573947 0
1573949 0
1573958 0
1573960 0
1574006 0
1574021 234
1574024 37
1574082 915
1574222 5
1574229 16
1574236 0
1574272 0
1574307 346
1574325 107
1574609 83
1574611 2545
1574748 31
1574767 1
1574774 516
1574779 190
1574851 941
1574935 0
1574964 2
1574970 0
1575004 54
1575142 418
1575241 0
1575427 0
1575451 0
1575550 380
1575553 7
1575595 2
1575628 143
1575654 296
1575749 12
1575779 3
1575815 149
1575820 278
1575835 55
1575843 1229
1575855 0
1575910 133
1575919 1209
1575988 0
1576018 0
1576036 48
1576120 0
1576219 488
1576256 15
1576405 0
1576429 0
1576531 60
1576579 255
1576662 2
1576710 0
1576734 102
1576796 3
1576802 0
1576807 56
1576864 0
1576873 6
1577021 0
1577279 0
1577281 199
1577446 1
1577469 1
1577505 0
1577520 2
1577526 0
1577530 0
1577546 2
1577587 0
1577649 0
1577698 0
1577740 0
1577859 0
1577881 0
1577956 1
1577988 0
1578058 0
1578109 0
1578127 0
1578208 0
1578243 0
1578387 0
1578456 0
1578491 0
1578576 0
1578616 0
1578696 0
1578763 0
1578796 0
1578920 0
1578932 0
1579026 0
1579049 0
1579538 0
1579552 0
1579571 0
1579578 0
1579587 65
1579594 191
1579621 1075
1579626 1912
1579656 236
1579728 0
1579749 53
1579764 0
1579822 14
1579863 1343
1579920 0
1579950 0
1580092 161
1580234 7
1580284 0
1580300 1
1580346 2
1580412 678
1580455 0
1580481 0
1580483 0
1580490 0
1580494 0
1580521 298
1580536 33
1580549 53
1580589 0
1580606 0
1580676 0
1580755 0
1580770 0
1580779 5
1580865 1
1581059 314
1581071 0
1581075 645
1581105 35
1581173 1834
1581203 2101
1581275 1092
1581296 5025
1581311 2826
1581410 693
1581467 0
1581474 162
1581671 3547
1581783 1
1581893 135
1581963 292
1581986 5431
1582046 460
1582060 0
1582071 0
1582076 0
1582089 0
1582094 0
1582102 0
1582106 0
1582154 426
1582427 0
1582608 0
1582610 0
1582659 0
1582663 0
1582677 0
1582695 0
1582785 0
1582887 0
1583109 31
1583181 308
1583197 3
1583238 0
1583278 1205
1583366 6
1583389 98
1583495 0
1583498 0
1583767 0
1583785 123
1583864 0
1583904 0
1584029 172
1584149 8
1584194 99
1584212 107
1584271 430
1584326 0
1584354 0
1584432 0
1584495 491
1584516 7
1584536 0
1584551 0
1584617 0
1584716 0
1584751 0
1584769 0
1584825 0
1584886 0
1584932 0
1585117 0
1585154 0
1585193 184
1585229 0
1585254 0
1585275 0
1585439 0
1585446 0
1585506 0
1585570 0
1585671 0
1585897 0
1585961 0
1586038 1
1586070 0
1586102 0
1586211 575
1586300 1908
1586342 363
1586352 141
1586376 0
1586466 5
1586573 0
1586588 0
1586615 0
1586713 75
1586721 0
1586727 0
1586737 37
1586813 0
1586821 0
1587066 27
1587077 12
1587105 382
1587218 197
1587278 0
1587300 319
1587343 0
1587413 3
1587497 406
1587594 1740
1587606 121
1587650 108
1587652 1059
1587696 1160
1587719 14
1587739 0
1587943 0
1587967 39
1588008 119
1588065 0
1588094 426
1588148 343
1588185 0
1588431 0
1588482 367
1588494 9
1588555 72
1588659 1
1588724 0
1588793 0
1588960 0
1589129 0
1589140 0
1589153 120
1589225 35
1589354 2802
1589411 367
1589438 4790
1589449 1
1589719 469
1589730 1168
1589888 31
1589967 99
1590022 343
1590216 446
1590280 0
1590317 14
1590339 0
1590385 647
1590389 0
1590447 0
1590550 0
1590562 0
1590619 0
1590652 0
1590714 0
1591081 0
1591093 0
1591288 0
1591342 0
1591397 0
1591417 0
1591454 0
1591510 0
1591573 0
1591944 0
1591960 0
1591981 0
1592062 0
1592205 0
1592213 0
1592238 0
1592352 0
1592467 0
1592504 175
1592536 1
1592588 0
1592627 0
1592665 0
1592733 0
1592755 0
1592850 2
1592876 1423
1592975 361
1592977 1594
1592999 2
1593020 908
1593140 23
1593148 1
1593171 0
1593206 1
1593243 0
1593323 3
1593398 24
1593473 0
1593515 71
1593581 61
1593597 592
1593777 0
1593966 0
1593976 0
1594030 3
1594035 3139
1594039 1543
1594060 435
1594102 1526
1594135 785
1594161 0
1594177 561
1594199 0
1594288 160
1594330 0
1594348 475
1594399 262
1594429 5
1594441 0
1594524 200
1594564 174
1594590 81
1594972 0
1595374 0
1595433 0
1595520 0
1595530 0
1595545 0
1595591 0
1595610 0
1595654 3
1595682 123
1595710 32
1595751 40
1595758 370
1595913 0
1595993 0
1596026 0
1596043 54
1596080 0
1596105 80
1596137 0
1596196 69
1596321 81
1596400 433
1596463 594
1596470 0
1596543 53
1596654 266
1596696 31
1596709 0
1596729 0
1596750 182
1596752 760
1596773 0
1596782 72
1596923 42
1596959 113
1596964 0
1597078 0
1597105 9
1597170 0
1597485 9
1597617 81
1597762 104
1597770 297
1597863 0
1598058 2
1598076 0
1598095 0
1598101 1
1598155 0
1598664 0
1598774 0
1598784 0
1598814 0
1598841 0
1598852 2
1598881 1
1598894 6
1598935 1
1599085 0
1599128 20
1599173 0
1599179 0
1599197 0
1599209 0
1599212 160
1599242 66
1599309 0
1599356 59
1599422 0
1599440 67
1599536 0
1599549 346
1599551 10
1599596 455
1599646 574
1599654 1562
1599717 144
1599766 1
1599979 259
1600205 1303
1600318 7
1600374 0
1600398 0
1600480 13
1600484 655
1600611 464
1600677 1624
1600756 254
1600758 363
1600835 564
1600837 5019
1600839 1069
1600921 0
1600930 7
1601035 630
1601041 2668
1601050 75
1601052 1053
1601060 348
1601084 0
1601183 0
1601418 0
1601429 372
1601438 416
1601440 185
1601585 0
1601672 5
1601689 246
1601726 0
1601752 706
1601776 34
1601849 0
1601858 56
1601885 0
1601907 6
1601934 205
1601958 0
1601970 0
1601975 1679
1602041 0
1602079 0
1602160 126
1602164 404
1602221 0
1602228 0
1602244 0
1602286 0
1602322 89
1602368 0
1602411 0
1602418 939
1602514 303
1602595 282
1602670 0
1602728 895
1602730 57
1602760 163
1602913 533
1602922 164
1603018 151
1603392 108
1603442 0
1603504 884
1603532 0
1603805 0
1603849 85
1603922 644
1603933 398
1603998 152
1604064 1360
1604184 0
1604218 610
1604293 327
1604344 0
1604353 622
1604402 8
1604431 72
1604494 0
1604509 0
1604524 0
1604641 527
1604670 160
1604685 53
1604717 0
1604735 0
1604744 0
1604807 790
1604814 2149
1604831 851
1604853 740
1604922 63
1604995 25
1605061 1
1605075 0
1605118 752
1605144 73
1605214 1934
1605319 1851
1605396 0
1605436 0
1605456 342
1605470 9
1605713 0
1605817 51
1605857 7
1605921 0
1605929 0
1605941 0
1605960 0
1605970 524
1606018 0
1606043 4
1606144 708
1606155 0
1606216 135
1606241 0
1606312 216
1606314 0
1606338 14
1606349 0
1606385 1602
1606484 0
1606501 189
1606624 92
1606644 51
1606773 247
1606788 234
1606797 253
1606812 0
1606821 925
1606839 1
1606887 22
1606917 100
1607071 126
1607130 14
1607181 5
1607196 54
1607208 38
1607235 0
1607276 0
1607280 535
1607283 8
1607298 831
1607301 1
1607333 0
1607373 976
1607375 781
1607423 313
1607487 0
1607502 0
1607572 0
1607653 57
1607667 0
1607706 3
1607741 433
1607808 0
1607885 0
1607893 145
1607948 0
1607968 0
1607970 39
1607990 31
1608038 39
1608045 4404
1608180 37
1608203 4
1608212 1350
1608221 0
1608242 341
1608303 55
1608332 0
1608437 3
1608481 1709
1608533 59
1608648 398
1608725 1387
1608738 910
1608845 3
1608920 0
1608957 0
1609154 3152
1609158 110
1609169 0
1609295 936
1609298 173
1609412 4
1609529 0
1609706 0
1609748 2
1610074 0
1610144 5
1610146 0
1610398 0
1610533 0
1610638 0
1610674 0
1610683 0
1610872 0
1610923 0
1610944 0
1611055 0
1611084 0
1611145 1
1611169 0
1611223 0
1611296 0
1611319 0
1611353 0
1611390 1272
1611457 931
1611507 375
1611533 24
1611558 1258
1611621 1466
1611625 414
1611856 130
1611952 6
1611962 0
1611983 1601
1612015 0
1612061 0
1612079 430
1612109 1895
1612173 1321
1612202 128
1612205 247
1612247 137
1612292 1170
1612537 16
1612561 0
1612567 0
1612582 0
1612588 0
1612609 0
1612624 0
1612630 0
1612651 206
1612728 249
1612792 0
1612829 103
1612870 418
1612876 329
1612878 326
1612909 311
1612959 244
1612973 0
1613008 133
1613014 0
1613056 0
1613141 0
1613212 0
1613243 290
1613266 0
1613289 3
1613320 0
1613358 0
1613368 0
1613729 0
1613742 0
1613865 0
1613992 0
1614012 0
1614056 0
1614067 0
1614147 0
1614150 0
1614258 0
1614276 0
1614324 155
1614354 0
1614433 0
1614830 0
1614857 0
1614891 0
1614926 0
1614933 0
1615118 0
1615149 0
1615234 1
1615314 0
1615331 0
1615393 0
1615467 0
1615496 0
1615530 0
1615583 0
1615615 0
1615666 0
1615669 0
1615704 0
1615759 0
1615798 0
1615800 0
1615846 0
1615879 0
1615956 0
1616039 0
1616074 0
1616190 0
1616206 0
1616347 0
1616366 289
1616374 232
1616386 271
1616394 509
1616467 0
1616506 0
1616569 0
1616717 1
1616765 0
1616802 228
1616865 252
1616882 117
1616886 333
1617018 213
1617049 60
1617063 51
1617135 26
1617279 351
1617288 1162
1617317 0
1617419 899
1617426 367
1617461 0
1617467 502
1617475 793
1617509 80
1617623 36
1617693 2402
1617783 1645
1617824 1666
1617829 0
1617892 0
1617895 0
1617925 0
1618013 0
1618062 202
1618068 0
1618082 19
1618109 53
1618124 909
1618193 0
1618364 0
1618463 266
1618465 383
1618586 0
1618700 2
1618749 95
1618889 51
1618994 0
1619057 17
1619091 0
1619158 1
1619183 6
1619425 1488
1619445 0
1619500 65
1619512 9
1619609 0
1619667 187
1619695 0
1619739 233
1619758 1568
1619765 340
1619778 747
1619800 881
1619802 704
1619924 40
1619957 569
1620072 0
1620085 0
1620103 1067
1620115 25
1620190 175
1620211 1148
1620246 647
1620375 684
1620400 1
1620412 0
1620452 369
1620553 18
1620601 2590
1620613 0
1620631 297
1620770 29
1620779 0
1620818 0
1620871 19
1621009 49
1621051 73
1621121 0
1621136 0
1621147 245
1621273 74
1621294 151
1621384 1323
1621460 1
1621609 2
1621628 826
1621651 0
1621791 1
1621865 0
1622089 0
1622148 359
1622208 0
1622460 29
1622682 3
1622708 929
1622735 0
1622848 0
1622910 0
1622931 292
1623002 579
1623125 1184
1623157 0
1623175 0
1623257 380
1623399 160
1623481 292
1623568 837
1623698 2194
1623715 0
1623792 0
1623842 0
1623998 73
1624090 103
1624237 0
1624303 0
1624400 0
1624427 0
1624448 411
1624461 202
1624497 226
1624535 0
1624550 1
1624631 3
1624715 0
1624727 0
1624830 1711
1624872 0
1624880 0
1624946 0
1625035 0
1625151 332
1625171 617
1625270 20
1625419 0
1625483 20
1625494 222
1625626 454
1625662 2739
1625881 46
1625909 0
1625927 0
1626019 0
1626199 87
1626202 2
1626249 1
1626262 0
1626343 24
1626441 4
1626541 1
1626718 0
1626814 0
1626897 0
1626921 0
1627001 144
1627189 74
1627227 463
1627242 127
1627317 0
1627347 0
1627356 533
1627536 0
1627557 0
1627582 0
1627639 3
1627896 548
1628033 0
1628084 72
1628102 173
1628152 0
1628191 0
1628308 0
1628314 0
1628488 0
1628608 0
1628740 0
1628791 0
1628821 1
1628908 0
1628923 0
1628970 0
1629388 0
1629511 0
1629520 0
1629589 0
1629685 0
1629691 0
1629748 0
1629916 0
1629928 0
1630030 0
1630104 0
1630147 0
1630169 0
1630241 435
1630274 3
1630282 0
1630306 439
1630318 0
1630344 15
1630392 55
1630406 1094
1630444 0
1630456 196
1630584 129
1630639 702
1630700 0
1630724 0
1631003 27
1631459 0
1631468 0
1631763 87
1631927 0
1631984 1
1632215 696
1632233 3
1632260 0
1632269 0
1632287 49
1632443 0
1632704 0
1632890 0
1632932 4
1633049 4
1633142 142
1633187 0
1633244 0
1633280 450
1633382 0
1633541 0
1633700 0
1633876 0
1633910 0
1634069 0
1634368 933
1634388 63
1634443 76
1634580 2833
1634681 683
1634727 0
1634767 0
1634770 544
1634792 0
1634822 1
1634849 1
1634916 16
1634965 42
1634974 363
1634986 130
1634989 142
1635023 1
1635070 0
1635095 0
1635105 0
1635147 0
1635268 0
1635381 0
1635437 0
1635449 0
1635511 0
1635552 0
1635629 0
1635641 0
1635713 0
1635770 0
1635827 0
1635890 0
1636001 1386
1636118 604
1636130 446
1636285 0
1636489 1226
1636546 1138
1636657 1
1637125 2
1637143 0
1637302 121
1637478 67
1637512 2
1637671 0
1637970 247
1637990 20
1638045 363
1638149 350
1638212 60
1638283 1115
1638329 0
1638369 5
1638372 1327
1638409 1676
1638667 7
1638690 7
1638775 1519
1638960 412
1639090 0
1639120 644
1639174 25
1639187 231
1639268 0
1639417 487
1639644 12
1639670 1874
1639675 33
1639753 0
1639873 920
1639947 485
1639974 45
1640011 212
1640083 2
1640251 265
1640265 749
1640269 1619
1640307 18
1640374 145
1640438 0
1640472 1399
1640509 17
1640527 450
1640616 29
1640666 8
1640834 751
1640865 0
1640875 3
1640910 0
1640971 13
1640975 1198
1641022 9339
1641087 0
1641105 35
1641234 2192
1641352 334
1641482 13
1641541 0
1641561 0
1641607 0
1641620 0
1641630 0
1641746 0
1641771 0
1641859 0
1641977 0
1642057 0
1642115 0
1642177 0
1642266 0
1642314 0
1642418 976
1642433 320
1642442 2720
1642445 59
1642594 0
1642671 1
1642744 0
1642804 0
1642833 0
1642992 0
1643018 0
1643206 0
1643397 0
1643470 0
1643500 0
1643739 0
1643857 0
1643898 0
1643929 0
1643974 0
1644051 0
1644189 0
1644199 0
1644206 0
1644210 0
1644228 0
1644379 361
1644477 0
1644487 2428
1644621 0
1644663 0
1644679 0
1644720 0
1644774 0
1644996 0
1645008 0
1645066 0
1645110 0
1645251 0
1645298 0
1645307 0
1645419 0
1645461 0
1645594 0
1645681 0
1645719 0
1645723 0
1645729 0
1645744 0
1645764 0
1646054 574
1646120 0
1646149 100
1646172 459
1646209 0
1646223 0
1646278 0
1646501 0
1646543 0
1646626 0
1646729 1
1646799 0
1646928 67
1647082 0
1647088 0
1647289 0
1647358 0
1647398 0
1647401 0
1647410 0
1647421 0
1647437 0
1647439 0
1647479 0
1647485 0
1647495 0
1647519 0
1647532 0
1647540 0
1647545 0
1647561 0
1647564 0
1647582 0
1647609 0
1647613 0
1647655 0
1647724 0
1647733 0
1647737 0
1647863 0
1647957 0
1647981 0
1648035 0
1648093 0
1648159 0
1648162 0
1648240 0
1648276 0
1648295 0
1648336 0
1648351 0
1648392 0
1648456 0
1648488 0
1648511 0
1648515 0
1648573 0
1648648 0
1648708 0
1648762 0
1648792 0
1648801 0
1648837 0
1648903 0
1648936 0
1649026 0
1649197 0
1649274 0
1649296 0
1649302 0
1649380 0
1649473 0
1649702 0
1649737 0
1649739 0
1649788 0
1649881 0
1649922 0
1649942 0
1649997 0
1650222 0
1650303 0
1650305 0
1650546 0
1650563 0
1650643 0
1650733 0
1650875 0
1650899 0
1650922 0
1650998 0
1651206 0
1651301 0
1651343 0
1651361 0
1651376 0
1651454 0
1651484 0
1651611 0
1651740 0
1651768 0
1651839 0
1651974 0
1652016 0
1652213 0
1652247 0
1652266 1
1652334 0
1652366 0
1652412 0
1652464 0
1652593 0
1652697 0
1652792 0
1652816 0
1652867 0
1652951 0
1653009 0
1653105 0
1653140 0
1653226 0
1653342 0
1653626 1
1653797 126
1653905 757
1653932 1460
1653968 0
1654039 131
1654166 344
1654196 690
1654211 5
1654268 0
1654391 427
1654397 0
1654421 0
1654491 639
1654556 416
1654584 109
1654661 0
1654720 76
1654751 156
1654782 327
1654799 1427
1654811 1381
1654890 922
1655087 63
1655147 1393
1655327 0
1655414 517
1655442 0
1655492 1141
1655567 402
1655577 378
1655610 500
1655707 0
1655868 413
1655902 801
1655912 1
1656139 1
1656419 3
1656462 367
1656537 180
1656646 5
1656700 0
1656745 1160
1656757 1024
1656762 68
1656798 1
1656820 10
1656828 0
1656871 0
1656912 0
1656985 191
1657066 0
1657117 264
1657164 364
1657176 158
1657504 0
1657535 10
1657633 323
1657675 33
1657758 0
1657799 139
1657982 0
1658012 1378
1658168 1
1658176 126
1658268 0
1658284 757
1658665 2416
1658689 142
1658890 0
1658934 1017
1658969 0
1659007 2
1659049 2
1659097 82
1659295 226
1659324 1415
1659375 190
1659442 0
1659685 92
1659799 1
1659858 2082
1659926 115
1659940 269
1660057 407
1660097 104
1660203 28
1660210 192
1660227 0
1660267 264
1660364 2
1660376 417
1660394 1262
1660405 249
1660464 566
1660618 2364
1660667 0
1660748 0
1660766 20
1660821 4
1660835 0
1660857 0
1661019 0
1661058 1
1661098 192
1661135 0
1661170 0
1661243 1
1661297 0
1661354 0
1661397 2
1661418 0
1661468 0
1661688 32
1661752 0
1661841 0
1661848 0
1661859 0
1662147 0
1662243 0
1662258 0
1662287 113
1662304 0
1662347 27
1662352 192
1662376 0
1662435 54
1662452 0
1662486 0
1662494 1986
1662686 0
1662750 89
1662769 0
1662793 0
1662986 162
1663006 0
1663119 0
1663125 0
1663230 123
1663246 0
1663270 0
1663273 0
1663382 0
1663394 0
1663418 0
1663545 0
1663591 0
1663636 0
1663654 0
1663697 0
1663699 0
1663719 0
1663730 0
1663804 0
1663837 0
1663978 0
1663996 0
1664083 0
1664156 0
1664177 0
1664242 1
1664272 0
1664297 0
1664328 0
1664357 0
1664419 0
1664431 0
1664452 0
1664476 0
1664479 0
1664586 0
1664808 0
1664866 1
1664872 1
1664964 0
1664980 0
1665037 0
1665077 0
1665088 0
1665202 0
1665339 0
1665454 0
1665493 0
1665500 0
1665583 0
1665604 0
1665771 0
1665811 0
1665839 0
1665934 0
1665950 0
1665973 0
1665982 0
1666040 0
1666108 0
1666114 544
1666169 448
1666180 108
1666216 0
1666249 0
1666456 0
1666492 0
1666504 0
1666516 0
1666762 290
1666776 27
1666799 0
1666850 395
1666860 25
1666881 0
1666891 0
1666908 76
1666973 21
1667081 0
1667100 0
1667211 0
1667295 0
1667359 0
1667383 0
1667442 0
1667522 0
1667541 0
1667846 0
1667898 0
1667946 0
1668001 0
1668022 0
1668061 0
1668154 0
1668190 0
1668205 1
1668262 10
1668276 0
1668295 0
1668382 25
1668394 6
1668403 530
1668406 274
1668582 0
1668758 1528
1668797 1605
1668890 33
1668941 2489
1668998 191
1669031 169
1669126 385
1669139 7
1669203 196
1669322 1
1669441 0
1669637 0
1669783 0
1669853 0
1669860 0
1669907 0
1669940 0
1669945 0
1669954 1
1670013 0
1670051 0
1670201 0
1670267 0
1670567 0
1670605 0
1671213 0
1671278 0
1671312 72
1671317 0
1671376 482
1671408 0
1671438 0
1671473 1
1671597 0
1671806 0
1671879 0
1671895 0
1672052 0
1672118 0
1672211 0
1672247 0
1672274 0
1672347 0
1672382 741
1672416 163
1672458 1
1672545 0
1672587 0
1672593 0
1672623 12
1672657 491
1672833 0
1672883 2857
1673115 27
1673202 3546
1673212 873
1673216 753
1673226 50
1673244 0
1673255 1101
1673341 0
1673383 5
1673397 5
1673428 132
1673480 0
1673499 0
1673663 0
1673711 0
1673846 0
1673852 0
1673896 0
1673992 0
1674006 0
1674054 0
1674130 0
1674132 0
1674171 0
1674237 0
1674284 0
1674538 0
1674574 0
1674580 0
1674673 0
1674745 0
1674780 0
1674976 0
1675009 0
1675097 0
1675149 0
1675168 0
1675187 0
1675236 0
1675244 0
1675263 0
1675267 0
1675280 0
1675344 0
1675362 0
1675420 0
1675434 0
1675575 0
1675593 0
1675626 0
1675697 0
1675775 1
1675813 0
1675839 0
1675885 0
1675914 0
1675922 0
1675924 0
1676012 0
1676304 418
1676366 852
1676387 1238
1676420 1389
1676492 2
1676762 153
1676797 0
1676847 0
1676896 145
1676929 0
1676934 493
1676964 54
1677053 100
1677204 813
1677373 2105
1677523 196
1677525 489
1677531 68
1677676 1250
1677709 1379
1677724 314
1677987 0
1678004 1
1678135 688
1678222 360
1678228 737
1678274 1660
1678443 421
1678473 691
1678487 0
1678540 2648
1678579 231
1678586 0
1678641 37
1678652 322
1678786 1319
1678836 945
1678906 2117
1678930 1859
1679014 247
1679060 1
1679103 1241
1679106 9
1679190 640
1679216 44
1679280 0
1679316 0
1679400 0
1679431 0
1679433 127
1679468 0
1679481 0
1679526 0
1679529 0
1679541 0
1679557 0
1679622 0
1679624 0
1679642 1
1679684 0
1679719 5
1679746 0
1679763 0
1679772 672
1679774 44
1679812 0
1679870 800
1679877 0
1679885 0
1679908 0
1679956 0
1680002 34
1680037 81
1680068 0
1680092 0
1680156 2
1680160 0
1680189 0
1680227 0
1680242 0
1680283 1
1680342 0
1680498 1581
1680507 358
1680595 60
1680669 204
1680718 1702
1680721 62
1680840 464
1680930 450
1680948 192
1680964 1070
1680988 15
1681004 9
1681015 0
1681038 140
1681065 194
1681130 249
1681206 161
1681242 3209
1681272 2781
1681287 268
1681307 158
1681322 1467
1681348 0
1681354 0
1681464 2632
1681622 164
1681630 0
1681658 1916
1681738 501
1681838 2
1681844 99
1681921 0
1681979 0
1681996 2771
1682059 300
1682061 15
1682080 368
1682086 90
1682089 533
1682093 960
1682130 0
1682170 44
1682188 164
1682249 72
1682294 0
1682331 679
1682580 844
1682622 2
1682892 0
1683007 832
1683088 0
1683277 195
1683507 0
1683567 19
1683613 0
1683825 0
1683885 224
1684002 0
1684055 0
1684131 174
1684186 890
1684188 809
1684227 0
1684275 0
1684287 497
1684317 0
1684356 0
1684425 3
1684584 72
1684680 719
1684686 725
1684731 0
1684779 30
1684824 0
1684848 0
1684903 0
1684937 0
1685030 0
1685271 432
1685274 2096
1685460 197
1685575 0
1685648 206
1685727 1942
1685753 1
1685769 7
1685818 324
1686150 110
1686243 401
1686255 0
1686290 0
1686297 0
1686385 0
1686396 0
1686440 0
1686466 9
1686496 40
1686502 101
1686597 683
1686615 0
1686712 0
1686756 499
1686807 58
1686874 109
1687207 1126
1687247 22
1687568 3086
1687857 0
1687866 93
1687870 0
1687875 0
1687882 112
1687886 0
1687890 951
1687928 1208
1688106 2477
1688265 359
1688286 0
1688463 0
1688642 2517
1688718 465
1688776 110
1688823 582
1688860 1111
1688932 0
1688944 0
1688961 0
1688969 3
1689126 465
1689171 30
1689201 397
1689228 1
1689241 892
1689304 604
1689345 222
1689376 1358
1689415 957
1689484 0
1689540 36
1689565 20
1689619 1009
1689662 648
1689694 0
1689711 43
1689721 528
1689739 368
1689751 616
1689833 44
1689847 3
1689868 1034
1689958 45
1689988 195
1690097 374
1690114 7
1690166 1384
1690221 286
1690330 1167
1690367 378
1690377 491
1690400 87
1690427 353
1690620 1557
1690675 430
1690689 248
1690801 1210
1690817 983
1690822 11
1690866 176
1690873 606
1690877 2691
1690892 1471
1690907 858
1691037 48
1691154 429
1691165 5
1691196 47
1691199 346
1691261 0
1691305 0
1691336 0
1691340 23
1691398 0
1691408 0
1691427 0
1691456 0
1691464 33
1691470 0
1691475 0
1691506 0
1691520 0
1691534 0
1691554 0
1691557 0
1691579 0
1691640 0
1691679 0
1691696 0
1691700 0
1691722 0
1691735 0
1691743 0
1691756 0
1691769 0
1691880 0
1691886 212
1691900 98
1691916 0
1691946 0
1691959 0
1691969 0
1692019 71
1692026 0
1692042 0
1692109 1260
1692126 0
1692140 0
1692152 0
1692173 0
1692191 0
1692210 0
1692295 0
1692312 135
1692315 246
1692336 7
1692362 1
1692386 0
1692402 764
1692406 137
1692468 1078
1692521 86
1692534 2
1692565 4
1692612 162
1692634 39
1692648 0
1692664 0
1692667 0
1692691 0
1692709 487
1692735 0
1692767 0
1692775 0
1692798 0
1692810 0
1692849 0
1692870 0
1692922 0
1692997 0
1693025 0
1693038 1
1693073 0
1693079 0
1693211 0
1693224 1283
1693227 0
1693273 0
1693286 0
1693319 110
1693368 0
1693398 0
1693403 1
1693410 1
1693423 0
1693450 0
1693467 0
1693517 0
1693541 0
1693553 0
1693560 340
1693582 0
1693584 0
1693617 0
1693626 0
1693634 0
1693700 1
1693715 1
1693725 1
1693760 0
1693767 0
1693782 0
1693837 0
1693845 0
1693875 2
1693889 0
1693900 0
1693919 1
1693961 0
1693975 0
1693991 570
1694050 445
1694086 9
1694138 77
1694174 867
1694191 178
1694193 499
1694245 125
1694248 2465
1694255 1026
1694258 462
1694345 0
1694356 649
1694370 0
1694407 0
1694422 0
1694438 0
1694463 43
1694465 4
1694546 1279
1694651 193
1694750 2785
1694794 382
1694835 3
1694883 0
1694897 67
1694908 288
1694929 1859
1694983 25
1695027 110
1695086 299
1695110 389
1695242 0
1695255 0
1695274 1
1695284 115
1695335 1025
1695337 58
1695339 50
1695371 0
1695412 112
1695422 675
1695458 598
1695461 0
1695476 0
1695484 0
1695494 0
1695532 0
1695572 0
1695586 0
1695643 0
1695660 956
1695675 0
1695688 0
1695699 0
1695732 0
1695800 0
1695834 0
1695867 0
1695888 0
1695891 2
1695929 0
1695957 0
1695977 0
1695986 0
1696016 0
1696039 0
1696058 40
1696061 0
1696094 0
1696110 0
1696210 0
1696227 0
1696229 42
1696246 2
1696294 0
1696340 87
1696366 151
1696370 0
1696378 6
1696388 222
1696399 1016
1696528 98
1696531 122
1696626 15
1696628 1228
1696718 58
1696722 6
1696740 923
1696749 0
1696774 0
1696828 0
1696830 526
1696839 0
1696848 0
1696862 0
1696873 652
1696902 0
1696929 0
1696988 0
1696995 0
1697026 0
1697034 0
1697054 0
1697069 0
1697100 0
1697151 73
1697162 0
1697216 406
1697258 0
1697267 0
1697317 0
1697319 0
1697334 166
1697373 0
1697387 0
1697391 0
1697439 0
1697444 0
1697451 0
1697504 0
1697511 0
1697591 0
1697607 0
1697609 0
1697625 0
1697644 0
1697741 1528
1697761 1
1697770 0
1697817 1128
1697849 56
1697881 0
1697889 0
1697933 0
1697983 1041
1698007 38
1698030 235
1698051 859
1698096 364
1698105 26
1698161 0
1698208 582
1698252 10
1698266 1225
1698269 1088
1698331 869
1698338 24
1698363 773
1698375 693
1698485 1567
1698521 853
1698555 387
1698558 2628
1698628 0
1698662 466
1698668 732
1698735 2431
1698748 3
1698817 1297
1698895 0
1698925 0
1698989 0
1699056 913
1699073 1
1699202 7419
1699217 0
1699230 47
1699274 383
1699290 3844
1699295 51
1699335 4
1699346 57
1699359 2075
1699404 79
1699429 221
1699466 239
1699497 721
1699515 954
1699685 4
1699726 1100
1699796 2134
1699826 965
1699911 1821
1699919 1
1699938 101
1699952 0
1699968 8
1699992 0
1700004 0
1700078 283
1700091 0
1700153 0
1700157 1529
1700163 13
1700185 916
1700226 111
1700229 0
1700274 0
1700325 142
1700423 296
1700580 0
1700663 0
1700692 0
1700713 373
1700717 0
1700725 0
1700742 0
1700805 1797
1700853 8
1700927 326
1700955 0
1700997 2678
1701040 213
1701051 0
1701080 0
1701091 973
1701149 379
1701158 425
1701178 1
1701235 1369
1701267 119
1701298 591
1701360 0
1701381 10
1701442 669
1701454 276
1701473 51
1701494 113
1701596 129
1701612 6
1701662 654
1701672 247
1701698 710
1701731 25
1701811 2111
1701895 44
1702028 0
1702058 23
1702100 543
1702293 22
1702333 203
1702379 324
1702383 68
1702441 362
1702722 36
1702863 255
1702937 400
1702999 0
1703009 1207
1703012 1268
1703119 1797
1703149 310
1703212 198
1703254 512
1703320 1451
1703449 655
1703515 813
1703530 0
1703548 1196
1703554 20
1703572 152
1703584 73
1703601 0
1703694 0
1703710 1434
1703712 106
1703746 0
1703758 366
1703890 1426
1703911 55
1704141 0
1704181 0
1704345 0
1704453 0
1704528 0
1704621 0
1704684 0
1704789 50
1704886 0
1704891 0
1704893 0
1704964 0
1705029 0
1705118 0
1705214 249
1705454 9
1705479 131
1705525 109
1705643 143
1705699 81
1705808 0
1705853 402
1705859 0
1705876 2
1705880 1101
1705891 57
1705913 0
1706035 105
1706053 10
1706093 1010
1706188 1330
1706269 0
1706290 0
1706381 1
1706411 0
1706441 4343
1706476 0
1706501 1
1706566 0
1706606 639
1706644 5
1706676 64
1706724 119
1706771 19
1706869 0
1706878 150
1706992 72
1707047 0
1707069 397
1707093 111
1707118 0
1707201 722
1707279 0
1707314 202
1707386 7
1707407 0
1707455 0
1707493 0
1707914 2
1707977 536
1708016 664
1708034 5
1708147 0
1708216 1
1708238 0
1708265 0
1708355 0
1708367 110
1708478 305
1708571 70
1708643 767
1708663 275
1708665 527
1708753 1
1708781 0
1708788 0
1708793 0
1708804 0
1708829 0
1708835 0
1708854 658
1708857 682
1709022 0
1709064 407
1709199 97
1709205 0
1709211 0
1709226 1
1709256 0
1709299 67
1709495 392
1709505 0
1709527 0
1709550 0
1709589 3
1709612 160
1709626 30
1709672 0
1709697 1
1709719 0
1709754 100
1709937 10
1709948 73
1710076 40
1710090 0
1710149 283
1710243 273
1710247 232
1710470 0
1710601 3306
1710682 127
1710689 10
1710695 0
1710701 103
1710713 0
1710813 2204
1710897 290
1710986 0
1711033 893
1711049 515
1711064 966
1711167 2869
1711175 302
1711187 0
1711277 238
1711304 249
1711338 845
1711343 694
1711397 1205
1711505 33
1711523 190
1711554 363
1711562 1329
1711625 702
1711645 272
1711661 1089
1711734 138
1711881 685
1711941 3
1711964 297
1712006 0
1712035 0
1712044 2335
1712066 2086
1712076 816
1712096 1173
1712160 211
1712234 3052
1712295 1517
1712382 0
1712389 0
1712438 0
1712440 14
1712454 518
1712471 277
1712504 0
1712530 154
1712538 0
1712544 5
1712637 0
1712692 189
1712805 188
1712812 90
1712821 13
1712868 0
1712898 0
1712908 42
1712911 67
1712920 288
1712971 0
1713002 100
1713077 8277
1713108 1
1713147 271
1713191 542
1713287 153
1713298 0
1713320 469
1713322 1183
1713359 1056
1713439 2
1713553 0
1713588 0
1713715 10
1713741 0
1713828 259
1714018 1
1714051 251
1714106 212
1714231 2
1714254 1135
1714262 487
1714301 712
1714321 779
1714374 768
1714392 0
1714437 239
1714457 138
1714828 314
1714871 800
1714873 213
1714920 209
1714943 0
1714946 81
1714991 0
1715015 0
1715021 12
1715034 0
1715054 275
1715061 0
1715063 0
1715108 0
1715113 0
1715143 0
1715154 12
1715157 28
1715167 0
1715201 0
1715224 0
1715257 88
1715316 339
1715585 76
1715667 28
1715696 0
1715788 818
1715821 1238
1715904 1307
1715981 92
1716023 384
1716224 91
1716348 197
1716396 361
1716774 943
1716783 0
1716791 1110
1716807 1124
1716841 355
1716966 60
1717262 0
1717308 0
1717567 0
1717617 0
1717623 892
1717660 0
1717669 1
1717687 0
1717722 1
1717804 7
1717919 841
1717923 48
1717968 332
1718028 0
1718085 4
1718100 201
1718146 900
1718181 136
1718197 644
1718211 198
1718364 0
1718430 111
1718593 65
1718644 542
1718667 432
1718676 25
1718747 0
1718882 9
1719065 117
1719128 0
1719218 20
1719309 0
1719335 3
1719460 1556
1719473 0
1719718 41
1719789 0
1719852 117
1719866 228
1719968 0
1720020 77
1720046 94
1720074 0
1720119 156
1720146 78
1720151 1
1720192 135
1720245 133
1720321 0
1720378 0
1720407 0
1720425 0
1720521 0
1720552 0
1720572 0
1720581 199
1720599 0
1720631 352
1720653 0
1720718 0
1720724 2
1720757 283
1720800 0
1720936 69
1720971 4
1721088 0
1721141 8
1721210 0
1721306 1
1721365 1301
1721444 0
1721509 0
1721555 27
1721561 1099
1721614 0
1721684 170
1721687 57
1721717 559
1721800 770
1721903 177
1721964 315
1722243 0
1722281 0
1722287 173
1722308 0
1722471 0
1722480 0
1722516 16
1722617 0
1722675 0
1722780 2213
1722937 0
1722956 1
1723076 106
1723110 2612
1723257 3
1723305 7
1723367 6
1723374 480
1723417 0
1723425 1190
1723472 553
1723533 56
1723587 3
1723650 0
1723767 17
1724001 358
1724131 85
1724141 0
1724226 789
1724325 1091
1724445 628
1724491 0
1724576 1606
1724722 0
1724860 80
1724967 0
1724991 601
1725043 143
1725111 1505
1725143 287
1725189 1498
1725221 0
1725381 2021
1725385 571
1725404 1236
1725434 865
1725558 13
1725698 337
1725709 0
1725804 80
1725840 523
1725993 0
1726034 347
1726062 47
1726065 2175
1726077 672
1726113 50
1726116 667
1726205 451
1726268 69
1726414 0
1726535 0
1726542 2
1726703 0
1726809 0
1726874 0
1726920 15
1727044 0
1727142 772
1727197 0
1727394 219
1727396 685
1727415 1
1727473 0
1727511 0
1727548 0
1727591 0
1727772 0
1727786 0
1727818 0
1727836 0
1727863 267
1727867 171
1727901 1
1727949 0
1727981 2
1727987 25
1727991 0
1727998 0
1728050 0
1728116 0
1728169 0
1728177 9
1728228 85
1728231 2
1728346 1354
1728359 390
1728367 2
1728379 0
1728403 25
1728433 0
1728459 63
1728513 0
1728538 0
1728554 6
1728556 371
1728579 0
1728650 0
1728653 0
1728672 67
1728674 0
1728677 85
1728755 9
1728792 2096
1728796 718
1728829 0
1728888 212
1728929 482
1729023 375
1729078 0
1729166 90
1729193 342
1729265 373
1729285 498
1729364 502
1729484 11
1729490 59
1729574 1299
1729583 0
1729634 130
1729701 108
1729724 235
1729762 245
1729810 138
1729824 388
1729947 0
1729999 0
1730015 0
1730024 134
1730026 0
1730044 0
1730174 1
1730193 4307
1730196 90
1730226 632
1730280 303
1730296 67
1730350 4
1730424 0
1730470 0
1730501 0
1730525 122
1730529 1116
1730539 3
1730642 0
1730664 3
1730692 203
1730756 0
1730918 47
1730967 497
1731031 0
1731114 166
1731221 7
1731246 0
1731288 0
1731321 0
1731361 0
1731372 0
1731392 0
1731404 0
1731439 0
1731473 125
1731482 6
1731520 2
1731554 23
1731638 0
1731650 0
1731675 0
1731694 1
1731707 28
1731730 385
1731775 47
1731784 1
1731790 154
1731878 0
1731890 0
1732181 0
1732187 0
1732307 38
1732321 0
1732357 4
1732419 64
1732452 0
1732548 2364
1732597 0
1732707 0
1732774 0
1732791 533
1732897 4
1732931 0
1732939 0
1733054 122
1733117 1
1733129 46
1733187 0
1733261 65
1733378 287
1733441 7
1733557 407
1733562 179
1733567 0
1733570 0
1733580 0
1733590 0
1733597 366
1733653 347
1733735 858
1733796 0
1733826 129
1733849 0
1733878 2
1733922 28
1733994 8
1734115 0
1734442 0
1734615 74
1734745 0
1734822 0
1734890 0
1734902 0
1734908 17
1735009 3
1735035 6
1735047 0
1735084 42
1735095 85
1735112 0
1735154 3
1735244 248
1735291 104
1735300 2
1735320 0
1735347 57
1735427 784
1735442 72
1735486 103
1735509 0
1735521 76
1735534 709
1735544 282
1735602 1
1735631 572
1735704 0
1735722 544
1735739 670
1735799 0
1735892 0
1735922 1228
1735964 52
1736001 1395
1736004 9
1736010 472
1736168 2
1736210 66
1736278 1
1736340 0
1736349 20
1736420 679
1736527 0
1736534 0
1736594 0
1736654 0
1736663 0
1736699 0
1736720 0
1736744 0
1736752 1
1736762 0
1736869 0
1736912 0
1736933 0
1736937 0
1736975 0
1736996 0
1737050 0
1737059 0
1737074 0
1737134 0
1737159 0
1737204 0
1737215 0
1737273 0
1737290 1
1737294 0
1737324 0
1737350 0
1737392 0
1737422 0
1737440 0
1737474 0
1737489 0
1737520 0
1737533 0
1737571 0
1737629 0
1737737 0
1737749 0
1737772 0
1737785 0
1737846 0
1737866 0
1737944 0
1737952 0
1737966 0
1737989 0
1738007 0
1738044 0
1738070 1
1738117 0
1738178 0
1738193 0
1738229 0
1738253 0
1738280 0
1738397 0
1738407 0
1738553 0
1738571 0
1738588 0
1738625 0
1738627 0
1738682 0
1738687 0
1738735 0
1738742 0
1738800 0
1738863 0
1739016 0
1739034 0
1739107 0
1739147 0
1739181 0
1739250 0
1739303 0
1739452 0
1739566 0
1739625 0
1739665 9
1739708 0
1739736 82
1739800 2562
1739810 0
1739818 0
1739828 220
1739979 0
1739994 94
1740081 1046
1740103 12
1740337 0
1740382 0
1740493 8
1740715 127
1740739 0
1740762 0
1740791 106
1740936 238
1741173 11
1741186 77
1741269 579
1741305 747
1741348 489
1741382 46
1741543 3
1741597 767
1741710 36
1741859 0
1741867 474
1741904 56
1741971 97
1742028 460
1742091 23
1742135 15
1742218 0
1742227 0
1742315 1
1742401 0
1742441 0
1742474 0
1742508 0
1742578 0
1742737 0
1742797 0
1742827 0
1743075 0
1743097 0
1743205 0
1743284 0
1743307 0
1743334 0
1743355 0
1743474 0
1743481 0
1743604 0
1743623 0
1743721 0
1743746 0
1743752 0
1743845 8
1743866 148
1743956 14
1743998 156
1744064 4
1744083 2
1744184 57
1744249 10
1744305 4
1744382 0
1744390 0
1744578 127
1744620 285
1744622 4
1744692 0
1744711 133
1744739 154
1744790 12
1744828 42
1744872 0
1744894 0
1744903 170
1744974 0
1745003 965
1745006 132
1745056 61
1745080 571
1745151 0
1745163 985
1745353 1171
1745391 645
1745404 1341
1745520 6
1745538 498
1745562 470
1745627 2252
1745682 3828
1745782 1347
1745814 1492
1745959 153
1745963 962
1746206 522
1746303 0
1746339 444
1746452 1190
1746550 2231
1746552 1790
1746562 0
1746570 356
1746662 0
1746771 0
1746794 393
1746959 0
1746970 265
1747070 1184
1747144 0
1747154 372
1747183 0
1747386 965
1747459 1086
1747599 1489
1747616 1659
1747618 1835
1747624 0
1747631 95
1747679 879
1747693 90
1747748 0
1747865 0
1747916 0
1748006 0
1748264 0
1748378 0
1748480 0
1748483 1
1748579 0
1748714 0
1748732 0
1748771 0
1748801 0
1748820 0
1748867 0
1748962 0
1749002 0
1749101 0
1749212 0
1749261 0
1749272 0
1749416 0
1749520 1
1749566 0
1749679 0
1749689 0
1749728 0
1749766 0
1749815 0
1749830 0
1749872 0
1749897 0
1750034 0
1750064 0
1750079 0
1750091 0
1750106 0
1750118 0
1750153 0
1750172 0
1750268 0
1750300 0
1750364 0
1750635 0
1750658 0
1750886 0
1750895 0
1751246 47
1751298 77
1751337 24
1751446 0
1751462 0
1751517 1252
1751545 0
1751584 0
1751614 0
1751619 452
1751663 0
1751748 5
1751809 1
1751821 1020
1751833 2
1751917 0
1752001 0
1752007 1
1752115 803
1752139 0
1752142 0
1752178 0
1752203 1407
1752211 0
1752268 117
1752295 3
1752349 0
1752364 416
1752433 13
1752460 0
1752469 0
1752478 869
1752480 262
1752508 280
1752510 96
1752529 0
1752600 72
1752610 9
1752640 0
1752679 0
1752873 0
1752915 286
1753052 1
1753119 814
1753406 55
1753441 661
1753451 129
1753552 1902
1753578 1
1753685 0
1753701 0
1753726 0
1753825 5
1753876 176
1753906 323
1753954 1548
1754046 1
1754098 1510
1754127 1760
1754196 3618
1754289 19
1754411 35
1754528 1083
1754675 6
1754776 783
1754817 1098
1754850 0
1754902 296
1754924 0
1754940 385
1755081 916
1755083 1427
1755126 85
1755229 0
1755262 1
1755298 0
1755342 140
1755366 0
1755393 556
1755439 0
1755501 0
1755527 0
1755549 2
1755574 0
1755649 3414
1755730 0
1755737 1049
1755820 221
1755933 0
1755942 42
1755969 5
1755979 0
1755989 32
1755992 27
1756000 39
1756076 437
1756105 455
1756147 13
1756171 0
1756213 55
1756294 29
1756428 0
1756522 550
1756526 641
1756630 1
1756693 2
1756713 828
1756892 1434
1757014 569
1757090 207
1757124 0
1757255 419
1757276 629
1757388 582
1757404 0
1757437 1790
1757452 118
1757537 673
1757585 1
1757607 121
1757707 0
1757748 0
1757795 2
1757889 0
1757995 0
1758116 113
1758134 0
1758151 569
1758180 2
1758196 0
1758273 356
1758348 0
1758371 2286
1758458 0
1758464 87
1758476 3
1758517 0
1758558 328
1758596 0
1758611 1
1758615 165
1758666 53
1758686 1
1758723 220
1758732 0
1758740 0
1758766 0
1758795 16
1758797 27
1758829 0
1758911 0
1758984 1
1758990 0
1759039 0
1759081 75
1759085 665
1759345 1
1759376 2
1759390 273
1759421 1377
1759430 1033
1759468 0
1759507 118
1759555 79
1759611 918
1759623 0
1759629 4875
1759681 320
1759685 144
1759831 2
1759881 718
1759900 0
1759918 1
1759972 91
1760116 2060
1760184 33
1760205 6
1760229 205
1760286 265
1760299 158
1760331 244
1760371 489
1760417 168
1760473 0
1760502 246
1760724 371
1760778 17
1760873 0
1760923 890
1760927 788
1760964 0
1760969 0
1760979 0
1760996 399
1761001 827
1761019 95
1761032 75
1761070 593
1761085 3347
1761108 1
1761118 4
1761168 0
1761248 0
1761401 328
1761417 715
1761490 0
1761498 176
1761574 1649
1761651 0
1761656 1106
1761687 10
1761714 0
1761727 0
1761738 0
1761818 0
1761856 1
1761904 0
1761953 950
1761957 7
1761978 727
1762059 1039
1762130 0
1762193 970
1762260 431
1762311 367
1762333 0
1762373 0
1762475 0
1762485 669
1762539 180
1762541 1532
1762664 238
1762854 34
1762925 0
1762935 201
1762965 143
1763010 3299
1763012 756
1763102 20
1763139 0
1763187 315
1763247 176
1763319 519
1763328 722
1763391 0
1763403 0
1763477 0
1763522 0
1763547 0
1763584 0
1763620 0
1763622 0
1763627 0
1763638 0
1763725 0
1763761 0
1763765 0
1763806 0
1763851 0
1763909 0
1763954 0
1764046 0
1764205 0
1764215 1
1764289 0
1764418 0
1764466 0
1764559 0
1764603 0
1764629 0
1764700 0
1764706 0
1764715 351
1764758 0
1764769 6
1764867 0
1765012 0
1765049 1
1765086 871
1765151 50
1765221 0
1765225 367
1765280 63
1765311 4
1765353 0
1765424 0
1765437 0
1765445 138
1765459 0
1765468 0
1765593 97
1765603 138
1765668 0
1765819 0
1765906 0
1765908 0
1765962 7
1766019 686
1766094 1166
1766112 0
1766130 0
1766163 1597
1766166 156
1766186 0
1766194 0
1766241 0
1766461 114
1766463 2
1766497 0
1766538 147
1766559 185
1766664 4
1766682 12
1766700 32
1766775 0
1766841 113
1766975 0
1766999 231
1767003 1
1767009 0
1767077 4
1767125 97
1767249 0
1767258 0
1767385 0
1767455 0
1767496 0
1767559 0
1767570 0
1767599 0
1767778 0
1768123 0
1768130 487
1768182 0
1768281 0
1768303 1
1768315 0
1768427 199
1768480 1
1768551 0
1768570 0
1768605 0
1768684 2
1768701 36
1768843 0
1768879 4
1769010 0
1769037 27
1769068 0
1769196 0
1769205 6
1769260 8
1769305 133
1769316 0
1769335 0
1769407 0
1769417 1
1769432 21
1769447 0
1769475 0
1769499 0
1769534 357
1769563 295
1769637 545
1769666 0
1769765 0
1769871 0
1769916 53
1769935 0
1769953 1
1770011 69
1770109 0
1770163 38
1770215 0
1770247 887
1770288 60
1770313 0
1770334 10
1770382 0
1770556 0
1770620 0
1770637 2858
1770667 86
1770670 1190
1770739 0
1770807 0
1770838 530
1770874 0
1770883 0
1770921 64
1771009 509
1771034 30
1771075 2
1771080 0
1771093 176
1771117 247
1771157 324
1771219 554
1771225 443
1771270 324
1771348 0
1771378 764
1771393 1113
1771452 786
1771510 1608
1771528 1133
1771554 994
1771612 246
1771634 945
1771701 22
1771731 0
1771778 0
1771792 23
1771804 0
1771954 0
1772013 0
1772076 0
1772139 0
1772149 0
1772205 26
1772319 0
1772469 25
1772554 0
1772673 0
1772678 10
1772709 0
1772726 0
1772778 0
1772817 49
1772826 3
1772864 0
1772899 0
1772960 0
1773020 0
1773141 107
1773144 0
1773159 1
1773183 34
1773215 4
1773240 0
1773279 19
1773315 12
1773337 5
1773384 4
1773400 0
1773420 11
1773423 0
1773479 7
1773563 0
1773565 14
1773605 3
1773650 9
1773738 0
1773751 25
1773766 0
1773840 629
1773845 0
1773929 1
1774136 0
1774214 397
1774216 5
1774247 110
1774304 58
1774333 1
1774349 0
1774355 38
1774401 0
1774505 37
1774628 58
1774706 0
1774722 33
1774758 166
1774792 1
1774861 0
1774870 258
1774890 0
1774897 0
1774957 2461
1775038 528
1775044 2333
1775047 1354
1775064 0
1775129 705
1775154 685
1775163 340
1775169 605
1775174 2280
1775178 3444
1775196 0
1775211 50
1775244 0
1775349 0
1775378 94
1775464 905
1775630 0
1775803 341
1775860 2
1775883 667
1775974 14
1775986 24
1776075 87
1776097 24
1776130 51
1776256 39
1776462 0
1776610 9
1776625 2541
1776627 3078
1776689 800
1776849 173
1776941 0
1777029 24
1777362 314
1777369 417
1777375 2
1777760 0
1778060 0
1778428 753
1778574 0
1778624 3
1779034 0
1779099 0
1779230 1
1779354 0
1779778 568
1779804 103
1779912 1
1779936 345
1779980 0
1780014 690
1780239 0
1780271 11
1780438 0
1780506 22
1780540 61
1780608 0
1780635 0
1780640 0
1780644 0
1780651 0
1780907 0
1781052 0
1781117 0
1781283 0
1781346 1
1781634 0
1781868 0
1782029 122
1782064 165
1782084 0
1782125 0
1782166 0
1782183 0
1782195 39
1782291 0
1782394 0
1782529 730
1782599 372
1782621 53
1782670 0
1782739 16
1782937 0
1782981 0
1783002 0
1783129 15
1783248 0
1783253 0
1783257 1
1783350 65
1783385 350
1783451 27
1783479 150
1783635 525
1783674 0
1783691 478
1783783 2774
1783820 621
1783920 2386
1783957 1
1783999 0
1784009 34
1784117 0
1784198 243
1784243 43
1784333 0
1784368 0
1784372 0
1784429 0
1784431 0
1784440 1
1784454 3
1784489 35
1784498 643
1784530 0
1784576 0
1784626 0
1784673 159
1784676 20
1784731 576
1784753 0
1784791 14
1784807 1166
1784905 0
1784946 0
1784968 0
1784994 103
1785070 0
1785112 0
1785118 0
1785206 150
1785221 0
1785262 14
1785270 0
1785304 239
1785307 22
1785410 0
1785424 158
1785532 0
1785550 1207
1785622 0
1785770 2
1785781 0
1785788 91
1785884 2
1785896 0
1785937 836
1785996 0
1786038 0
1786211 1003
1786223 0
1786410 941
1786496 0
1786515 3138
1786573 0
1786585 4
1786592 0
1786614 11
1786705 646
1786734 0
1786825 413
1786887 0
1786916 0
1786947 117
1786974 0
1787132 0
1787219 0
1787252 0
1787309 1
1787360 6
1787403 322
1787514 7
1787574 663
1787598 0
1787790 240
1787803 857
1787805 2293
1787813 56
1787857 1261
1787952 6
1788015 100
1788137 56
1788209 0
1788318 904
1788366 133
1788404 476
1788471 269
1788493 85
1788498 0
1788543 0
1788691 0
1788768 0
1788784 210
1788826 91
1788847 392
1788891 34
1789158 0
1789198 0
1789206 0
1789225 0
1789296 13
1789321 10
1789345 1
1789507 0
1789591 0
1789687 0
1789824 0
1789831 0
1789847 0
1789886 10
1789898 771
1789902 17
1789967 289
1790012 100
1790037 111
1790123 1292
1790188 4
1790193 2
1790278 831
1790426 7
1790609 534
1790771 0
1790827 350
1790909 38
1791060 0
1791083 300
1791134 0
1791241 1172
1791296 507
1791331 48
1791385 430
1791394 67
1791414 867
1791765 48
1791806 204
1791969 20
1792026 620
1792117 497
1792119 534
1792164 0
1792196 26
1792233 197
1792329 204
1792376 0
1792476 0
1792626 0
1792651 1
1792653 0
1792695 0
1792721 0
1792744 0
1792859 0
1792944 0
1793066 0
1793079 0
1793130 0
1793214 0
1793226 0
1793267 0
1793273 0
1793364 1
1793409 0
1793490 1
1793508 0
1793521 1
1793551 0
1793607 0
1793625 0
1793735 0
1793741 0
1793796 135
1793875 0
1793886 177
1793896 0
1793903 110
1793948 0
1793962 0
1794045 730
1794059 490
1794067 296
1794147 15
1794178 194
1794196 349
1794257 11
1794259 0
1794403 321
1794468 2800
1794546 10
1794695 0
1794717 0
1794719 0
1794828 0
1794915 0
1794970 0
1795173 0
1795363 0
1795465 0
1795467 0
1795504 0
1795659 0
1795702 0
1795955 0
1795969 1
1796046 0
1796066 0
1796087 0
1796098 0
1796263 0
1796305 0
1796322 0
1796325 0
1796353 0
1796402 0
1796607 0
1796705 0
1796825 0
1796841 1
1796855 0
1796882 0
1796949 0
1797059 0
1797116 0
1797156 0
1797290 0
1797372 0
1797395 1
1797460 0
1797601 0
1797657 0
1797798 0
1797804 0
1797838 0
1797849 0
1797896 0
1797935 0
1797944 0
1798162 0
1798183 0
1798239 142
1798243 90
1798267 6
1798281 9
1798286 30
1798405 51
1798451 128
1798481 65
1798518 0
1798545 0
1798554 29
1798599 20
1798708 2117
1798795 0
1798900 1438
1798951 1454
1799011 1427
1799068 231
1799081 0
1799252 555
1799293 0
1799314 0
1799364 42
1799368 496
1799376 0
1799401 1184
1799459 315
1799510 39
1799520 0
1799531 830
1799562 0
1799588 0
1799594 0
1799686 0
1799959 0
1799967 0
1799991 0
1800055 0
1800180 1
1800249 0
1800323 0
1800374 1
1800476 0
1800576 0
1800690 1
1800712 0
1800792 0
1800877 0
1800919 0
1800958 0
1800968 0
1800984 0
1800996 0
1801030 1
1801094 0
1801139 0
1801182 0
1801224 1
1801249 0
1801266 0
1801274 0
1801411 0
1801417 0
1801446 0
1801459 0
1801505 0
1801553 0
1801622 0
1801633 0
1801676 1
1801779 0
1801880 0
1801925 0
1802025 145
1802061 0
1802076 0
1802088 0
1802103 1
1802130 0
1802167 0
1802306 0
1802387 0
1802401 0
1802412 0
1802445 0
1802467 0
1802545 0
1802565 0
1802581 0
1802683 0
1802694 0
1802740 0
1802758 0
1802768 0
1802918 0
1803096 0
1803111 0
1803165 0
1803256 0
1803282 1
1803289 0
1803307 0
1803384 0
1803520 0
1803532 0
1803542 0
1803760 0
1803769 0
1803806 1
1803981 0
1804029 609
1804155 0
1804181 100
1804286 114
1804315 0
1804414 32
1804416 980
1804454 5
1804549 0
1804646 0
1804661 0
1804709 30
1804829 126
1804846 0
1804856 0
1804896 0
1805000 0
1805133 0
1805163 0
1805356 0
1805499 0
1805691 0
1805709 0
1805784 0
1805809 0
1805812 0
1805909 0
1805946 0
1805984 0
1805998 465
1806023 1
1806106 1600
1806239 190
1806281 1
1806296 1
1806538 0
1806656 0
1806703 801
1806752 0
1807033 48
1807053 789
1807237 530
1807299 100
1807328 0
1807387 931
1807503 32
1807656 218
1807685 179
1807696 547
1807742 0
1807762 3
1807774 9
1807864 48
1807884 163
1808023 0
1808052 0
1808106 0
1808156 0
1808238 0
1808305 0
1808485 1
1808540 0
1808608 0
1808626 0
1808719 0
1808735 0
1808752 0
1808758 1
1808762 0
1808778 1
1808831 0
1809031 0
1809049 0
1809217 0
1809235 0
1809294 0
1809307 0
1809352 0
1809358 0
1809451 18
1809648 0
1809752 0
1809851 0
1809962 0
1810051 0
1810173 0
1810379 0
1810422 0
1810480 0
1810615 0
1810725 0
1810749 0
1810803 0
1810856 0
1810930 0
1810961 0
1811016 0
1811056 0
1811104 0
1811211 0
1811259 0
1811299 0
1811319 0
1811343 0
1811414 0
1811565 0
1811599 0
1811721 0
1811724 0
1811735 0
1811885 0
1811917 0
1812021 0
1812084 0
1812138 0
1812212 0
1812250 0
1812388 0
1812446 1
1812461 0
1812501 0
1812523 0
1812542 0
1812622 0
1812627 0
1812649 0
1812669 0
1812680 0
1812701 0
1812899 0
1812993 0
1813052 0
1813095 0
1813111 0
1813149 0
1813155 0
1813189 0
1813191 0
1813219 0
1813232 0
1813246 0
1813260 0
1813336 0
1813387 0
1813398 0
1813414 0
1813490 0
1813593 0
1813612 0
1813630 0
1813647 0
1813672 0
1813765 0
1813790 0
1813807 0
1813855 0
1813867 0
1813920 0
1813965 0
1813981 0
1814038 1142
1814225 0
1814280 0
1814620 1065
1814707 320
1814731 6
1814746 146
1814755 35
1814760 1299
1814781 435
1814850 1089
1814860 0
1814924 1
1815260 0
1815370 8
1815382 0
1815391 26
1815409 397
1815430 887
1815538 216
1815549 0
1815638 3
1815691 85
1815710 109
1815735 7
1815755 91
1815792 21
1815794 328
1815807 1449
1815820 760
1815873 924
1815987 0
1816059 0
1816079 2
1816089 3
1816160 0
1816175 208
1816309 0
1816330 0
1816346 0
1816513 0
1816523 0
1816922 0
1816958 0
1817132 0
1817140 0
1817254 0
1817322 0
1817349 0
1817503 0
1817605 0
1817626 240
1817652 124
1817661 5
1817781 0
1817796 19
1817868 720
1817916 104
1817954 1262
1818016 1
1818050 705
1818104 1
1818126 4
1818155 850
1818180 0
1818227 786
1818262 1211
1818365 648
1818476 977
1818515 271
1818549 223
1818561 6
1818657 0
1818684 777
1818779 0
1818912 1674
1818975 0
1819148 1
1819159 0
1819166 0
1819341 0
1819375 50
1819396 60
1819525 6
1819586 0
1819596 477
1819649 0
1819689 0
1819773 0
1819867 0
1819899 2
1819901 0
1819907 1
1819943 5
1819953 0
1820038 2
1820086 0
1820103 0
1820406 0
1820415 0
1820452 0
1820481 0
1820599 0
1820659 0
1820670 0
1820674 0
1820791 0
1821019 0
1821181 0
1821229 0
1821253 0
1821377 1
1821381 7
1821443 0
1821927 1
1821956 0
1821981 0
1821984 0
1822205 0
1822279 0
1822468 1
1822485 3
1822536 0
1822728 0
1822781 0
1822787 0
1822818 0
1822864 0
1822927 0
1822939 0
1822967 0
1823025 0
1823097 0
1823154 0
1823283 0
1823287 0
1823396 0
1823433 0
1823448 0
1823505 0
1823524 0
1823534 1
1823577 0
1823618 67
1823666 6
1823733 0
1823795 0
1823808 0
1823862 0
1823907 0
1823957 0
1824109 1
1824138 0
1824162 0
1824185 0
1824283 264
1824338 0
1824395 0
1824434 1
1824454 0
1824524 1
1824559 0
1824566 0
1824669 0
1824751 1
1824875 0
1824899 3
1824926 11
1824948 0
1825001 0
1825086 0
1825223 48
1825236 0
1825338 0
1825415 0
1825640 0
1825745 0
1825758 0
1825822 0
1825838 0
1825851 0
1825904 4
1825907 201
1825928 3
1825940 50
1825943 0
1825964 84
1826094 317
1826198 811
1826399 0
1826410 1507
1826445 371
1826587 591
1826601 0
1826668 692
1826687 2056
1826701 2
1826722 2303
1826768 1123
1826855 175
1827000 4
1827041 3031
1827107 5
1827150 50
1827206 391
1827210 5
1827240 750
1827333 0
1827367 0
1827403 439
1827435 0
1827490 454
1827502 0
1827550 0
1827617 1222
1827636 256
1827667 2379
1827690 799
1827722 377
1827745 715
1827754 206
1827772 300
1827801 1021
1827836 1
1827913 87
1827950 710
1827957 392
1827969 0
1827976 5
1828080 0
1828103 2085
1828108 47
1828291 0
1828431 0
1828510 0
1828517 0
1828613 0
1828828 0
1828866 94
1829136 1378
1829169 0
1829186 157
1829203 0
1829217 9
1829290 0
1829319 110
1829329 0
1829479 0
1829514 2
1829534 37
1829592 1569
1829628 340
1829820 103
1829892 0
1829988 1883
1830004 558
1830028 129
1830045 831
1830140 3
1830323 0
1830341 0
1830356 271
1830397 1293
1830455 4204
1830507 0
1830572 0
1830587 59
1830652 471
1830673 28
1830755 0
1830812 0
1830914 0
1830923 0
1831082 0
1831151 0
1831177 0
1831211 0
1831225 0
1831232 0
1831270 0
1831284 1
1831328 0
1831642 0
1831702 0
1831729 130
1831735 0
1831769 0
1831777 0
1831824 0
1831837 0
1831937 0
1831991 0
1832059 0
1832139 0
1832146 0
1832221 0
1832300 0
1832405 0
1832681 0
1832705 0
1832873 0
1832885 0
1832900 0
1832960 0
1832990 0
1833003 0
1833029 0
1833059 0
1833311 0
1833347 16
1833470 0
1833481 0
1833494 0
1833508 0
1833541 0
1833573 0
1833588 0
1833595 0
1833618 0
1833635 0
1833710 0
1833866 0
1834031 0
1834153 0
1834260 0
1834489 0
1834646 0
1834673 0
1834691 0
1834709 0
1834793 0
1834897 0
1835011 0
1835345 0
1835419 1
1835474 0
1835645 0
1835704 0
1835723 0
1835782 0
1835868 0
1835934 0
1836099 0
1836153 0
1836189 0
1836365 0
1836448 613
1836546 975
1836604 979
1836624 337
1836643 30
1836661 1856
1836664 1031
1836714 0
1836748 6
1836787 86
1836811 1480
1836831 2308
1836848 115
1836906 508
1836931 88
1836947 3
1836999 3
1837023 0
1837054 41
1837342 60
1837354 0
1837357 0
1837363 5
1837366 558
1837381 196
1837383 0
1837402 222
1837404 0
1837416 616
1837516 372
1837540 104
1837621 268
1837644 0
1837696 165
1837750 14
1837753 257
1837779 0
1837815 0
1837822 48
1837951 133
1838002 143
1838022 0
1838059 10
1838085 0
1838128 277
1838167 192
1838248 514
1838272 3
1838348 0
1838470 999
1838500 262
1838566 100
1838606 49
1838734 1324
1838809 54
1838878 0
1839038 0
1839208 1429
1839219 297
1839235 98
1839261 252
1839323 38
1839333 1150
1839354 430
1839392 818
1839426 114
1839466 76
1839509 972
1839523 170
1839547 582
1839552 88
1839820 12
1839873 223
1839898 336
1839934 111
1839949 298
1839976 158
1840005 11
1840046 948
1840050 2038
1840178 9
1840231 95
1840336 419
1840349 0
1840408 201
1840498 29
1840500 8358
1840511 197
1840545 1019
1840573 3
1840600 87
1840639 1056
1840654 789
1840656 657
1840737 30
1840778 16
1840828 1150
1840984 98
1841005 63
1841029 1703
1841152 721
1841161 983
1841164 1879
1841188 387
1841252 0
1841350 867
1841361 78
1841436 804
1841542 989
1841550 49
1841570 1210
1841605 0
1841652 1814
1841655 805
1841679 71
1841850 1092
1841868 0
1841896 1507
1841899 1603
1841921 345
1841940 1705
1842155 1
1842289 0
1842377 0
1842387 1448
1842391 917
1842393 469
1842408 8301
1842426 0
1842448 0
1842460 0
1842462 0
1842476 0
1842512 1
1842568 0
1842572 0
1842622 0
1842649 0
1842833 0
1842889 0
1842899 3
1842974 0
1842995 11
1843344 0
1843370 0
1843457 172
1843553 1509
1843575 1054
1843591 787
1843632 344
1843645 66
1843653 0
1843677 0
1843687 2104
1843697 19
1843838 0
1843900 3
1843921 0
1844056 177
1844062 0
1844077 133
1844211 0
1844244 0
1844263 0
1844575 0
1844707 25
1844836 0
1844848 0
1844866 0
1844869 0
1844947 41
1845211 241
1845264 1
1845310 0
1845363 0
1845383 0
1845511 181
1845524 9
1845553 0
1845581 0
1845820 0
1845889 143
1845955 0
1846057 1111
1846090 45
1846117 1124
1846204 0
1846208 54
1846237 95
1846339 8
1846382 37
1846428 0
1846449 0
1846570 46
1846667 1
1846752 0
1846786 278
1846855 0
1846896 0
1846912 0
1846990 1084
1847000 0
1847021 0
1847039 346
1847149 205
1847252 0
1847323 794
1847431 0
1847462 0
1847575 412
1847591 0
1847673 254
1847735 0
1847857 757
1848037 10
1848232 1605
1848266 3
1848396 8
1848402 1658
1848518 0
1848629 4570
1848749 876
1848768 0
1848860 745
1848902 2070
1848904 147
1848944 818
1848993 2
1849057 1020
1849202 816
1849220 5033
1849231 0
1849297 400
1849334 2781
1849373 2166
1849429 0
1849550 0
1849582 0
1849596 1
1849620 353
1849761 0
1849823 1955
1849827 6838
1849831 327
1849863 0
1849957 1113
1849990 0
1850026 1562
1850074 1273
1850125 1995
1850216 620
1850225 0
1850233 0
1850249 5502
1850267 520
1850397 0
1850406 14
1850445 0
1850454 0
1850839 1029
1850855 1127
1850906 1021
1850965 0
1850983 73
1851008 915
1851015 448
1851040 173
1851071 2282
1851095 1035
1851106 336
1851117 0
1851163 937
1851299 0
1851322 956
1851446 117
1851573 2765
1851616 1
1851683 2183
1851748 1192
1851806 0
1851865 0
1851907 225
1851957 116
1851978 1
1852021 0
1852045 0
1852310 1
1852349 0
1852362 0
1852456 0
1852465 0
1852471 0
1852567 0
1852632 0
1852672 0
1852711 0
1852797 0
1852876 0
1852903 0
1852912 0
1852981 0
1853126 0
1853173 1287
1853194 0
1853253 0
1853277 0
1853316 0
1853322 0
1853342 0
1853409 0
1853420 0
1853599 295
1853661 347
1853709 0
1853736 0
1853745 496
1853848 0
1853910 3080
1853979 848
1854044 2385
1854076 0
1854291 1429
1854356 5120
1854400 955
1854515 14
1854541 196
1854620 47
1854640 0
1854702 1951
1854816 9
1854819 79
1854861 3174
1854949 287
1855000 3720
1855009 1
1855072 29
1855120 860
1855127 553
1855147 313
1855189 580
1855234 762
1855255 393
1855269 682
1855323 388
1855333 760
1855337 2339
1855393 543
1855474 0
1855490 143
1855532 0
1855598 2754
1855651 637
1855670 0
1855674 594
1855689 243
1855695 5
1855702 23
1855720 271
1855739 49
1855748 1287
1855763 770
1855795 398
1855935 3169
1855982 14
1856022 3536
1856180 41
1856211 9
1856245 300
1856279 1
1856334 206
1856350 252
1856431 82
1856503 3
1856515 0
1856538 241
1856552 834
1856624 552
1856651 0
1856680 10
1856694 1009
1856798 1081
1856880 1
1856901 125
1857401 586
1857403 244
1857424 0
1857496 0
1857601 1162
1857653 550
1857670 277
1857691 9
1857722 251
1857737 221
1857782 5845
1857865 830
1857944 1
1857954 0
1858036 612
1858108 0
1858136 497
1858215 0
1858296 303
1858386 593
1858393 709
1858431 0
1858527 48
1858579 1557
1858605 0
1858621 0
1858670 90
1858791 0
1858912 0
1858952 0
1859014 0
1859209 0
1859216 0
1859257 0
1859286 0
1859306 0
1859326 0
1859388 1
1859421 0
1859633 0
1859765 0
1859770 1
1859820 0
1859928 0
1859947 0
1859975 0
1859979 0
1859995 0
1860006 0
1860050 0
1860090 0
1860106 0
1860280 1
1860325 0
1860374 0
1860440 0
1860473 0
1860513 0
1860550 0
1860663 0
1860681 0
1860797 0
1860815 0
1860822 0
1860846 0
1860865 0
1860963 0
1861057 0
1861071 0
1861215 0
1861312 0
1861706 0
1861786 0
1861922 0
1861972 0
1862076 0
1862171 0
1862311 3000
1862313 375
1862334 0
1862348 0
1862368 430
1862384 751
1862421 138
1862433 40
1862439 0
1862458 510
1862461 56
1862727 39
1862781 6
1862959 47
1863031 5
1863048 100
1863082 1
1863098 0
1863119 122
1863156 1717
1863206 58
1863240 1
1863327 0
1863429 168
1863450 41
1863546 0
1863555 0
1863585 479
1863612 0
1863648 0
1863730 631
1863771 0
1863804 225
1863897 657
1863901 171
1863960 164
1864006 1250
1864014 537
1864061 0
1864113 155
1864173 0
1864245 10
1864289 301
1864434 0
1864491 95
1864639 0
1864671 3
1864678 710
1864817 567
1864923 0
1864955 0
1865121 16
1865123 1114
1865210 257
1865221 108
1865322 881
1865329 11
1865371 1300
1865410 125
1865440 578
1865451 1543
1865571 0
1865633 0
1865678 0
1865781 0
1865948 0
1865968 0
1865978 0
1866050 0
1866100 0
1866136 0
1866206 0
1866255 0
1866292 0
1866380 0
1866392 0
1866413 0
1866775 0
1867424 0
1867746 1
1867813 0
1867834 52
1867944 0
1868208 0
1868483 0
1868496 1
1868789 0
1868805 0
1868858 0
1868860 0
1868969 0
1869233 0
1869338 0
1869540 0
1869612 0
1869797 0
1870014 0
1870201 0
1870378 0
1870440 0
1870521 0
1871073 1148
1871120 0
1871217 1348
1871352 0
1871387 0
1871427 0
1871502 0
1871576 0
1871609 0
1871621 0
1871778 0
1871804 0
1871931 0
1871966 0
1871972 0
1872176 0
1872296 0
1872311 0
1872390 0
1872440 0
1872461 0
1872509 0
1872747 0
1873236 0
1873449 0
1873481 0
1873602 0
1873743 0
1873745 0
1873796 0
1874090 4
1874104 0
1874199 0
1874205 285
1874259 1
1874334 3
1874610 242
1874673 162
1874682 1338
1874820 15
1874847 908
1874881 152
1874913 481
1875240 4
1875254 0
1875282 10
1875439 0
1875569 51
1875580 328
1875582 177
1875787 88
1875826 4
1875874 995
1875912 0
1876074 733
1876081 564
1876292 1
1876381 10
1876443 237
1877042 2
1877049 0
1877073 36
1877287 105
1877445 0
1877563 4
1877625 0
1877637 3
1877685 0
1877707 4
1877713 0
1877776 0
1877859 0
1878016 0
1878044 0
1878053 3
1878167 0
1878375 0
1878394 20
1878538 107
1878562 0
1878568 0
1878656 0
1879063 0
1879110 0
1879257 0
1879343 30
1879345 35
1879367 0
1879555 3
1879619 0
1879655 0
1879700 0
1879771 0
1879845 3
1879870 0
1879917 0
1879944 0
1879950 0
1880021 452
1880069 0
1880091 0
1880103 0
1880112 0
1880158 0
1880219 0
1880231 0
1880296 0
1880322 27
1880433 0
1880620 0
1880628 0
1880700 0
1880747 10
1880827 0
1880866 0
1880993 1
1881011 389
1881053 42
1881104 0
1881113 128
1881165 0
1881188 26
1881294 0
1881412 28
1881455 220
1881471 0
1881521 8
1881682 0
1881731 0
1881836 0
1881900 0
1881977 477
1881979 73
1882045 0
1882083 10
1882114 0
1882171 0
1882184 0
1882197 0
1882217 0
1882224 1
1882265 451
1882470 236
1882472 181
1882772 73
1882831 0
1882924 1
1883073 0
1883418 13
1883436 110
1883438 0
1883448 67
1883554 697
1883580 0
1883626 0
1883890 0
1883934 0
1883940 1
1884007 0
1884074 0
1884089 0
1884225 0
1884237 0
1884256 174
1884377 0
1884398 1
1884412 349
1884513 0
1884528 0
1884705 573
1884753 5
1884755 142
1884807 0
1884893 0
1884917 1852
1884923 0
1885093 525
1885218 0
1885233 0
1885418 24
1885426 0
1885679 0
1885732 0
1885836 1
1885890 0
1885892 1
1885965 0
1886105 984
1886108 240
1886115 0
1886157 0
1886182 0
1886230 0
1886406 0
1886494 0
1886555 8
1886632 0
1886770 0
1886978 40
1887009 5
1887014 5426
1887136 138
1887175 0
1887254 0
1887306 382
1887416 242
1887420 2
1887545 161
1887548 106
1887552 495
1887709 0
1887824 658
1887939 6
1888018 0
1888177 475
1888299 62
1888323 12
1888330 47
1888379 0
1888471 0
1888591 0
1888607 1
1888611 473
1888638 148
1888642 0
1888760 0
1888851 79
1888970 255
1888979 1
1889008 1
1889023 28
1889061 3
1889087 3
1889230 0
1889255 0
1889258 1
1889311 0
1889396 0
1889589 231
1889598 0
1889698 386
1889829 0
1889929 280
1890043 540
1890225 54
1890240 0
1890367 0
1890495 405
1890523 0
1890595 0
1890625 0
1890739 0
1890761 0
1890807 0
1890850 0
1890884 381
1890911 6
1891010 0
1891021 551
1891037 6
1891070 0
1891106 0
1891111 0
1891119 1
1891129 0
1891145 0
1891169 0
1891179 0
1891206 0
1891211 0
1891271 134
1891273 378
1891318 0
1891400 2
1891441 0
1891676 167
1891739 1
1891886 37
1891979 477
1891983 3602
1892172 0
1892179 384
1892271 380
1892502 25
1892583 24
1892679 148
1892715 229
1892820 400
1892856 0
1892906 0
1892911 2
1892914 0
1892935 1
1893101 309
1893146 1
1893181 0
1893213 938
1893262 11
1893285 867
1893471 795
1893477 3915
1893525 13
1893555 0
1893570 436
1893646 591
1893708 128
1893840 0
1893863 42
1893914 144
1893944 0
1893972 1
1894165 63
1894182 0
1894205 1386
1894225 8
1894373 0
1894391 718
1894421 0
1894456 0
1894711 102
1894720 0
1894815 221
1894826 1533
1894848 583
1895010 413
1895036 6
1895150 2
1895302 70
1895331 1
1895354 206
1895411 111
1895468 1
1895525 602
1895582 218
1895651 834
1895743 0
1895810 181
1895876 40
1895891 29
1895929 0
1895952 44
1895960 6
1896004 24
1896076 16
1896172 0
1896192 755
1896226 0
1896250 204
1896276 2
1896279 574
1896303 0
1896314 0
1896333 274
1896336 1
1896465 1
1896512 0
1896545 0
1896552 0
1896624 0
1896627 0
1896664 0
1896673 375
1896734 34
1896753 706
1896776 0
1896806 0
1896816 200
1896820 246
1896855 0
1896863 1219
1896865 635
1896874 484
1896877 32
1896933 22
1896957 185
1896965 238
1896987 58
1897018 7
1897054 378
1897212 0
1897280 73
1897354 510
1897416 54
1897444 95
1897456 157
1897468 1
1897601 1
1897683 0
1897773 0
1897816 0
1897876 1390
1898008 1
1898041 44
1898125 1351
1898272 19
1898288 0
1898301 85
1898314 0
1898364 0
1898484 130
1898513 0
1898556 0
1898594 1191
1898745 1
1898766 177
1898772 3
1898833 1869
1898961 486
1898968 0
1899006 946
1899048 916
1899209 1
1899237 6
1899261 48
1899353 0
1899363 0
1899369 0
1899378 8
1899489 21
1899591 3069
1899594 3
1899659 150
1899690 1599
1899949 145
1899951 151
1900022 0
1900036 0
1900172 343
1900180 219
1900183 131
1900259 0
1900293 0
1900399 0
1900472 0
1900543 163
1900547 43078
1900614 4
1900634 684
1900721 10
1900772 82
1900805 0
1901070 1
1901164 89
1901169 382
1901181 4
1901416 0
1901429 0
1901467 0
1901483 0
1901668 0
1901736 604
1901777 116
1901782 25
1901792 1049
1901843 101
1901960 0
1902022 0
1902088 25
1902117 0
1902134 0
1902149 0
1902198 22
1902283 0
1902381 998
1902511 249
1902568 204
1902646 64
1902808 0
1902862 0
1902977 0
1903009 7
1903019 0
1903048 1
1903174 27
1903527 327
1903558 0
1903758 945
1903809 16
1903843 0
1903923 85
1903972 0
1904157 151
1904376 3
1904385 703
1904418 0
1904428 1132
1904465 34
1904507 0
1904555 0
1904564 0
1904630 0
1904686 0
1904699 0
1904746 0
1904816 285
1904819 17
1905041 0
1905070 0
1905089 2467
1905168 9
1905200 197
1905257 1115
1905278 649
1905297 47
1905316 180
1905470 0
1905493 875
1905526 1
1905767 299
1905771 111
1905860 112
1905867 20
1906093 1651
1906140 583
1906175 114
1906184 1
1906240 0
1906273 0
1906290 0
1906298 0
1906306 1531
1906308 297
1906352 0
1906365 0
1906466 79
1906486 0
1906513 0
1906526 0
1906550 512
1906617 147
1906764 258
1906777 0
1906828 0
1907202 82
1907209 2
1907230 737
1907260 483
1907286 2
1907307 0
1907318 51
1907510 9
1907515 3
1907566 507
1907571 0
1907733 0
1907741 1003
1907756 0
1907895 0
1907953 4573
1907995 0
1908038 0
1908062 0
1908077 979
1908220 0
1908475 0
1908481 1
1908495 0
1908543 0
1908581 0
1908745 0
1908900 50
1909019 374
1909029 0
1909243 931
1909400 0
1909490 4
1909556 0
1909630 0
1909677 636
1909685 0
1909706 0
1909964 0
1910121 493
1910125 1459
1910132 601
1910136 2203
1910162 56
1910216 0
1910276 2537
1910283 0
1910424 0
1910437 362
1910441 0
1910504 0
1910528 0
1910676 0
1910678 0
1910700 0
1910717 1
1910813 0
1910891 0
1910937 0
1911119 0
1911224 0
1911235 0
1911339 0
1911402 0
1911490 0
1911524 0
1911540 1
1911559 7
1911653 0
1911685 20
1911692 1
1911843 0
1911869 0
1911971 112
1912006 0
1912041 87
1912067 0
1912129 674
1912140 63
1912154 0
1912237 1
1912318 8
1912378 0
1912393 0
1912429 0
1912589 0
1912622 0
1912646 374
1912663 0
1912836 0
1912894 0
1912929 0
1913041 285
1913087 0
1913135 0
1913189 1856
1913195 101
1913265 63
1913269 1553
1913546 4
1913588 103
1913707 0
1913733 0
1913993 0
1914000 0
1914011 0
1914018 0
1914097 0
1914112 0
1914136 0
1914258 0
1914352 0
1914361 0
1914367 0
1914403 0
1914407 0
1914683 0
1914774 1
1914824 0
1914830 0
1914849 1
1914919 145
1914944 338
1914957 34
1914981 513
1915012 3
1915094 97
1915147 0
1915166 0
1915232 0
1915255 0
1915283 0
1915294 0
1915383 0
1915391 0
1915421 0
1915436 0
1915490 2
1915661 0
1915701 971
1915729 0
1915823 1
1915832 35
1915860 144
1915892 1
1915900 1
1915911 21
1915915 245
1915936 0
1915943 0
1916050 0
1916136 120
1916139 100
1916255 0
1916530 0
1916558 64
1916564 168
1916574 53
1916619 16
1916670 1
1916679 0
1916844 0
1917029 3
1917062 1
1917415 57
1917442 94
1917467 0
1917539 1
1917579 0
1917593 1
1917623 0
1917741 31
1917746 304
1917799 354
1917971 196
1918127 0
1918148 959
1918235 859
1918282 0
1918391 47
1918422 200
1918467 0
1918654 0
1918731 0
1918744 0
1918819 2
1918828 0
1918841 0
1919142 0
1919349 0
1919479 0
1919536 0
1919667 0
1919696 0
1919754 0
1919813 449
1919886 35
1919889 0
1920019 0
1920038 0
1920078 1
1920178 2
1920203 0
1920251 52
1920387 695
1920571 0
1920644 0
1920655 5
1920759 0
1920782 0
1921104 15
1921181 1
1921261 750
1921412 0
1921444 36
1921472 213
1921474 0
1921487 0
1921493 0
1921568 0
1921616 0
1921634 0
1921729 0
1921758 0
1921866 0
1921881 0
1921910 0
1921919 0
1922029 0
1922154 0
1922211 0
1922422 0
1922518 0
1922559 0
1922638 0
1922679 1
1922721 19
1922809 13
1922837 0
1922858 0
1922877 1
1922951 0
1922959 0
1922971 0
1922986 6
1923038 0
1923176 0
1923333 720
1923398 6
1923645 45
1923687 843
1923698 1
1923734 1939
1923852 0
1923920 0
1923947 0
1923976 0
1923996 0
1924072 0
1924119 0
1924132 0
1924168 0
1924200 0
1924214 0
1924257 0
1924305 0
1924351 0
1924399 0
1924473 0
1924557 0
1924569 0
1924597 1
1924604 0
1924613 0
1924756 0
1924766 0
1924777 0
1924969 0
1925103 0
1925160 0
1925179 0
1925221 0
1925229 0
1925260 0
1925278 0
1925342 0
1925356 0
1925470 0
1925532 10
1925564 0
1925607 2
1925626 183
1925646 2
1925680 0
1925718 0
1925762 52
1925768 0
1925780 80
1925954 3
1926029 0
1926151 0
1926232 0
1926286 0
1926307 0
1926336 0
1926555 40
1926581 0
1926609 0
1926664 0
1926759 28
1926811 1
1926836 0
1926969 39
1927072 279
1927074 5
1927135 4
1927152 3
1927158 0
1927260 0
1927455 37
1927463 0
1927503 1
1927532 0
1927548 930
1927579 1347
1927583 1704
1927587 10
1927715 0
1927938 512
1928019 1336
1928060 96
1928069 1501
1928096 1378
1928135 1133
1928153 257
1928261 177
1928330 869
1928354 483
1928426 0
1928515 0
1928563 0
1928571 0
1928583 0
1928586 0
1928595 0
1928625 0
1928680 0
1928693 486
1928789 0
1928807 31
1928846 1087
1928873 0
1928915 121
1929029 590
1929056 567
1929121 0
1929132 1
1929141 21
1929155 5
1929180 879
1929238 1556
1929240 2150
1929249 1
1929320 1428
1929345 157
1929410 0
1929491 162
1929537 295
1929582 0
1929591 993
1929693 24
1929759 145
1929811 4
1929888 389
1929893 211
1930007 83
1930119 344
1930163 13
1930234 60
1930273 1
1930282 580
1930375 369
1930401 7
1930596 0
1930684 141
1930789 342
1931089 200
1931143 306
1931212 852
1931284 28
1931340 283
1931381 24
1931444 1
1931456 2258
1931458 2621
1931481 0
1931498 0
1931529 0
1931543 0
1931565 0
1931584 0
1931640 0
1931683 0
1931722 2
1931749 29
1931761 31
1931772 0
1931862 1352
1931865 412
1931880 119
1931894 2
1931915 55
1931929 0
1931939 1
1932052 708
1932194 0
1932200 3096
1932236 484
1932285 651
1932365 1
1932440 1795
1932521 1
1932608 1461
1932658 247
1932669 2652
1932695 238
1932740 0
1932753 0
1932796 0
1932834 622
1933084 0
1933100 322
1933148 300
1933156 181
1933307 20
1933313 4187
1933349 33
1933401 24
1933497 2
1933522 0
1933536 128
1933637 210
1933722 328
1933724 2359
1933728 4375
1933753 87
1933894 270
1933925 673
1933930 425
1933934 324
1933940 1
1933956 0
1933964 0
1933973 1087
1934019 0
1934022 1
1934029 0
1934035 0
1934037 0
1934044 169
1934093 1643
1934168 827
1934176 605
1934180 1
1934187 2466
1934230 3
1934301 70
1934307 0
1934370 31
1934410 2218
1934433 307
1934440 132
1934491 10
1934611 1
1934651 455
1934663 0
1934708 0
1934721 5
1934770 91
1934811 164
1934864 1326
1934867 1609
1934886 4
1934899 154
1934910 922
1934965 1
1935005 153
1935097 0
1935145 0
1935206 102
1935309 0
1935331 0
1935343 53
1935464 845
1935667 363
1935821 1610
1935849 11
1935855 948
1936015 45
1936070 874
1936113 5119
1936172 1666
1936205 318
1936242 118
1936391 0
1936398 0
1936452 1
1936608 0
1936633 0
1936659 0
1936705 0
1936812 0
1936885 0
1936903 0
1936909 0
1936982 0
1937046 0
1937064 0
1937079 0
1937104 0
1937168 0
1937235 0
1937272 0
1937367 985
1937499 0
1937530 9
1937644 197
1937676 1
1937687 134
1937739 287
1937791 987
1937842 1
1938039 3
1938055 139
1938157 480
1938179 74
1938193 0
1938229 246
1938240 139
1938314 0
1938333 263
1938410 531
1938434 114
1938512 0
1938541 0
1938580 127
1938616 131
1938628 0
1938706 0
1938990 0
1939063 0
1939077 0
1939190 0
1939282 0
1939385 0
1939421 0
1939500 0
1939506 0
1939582 0
1939609 0
1939621 336
1939675 0
1939719 0
1939769 0
1939813 0
1939818 0
1939842 0
1939873 0
1939927 8
1940115 0
1940125 0
1940222 0
1940331 0
1940379 0
1940455 0
1940486 0
1940520 0
1940671 0
1940905 0
1941095 0
1941195 0
1941225 0
1941236 0
1941572 0
1941705 0
1941744 0
1941753 0
1941768 0
1941777 0
1941806 0
1941818 0
1941820 1
1941830 0
1941834 0
1941839 0
1941850 0
1942135 0
1942191 0
1942354 2
1942363 72
1942591 17
1942618 33
1942636 1182
1942651 0
1942816 0
1942858 195
1942870 0
1943069 1106
1943114 0
1943272 0
1943284 0
1943340 778
1943459 0
1943571 0
1943624 3
1943669 0
1943905 0
1943963 100
1943981 288
1943984 158
1943990 130
1944132 3
1944147 0
1944155 1
1944239 745
1944377 196
1944439 230
1944532 47
1944583 223
1944686 403
1944917 246
1945235 564
1945351 97
1945414 0
1945490 165
1945533 0
1945545 332
1945851 17
1945891 0
1946064 26
1946223 1
1946272 0
1946331 12
1946383 0
1946468 0
1946501 0
1946510 152
1946522 7
1946540 0
1946573 0
1946633 0
1946689 0
1946703 0
1946744 0
1946757 22
1946761 453
1946773 0
1946845 231
1946875 1
1946927 0
1947026 110
1947056 57
1947095 36
1947102 1
1947130 188
1947149 572
1947169 1
1947192 0
1947218 18
1947285 0
1947485 4
1947542 177
1947648 0
1947654 0
1947707 225
1947925 388
1947960 405
1947999 1348
1948023 324
1948032 1505
1948035 996
1948324 3
1948362 0
1948428 530
1948498 216
1948617 0
1948635 0
1948678 1279
1948749 0
1948758 53
1948803 418
1948869 1
1948908 457
1948923 44
1948968 20
1949142 4304
1949170 61
1949232 5
1949396 2
1949569 0
1949618 980
1949744 1254
1949771 750
1949834 1220
1949927 320
1949975 0
1950057 862
1950102 14
1950108 764
1950132 214
1950188 2674
1950326 189
1950350 0
1950401 320
1950474 1305
1950587 0
1950605 48
1950630 558
1950633 36
1950642 181
1950658 1454
1950664 378
1950677 796
1950750 2434
1950773 941
1950800 0
1950820 228
1950887 9
1950903 329
1950936 22
1950963 117
1951042 533
1951071 461
1951213 1673
1951222 0
1951263 1497
1951342 415
1951416 160
1951500 221
1951528 0
1951587 0
1951680 539
1951722 0
1951732 94
1951741 42
1951762 58
1951824 453
1951930 1201
1952060 119
1952168 0
1952348 0
1952368 324
1952372 1296
1952506 1
1952542 0
1952809 20
1952812 453
1952864 4180
1952992 2074
1953073 1
1953091 31
1953139 0
1953210 1128
1953256 498
1953279 1112
1953331 439
1953345 2965
1953655 373
1953778 184
1953818 0
1953878 11
1953898 693
1953901 2098
1953922 0
1953944 0
1953958 6
1953982 2
1954018 271
1954021 1085
1954106 0
1954149 0
1954184 179
1954186 296
1954215 2
1954236 81
1954287 56
1954430 3798
1954450 56
1954544 85
1954580 0
1954794 39
1954824 738
1954877 3
1954910 10
1954912 0
1954918 0
1954934 0
1954999 300
1955004 778
1955006 539
1955012 0
1955066 0
1955144 0
1955190 153
1955192 3
1955223 0
1955254 0
1955287 0
1955295 159
1955307 0
1955331 26
1955530 143
1955580 1
1955693 3
1955724 0
1955813 0
1955825 2
1955972 246
1955984 0
1956090 50
1956111 0
1956285 0
1956333 0
1956368 0
1956444 0
1956474 0
1956502 0
1956518 0
1956567 0
1956575 0
1956635 85
1956670 0
1956692 166
1956756 3
1956780 0
1956786 0
1956808 0
1956827 0
1956888 0
1956974 0
1956986 4
1957034 257
1957147 113
1957160 1136
1957367 330
1957369 1256
1957378 204
1957411 28
1957522 32
1957560 426
1957631 0
1957643 0
1957676 863
1957715 7
1957793 405
1957908 0
1958025 0
1958028 91
1958063 0
1958089 133
1958109 60
1958151 33
1958165 295
1958201 0
1958238 444
1958268 0
1958295 282
1958355 0
1958420 49
1958559 591
1958637 327
1958660 566
1958778 0
1958859 6
1958910 296
1959006 414
1959099 235
1959190 42
1959244 1
1959391 9
1959478 0
1959484 4
1959547 94
1959563 96
1959572 275
1959646 39
1959659 21
1959803 681
1959842 0
1960122 3
1960264 8
1960319 0
1960413 131
1960439 142
1960511 18
1960569 1783
1960604 89
1960614 0
1960657 147
1960666 1
1960715 1467
1960719 1835
1960735 194
1960754 0
1960783 82
1960872 0
1960967 771
1961035 4
1961093 1
1961119 2
1961170 2692
1961198 0
1961231 1
1961283 98
1961292 684
1961426 1
1961538 333
1961553 159
1961595 30
1961630 1494
1961719 0
1961773 0
1961799 0
1961832 0
1961874 1674
1961888 1
1961899 169
1961968 2762
1962035 889
1962077 68
1962164 3
1962176 13
1962255 130
1962280 438
1962289 679
1962304 0
1962330 0
1962391 35
1962394 3
1962435 0
1962475 4
1962481 170
1962556 799
1962581 0
1962616 42
1962629 0
1962688 546
1962746 0
1962820 4
1962859 1052
1962865 0
1962907 1339
1962957 0
1962979 10225
1963033 0
1963147 305
1963207 1360
1963216 97
1963255 0
1963384 0
1963495 463
1963504 18
1963530 418
1963615 73
1963711 0
1963792 1115
1963819 162
1963846 2354
1963852 935
1963894 147
1963924 85
1963969 2195
1964050 27
1964090 0
1964232 134
1964236 113
1964283 188
1964304 3
1964334 145
1964661 848
1964676 161
1964688 7
1964727 502
1964811 107
1964906 270
1964956 309
1964997 2
1965081 119
1965276 6834
1965432 0
1965462 16
1965540 0
1965584 250
1965608 1175
1965706 26
1965911 121
1965936 1103
1965956 0
1965984 45
1965996 224
1966002 0
1966020 0
1966087 4
1966174 214
1966268 60
1966274 642
1966310 2
1966430 872
1966441 17
1966447 368
1966468 21
1966537 322
1966547 2246
1966549 3083
1966646 0
1966686 0
1966836 245
1966927 0
1966947 0
1966968 2
1966978 0
1967043 60
1967047 138
1967056 0
1967071 0
1967106 0
1967122 110
1967166 93
1967213 1
1967257 0
1967278 0
1967286 1106
1967296 1
1967327 348
1967435 94
1967482 0
1967501 784
1967525 129
1967579 489
1967657 995
1967661 934
1967672 0
1967690 149
1967692 75
1967751 84
1967808 0
1967850 513
1967891 0
1967928 222
1967984 0
1968028 8
1968112 222
1968114 1149
1968135 744
1968141 0
1968255 36
1968311 2
1968374 4
1968518 29
1968530 17
1968545 1790
1968560 128
1968658 0
1968689 606
1968725 325
1968767 88
1968801 150
1968870 343
1968908 241
1968953 458
1968959 1420
1969033 0
1969049 0
1969094 458
1969134 119
1969183 642
1969271 258
1969444 0
1969463 821
1969541 545
1969544 1346
1969583 291
1969598 40
1969619 273
1969646 31
1969713 0
1969723 0
1969784 692
1969921 0
1970068 1353
1970182 117
1970258 2316
1970269 2
1970275 0
1970309 0
1970354 1875
1970381 1114
1970388 42
1970414 17
1970426 151
1970436 44
1970545 1436
1970629 2
1970666 134
1970702 0
1970816 618
1970885 4887
1970888 1231
1970913 1549
1970962 2289
1970990 1012
1971111 273
1971145 2315
1971181 1488
1971202 146
1971238 1
1971381 834
1971385 613
1971404 0
1971462 303
1971491 0
1971503 0
1971514 2
1971606 0
1971646 0
1971657 1
1971728 0
1971740 0
1971785 0
1971855 14
1971978 17
1972004 289
1972050 1
1972126 259
1972216 871
1972262 2107
1972294 38
1972430 697
1972450 0
1972516 743
1972687 261
1972707 1212
1972741 1273
1972748 40
1972927 2
1973201 0
1973359 261
1973622 0
1973675 507
1973843 711
1973851 16
1973879 7235
1973899 0
1973985 794
1974063 1705
1974093 0
1974128 0
1974188 0
1974664 896
1974731 59
1974733 4298
1974788 382
1974872 1373
1974885 1184
1974927 740
1975080 52
1975156 0
1975172 325
1975328 155
1975402 590
1975472 474
1975527 3
1975596 809
1975705 404
1975712 340
1975736 527
1975818 434
1976065 0
1976166 27
1976179 1133
1976183 435
1976225 337
1976259 1
1976356 110
1976667 0
1976679 0
1976721 1699
1976723 4090
1976763 0
1976794 0
1976903 1287
1976991 274
1977059 1
1977080 587
1977233 1
1977283 5
1977329 167
1977380 27
1977403 5
1977440 730
1977470 762
1977473 1463
1977500 88
1977554 942
1977630 395
1977632 35
1977674 110
1977694 0
1977729 597
1977787 12
1977799 492
1977835 44
1977841 38
1977886 239
1977942 219
1977965 65
1977972 75
1978003 429
1978132 526
1978148 1
1978155 910
1978252 0
1978270 0
1978286 1
1978289 0
1978297 57
1978302 0
1978305 788
1978347 6
1978381 61
1978405 0
1978426 3722
1978471 1376
1978474 0
1978518 1571
1978597 167
1978814 11
1978816 89
1978837 1570
1978844 811
1978846 386
1978858 0
1978980 4743
1978984 1274
1979027 0
1979049 827
1979064 0
1979137 0
1979192 39
1979220 23
1979338 33
1979384 134
1979405 446
1979473 8
1979503 30
1979529 3
1979712 0
1979750 381
1979755 121
1979763 0
1979928 12
1979972 1
1980023 36
1980053 67
1980059 265
1980130 77
1980184 0
1980197 0
1980419 879
1980434 4
1980478 724
1980543 0
1980675 304
1980762 0
1980923 1234
1981040 1
1981042 0
1981051 0
1981145 208
1981212 0
1981410 2
1981509 545
1981549 79
1981602 1
1981615 3
1981658 121
1981686 5
1981758 315
1981777 121
1981915 0
1982253 116
1982345 8
1982390 1
1982412 200
1982450 0
1982467 0
1982490 0
1982531 0
1982534 9
1982583 0
1982588 0
1982595 0
1982610 0
1982616 1
1982621 0
1982631 0
1982649 0
1982694 0
1982705 0
1982709 0
1982718 0
1982723 0
1982741 0
1982751 0
1982768 0
1982772 0
1982801 0
1982816 108
1982847 0
1982858 0
1982886 5723
1983330 188
1983360 0
1983369 311
1983404 14
1983407 278
1983442 0
1983485 1
1983500 0
1983521 0
1983548 0
1983608 50
1983610 0
1983659 19
1983668 0
1983734 0
1983866 0
1984007 0
1984010 80
1984031 0
1984040 0
1984066 0
1984143 75
1984185 7
1984268 482
1984315 1987
1984357 2177
1984494 1002
1984561 4
1984731 161
1984761 0
1984813 0
1984850 1074
1984875 455
1984879 167
1984905 1019
1984914 0
1984925 494
1984980 84
1985013 861
1985035 0
1985040 1
1985082 52
1985179 320
1985190 354
1985202 36
1985214 336
1985223 2447
1985257 9
1985316 164
1985322 1038
1985367 8
1985406 398
1985412 549
1985433 162
1985568 84
1985625 2408
1985729 0
1985745 81
1985823 30
1985853 871
1985908 0
1986007 0
1986083 0
1986164 1
1986179 9
1986196 154
1986221 0
1986242 0
1986287 0
1986308 0
1986419 0
1986439 1
1986461 0
1986549 4
1986588 2201
1986592 867
1986660 0
1986666 252
1986694 0
1986787 0
1986818 61
1986825 0
1986855 0
1986874 9
1986883 10
1986930 0
1986947 3
1986992 8
1987011 49
1987194 0
1987247 0
1987293 0
1987321 0
1987362 0
1987412 0
1987418 0
1987516 0
1987523 0
1987551 0
1987629 0
1987633 0
1987671 0
1987699 0
1987776 0
1987779 0
1987818 0
1987824 0
1987926 0
1987928 0
1987949 0
1987962 0
1988037 0
1988050 0
1988056 0
1988065 0
1988084 0
1988187 0
1988211 0
1988238 0
1988252 0
1988266 0
1988438 0
1988460 0
1988469 0
1988556 0
1988559 0
1988677 1
1988681 55
1988731 0
1988853 225
1988884 206
1988981 57
1989104 183
1989114 0
1989126 0
1989164 30
1989168 2110
1989269 1
1989424 850
1989426 2112
1989476 36
1989500 0
1989507 0
1989564 29
1989756 443
1989834 86
1989866 258
1990023 27
1990069 0
1990176 189
1990209 276
1990328 344
1990392 886
1990482 7
1990609 8
1990735 0
1990978 0
1991080 8906
1991082 1276
1991455 0
1991482 225
1991563 429
1991572 0
1991905 557
1991932 0
1992220 0
1992229 0
1992250 0
1992318 674
1992393 35
1992524 404
1992547 0
1992610 85
1992664 1018
1992707 1195
1992768 145
1992896 952
1992930 0
1992970 2061
1993007 188
1993053 260
1993176 5
1993199 17
1993254 1
1993265 0
1993291 3619
1993293 471
1993366 112
1993372 528
1993402 2406
1993443 4
1993452 416
1993521 1138
1993567 1182
1993638 0
1993790 16
1993847 0
1993902 617
1993975 150
1993977 4866
1994069 0
1994081 1513
1994138 0
1994195 0
1994259 577
1994366 0
1994373 845
1994383 1070
1994428 287
1994666 1
1994681 0
1994744 318
1994876 1
1994910 79
1994940 1794
1995039 0
1995133 577
1995163 3
1995259 1264
1995345 357
1995417 22
1995475 63
1995488 0
1995625 1716
1995694 1
1995816 0
1995876 5
1995983 0
1996030 0
1996042 659
1996049 1
1996176 3
1996273 228
1996304 445
1996426 0
1996476 2
1996480 0
1996598 0
1996601 0
1996688 0
1996697 0
1996719 0
1996891 0
1996905 0
1996919 0
1996946 0
1996970 1
1997073 0
1997092 0
1997101 0
1997107 3
1997120 0
1997195 362
1997208 74
1997229 22
1997231 715
1997333 84
1997339 641
1997378 341
1997381 203
1997482 84
1997716 41
1997781 538
1997935 1
1998157 2
1998233 0
1998483 0
1998617 0
1998689 83
1998715 272
1998820 1108
1998838 92
1998903 651
1998922 0
1998927 392
1998955 1121
1999068 1072
1999126 2784
1999128 233
1999139 763
1999143 388
1999217 1158
1999223 2
1999308 1107
1999369 1308
1999390 101
1999416 73
1999540 191
1999548 1
1999557 381
1999580 11
1999596 3378
1999645 2
1999686 0
1999698 0
1999701 56
1999725 2123
1999780 900
1999870 0
1999978 137
2000026 21
2000047 538
2000049 0
2000055 0
2000061 0
2000063 0
2000135 972
2000158 3522
2000171 12
2000193 0
2000297 0
2000310 559
2000392 0
2000431 330
2000506 200
2000547 4
2000620 369
2000688 9
2000753 314
2000765 15
2000797 967
2000865 127
2000872 801
2000997 0
2001031 0
2001313 126
2001681 1098
2001729 0
2001781 421
2001831 849
2001921 0
2001933 708
2001935 1267
2002044 1
2002078 101
2002395 221
2002439 201
2002495 29
2002547 3956
2002594 731
2002605 1711
2002614 989
2002701 0
2002722 52
2002744 662
2002885 0
2002901 0
2002953 3
2003086 0
2003115 418
2003137 0
2003221 0
2003244 1738
2003453 0
2003481 0
2003505 372
2003551 129
2003598 144
2003602 926
2003643 100
2003704 142
2003748 483
2003821 205
2003841 3
2003868 2247
2004008 37
2004133 628
2004145 0
2004338 0
2004368 237
2004429 6
2004440 2074
2004582 0
2004769 754
2004817 1534
2004895 2259
2004901 5571
2004984 87
2005015 0
2005066 337
2005083 715
2005102 1591
2005171 3
2005178 216
2005219 642
2005285 196
2005313 140
2005423 759
2005626 56
2005657 0
2005696 507
2005772 0
2005795 664
2005803 0
2005811 817
2005943 494
2006013 117
2006061 755
2006196 40
2006214 376
2006232 2197
2006240 0
2006256 1481
2006289 4
2006312 16
2006322 6
2006352 10
2006421 644
2006483 1
2006505 0
2006511 0
2006523 2
2006530 22
2006630 0
2006653 428
2006737 0
2006829 0
2006841 52
2006945 1
2006988 133
2007068 140
2007167 0
2007202 0
2007236 1
2007378 0
2007425 0
2007497 111
2007571 126
2007653 344
2007680 497
2007757 2
2007775 105
2007777 125
2007790 0
2007812 0
2007831 683
2007842 0
2007880 2
2007920 0
2007931 2
2007988 3
2008008 80
2008091 0
2008116 0
2008231 41
2008249 159
2008270 4
2008363 0
2008417 7
2008429 137
2008462 1684
2008468 0
2008497 14
2008705 582
2008707 0
2008732 255
2008753 58
2008771 12
2008785 1437
2008824 0
2008915 492
2008917 2639
2008936 195
2008948 71
2008984 65
2009128 0
2009187 1
2009196 0
2009352 118
2009373 0
2009404 347
2009487 154
2009515 1890
2009577 2164
2009607 70
2009638 123
2009687 3
2009878 244
2009906 64
2009919 0
2010026 0
2010074 1808
2010097 0
2010133 0
2010150 0
2010265 0
2010398 54
2010433 1
2010464 0
2010471 38
2010494 145
2010546 0
2010601 99
2010618 57
2010622 1219
2010633 0
2010723 0
2010744 1
2010803 0
2010812 228
2010853 156
2010866 963
2010950 3686
2010952 278
2010970 153
2011093 36
2011110 679
2011188 913
2011203 2586
2011259 0
2011275 0
2011343 142
2011515 0
2011521 28
2011540 0
2011585 1
2011604 110
2011628 0
2011878 1
2011915 37
2011941 330
2011947 283
2011953 450
2011958 0
2011976 0
2011993 0
2012039 0
2012082 0
2012122 0
2012151 0
2012178 197
2012377 476
2012411 154
2012596 0
2012614 0
2012627 176
2012654 0
2012657 758
2012671 0
2012677 2035
2012687 0
2012779 44
2012812 0
2012835 10
2012847 0
2013204 0
2013287 0
2013568 0
2013593 1124
2013914 0
2014059 2219
2014164 0
2014200 0
2014419 107
2014463 1545
2014639 0
2014668 261
2014690 756
2014692 5267
2014698 1511
2014714 2
2014719 178
2014723 87
2014754 368
2014761 2
2014857 1
2014929 0
2014983 149
2015039 252
2015076 0
2015160 0
2015170 132
2015244 9
2015260 795
2015438 0
2015534 172
2015540 309
2015671 213
2015698 413
2015717 297
2015765 694
2015863 1637
2015866 5260
2015870 337
2015878 1
2015975 663
2015984 5021
2016058 329
2016110 782
2016461 223
2016519 0
2016533 173
2016725 2367
2016761 538
2016810 0
2016839 1135
2016932 1722
2017058 0
2017286 1966
2017374 379
2017415 24
2017555 0
2017568 725
2017588 671
2017636 0
2017690 4
2017736 0
2017776 0
2017807 0
2017815 0
2017868 0
2018028 0
2018052 0
2018162 0
2018233 0
2018303 0
2018341 0
2018352 0
2018453 0
2018584 0
2018619 0
2018690 0
2018775 0
2018888 0
2018973 0
2019046 0
2019250 0
2019316 0
2019324 0
2019641 0
2019667 0
2019721 0
2019799 0
2019835 0
2019860 0
2019875 0
2019917 0
2020032 0
2020059 0
2020099 0
2020115 0
2020155 0
2020262 0
2020514 0
2020568 0
2020571 0
2020618 0
2020666 0
2020702 0
2020768 0
2020989 0
2021024 0
2021108 0
2021177 0
2021249 0
2021272 0
2021342 0
2021402 0
2021448 0
2021451 0
2021465 0
2021485 1
2021512 0
2021530 0
2021541 0
2021678 0
2021700 0
2021765 0
2021802 0
2021816 0
2021818 0
2021874 0
2021969 0
2021981 0
2022053 0
2022183 0
2022209 0
2022223 0
2022227 0
2022376 0
2022479 0
2022723 0
2022749 0
2022851 0
2022868 0
2022909 0
2022959 0
2022977 0
2023430 405
2023459 0
2023473 88
2023501 315
2023514 6
2023579 7
2023588 715
2023714 3
2023773 460
2023906 2
2023939 71
2024060 792
2024180 2
2024268 103
2024296 3
2024327 36
2024348 0
2024483 57
2024486 869
2024563 0
2024573 0
2024587 4
2024591 983
2024675 311
2024694 310
2024701 0
2024761 765
2024811 167
2024876 1868
2025045 1809
2025056 113
2025078 0
2025091 733
2025120 0
2025130 12
2025142 774
2025169 0
2025176 315
2025185 1024
2025187 107
2025317 0
2025342 1153
2025346 349
2025433 179
2025446 0
2025514 1293
2025589 340
2025630 0
2025718 34
2025750 127
2025754 1384
2025760 227
2025957 0
2026003 34
2026099 97
2026257 8
2026307 6
2026329 0
2026351 50
2026396 149
2026462 4268
2026491 0
2026660 1136
2026715 657
2026735 542
2026743 654
2026774 398
2026835 2032
2026922 0
2026962 1258
2027003 566
2027207 262
2027243 1890
2027249 467
2027290 0
2027329 926
2027362 106
2027400 1
2027446 160
2027537 0
2027552 1037
2027554 50
2027573 1602
2027823 0
2027833 39
2027889 75
2027924 0
2027969 1
2027986 34
2027989 30
2028059 19
2028108 0
2028169 0
2028226 367
2028253 2138
2028311 56
2028331 1119
2028441 0
2028466 1309
2028470 974
2028557 64
2028570 109
2028638 776
2028713 102
2028754 32
2028842 1
2028874 1710
2028878 2356
2028884 552
2029036 0
2029082 143
2029111 447
2029178 0
2029383 1026
2029408 4
2029430 127
2029453 0
2029475 0
2029518 0
2029541 0
2029560 1251
2029613 54
2029656 3
2029660 59
2029723 106
2029759 197
2029770 1
2029853 294
2029883 69
2029956 3
2029963 0
2030019 4
2030043 3
2030087 6
2030162 0
2030290 5
2030302 413
2030317 168
2030328 5
2030331 153
2030361 1
2030507 1
2030521 24
2030599 868
2030641 174
2030664 0
2030679 0
2030693 267
2030702 1
2030706 220
2030855 0
2030870 0
2030886 611
2030976 473
2031038 4
2031042 571
2031061 3
2031080 0
2031133 0
2031140 0
2031163 0
2031177 0
2031205 0
2031351 0
2031361 0
2031457 0
2031503 0
2031526 0
2031604 0
2031638 0
2031741 0
2031753 0
2031828 0
2031872 0
2031884 0
2031904 0
2031926 0
2031936 0
2031964 0
2031991 0
2032016 0
2032027 0
2032031 0
2032048 0
2032063 5
2032125 0
2032151 0
2032168 556
2032207 20
2032231 0
2032250 0
2032401 0
2032404 0
2032497 0
2032525 0
2032593 0
2032756 0
2032999 0
2033108 0
2033116 0
2033216 0
2033330 0
2033411 0
2033424 0
2033458 0
2033481 0
2033530 0
2033638 0
2033648 0
2033677 0
2033728 1
2033743 0
2033749 0
2033779 0
2033805 0
2033840 0
2033927 0
2033981 0
2033983 0
2034107 0
2034201 0
2034216 0
2034288 0
2034432 0
2034440 0
2034459 0
2034481 0
2034561 0
2034598 0
2034608 0
2034712 0
2034742 0
2034782 0
2034847 0
2034941 0
2034997 0
2035096 0
2035164 0
2035171 0
2035193 0
2035219 0
2035262 0
2035378 0
2035389 0
2035422 0
2035428 0
2035447 0
2035643 0
2035652 0
2035669 0
2035799 0
2035813 0
2035815 0
2035898 0
2036007 0
2036111 0
2036338 0
2036358 0
2036409 0
2036474 1
2036491 0
2036522 0
2036798 0
2037004 0
2037023 3
2037031 0
2037051 0
2037081 1
2037150 0
2037168 12
2037241 4
2037356 0
2037369 2
2037438 0
2037482 0
2037612 0
2037709 0
2037743 0
2037779 0
2037888 1
2037987 72
2038005 0
2038010 0
2038038 32
2038083 0
2038164 0
2038260 0
2038262 24
2038272 1
2038287 0
2038379 0
2038414 0
2038530 1290
2038559 273
2038692 813
2038729 0
2038735 0
2038754 0
2038767 0
2038771 0
2038773 0
2038811 20
2038836 7
2038896 0
2038925 0
2038936 0
2038939 0
2038948 0
2038957 0
2039055 0
2039059 0
2039077 0
2039102 0
2039109 1
2039118 0
2039132 289
2039134 76
2039173 3
2039199 0
2039370 460
2039403 287
2039532 0
2039559 1
2039602 0
2039672 459
2039739 95
2039820 0
2039876 1449
2039884 1559
2039918 142
2039921 894
2039973 229
2040129 17
2040143 255
2040167 685
2040193 0
2040227 0
2040347 0
2040375 584
2040545 464
2040560 795
2040572 863
2040599 0
2040644 2539
2040647 4212
2040662 563
2040712 547
2040737 1038
2040740 1681
2040771 101
2040847 29
2040857 0
2040872 1175
2040878 240
2040995 0
2041069 591
2041104 266
2041123 0
2041169 81
2041229 748
2041307 0
2041440 232
2041458 72
2041497 3036
2041526 1079
2041577 1301
2041608 320
2041650 0
2041671 0
2041689 1418
2041711 143
2041762 124
2041773 59
2041800 2
2041824 681
2041921 0
2041986 0
2041993 0
2042017 0
2042046 1864
2042048 80
2042133 439
2042146 0
2042211 2084
2042278 153
2042286 289
2042333 43
2042415 3577
2042451 199
2042457 1
2042519 0
2042693 0
2042745 0
2042761 0
2042784 382
2042791 129
2042812 0
2042833 4
2042909 2
2042960 0
2042989 1015
2043158 67
2043253 0
2043270 1284
2043328 56
2043357 152
2043367 74
2043382 1
2043400 80
2043429 1239
2043496 1077
2043516 295
2043594 1225
2043669 4
2043798 771
2043834 2581
2043840 1147
2044023 269
2044071 0
2044086 852
2044088 482
2044139 0
2044150 1227
2044153 580
2044240 390
2044303 0
2044442 459
2044678 397
2044759 13
2044773 1
2044784 543
2044805 100
2044900 210
2044924 0
2045021 0
2045042 3
2045105 0
2045243 0
2045253 3977
2045309 1458
2045319 916
2045414 4
2045435 731
2045458 73
2045460 1741
2045585 1417
2045600 0
2045610 177
2045777 845
2045780 2
2045841 132
2045861 0
2045868 0
2046009 67
2046047 507
2046226 816
2046332 23
2046339 0
2046409 346
2046411 721
2046473 83
2046577 1
2046652 442
2046720 1945
2046729 0
2046761 17
2046776 135
2046783 918
2046875 1
2046913 831
2046932 0
2047007 229
2047014 1
2047024 113
2047046 578
2047066 164
2047176 138
2047185 231
2047203 75
2047225 300
2047229 2457
2047245 144
2047329 0
2047349 27
2047397 1
2047413 85
2047418 0
2047429 11
2047506 22
2047522 0
2047572 0
2047587 341
2047607 557
2047628 0
2047630 386
2047688 0
2047729 0
2047868 1
2047875 0
2047960 0
2048013 0
2048034 42
2048145 0
2048211 0
2048255 145
2048330 0
2048338 0
2048369 17
2048414 0
2048439 27
2048443 1739
2048530 0
2048611 87
2048686 67
2048774 0
2048815 10
2048851 1330
2048857 0
2048880 0
2048916 65
2049020 0
2049029 0
2049137 0
2049170 129
2049198 0
2049224 41
2049332 0
2049419 4
2049550 99
2049603 0
2049653 0
2049679 0
2049712 1
2049747 485
2049791 1181
2049811 172
2049823 7
2049839 20
2049868 165
2049882 58
2049937 0
2049950 706
2049966 1158
2050021 139
2050035 83
2050053 981
2050081 462
2050134 1235
2050148 75
2050209 1053
2050246 0
2050270 554
2050338 359
2050374 3776
2050380 532
2050546 183
2050634 1752
2050659 43
2050682 589
2050684 1543
2050726 67
2050756 8
2050804 567
2050815 1760
2050817 13
2050826 871
2050875 483
2050945 135
2051137 1
2051184 35
2051254 42
2051327 3652
2051331 1585
2051414 3554
2051473 86
2051495 1043
2051515 0
2051570 0
2051634 344
2051699 1068
2051741 0
2051746 0
2051856 0
2051966 1208
2051992 10
2052026 388
2052202 0
2052270 0
2052292 2
2052309 139
2052440 175
2052525 339
2052565 13
2052624 1168
2052667 0
2052712 157
2052725 0
2052761 165
2052848 182
2052852 43
2052866 0
2052895 38
2052940 1558
2052968 1055
2052979 1385
2052982 921
2053018 128
2053095 1275
2053117 0
2053151 0
2053159 115
2053168 710
2053194 1483
2053254 371
2053287 0
2053369 0
2053386 33
2053508 409
2053580 528
2053596 349
2053641 617
2053887 4
2053894 1773
2053926 2843
2053930 3000
2053940 81
2053982 597
2053984 894
2054032 4463
2054048 1267
2054062 16
2054103 2
2054118 48
2054158 996
2054172 4
2054227 262
2054240 0
2054283 0
2054311 1046
2054331 85
2054350 112
2054416 1
2054533 0
2054571 0
2054661 753
2054754 0
2054762 0
2054796 495
2054873 0
2054958 257
2054977 329
2055064 2192
2055068 5870
2055070 3336
2055205 477
2055221 0
2055270 105
2055364 0
2055386 0
2055460 0
2055469 0
2055484 183
2055524 0
2055534 46
2055558 0
2055592 0
2055615 271
2055622 220
2055640 153
2055672 0
2055682 546
2055775 15
2055790 116
2055821 125
2055855 107
2055925 116
2055940 6
2055947 394
2055959 153
2056065 0
2056137 1
2056169 47
2056208 4
2056270 1346
2056347 0
2056351 0
2056353 0
2056366 0
2056373 0
2056382 9
2056399 0
2056466 330
2056534 2
2056558 176
2056619 0
2056650 695
2056699 0
2056740 0
2056752 1289
2056758 1538
2056794 980
2056833 319
2056836 1871
2056842 798
2056880 0
2056908 3
2057037 235
2057102 17
2057145 52
2057160 1754
2057198 0
2057215 6
2057229 40
2057286 2232
2057343 599
2057384 81
2057421 0
2057448 1581
2057451 97
2057467 445
2057474 8
2057480 0
2057541 571
2057571 862
2057672 792
2057701 276
2057747 426
2057755 63
2057831 152
2058056 315
2058191 491
2058206 0
2058239 0
2058413 48
2058415 162
2058421 2260
2058469 40
2058486 0
2058579 0
2058602 106
2058604 2229
2058609 0
2058625 75
2058645 0
2058725 0
2058866 743
2058877 1
2058893 1
2058992 0
2059013 2
2059121 1
2059137 0
2059149 2240
2059182 7
2059237 515
2059272 0
2059285 3
2059310 0
2059313 0
2059328 7
2059335 0
2059339 192
2059341 0
2059372 1
2059472 2
2059549 107
2059608 1388
2059621 1
2059662 1174
2059731 0
2059793 1159
2059856 1396
2059862 1
2059910 541
2059972 323
2059976 1
2060091 29
2060166 155
2060177 0
2060223 107
2060280 4
2060330 184
2060375 149
2060406 56
2060462 0
2060534 9
2060585 37
2060631 0
2060723 0
2060732 182
2060840 593
2060889 814
2060924 237
2060950 29
2060972 1114
2061056 3410
2061144 601
2061163 0
2061179 109
2061184 1
2061204 1
2061246 113
2061504 0
2061550 615
2061594 2
2061873 697
2062041 2
2062097 326
2062150 712
2062317 0
2062381 32
2062415 426
2062490 710
2062614 0
2062642 0
2062717 0
2062760 227
2062810 1359
2062866 121
2062960 6
2062997 250
2063191 6
2063227 1143
2063293 632
2063423 532
2063566 1039
2063658 143
2063749 135
2063758 132
2063790 327
2063798 77
2063821 3
2063850 0
2063866 0
2063959 652
2064008 1226
2064149 686
2064214 412
2064217 931
2064258 0
2064298 211
2064442 2837
2064460 591
2064468 162
2064495 4
2064556 120
2064601 18
2064618 0
2064667 0
2064689 1
2064710 66
2064770 0
2064787 572
2064798 1766
2064846 0
2064861 14
2064873 88
2064919 280
2065143 3
2065206 0
2065361 555
2065449 501
2065661 439
2065744 106
2065903 287
2065940 50
2065947 0
2065972 579
2065996 2867
2066056 0
2066236 975
2066242 2
2066278 78
2066416 173
2066498 3
2066535 0
2066650 582
2066667 26
2066708 0
2066756 0
2066922 7
2066960 138
2066967 578
2067075 1
2067093 859
2067124 54
2067163 2
2067327 692
2067347 0
2067417 59
2067501 157
2067551 0
2067611 4
2067675 0
2067727 30
2067738 51
2067760 0
2067807 318
2067890 0
2068014 155
2068159 0
2068319 128
2068360 23
2068389 2
2068436 0
2068456 0
2068490 0
2068497 1
2068519 1
2068563 9
2068599 42
2068630 87
2068812 2624
2068895 0
2068908 0
2068950 15
2068962 0
2069010 33
2069066 411
2069136 0
2069167 0
2069204 0
2069261 0
2069264 0
2069317 0
2069334 0
2069379 0
2069426 0
2069450 0
2069461 0
2069469 0
2069583 0
2069587 0
2069593 0
2069614 0
2069652 403
2069732 29
2069750 68
2069814 122
2069837 0
2069934 35
2069961 0
2070108 2
2070160 0
2070235 0
2070271 0
2070418 36
2070430 4
2070437 24
2070503 67
2070530 35
2070623 1
2070645 0
2070665 383
2070768 0
2070825 0
2070895 6
2070903 1307
2071151 11
2071211 2
2071286 466
2071349 19
2071466 43
2071482 50
2071544 2
2071571 0
2071735 3
2071894 127
2071917 718
2071942 380
2071948 0
2071960 0
2071979 0
2072045 0
2072085 0
2072092 0
2072162 0
2072179 0
2072240 0
2072333 0
2072364 2051
2072477 0
2072504 732
2072507 1328
2072516 1113
2072519 3826
2072526 0
2072533 0
2072616 0
2072651 0
2072715 0
2072771 0
2072807 0
2072855 0
2072953 0
2073069 0
2073095 0
2073142 0
2073231 0
2073249 0
2073297 0
2073372 0
2073379 0
2073397 0
2073455 0
2073508 0
2073612 1
2073634 1
2073767 0
2073769 0
2073829 90
2073866 1417
2074004 0
2074030 294
2074068 0
2074175 0
2074198 21
2074224 60
2074288 0
2074304 591
2074307 75
2074435 1764
2074484 11
2074540 8
2074596 368
2074643 673
2074704 1116
2074711 249
2074718 386
2074739 247
2074758 1417
2074762 808
2074793 4166
2074802 143
2074820 217
2074851 125
2074951 1
2075028 0
2075033 0
2075072 0
2075087 0
2075125 0
2075156 0
2075212 0
2075312 0
2075413 1
2075516 0
2075596 1115
2075618 79
2075647 89
2075667 2556
2075709 1644
2075849 246
2076007 0
2076110 1
2076144 0
2076147 0
2076204 0
2076206 0
2076213 0
2076222 0
2076236 0
2076461 0
2076732 0
2076816 0
2076918 0
2076927 0
2076986 0
2077026 0
2077135 0
2077195 0
2077217 1
2077272 0
2077299 0
2077319 0
2077325 0
2077403 0
2077451 0
2077483 0
2077512 0
2077535 0
2077557 0
2077567 0
2077584 0
2077739 0
2077774 0
2077785 1
2077806 0
2077861 0
2077863 0
2077945 0
2078067 0
2078088 0
2078124 0
2078186 0
2078190 0
2078214 0
2078217 0
2078229 0
2078282 0
2078288 0
2078300 0
2078337 0
2078378 1
2078565 0
2078567 1
2078586 0
2078629 0
2078649 0
2078686 0
2078700 159
2078746 456
2078757 944
2078776 0
2078865 642
2079051 72
2079190 49
2079230 93
2079249 2
2079277 1035
2079307 511
2079317 65
2079482 199
2079545 0
2079571 0
2079587 672
2079641 44
2079707 79
2079755 109
2079790 355
2079818 625
2079950 0
2080011 1
2080064 77
2080176 975
2080281 133
2080418 1616
2080457 655
2080473 4
2080581 10
2080634 0
2080661 1557
2080677 618
2080694 139
2080702 3
2080710 2791
2080748 0
2080753 647
2080852 3868
2080902 0
2080936 0
2080954 0
2080995 2088
2081014 553
2081050 197
2081087 858
2081147 1797
2081149 3154
2081188 187
2081266 2255
2081329 1735
2081332 1915
2081401 258
2081432 0
2081614 445
2081638 1464
2081644 1952
2081680 1134
2081726 21
2081764 1
2081781 2868
2081827 1003
2081968 751
2082031 715
2082096 2
2082118 602
2082277 0
2082311 611
2082385 4
2082388 104
2082448 302
2082490 3145
2082502 290
2082517 329
2082526 0
2082553 179
2082592 0
2082667 1
2082818 0
2082833 0
2082836 0
2082851 0
2082868 22
2082876 0
2082889 215
2082937 21
2083115 1
2083124 0
2083354 0
2083395 0
2083426 0
2083613 212
2083649 0
2083711 5
2083884 0
2083901 0
2083907 21
2083934 0
2083958 0
2084098 259
2084118 89
2084145 0
2084147 0
2084192 0
2084253 71
2084288 3
2084315 0
2084385 0
2084437 125
2084453 0
2084461 0
2084479 0
2084496 0
2084520 106
2084530 0
2084536 326
2084540 33
2084547 0
2084630 1
2084636 17
2084688 1415
2084757 0
2084818 417
2084856 0
2084914 0
2084946 0
2085159 0
2085318 0
2085507 0
2085757 0
2085801 0
2085854 0
2085884 0
2086023 0
2086036 0
2086073 0
2086119 0
2086286 0
2086323 0
2086363 0
2086470 0
2086503 0
2086554 0
2086566 0
2086713 0
2086740 0
2086894 0
2086932 0
2086994 517
2087013 0
2087032 2145
2087035 628
2087139 0
2087159 4
2087162 147
2087282 27
2087319 2
2087350 2292
2087378 661
2087451 1006
2087501 503
2087512 1342
2087542 227
2087595 320
2087621 979
2087769 268
2087906 0
2087912 220
2087923 77
2087925 2
2087934 375
2087942 571
2087972 211
2088015 0
2088086 62
2088096 0
2088183 2
2088214 0
2088333 0
2088522 1
2088549 0
2088558 0
2088611 0
2088773 143
2088909 0
2088927 0
2089121 309
2089259 1129
2089334 478
2089559 433
2089566 609
2089642 560
2089774 0
2089928 17
2089973 0
2090026 196
2090113 0
2090152 0
2090239 0
2090261 1024
2090294 858
2090303 258
2090434 2
2090461 653
2090517 371
2090814 0
2090932 25
2090953 0
2090985 772
2091096 4
2091118 1
2091144 42
2091228 55
2091506 340
2091700 534
2091767 996
2091822 285
2091850 2
2091857 0
2091878 878
2092070 0
2092106 2859
2092108 1
2092124 0
2092208 1
2092224 2196
2092233 12
2092241 1034
2092362 2459
2092403 3512
2092477 105
2092545 1135
2092557 1152
2092602 5263
2092702 695
2093008 145
2093065 0
2093082 1132
2093086 113
2093098 53
2093114 100
2093226 2212
2093242 0
2093450 0
2093483 50
2093531 0
2093542 505
2093555 0
2093652 1827
2093664 2
2093684 0
2093700 1088
2093708 115
2093718 1449
2093724 1007
2093732 0
2093740 275
2093764 1216
2093801 269
2093876 516
2093879 692
2093913 0
2093984 0
2094161 892
2094182 1807
2094473 1139
2094538 75
2094560 1121
2094590 110
2094713 2306
2094845 3007
2095038 737
2095088 197
2095219 81
2095257 0
2095302 0
2095306 0
2095331 0
2095497 0
2095562 0
2095596 0
2095616 0
2095682 0
2095702 1
2095906 0
2095961 0
2095997 1
2096106 0
2096174 12
2096255 35
2096394 135
2096475 9
2096633 782
2096643 369
2096646 1331
2096658 876
2096680 0
2096689 2361
2096711 338
2096718 3
2096728 1
2096733 0
2096748 19
2096754 0
2096864 252
2097039 216
2097125 4
2097131 1142
2097134 669
2097171 1959
2097297 0
2097390 1559
2097586 6
2097668 604
2097682 41
2097760 0
2097824 0
2097918 0
2097933 1
2097985 5
2097997 280
2098005 1051
2098022 0
2098207 388
2098792 90
2098836 95
2098859 260
2098893 37
2099031 100
2099163 0
2099197 274
2099209 205
2099522 0
2099582 0
2099663 2
2099667 584
2099680 919
2099692 138
2100120 1918
2100169 80
2100334 0
2100526 1388
2100717 0
2100823 0
2100839 0
2100987 0
2101012 290
2101182 220
2101192 43
2101228 0
2101525 8
2101541 0
2101618 2
2101646 0
2101652 1054
2101665 670
2101773 0
2101835 0
2101872 0
2101952 0
2102018 0
2102076 0
2102102 0
2102533 0
2102590 0
2102669 0
2102708 0
2102720 0
2102791 0
2102811 1
2102856 0
2102876 0
2102962 0
2103003 0
2103087 0
2103091 0
2103094 0
2103099 0
2103185 18
2103242 64
2103268 623
2103593 297
2103626 197
2103682 337
2103798 92
2103848 8
2103852 207
2103920 333
2103968 577
2103998 0
2104067 0
2104087 1131
2104101 2
2104110 3509
2104114 205
2104119 674
2104220 0
2104285 0
2104319 0
2104552 1
2104790 0
2104890 0
2104900 0
2104907 0
2104917 182
2104921 0
2104966 0
2104973 189
2105013 491
2105185 156
2105515 545
2105573 930
2105651 303
2105667 118
2105784 0
2105804 2551
2105806 1568
2105901 354
2105969 479
2106032 553
2106050 73
2106071 1
2106081 383
2106094 155
2106127 438
2106162 0
2106205 1060
2106221 129
2106253 1
2106350 1
2106392 30
2106426 0
2106445 217
2106506 289
2106540 398
2106558 0
2106565 0
2106702 0
2106737 1854
2106912 1058
2106975 588
2106989 484
2107101 0
2107119 2199
2107148 708
2107199 0
2107254 569
2107284 0
2107360 1
2107386 832
2107435 956
2107467 49
2107497 0
2107715 0
2107723 1033
2107792 0
2107875 0
2108147 1
2108227 0
2108244 12
2108258 14
2108324 328
2108326 172
2108333 0
2108402 0
2108405 5
2108431 0
2108460 1
2108520 0
2108671 4
2108703 11
2108739 334
2108887 490
2108906 1417
2109082 497
2109096 0
2109109 2
2109111 1931
2109117 5
2109138 720
2109221 216
2109223 7801
2109237 5
2109254 0
2109284 6
2109359 1
2109393 0
2109468 416
2109526 0
2109767 33
2109846 0
2109883 1813
2109925 97
2109952 39
2110006 297
2110008 330
2110054 0
2110079 888
2110105 378
2110166 1179
2110277 548
2110368 280
2110384 845
2110504 6
2110830 2206
2110997 141
2111026 182
2111044 1093
2111080 0
2111087 253
2111148 7
2111242 1190
2111276 4075
2111278 753
2111375 237
2111409 273
2111523 0
2111576 1686
2111580 1093
2111622 1
2111730 107
2111832 332
2111838 2419
2112060 3027
2112134 729
2112318 0
2112428 580
2112482 230
2112496 31
2112503 1
2112534 525
2112582 312
2112599 5
2112628 0
2112770 316
2112831 0
2112910 152
2112992 14
2113022 1
2113031 0
2113056 1704
2113139 592
2113386 3
2113419 0
2113503 840
2113538 0
2113555 0
2113571 0
2113612 0
2113623 0
2113636 0
2113646 0
2113656 22
2113688 4
2113785 1
2113794 995
2113812 892
2113816 904
2113899 847
2114021 173
2114126 1959
2114133 0
2114168 0
2114256 0
2114549 0
2114568 0
2114575 0
2114615 0
2114658 0
2114745 1138
2114887 977
2114967 393
2115152 188
2115224 0
2115433 0
2115448 237
2115474 1301
2115562 711
2115612 0
2115694 0
2115752 19
2115771 54
2115800 254
2115953 0
2116013 73
2116265 507
2116271 5
2116278 0
2116304 7
2116368 352
2116408 1
2116463 1296
2116474 1269
2116551 0
2116571 178
2116706 1284
2116718 1821
2116841 98
2116925 21
2116952 942
2117008 0
2117246 1
2117310 541
2117361 0
2117433 1475
2117435 739
2117476 7
2117516 1
2117672 774
2117674 1486
2117730 856
2117819 1278
2117828 974
2117871 0
2118012 0
2118143 2390
2118243 0
2118371 0
2118442 2852
2118444 98
2118462 771
2118506 0
2118664 5780
2118716 0
2118783 1638
2118827 109
2119031 1
2119046 0
2119065 645
2119094 1
2119286 47
2119309 1
2119332 22
2119416 67
2119433 0
2119444 0
2119589 49
2119689 1447
2119707 24
2119725 1510
2119740 525
2119813 0
2119825 0
2119832 2
2119869 1056
2119955 1294
2119982 0
2120081 333
2120105 23
2120159 812
2120225 893
2120298 783
2120310 0
2120339 737
2120388 96
2120417 661
2120487 0
2120568 1
2120599 58
2120636 0
2120644 2
2120695 81
2120739 1064
2120754 33
2120796 60
2120810 116
2120919 794
2120927 172
2120957 0
2121007 186
2121069 239
2121094 0
2121126 20
2121135 460
2121342 732
2121361 320
2121409 0
2121439 503
2121469 0
2121543 685
2121567 0
2121603 0
2121610 21
2121676 707
2121682 1053
2121729 417
2121752 1
2121872 5964
2121888 15
2121924 0
2121991 286
2122073 0
2122079 750
2122131 0
2122219 0
2122406 1499
2122561 0
2122668 3351
2122670 1776
2122744 0
2122988 0
2123004 14
2123010 448
2123157 463
2123161 979
2123173 0
2123216 501
2123234 550
2123316 2636
2123320 2599
2123323 920
2123342 1208
2123375 504
2123558 2042
2123561 593
2123595 15
2123609 599
2123653 3396
2123797 1674
2123834 0
2123879 1355
2123892 176
2123910 180
2123942 876
2124001 5
2124100 0
2124125 789
2124144 4709
2124270 18
2124341 734
2124540 1607
2124566 92
2124697 87
2124750 228
2124810 310
2124901 58
2125038 616
2125089 114
2125092 54
2125102 245
2125107 0
2125116 0
2125126 0
2125131 67
2125204 271
2125216 966
2125247 348
2125320 4967
2125322 2276
2125329 467
2125402 27
2125412 62
2125450 1488
2125550 468
2125573 0
2125622 3
2125692 7
2125736 700
2125770 2512
2125784 357
2125842 37
2125870 995
2125903 0
2125987 267
2126114 13
2126190 849
2126235 10
2126312 0
2126357 355
2126370 112
2126432 300
2126546 81
2126618 1205
2126745 65
2126811 549
2126819 1356
2126828 30
2126939 728
2127038 406
2127051 629
2127178 566
2127204 1
2127329 953
2127414 434
2127517 1398
2127547 575
2127608 782
2127614 368
2127636 914
2127649 0
2127655 296
2127674 123
2127719 55
2127750 437
2127914 29
2127958 399
2127965 1939
2127984 190
2128140 3
2128195 1528
2128204 137
2128219 680
2128419 0
2128493 731
2128570 19
2128592 1691
2128620 0
2128684 0
2128704 27
2128716 3
2128741 0
2128777 614
2128869 0
2128930 2
2128946 1674
2128960 0
2129015 11
2129063 0
2129142 77
2129226 8
2129233 48
2129274 69
2129292 0
2129301 3
2129315 4
2129372 21
2129598 142
2129620 940
2129687 0
2129719 562
2129836 131
2129858 147
2129908 0
2130002 34
2130121 70
2130153 935
2130178 2
2130184 17
2130202 0
2130229 37
2130256 539
2130293 17
2130325 2
2130464 314
2130493 10
2130511 0
2130549 72
2130732 0
2130823 980
2130827 276
2130942 7
2130993 0
2131021 53
2131210 573
2131232 405
2131258 2
2131361 113
2131369 65
2131444 128
2131493 0
2131676 357
2131724 100
2131894 401
2131974 217
2131995 875
2132071 0
2132096 153
2132117 3808
2132166 11
2132221 622
2132246 0
2132371 954
2132479 2732
2132506 101
2132605 651
2132645 21
2132755 2
2132765 0
2132779 2552
2132836 582
2132851 609
2132908 248
2133032 0
2133075 546
2133111 493
2133120 1242
2133192 0
2133217 54
2133325 391
2133328 585
2133406 180
2133474 157
2133484 6
2133599 1
2133692 686
2133708 2799
2133742 2031
2133981 1
2134162 63
2134186 0
2134193 40
2134219 3
2134285 0
2134298 0
2134331 452
2134338 9
2134360 665
2134449 0
2134483 766
2134544 12
2134595 132
2134756 0
2134795 91
2134847 1166
2134849 1771
2134866 4
2134902 326
2134951 59
2135017 3027
2135045 540
2135076 409
2135119 36
2135127 1
2135168 1062
2135227 196
2135264 99
2135314 1763
2135335 903
2135464 542
2135483 100
2135500 351
2135512 990
2135544 3704
2135563 1353
2135566 574
2135591 0
2135605 1162
2135638 0
2135719 113
2135799 385
2135867 1727
2135888 2434
2135916 861
2135969 0
2135976 1
2136003 391
2136021 211
2136029 100
2136037 1832
2136070 0
2136115 0
2136150 4
2136176 233
2136268 2351
2136283 0
2136290 2198
2136364 5127
2136368 2589
2136377 0
2136391 4861
2136395 2444
2136520 1
2136571 101
2136599 215
2136611 1
2136618 2
2136634 0
2136727 187
2136809 0
2136887 4
2136949 127
2137002 257
2137063 98
2137097 0
2137139 108
2137351 43
2137360 0
2137371 4
2137398 120
2137414 0
2137467 29
2137491 11
2137520 55
2137529 3448
2137531 283
2137537 391
2137544 0
2137597 58
2137612 2456
2137685 2
2137695 2
2137702 524
2137713 3594
2137748 1
2137772 120
2137805 0
2137835 1971
2137898 506
2137979 1111
2138008 605
2138063 0
2138095 902
2138175 0
2138199 369
2138202 1
2138215 1357
2138249 222
2138272 0
2138288 5
2138308 0
2138316 129
2138349 112
2138351 139
2138370 184
2138445 1716
2138668 66
2138752 2
2138918 0
2138978 43
2139044 1613
2139046 1471
2139133 140
2139155 114
2139170 490
2139293 0
2139327 39
2139336 134
2139580 0
2139638 689
2139699 0
2139825 325
2139852 335
2139950 1202
2139978 0
2139993 0
2140000 1
2140002 1139
2140115 0
2140146 0
2140227 1891
2140255 4309
2140257 441
2140355 506
2140424 255
2140435 1177
2140456 31
2140474 1316
2140702 141
2140712 484
2140791 4192
2140813 0
2140819 89
2140899 193
2140903 5867
2140938 2737
2140951 20
2141023 143
2141073 2675
2141222 1290
2141652 455
2141682 8
2141827 0
2141839 0
2141887 53
2141900 0
2141918 0
2141923 0
2141926 51
2141938 2056
2142007 61
2142071 218
2142101 0
2142135 123
2142177 1997
2142183 38
2142199 2126
2142306 23
2142371 0
2142376 815
2142389 537
2142394 12
2142464 228
2142512 0
2142531 0
2142653 124
2142665 88
2142705 339
2142934 704
2143006 40
2143080 3068
2143116 0
2143153 879
2143161 0
2143386 7
2143456 188
2143490 688
2143524 668
2143536 11
2143557 108
2143586 55
2143614 0
2143673 108
2143704 119
2143738 2032
2143799 0
2143863 0
2143884 0
2143892 72
2143966 17
2144006 457
2144024 191
2144103 4
2144147 70
2144205 23
2144252 3
2144268 198
2144304 26
2144326 0
2144366 0
2144376 0
2144430 0
2144440 685
2144466 58
2144571 188
2144644 168
2144664 94
2144816 0
2144907 92
2144928 0
2145083 902
2145215 0
2145228 40
2145246 2098
2145255 41
2145292 1140
2145441 4
2145487 731
2145515 1082
2145712 1670
2145753 0
2145882 284
2145951 1426
2146089 1254
2146109 1572
2146246 275
2146284 5
2146302 260
2146427 4648
2146454 0
2146496 0
2146514 0
2146733 0
2146837 425
2146844 1035
2146857 44
2146897 430
2146921 631
2146983 111
2146998 64
2147093 638
2147190 0
2147197 0
2147211 1665
2147263 0
2147391 0
2147479 166
2147569 345
2147576 1
2147599 6
2147639 5634
2147644 7793
2147655 155
2147901 4791
2147926 1197
2148012 16
2148038 1287
2148179 631
2148209 27
2148238 2382
2148332 792
2148409 2023
2148428 115
2148457 404
2148503 35
2148518 0
2148589 284
2148613 683
2148618 2286
2148882 388
2148936 0
2148952 0
2149007 0
2149047 109
2149050 0
2149099 4
2149108 278
2149145 15
2149176 425
2149203 3
2149214 51
2149219 225
2149229 0
2149242 83
2149297 0
2149352 0
2149406 313
2149472 3045
2149483 191
2149527 34
2149550 194
2149603 1840
2149607 514
2149635 675
2149711 49
2149718 0
2149756 241
2149786 90
2149829 166
2149841 417
2149946 247
2150015 160
2150068 15
2150171 4
2150192 573
2150232 6021
2150290 183
2150407 10
2150559 2460
2150587 1379
2150594 0
2150615 33
2150766 416
2150797 4220
2150821 2157
2150827 4632
2150905 1557
2150924 3445
2151028 83
2151036 1052
2151046 0
2151103 0
2151145 0
2151212 2895
2151262 660
2151277 1481
2151327 470
2151338 7089
2151395 0
2151434 0
2151509 1741
2151585 0
2151625 2213
2151658 40
2151696 671
2151715 261
2151737 189
2151771 0
2151784 2107
2151883 1359
2151919 0
2151980 122
2151990 1052
2152110 212
2152210 26
2152297 0
2152330 351
2152387 865
2152406 66
2152426 213
2152461 3296
2152491 240
2152611 20
2152637 0
2152661 0
2152678 493
2152714 287
2152747 1755
2152760 0
2152903 1694
2152908 333
2152918 0
2152924 0
2152994 3
2153053 286
2153125 358
2153198 551
2153222 1
2153279 0
2153386 232
2153408 228
2153456 0
2153571 0
2153584 23
2153619 709
2153643 614
2153650 8
2153665 1832
2153980 61
2154079 0
2154116 0
2154189 0
2154199 3
2154228 0
2154260 7
2154289 2
2154322 306
2154456 0
2154656 0
2154696 0
2154737 0
2154835 7
2154874 98
2154943 20
2155054 3
2155096 39
2155102 0
2155152 22
2155184 0
2155201 2
2155292 0
2155426 0
2155475 0
2155483 0
2155522 5
2155648 1
2155715 2
2155774 3
2155805 0
2155819 0
2155828 1
2155921 0
2155971 1
2156029 0
2156036 7
2156063 0
2156087 412
2156136 0
2156176 0
2156194 46
2156204 117
2156238 5
2156295 0
2156351 102
2156423 42
2156440 91
2156573 0
2156581 7
2156583 406
2156595 528
2156602 5000
2156639 29
2156658 128
2156716 2710
2156818 1712
2156825 25
2156833 0
2156875 1730
2156983 2732
2157062 214
2157082 770
2157135 4162
2157146 0
2157161 389
2157229 333
2157237 550
2157311 1175
2157433 1245
2157497 1341
2157504 0
2157512 0
2157554 95
2157662 2925
2157878 901
2157934 2408
2157958 69
2157999 0
2158010 78
2158013 45
2158030 393
2158053 144
2158093 0
2158272 217
2158317 0
2158386 505
2158400 0
2158436 266
2158484 108
2158520 0
2158688 45
2158718 262
2158808 248
2158824 138
2158901 339
2158937 1
2159091 1386
2159145 194
2159155 0
2159178 462
2159288 1
2159369 0
2159467 77
2159471 1366
2159481 0
2159512 220
2159578 124
2159742 0
2159792 245
2159821 350
2159922 132
2159962 0
2160052 128
2160105 246
2160209 211
2160301 1
2160310 3
2160323 1407
2160330 1290
2160337 219
2160396 319
2160415 36
2160527 1848
2160544 1
2160583 218
2160664 166
2160721 0
2160759 0
2160772 0
2160789 0
2160798 525
2160841 4
2160916 1433
2160920 1716
2160964 145
2160981 268
2161025 2811
2161069 0
2161304 215
2161312 434
2161347 0
2161386 0
2161407 0
2161572 420
2161755 111
2161758 171
2161777 239
2161782 1326
2161917 1012
2162028 379
2162145 0
2162164 28
2162293 255
2162325 2
2162350 0
2162434 772
2162479 194
2162509 658
2162580 1738
2162607 375
2162760 0
2162914 104
2162933 998
2162997 1616
2163058 588
2163095 563
2163342 262
2163390 0
2163411 19
2163459 0
2163492 0
2163510 0
2163528 0
2163583 0
2163586 0
2163597 0
2163617 1
2163630 52
2163642 0
2163676 0
2163687 0
2163693 0
2163711 3
2163771 0
2163780 0
2163783 0
2163786 0
2163840 0
2163849 0
2163852 0
2163855 0
2163909 0
2163918 0
2163921 0
2163924 0
2163978 0
2163987 0
2163990 0
2163993 0
2164047 0
2164056 0
2164059 0
2164062 0
2164142 402
2164160 1
2164177 1554
2164190 34
2164218 9
2164264 1148
2164268 127
2164325 1159
2164340 889
2164413 3
2164430 315
2164575 88
2164581 98
2164620 1
2164640 810
2164803 0
2164814 4503
2164818 947
2164833 0
2164844 297
2164906 8
2164959 0
2164990 1993
2165012 2358
2165070 0
2165160 316
2165307 205
2165340 140
2165366 455
2165385 8
2165395 0
2165415 0
2165441 0
2165460 0
2165470 0
2165490 17
2165516 60
2165535 173
2165545 0
2165565 0
2165577 0
2165589 0
2165591 0
2165602 0
2165642 7
2165698 246
2165704 0
2165710 0
2165715 1
2165725 1
2165746 0
2165755 0
2165802 0
2165821 0
2165827 0
2165835 0
2165842 2
2165886 0
2165919 344
2165922 260
2165964 110
2166040 12
2166092 413
2166122 686
2166250 322
2166272 2044
2166351 0
2166362 151
2166369 50
2166405 63
2166450 290
2166625 20
2166654 0
2166694 55
2166699 2
2166851 326
2166893 683
2167093 645
2167097 435
2167105 0
2167267 23
2167391 33
2167413 3
2167419 10
2167430 0
2167445 341
2167465 0
2167481 0
2167490 0
2167543 0
2167608 7
2167650 8
2167763 957
2167795 748
2167806 1298
2167815 1
2167829 20
2167953 1110
2168092 1
2168119 1
2168156 562
2168201 0
2168230 2
2168260 1189
2168317 898
2168323 607
2168536 35
2168548 0
2168551 0
2168554 0
2168569 59
2168572 0
2168597 0
2168608 0
2168656 0
2168660 0
2168665 0
2168674 0
2168680 0
2168723 0
2168737 0
2168747 0
2168749 0
2168753 0
2168764 0
2168768 0
2168771 0
2168783 0
2168792 0
2168797 0
2168857 72
2168885 299
2168935 0
2168953 0
2168963 162
2168989 53
2169052 226
2169124 2
2169173 1
2169212 0
2169285 1
2169328 5
2169341 53
2169412 894
2169453 83
2169508 0
2169577 131
2169628 0
2169637 0
2169650 0
2169661 0
2169724 0
2169836 428
2169857 318
2169874 0
2169883 0
2169997 0
2170118 0
2170152 675
2170169 83
2170194 628
2170247 124
2170259 780
2170298 1165
2170398 166
2170499 0
2170605 1882
2170683 0
2170696 6
2170718 0
2170739 0
2170743 0
2170750 0
2170752 0
2170758 0
2170784 0
2170791 3
2170797 0
2170823 0
2170836 21
2170848 0
2170850 0
2170860 141
2170863 94
2170884 0
2170888 0
2170910 0
2170920 17
2170923 0
2170941 0
2170951 0
2170985 1393
2171009 808
2171051 500
2171174 0
2171201 0
2171222 1493
2171242 1138
2171278 82
2171302 0
2171343 511
2171561 187
2171576 3
2171581 0
2171607 79
2171652 1182
2171676 685
2171757 0
2171770 41
2172061 487
2172118 22
2172278 80
2172298 206
2172301 202
2172336 145
2172357 0
2172396 0
2172484 538
2172575 60
2172620 3966
2172624 1080
2172652 631
2172676 431
2172702 0
2172900 936
2173013 285
2173019 673
2173081 0
2173099 0
2173125 1
2173137 1631
2173242 4
2173272 0
2173300 290
2173406 1594
2173458 20
2173521 1866
2173524 1762
2173536 0
2173781 1212
2173797 2984
2173911 0
2174010 438
2174042 0
2174054 325
2174080 1
2174181 878
2174215 519
2174263 310
2174282 185
2174419 140
2174437 1
2174445 1390
2174449 52
2174458 398
2174523 1106
2174550 24
2174596 0
2174643 361
2174658 342
2174796 1750
2174829 1306
2174888 1
2174916 2059
2175003 161
2175180 19
2175189 0
2175208 0
2175232 499
2175273 455
2175341 27
2175380 11
2175382 237
2175441 707
2175457 0
2175539 0
2175560 57
2175580 0
2175711 294
2175737 3345
2175752 2108
2175850 739
2175883 90
2175995 2240
2176030 402
2176100 50
2176161 79
2176188 409
2176201 646
2176219 3197
2176223 263
2176235 1
2176271 4
2176337 120
2176345 726
2176362 1554
2176375 0
2176472 2659
2176474 134
2176511 1246
2176524 30
2176551 258
2176560 73
2176568 3
2176612 0
2176624 613
2176631 2441
2176686 1209
2176787 1493
2176796 1069
2176835 0
2176850 0
2176863 204
2176940 989
2176961 3182
2177000 1500
2177052 9959
2177061 5632
2177073 6600
2177075 1895
2177086 344
2177122 1
2177130 446
2177133 4221
2177222 7433
2177243 1165
2177249 1467
2177311 7
2177319 0
2177328 7046
2177399 3285
2177414 1482
2177491 10
2177523 4257
2177616 3088
2177670 182
2177684 4450
2177811 0
2177819 3965
2177835 861
2177861 5257
2177984 635
2178009 1726
2178116 268
2178123 168
2178130 714
2178149 2415
2178156 163
2178215 774
2178343 0
2178399 2295
2178425 899
2178554 1502
2178572 2911
2178623 2
2178680 2118
2178684 753
2178831 0
2178920 757
2178947 1156
2178951 1196
2178958 1367
2179036 193
2179070 81
2179082 188
2179120 415
2179231 0
2179314 572
2179345 36
2179404 0
2179444 631
2179453 761
2179469 3279
2179497 2611
2179502 1605
2179524 155
2179539 81
2179575 126
2179627 1154
2179683 421
2179733 0
2179841 2
2179886 2581
2179949 186
2179985 23
2179996 126
2180055 1825
2180070 24
2180087 113
2180122 4
2180131 1170
2180135 52
2180178 6
2180233 0
2180254 380
2180296 1345
2180451 128
2180463 6116
2180497 132
2180499 1408
2180515 0
2180523 3049
2180529 597
2180588 67
2180598 557
2180607 1477
2180632 179
2180634 326
2180665 0
2180699 634
2180730 577
2180842 0
2181074 354
2181126 194
2181170 0
2181250 59
2181331 1
2181353 194
2181423 0
2181508 0
2181609 118
2181684 93
2181705 22
2181739 51
2181828 345
2181919 1141
2182126 619
2182271 262
2182381 1
2182406 0
2182417 139
2182455 21
2182479 0
2182493 291
2182629 1
2182838 138
2183233 194
2183308 839
2183382 166
2183407 347
2183421 648
2183503 11
2183599 0
2183714 0
2183798 29
2183837 175
2183867 0
2183957 52
2183960 3170
2184028 920
2184224 403
2184312 453
2184570 0
2184624 3
2184763 4
2184811 0
2184944 767
2185047 1595
2185068 166
2185108 0
2185200 0
2185212 282
2185290 8
2185299 0
2185323 1913
2185346 149
2185364 3
2185998 31
2186175 668
2186264 984
2186279 0
2186527 31
2186594 1839
2186771 511
2186774 1472
2186834 22
2186874 0
2187074 0
2187083 2575
2187170 4
2187202 0
2187213 0
2187228 0
2187235 0
2187256 0
2187258 0
2187290 0
2187300 0
2187308 0
2187311 0
2187319 0
2187321 0
2187363 4
2187397 602
2187435 80
2187489 190
2187621 5
2187657 239
2187732 827
2187840 1
2187903 84
2187984 525
2188017 977
2188143 0
2188182 2281
2188224 17
2188269 11
2188335 645
2188383 734
2188391 1
2188491 1
2188523 7
2188629 292
2188667 0
2188744 405
2188772 2
2188898 1
2188936 0
2188944 2039
2188955 1387
2188961 156
2189036 11
2189068 146
2189099 407
2189207 0
2189216 513
2189399 13
2189477 93
2189480 0
2189537 9
2189834 95
2189839 5
2189875 105
2189966 0
2190185 140
2190251 311
2190257 0
2190274 296
2190278 600
2190290 0
2190293 396
2190338 420
2190347 389
2190361 0
2190452 62
2190464 0
2190488 1
2190539 57
2190571 337
2190619 64
2190623 37
2190656 0
2190659 479
2190761 90
2190782 19
2190827 0
2190962 1
2190978 0
2191005 203
2191013 0
2191147 808
2191189 0
2191219 0
2191237 0
2191255 104
2191303 1048
2191480 876
2191516 0
2191525 128
2191597 871
2191707 995
2191744 0
2191792 209
2191840 0
2191927 5
2191990 0
2192078 0
2192272 0
2192372 341
2192396 268
2192484 0
2192579 0
2192628 177
2192699 259
2192768 0
2193094 157
2193185 38
2193220 207
2193281 44
2193464 399
2193575 775
2193702 50
2194088 0
2194100 1
2194123 377
2194493 55
2194497 160
2194512 0
2194629 0
2194731 10
2194824 0
2195003 85
2195046 0
2195055 3037
2195093 0
2195182 0
2195195 0
2195212 0
2195215 0
2195266 0
2195306 0
2195396 6
2195480 118
2195489 1
2195636 282
2195720 20
2195867 2651
2195898 0
2195922 107
2195943 118
2195976 679
2196034 59
2196233 75
2196381 57
2196432 0
2196588 419
2196615 146
2196791 0
2196830 13
2196879 79
2196911 0
2196948 291
2196976 0
2196999 576
2197015 606
2197031 0
2197060 0
2197108 170
2197130 470
2197155 0
2197256 0
2197300 0
2197395 214
2197406 0
2197428 0
2197478 169
2197486 0
2197501 0
2197553 0
2197588 0
2197601 30
2197674 2
2197847 925
2197853 8
2197906 0
2198033 303
2198223 620
2198243 0
2198261 155
2198419 1615
2198423 150
2198451 286
2198603 697
2198710 840
2198721 185
2198735 3
2198758 0
2198773 0
2198775 0
2198813 992
2198818 7
2198831 0
2198858 143
2198884 1
2198909 0
2198921 0
2198930 962
2198976 3
2199033 5
2199037 0
2199049 0
2199107 0
2199145 0
2199160 0
2199166 51
2199184 0
2199242 30
2199267 1053
2199306 259
2199384 3
2199448 55
2199499 17
2199546 3127
2199657 0
2199698 225
2199710 1947
2199720 352
2199776 0
2199907 914
2199987 739
2199999 351
2200005 1476
2200075 48
2200085 531
2200125 608
2200128 2428
2200168 49
2200191 102
2200254 719
2200306 0
2200441 0
2200448 1615
2200459 73
2200499 0
2200502 1368
2200510 12
2200544 922
2200616 559
2200686 0
2200693 914
2200700 263
2200763 2
2200859 0
2200944 1407
2201053 0
2201122 472
2201155 416
2201200 0
2201210 0
2201212 0
2201217 0
2201224 0
2201226 0
2201234 0
2201236 249
2201247 0
2201324 1213
2201411 937
2201417 1304
2201429 1
2201454 125
2201633 3599
2201658 0
2201748 126
2201789 0
2201846 1945
2201857 472
2201951 5
2201981 0
2201998 1977
2202115 39
2202123 132
2202177 0
2202179 0
2202308 2093
2202314 162
2202377 1
2202390 744
2202455 480
2202477 294
2202664 0
2202728 216
2202772 195
2202853 0
2202876 152
2202914 0
2202958 104
2202965 82
2202995 63
2203001 29
2203013 3
2203019 5
2203065 482
2203177 998
2203237 0
2203368 0
2203437 0
2203458 0
2203473 0
2203528 187
2203532 15
2203546 4333
2203554 54
2203757 82
2203793 0
2203854 102
2203877 254
2203910 3190
2203964 53
2203971 0
2204003 636
2204149 0
2204188 485
2204219 0
2204236 0
2204249 807
2204252 46
2204259 628
2204389 24
2204401 3192
2204521 140
2204546 75
2204638 11
2204728 69
2204782 1592
2204787 947
2204827 0
2204832 144
2204844 10
2204922 1
2204936 599
2204940 400
2204989 439
2204995 83
2205029 0
2205049 2671
2205085 0
2205106 0
2205142 1
2205178 11
2205208 0
2205238 1013
2205266 0
2205278 458
2205281 568
2205436 0
2205447 0
2205532 11
2205555 0
2205560 0
2205563 0
2205567 0
2205576 0
2205583 3
2205599 938
2205661 1
2205704 57
2205753 0
2205811 100
2205822 52
2205948 0
2206036 42
2206096 1
2206144 19
2206238 0
2206249 271
2206284 0
2206450 0
2206585 0
2206639 2
2206648 131
2206778 2
2206846 181
2206916 41
2206994 12
2207006 0
2207019 3
2207042 0
2207050 174
2207058 0
2207074 0
2207076 0
2207084 0
2207096 0
2207102 0
2207114 0
2207123 0
2207129 0
2207132 0
2207138 90
2207252 241
2207263 432
2207486 0
2207488 0
2207493 0
2207496 0
2207504 0
2207511 0
2207518 8
2207520 0
2207538 0
2207542 0
2207569 0
2207576 0
2207601 0
2207704 90
2207838 168
2207842 1386
2208136 0
2208275 130
2208360 818
2208362 911
2208529 42
2208609 54
2208741 740
2208841 0
2208863 0
2208892 0
2208942 351
2209017 306
2209050 2016
2209071 733
2209080 233
2209170 1201
2209173 1271
2209179 3
2209287 1560
2209320 440
2209615 20
2209730 1
2209871 95
2209975 668
2210072 345
2210090 1154
2210185 1111
2210197 123
2210227 109
2210245 625
2210279 362
2210297 623
2210317 788
2210323 174
2210503 885
2210653 16
2210721 686
2210724 243
2210898 0
2210922 18
2211271 32
2211330 1
2211447 1
2211483 1200
2211506 2056
2211510 3049
2211531 121
2211582 669
2211713 110
2211758 326
2211812 0
2212019 0
2212123 1
2212149 625
2212438 0
2212493 1076
2212544 903
2212694 1
2212772 0
2212778 33
2212972 2
2213101 264
2213182 154
2213216 849
2213343 540
2213603 252
2213724 15
2213896 2420
2213926 180
2213932 0
2213979 2
2213992 130
2214019 0
2214163 0
2214435 1
2214518 0
2214525 74
2214684 3
2215047 540
2215187 161
2215197 0
2215205 0
2215233 93
2215254 598
2215267 90
2215301 25
2215383 220
2215422 2230
2215443 57
2215532 0
2215587 546
2215720 345
2215758 653
2215777 228
2216041 51
2216103 237
2216199 1866
2216211 23
2216304 0
2216331 581
2216360 0
2216428 46
2216448 569
2216469 97
2216599 83
2216632 0
2216842 379
2216913 1860
2216953 717
2217188 3
2217332 1
2217404 990
2217531 179
2217723 478
2217779 1149
2217798 1
2217809 53
2217842 157
2217884 4
2217935 1144
2217947 52
2218039 239
2218107 77
2218172 35
2218227 419
2218380 0
2218404 778
2218415 1175
2218418 2279
2218517 1324
2218563 0
2218606 2127
2218625 90
2218649 827
2218688 42
2218715 347
2218726 0
2218778 715
2218841 1640
2218885 274
2218911 83
2219230 44
2219261 319
2219299 82
2219315 258
2219366 1418
2219409 87
2219461 0
2219523 0
2219546 86
2219566 1235
2219620 3521
2219644 101
2219719 37
2219771 30
2219925 612
2220030 304
2220108 1341
2220186 1950
2220438 256
2220455 141
2220558 59
2220571 2
2220582 2
2220645 568
2220648 290
2220692 227
2220813 1520
2220817 3533
2220821 2070
2220867 856
2221010 208
2221103 183
2221113 0
2221203 896
2221236 440
2221343 1794
2221387 50
2221497 1260
2221512 637
2221561 346
2221572 361
2221580 925
2221662 0
2221720 422
2221762 0
2221765 18
2221774 358
2221788 45
2221828 521
2221848 895
2221864 111
2221870 386
2221914 0
2221959 22
2222099 108
2222128 1242
2222175 0
2222235 20
2222270 26
2222346 0
2222352 10
2222365 1797
2222397 378
2222399 1903
2222476 3068
2222504 0
2222551 0
2222566 80
2222587 961
2222661 24
2222732 118
2222864 0
2222887 2857
2222923 2
2222929 1330
2222953 830
2223006 716
2223013 2
2223063 969
2223071 1
2223084 0
2223139 244
2223180 205
2223195 375
2223205 2354
2223214 0
2223344 0
2223382 3955
2223470 244
2223502 0
2223508 1488
2223599 1308
2223617 0
2223644 1305
2223680 332
2223705 157
2223718 0
2223731 2412
2223747 998
2223758 89
2223824 141
2223851 95
2223854 420
2223881 1037
2223921 0
2223947 814
2224049 53
2224096 138
2224117 1802
2224161 129
2224221 3111
2224265 2109
2224269 3726
2224380 33
2224394 0
2224413 1910
2224422 434
2224458 428
2224473 453
2224491 1015
2224518 1143
2224578 2
2224587 3211
2224590 218
2224651 0
2224668 1203
2224680 97
2224692 141
2224715 531
2224755 0
2224758 1597
2224791 397
2224866 777
2225095 0
2225128 0
2225237 322
2225333 4008
2225338 0
2225351 0
2225357 0
2225362 0
2225386 0
2225408 71
2225414 718
2225432 52
2225522 5
2225529 1768
2225573 0
2225742 19
2225863 10
2225933 0
2226063 0
2226072 1
2226089 0
2226105 0
2226112 0
2226122 0
2226129 996
2226133 55
2226137 0
2226159 536
2226163 440
2226199 9
2226206 1875
2226305 1815
2226383 529
2226427 1347
2226502 583
2226605 212
2226667 1460
2226688 191
2227006 226
2227015 1
2227064 250
2227088 1031
2227231 320
2227246 2570
2227249 372
2227264 3556
2227266 1175
2227317 2
2227366 138
2227414 894
2227499 0
2227571 1
2227618 311
2227622 673
2227646 37
2227679 0
2227699 1359
2227747 1523
2227774 45
2227795 0
2227830 0
2227864 587
2227873 89
2227887 23
2227889 863
2227975 1443
2227991 881
2227994 757
2228013 602
2228040 67
2228048 1477
2228054 1630
2228056 906
2228212 22
2228308 0
2228326 3424
2228338 499
2228372 280
2228577 101
2228664 0
2228670 3
2228759 1268
2228763 1027
2228904 154
2228966 0
2229025 0
2229059 0
2229103 350
2229123 778
2229138 0
2229281 11
2229338 0
2229369 52
2229405 243
2229409 739
2229495 0
2229600 0
2229707 99
2229813 649
2229911 567
2229942 0
2229945 0
2229951 0
2229956 0
2229968 0
2229971 0
2229975 0
2229977 0
2229987 0
2229998 610
2230172 4
2230249 272
2230257 0
2230264 122
2230330 71
2230383 3363
2230405 0
2230477 2
2230608 538
2230611 430
2230662 458
2230782 0
2230802 29
2230813 0
2230839 0
2230907 284
2230969 2
2230995 0
2231012 687
2231044 136
2231093 2316
2231130 119
2231228 0
2231289 1695
2231317 1588
2231381 331
2231404 2064
2231440 388
2231452 2700
2231497 511
2231513 29
2231639 2
2231661 731
2231674 704
2231750 0
2231828 84
2231910 602
2231983 9
2232071 416
2232075 0
2232217 0
2232235 203
2232241 259
2232253 1018
2232274 1727
2232296 0
2232303 122
2232321 393
2232378 0
2232425 0
2232441 244
2232475 970
2232482 1
2232493 0
2232499 782
2232602 0
2232620 1
2232628 7
2232649 0
2232659 0
2232667 0
2232669 1508
2232690 916
2232740 761
2232761 0
2232799 184
2232827 9
2232938 4582
2233027 975
2233034 199
2233127 1332
2233215 115
2233217 2168
2233223 66
2233263 1301
2233348 0
2233392 0
2233465 0
2233478 0
2233576 0
2233629 0
2233661 0
2233676 0
2233679 0
2233874 1098
2233882 368
2233962 611
2234070 2144
2234139 694
2234183 0
2234235 125
2234257 0
2234317 166
2234496 8
2234546 159
2234563 342
2234624 317
2234640 123
2234667 20
2234677 0
2234730 0
2234782 0
2234847 0
2234879 0
[truncated: 391,730 more chars]
