# Supplementary material for: A nanocompartment system contributes to defense against oxidative stress in Mycobacterium tuberculosis
Source: eLife. 2021 Nov 9;10:e74358. doi: 10.7554/eLife.74358 (PMC8635971; doi:10.7554/eLife.74358)
Supplement: Source data 14. [file elife-74358-supp15.zip › Source Data File 14.wig]

# output:02-Map/KL-R2-1-1 fastq1:['01-Preprocess/KL-R2-1-1.notCombined_1.fastq.gz'] fastq2:['01-Preprocess/KL-R2-1-1.notCombined_2.fastq.gz'] fastq3:['01-Preprocess/KL-R2-1-1.extendedFrags.fastq.gz']
variableStep chrom=Chromosome
60 0
72 0
102 0
188 0
246 0
333 0
360 1
426 0
448 0
471 0
483 0
494 0
504 0
514 0
525 0
534 1
601 0
653 0
670 0
706 0
741 0
784 0
794 0
843 0
989 0
1092 0
1104 0
1267 0
1278 0
1345 0
1423 0
1522 231
1552 68
1635 1382
1779 0
1782 0
1788 0
1847 410
1858 902
1921 2420
2001 0
2012 668
2063 0
2104 0
2141 0
2232 0
2290 0
2315 0
2318 0
2333 1
2344 0
2363 0
2387 0
2404 0
2427 0
2479 0
2507 1
2537 0
2591 1
2648 0
2738 0
2774 1
2845 0
2920 0
3027 0
3056 0
3066 0
3070 0
3119 0
3131 0
3145 0
3222 0
3228 0
3277 0
3283 45
3329 0
3372 0
3379 0
3384 0
3396 0
3412 1
3425 0
3441 0
3467 19
3471 41
3513 0
3591 0
3682 0
3708 59
3728 0
3739 0
3770 0
3782 0
3796 0
3833 0
3925 0
3960 0
3967 0
3986 26
4011 28
4028 0
4094 0
4118 0
4121 80
4130 0
4158 0
4207 1
4217 60
4353 6
4664 1
4721 0
4789 0
4912 0
4961 0
4970 1
4989 0
4995 72
5066 636
5120 138
5128 160
5170 6
5230 0
5273 0
5287 0
5336 0
5364 0
5420 0
5439 0
5517 0
5547 0
5579 0
5586 0
5623 0
5631 0
5669 0
5687 0
5792 0
5977 0
5996 0
6055 0
6128 1
6230 0
6249 0
6286 0
6403 0
6490 0
6502 0
6526 0
6605 0
6612 0
6672 0
6729 0
6793 0
6809 0
6856 0
6944 0
6983 0
7067 0
7077 0
7093 0
7225 0
7265 0
7299 69
7383 0
7392 0
7470 1
7551 0
7578 0
7620 0
7686 1
7763 1
7767 0
7798 0
7865 0
7970 1
8031 0
8077 0
8099 0
8127 0
8219 0
8236 0
8288 0
8295 0
8338 0
8391 0
8394 0
8436 0
8486 0
8546 0
8786 0
8858 0
8874 0
8901 0
9030 0
9045 0
9100 17
9150 0
9165 1
9419 0
9465 0
9492 0
9503 0
9519 0
9526 0
9542 0
9564 0
9624 0
9776 4
9816 397
9850 104
9877 507
9894 1
9903 382
10023 100
10104 0
10277 0
10299 0
10414 3
10426 113
10583 0
10600 0
10608 413
10769 400
10826 222
10857 0
10876 0
10884 57
10892 0
10894 0
10907 0
10923 0
10953 0
11096 1537
11119 0
11131 0
11176 0
11198 753
11207 38
11289 34
11301 0
11422 1213
11444 0
11530 255
11556 62
11618 130
11659 0
11675 1741
11679 1530
11733 53
11739 171
11743 1560
11749 1
11787 109
11848 0
12042 10
12054 1
12145 1
12250 1084
12352 84
12466 572
12491 708
12512 1
12530 199
12621 200
12663 554
12750 1
12798 56
13025 76
13046 182
13079 116
13155 0
13168 126
13275 0
13309 678
13322 171
13325 77
13369 183
13459 0
13469 0
13486 1
13560 0
13567 0
13595 0
13608 0
13669 0
13686 158
13699 10
13772 0
13852 0
13903 0
14021 0
14059 33
14080 0
14088 150
14096 327
14177 39
14367 0
14421 382
14454 0
14621 214
14661 382
14665 288
14667 19
14677 74
14749 887
14758 405
14782 0
14813 365
14821 0
14872 37
14902 0
14938 0
14968 0
15023 0
15084 0
15114 0
15221 0
15245 1
15269 0
15304 0
15327 0
15366 0
15464 0
15515 1
15576 0
15591 523
15657 0
15773 0
15812 0
15927 0
16161 0
16184 0
16273 0
16433 0
16520 0
16535 0
16558 0
16683 0
16794 0
16851 0
16872 0
16926 0
17015 0
17176 0
17190 0
17205 0
17247 0
17313 0
17333 0
17439 0
17476 0
17483 0
17586 76
17862 0
17981 0
18010 0
18123 1
18140 0
18161 0
18215 0
18454 0
18488 1
18527 0
18666 4
18693 0
18725 0
18907 0
19038 16
19043 0
19081 1
19100 0
19107 0
19134 0
19138 5
19151 0
19179 0
19194 0
19226 0
19239 0
19259 0
19310 10
19453 67
19461 0
19582 69
19667 71
19693 0
19760 1
19771 0
19829 0
19838 821
19914 0
19935 0
19951 0
19963 0
19973 0
19984 0
20002 0
20037 0
20044 0
20092 0
20178 0
20211 0
20234 283
20266 1
20278 60
20345 0
20349 0
20376 0
20456 0
20497 17
20547 249
20650 18
20671 0
20680 43
20712 0
20756 52
20787 178
20859 0
20883 121
21041 0
21204 0
21210 0
21266 0
21359 1
21414 0
21477 0
21481 101
21548 0
21608 2
21777 153
22070 194
22092 102
22118 122
22144 43
22187 0
22195 1
22199 1508
22202 556
22279 0
22314 85
22338 305
22454 0
22460 69
22578 0
22590 1
22625 0
22817 1
22836 0
22887 0
22932 0
23083 0
23099 0
23125 0
23153 0
23205 1
23330 1
23361 124
23381 33
23394 1270
23413 844
23442 295
23512 130
23550 302
23582 520
23640 26
23663 21
23681 427
23723 25
23807 985
23856 47
23933 0
23947 2
24102 0
24136 0
24159 1
24174 0
24183 0
24207 0
24231 0
24237 0
24261 0
24282 0
24309 0
24318 0
24336 1
24351 0
24372 0
24384 0
24402 0
24447 0
24483 0
24492 0
24501 0
24534 1
24552 0
24564 0
24579 0
24621 0
24633 0
24657 0
24678 0
24696 1
24714 0
24732 0
24750 0
24768 0
24801 0
24819 0
24840 0
24909 0
24921 0
24924 0
24960 0
24986 0
25069 39
25099 0
25143 146
25168 2
25170 526
25252 241
25260 212
25438 0
25505 1066
25528 0
25613 3
25616 4244
25624 1631
25730 2437
25796 751
25832 0
25844 555
25906 0
25914 197
25960 0
25967 2
26040 211
26067 432
26141 1801
26175 0
26183 142
26193 786
26197 195
26261 19
26280 162
26290 86
26300 943
26377 4434
26417 0
26622 663
26742 9
26780 1096
26831 102
26838 0
26860 25
26873 46
26932 2512
27213 3
27245 1280
27252 608
27299 1274
27354 648
27367 9
27399 0
27410 1075
27470 1
27482 0
27484 0
27518 0
27526 0
27528 0
27530 1
27534 1
27558 0
27566 373
27569 0
27578 0
27683 0
27703 0
27784 1
27906 0
27925 0
27994 1
28003 0
28005 0
28145 0
28208 1
28232 1
28263 0
28368 1536
28455 177
28512 0
28661 219
28670 36
28679 317
28687 0
28705 192
28803 0
28914 621
28974 166
29010 1612
29205 156
29270 1021
29354 0
29403 382
29457 240
29516 1
29567 273
29587 266
29605 17
29620 8
29659 525
29667 1653
29671 1312
29776 340
29892 788
29920 312
29923 342
30009 0
30119 0
30195 0
30271 452
30449 525
30479 2550
30679 281
30911 0
30968 861
31004 0
31066 0
31075 717
31149 180
31153 531
31223 288
31261 426
31323 69
31381 262
31410 0
31589 828
31597 483
31684 0
31701 35
31810 0
31825 1046
31967 1
31978 5
32045 0
32051 1
32134 217
32163 108
32197 8
32253 15
32403 450
32434 68
32493 467
32518 75
32673 127
32755 278
32777 954
32886 216
32910 0
32995 0
33023 19
33045 0
33058 747
33113 1441
33152 13
33217 546
33355 200
33359 67
33449 0
33490 3
33533 1
33560 0
33650 0
33797 410
33805 66
33857 14
33861 0
33863 0
33901 0
33907 0
33927 0
33933 148
33942 145
34010 1
34028 0
34158 486
34163 424
34182 0
34207 0
34241 0
34313 416
34364 151
34367 0
34401 6
34418 276
34420 335
34504 246
34590 9
34679 326
34688 2
34743 0
34849 0
34874 26
34893 0
34937 1
34999 273
35021 0
35075 233
35079 198
35117 0
35119 0
35135 0
35160 0
35182 0
35203 0
35206 0
35213 0
35250 0
35261 0
35293 0
35304 0
35326 0
35343 0
35353 1
35388 0
35409 0
35422 0
35453 243
35480 0
35489 0
35570 317
35630 0
35703 561
35750 0
35781 949
35873 192
35910 256
36029 1956
36191 243
36326 3517
36356 203
36368 984
36428 25
36455 2600
36515 65
36519 0
36606 0
36677 886
36734 55
36802 0
37093 564
37125 113
37184 0
37214 128
37224 1
37353 232
37361 0
37404 0
37512 0
37626 1
37666 149
37674 390
37752 611
37775 881
37784 1231
37829 139
37944 425
37977 0
38003 713
38047 0
38065 576
38096 1594
38133 731
38249 0
38363 2
38444 873
38517 501
38588 0
38846 61
38902 0
39125 449
39290 921
39312 0
39343 407
39845 450
39873 394
39878 147
39937 130
39941 2183
39967 1727
40011 845
40025 6226
40141 1407
40156 450
40200 471
40238 190
40326 1
40392 63
40474 3200
40496 1245
40543 22
40585 0
40849 1064
40876 0
40930 0
40961 761
41179 639
41242 0
41248 19
41374 196
41427 7
41496 7
41593 113
41632 77
41718 1
41727 0
41910 334
41915 227
41986 160
42060 743
42083 170
42208 1072
42276 1387
42362 1811
42434 0
42473 0
42493 0
42644 60
42713 392
42806 251
42852 139
42854 181
42881 2296
43245 0
43421 908
43515 0
43547 2248
43549 770
43634 0
43640 0
43642 1
43660 1
43698 0
43796 0
43838 0
43856 0
43865 0
43885 1
43902 0
43937 0
43944 0
43966 0
44069 0
44094 0
44100 0
44102 0
44145 0
44249 0
44261 1
44298 0
44302 0
44408 0
44600 2
44684 0
44720 2
44798 1
44849 0
44864 0
44869 0
44937 0
44952 0
44968 1
44984 0
44986 0
45017 0
45140 0
45167 0
45239 0
45315 0
45353 0
45401 0
45413 0
45464 0
45524 0
45563 0
45590 0
45623 0
45647 0
45649 0
45659 0
45665 0
45686 0
45731 0
45784 0
45804 0
45830 0
45841 0
45854 1
45920 0
46009 0
46014 0
46072 0
46087 0
46100 0
46164 0
46192 0
46271 0
46295 0
46320 0
46432 0
46469 237
46503 0
46515 99
46525 19
46532 0
46568 51
46576 0
46779 307
46959 1
47084 152
47097 117
47119 874
47220 1057
47224 76
47301 0
47316 594
47363 14
47367 0
47391 369
47459 18
47577 36
47610 10
47682 16
47706 0
47907 0
48038 423
48079 0
48087 0
48104 68
48108 420
48203 0
48282 558
48388 186
48446 587
48450 684
48466 27
48481 5
48489 133
48514 808
48648 0
48654 3
48663 125
48691 0
48730 0
48765 32
48782 276
48870 0
48895 4
48954 253
48983 126
48991 0
49038 365
49290 159
49388 69
49553 0
49616 0
49656 88
49750 527
49934 1356
49951 208
49973 899
50022 49
50097 0
50214 0
50265 0
50552 0
50641 0
50655 0
50691 0
50778 0
50781 0
50803 0
50955 0
50987 0
51012 0
51015 0
51018 0
51104 0
51125 0
51138 0
51146 685
51186 4
51297 0
51453 2560
51519 2997
51609 840
51611 1066
51621 160
51675 0
51745 10
51765 161
51793 0
51804 0
51806 381
51838 0
51880 10
51892 0
51899 0
51907 6861
51967 312
52123 613
52127 1543
52129 1946
52180 414
52189 44
52204 1
52366 32
52524 272
52541 215
52659 600
52706 1866
52709 248
52746 256
52774 133
52797 1136
52829 99
52837 109
52844 49
52873 136
52918 100
53033 1
53114 96
53152 891
53187 34
53242 125
53488 0
53634 1
53648 0
53702 14
53740 0
53809 0
53888 51
53977 0
53987 209
54091 9
54113 57
54128 1
54146 0
54173 0
54300 0
54560 1
54635 849
54638 372
54703 0
54752 0
54759 211
54869 1
54872 429
55025 0
55058 153
55081 0
55085 116
55104 0
55191 0
55232 0
55251 180
55288 29
55337 0
55354 0
55398 0
55421 0
55523 274
55560 14
55612 99
55642 0
55767 0
55796 237
55835 0
55995 0
56008 117
56011 0
56023 13
56031 0
56044 11
56057 1
56080 0
56131 445
56155 167
56157 4
56164 22
56185 258
56191 173
56207 0
56218 135
56228 0
56354 0
56402 0
56521 51
56539 13
56716 64
56822 2
56842 6
57043 3397
57046 373
57050 1525
57052 121
57157 484
57183 1
57278 0
57392 1
57510 0
57615 672
57702 297
57734 398
57878 988
57931 69
57956 1555
57985 0
58049 174
58105 15
58191 0
58201 0
58247 0
58284 0
58339 0
58369 0
58460 0
58480 0
58522 311
58526 893
58703 0
58759 1
58822 0
58834 0
58919 0
59113 0
59175 0
59215 0
59242 0
59358 290
59374 0
59405 0
59481 18
59489 1
59584 0
59593 0
59641 0
59747 0
59839 0
59865 676
59986 0
60027 38
60071 1
60126 752
60135 0
60152 0
60162 82
60211 181
60236 488
60256 5
60273 1
60290 0
60334 1
60345 1
60357 0
60415 0
60453 0
60538 0
60550 0
60567 1
60591 0
60612 0
60699 0
60747 0
60750 0
60793 0
60819 0
60825 0
60885 2
61004 0
61310 0
61404 0
61434 1
61550 0
61556 1
61628 0
61817 0
61888 0
61989 0
62048 0
62070 0
62116 0
62161 0
62167 0
62197 1
62209 0
62310 0
62313 0
62327 0
62572 0
62733 0
62794 0
62828 0
62974 0
63194 1096
63212 1847
63241 0
63377 1430
63379 1521
63431 198
63467 296
63494 1261
63501 798
63521 71
63576 651
63626 0
63756 12
63758 180
63788 320
63800 677
63802 586
63825 0
63863 1017
63884 1826
63887 740
63890 596
63908 668
63918 0
64023 0
64044 0
64073 0
64179 0
64181 0
64306 0
64347 0
64420 0
64440 1
64518 1
64552 0
64572 0
64581 0
64603 0
64688 0
64691 0
64708 0
64716 0
64800 0
64823 0
64914 0
64955 476
64986 0
65109 124
65125 0
65169 38
65226 151
65315 0
65323 0
65434 162
65500 205
65549 448
65551 1123
65666 117
65692 1264
65715 222
65758 1
65840 32
65933 2
65987 202
66035 1047
66061 239
66065 2749
66098 43
66233 41
66275 182
66364 179
66386 3
66410 0
66449 150
66511 496
66578 323
66652 0
66659 68
66692 47
66764 1
66787 24
67009 0
67071 60
67127 189
67136 0
67138 593
67156 0
67247 1477
67290 60
67299 0
67316 879
67364 1330
67898 0
67916 379
67955 628
68150 329
68185 595
68222 375
68237 555
68246 421
68256 2
68276 428
68310 407
68321 827
68360 38
68377 415
68380 507
68387 0
68407 0
68444 1
68577 0
68594 0
68608 54
68726 1
68733 0
68737 844
68792 46
68861 131
68872 0
68894 30
69044 40
69085 0
69121 1
69170 0
69190 722
69281 14
69301 0
69316 69
69339 5
69367 0
69375 0
69422 195
69444 1
69589 165
69591 108
69625 306
69652 0
69657 69
69661 409
69675 63
69744 485
69792 149
69806 0
69823 0
69850 259
69928 726
69999 40
70021 0
70028 119
70030 85
70099 67
70102 257
70135 0
70177 125
70198 1474
70204 228
70206 0
70390 0
70435 422
70453 0
70459 0
70534 324
70542 1
70570 25
70583 13
70699 0
70728 462
70744 475
70821 444
70843 45
70909 56
70933 0
70963 0
70988 0
71098 0
71143 169
71158 10
71266 235
71300 3
71399 53
71519 6
71557 0
71571 0
71588 26
71594 95
71637 1
71679 2778
71681 1430
71834 430
71922 0
72031 477
72049 1
72076 329
72089 115
72109 0
72121 18
72255 0
72333 0
72356 0
72359 0
72388 1
72506 2
72518 0
72612 0
72636 0
72654 0
72770 0
72826 0
72857 0
72923 0
72989 0
73031 0
73247 0
73349 0
73415 0
73494 0
73549 17
73604 0
73682 0
73799 0
73961 1
73987 0
74045 0
74095 0
74129 0
74177 1
74192 0
74224 0
74281 1
74313 0
74320 0
74342 0
74374 0
74447 4
74483 1
74562 0
74572 1
74578 47
74696 132
74722 278
74749 267
74761 0
74908 149
75047 61
75049 233
75103 0
75128 47
75142 28
75156 1
75189 196
75203 17
75242 0
75244 0
75253 0
75275 0
75286 213
75500 0
75613 3607
75615 33
75808 0
75826 284
75862 150
75881 0
75983 598
76069 275
76097 59
76105 0
76198 0
76298 567
76715 313
76727 213
76889 214
77005 0
77055 1
77108 329
77192 0
77289 27
77385 84
77422 1
77530 376
77641 0
77650 120
77838 103
77925 46
77955 0
78293 333
78364 0
78442 447
78463 644
78478 0
78567 196
78628 0
78662 0
78703 342
78706 134
78721 59
78733 1061
78784 2534
78921 0
79152 181
79256 0
79325 1182
79365 303
79398 343
79427 0
79474 0
79485 1
79724 87
79787 322
79825 1
79894 32
79917 0
80115 804
80143 0
80149 1
80228 173
80352 244
80385 0
80426 686
80521 185
80551 0
80612 0
80787 2581
80832 269
81165 0
81179 712
81196 1287
81216 3897
81220 1109
81245 0
81374 416
81396 6336
81445 541
81462 23
81552 0
81566 845
81576 0
81610 124
81671 0
81712 653
81715 534
81727 1
81735 156
81896 402
81919 400
81927 206
82004 94
82038 52
82361 191
82417 927
82504 552
82517 17
82585 251
82587 6
82666 1
82686 299
82765 307
82807 0
82826 361
82912 1
82996 253
83114 228
83141 252
83239 0
83326 128
83357 10
83403 1496
83409 44
83566 125
83585 0
83738 3041
83846 24
83940 32
83946 218
83966 154
83981 9
83992 0
84065 1164
84081 299
84173 0
84233 168
84313 0
84353 898
84434 561
84493 216
84508 0
84520 241
84543 111
84559 0
84617 356
84742 266
84811 2
84833 80
84872 413
84918 484
84930 70
84952 1213
84956 1477
85010 102
85113 1345
85135 0
85166 990
85178 471
85223 867
85276 278
85300 1164
85575 781
85637 164
85720 1
85873 0
85915 0
85976 80
85986 1
86103 130
86135 0
86272 0
86280 151
86359 401
86378 517
86429 41
86436 849
86448 581
86486 0
86492 108
86509 0
86514 0
86527 0
86613 0
86621 0
86681 20
86698 2
86709 22
86835 700
86924 0
87124 0
87131 0
87276 0
87288 9
87309 0
87343 7
87433 265
87586 0
87605 383
87615 4
87631 248
87774 256
87875 57
87955 860
88015 438
88076 0
88232 1347
88280 0
88299 0
88427 333
88439 277
88454 0
88604 28
88631 867
88665 1
88681 284
88732 0
88778 835
88954 487
88963 0
89271 611
89370 0
89383 220
89471 47
89478 0
89516 0
89523 1
89549 0
89593 137
89747 100
89797 1240
89817 0
89885 438
89917 797
89982 0
89994 0
90015 0
90101 5
90240 114
90290 6
90321 29
90497 690
90587 0
90607 190
90619 9
90811 284
90935 1404
90939 3625
91072 759
91165 4
91216 110
91281 0
91291 0
91353 112
91937 1
92035 291
92134 1355
92136 194
92155 0
92194 673
92196 490
92269 42
92278 95
92294 44
92334 65
92338 0
92393 189
92407 4
92638 1
92816 48
92857 0
92973 72
93199 0
93294 156
93434 20
93603 0
93773 424
94215 77
94244 106
94256 35
94269 170
94345 0
94428 0
94472 0
94485 936
94538 0
94564 25
94611 354
94776 1
94872 16
95042 100
95410 571
95445 0
95463 62
95549 0
95567 1
95594 0
95611 0
95636 46
95684 0
95727 0
95797 0
95840 59
96143 141
96188 53
96267 0
96319 0
96392 61
96458 613
96513 4
96566 460
96642 1
96647 0
96655 0
96688 88
96718 0
96872 309
96890 0
96912 62
96920 0
96936 282
96974 21
96980 6
97071 491
97102 1274
97273 0
97285 2513
97330 0
97335 0
97399 21
97470 0
97509 0
97581 240
97592 0
97623 13
97668 372
97688 0
97707 2
97718 0
97788 0
97823 0
97888 0
97893 2043
98092 114
98152 0
98260 2420
98297 459
98313 1
98330 1260
98349 1
98379 249
98396 0
98437 0
98468 658
98552 191
98613 1246
98692 196
98709 85
98751 474
98818 99
98836 12
98963 1101
99023 55
99137 287
99151 286
99188 1131
99322 0
99343 20
99444 532
99546 0
99609 33
99638 0
99732 16
99791 0
99848 5
99940 3493
100020 62
100068 0
100176 914
100179 2148
100206 594
100256 0
100310 0
100459 462
100505 58
100517 951
100629 328
100805 124
100887 0
100983 809
101082 116
101095 45
101123 278
101166 43
101194 272
101198 29
101246 1
101319 1
101331 0
101409 843
101643 0
101686 1
101697 1
101715 0
101850 28
101864 0
102093 46
102135 0
102231 273
102385 0
102456 611
102531 163
102612 202
102683 0
102809 1
102816 0
102889 0
103041 179
103052 0
103106 1
103214 29
103405 144
103534 335
103630 186
103809 0
103957 4
104034 0
104050 60
104092 22
104113 109
104157 0
104424 1
104464 79
104472 2
104491 254
104562 16
104587 0
104611 1
104806 329
104952 0
105089 0
105096 2
105112 0
105146 0
105177 0
105188 1304
105198 0
105208 517
105249 0
105259 24
105288 5
105319 77
105329 711
105331 668
105416 200
105426 556
105507 200
105528 0
105586 32
105603 242
105732 44
105774 106
105808 541
105863 428
105871 0
105877 912
105908 0
105933 0
105939 302
105982 0
106017 58
106032 102
106038 11
106041 50
106050 0
106105 313
106154 196
106323 3112
106355 0
106367 1665
106483 0
106491 0
106535 5
106601 0
106667 2059
106688 228
106742 3
106805 2
106807 1
106829 0
106836 0
106858 0
106906 0
106926 60
106929 345
106941 0
107024 1
107031 200
107033 524
107039 124
107106 697
107226 10
107245 979
107278 0
107288 279
107328 558
107436 0
107452 1677
107456 450
107466 1
107553 144
107592 0
107696 153
107717 401
107735 224
107765 0
107795 16
107797 0
107858 0
107927 52
107947 407
108059 571
108129 0
108149 0
108179 0
108197 1
108272 0
108285 0
108344 0
108356 102
108393 1153
108565 0
108586 0
108596 67
108692 0
108718 0
108807 276
108850 13
108854 441
108899 1
108952 165
108976 234
109024 59
109032 1
109070 0
109079 0
109104 0
109197 123
109215 235
109226 0
109244 1
109285 104
109292 40
109317 0
109410 430
109521 202
109822 1395
109824 0
109916 28
110017 372
110040 23
110060 105
110074 1111
110076 152
110094 0
110149 0
110199 585
110221 214
110315 729
110340 136
110424 0
110473 0
110574 36
110600 0
110711 243
110916 3
110929 2
110958 0
110970 0
111013 0
111083 0
111148 991
111211 0
111405 0
111528 246
111578 0
111726 998
111749 507
111822 170
111938 68
112087 1
112112 0
112173 248
112273 0
112324 0
112338 4
112502 0
112513 666
112703 0
112777 1
112906 139
112922 548
112926 558
112970 9
112992 1
113033 0
113095 58
113113 814
113133 263
113166 37
113174 0
113227 42
113395 349
113462 142
113517 1
113571 1107
113580 40
113652 62
113675 0
113712 0
113827 1804
113924 84
114033 4
114049 459
114229 0
114251 0
114285 121
114326 0
114437 0
114512 463
114558 273
114589 0
114705 11
114850 167
114858 29
114903 349
114912 1263
114926 109
115035 4
115078 533
115297 410
115305 161
115339 3
115418 0
115435 0
115461 885
115491 2
115563 626
115650 0
115702 1247
115717 1591
115753 0
115761 25
115816 284
115836 0
115858 1429
115926 121
115934 11
115944 1
116075 0
116098 0
116152 73
116320 53
116364 0
116474 0
116649 8
116708 332
116733 1597
116803 0
116847 224
116955 255
117014 0
117039 1
117168 1084
117197 1
117213 1102
117240 0
117247 184
117380 1377
117504 1329
117517 234
117537 1785
117551 0
117622 422
117640 0
117648 0
117702 0
117731 0
117787 0
117861 0
117882 0
118006 0
118072 0
118109 0
118139 0
118150 0
118239 0
118313 0
118341 0
118447 0
118482 0
118500 0
118564 0
118687 0
118703 0
118761 0
118786 0
118817 0
118857 0
118892 0
118948 0
118969 0
118977 0
119092 1
119211 0
119213 0
119220 0
119240 0
119253 0
119301 0
119310 0
119355 0
119435 1
119447 0
119454 0
119530 0
119570 0
119634 0
119658 0
119730 403
119748 70
119916 43
119936 0
120045 339
120121 284
120256 849
120310 37
120410 26
120574 0
120626 0
120791 322
120882 0
120892 632
120902 344
120940 537
120989 61
121171 0
121181 0
121251 139
121291 569
121391 0
121397 1097
121442 0
121500 907
121548 408
121766 5457
121770 1026
121856 14
121916 14
121950 0
122045 3
122104 843
122193 0
122211 688
122220 1066
122231 0
122243 0
122304 9
122388 1
122444 1
122494 353
122542 1177
122566 119
122596 1320
122609 882
122643 82
122655 5
122696 159
122764 0
122834 722
122836 11
122992 2043
123012 305
123049 233
123122 1028
123221 0
123243 75
123346 1090
123470 0
123493 397
123520 0
123522 1028
123612 78
123671 0
123772 0
123829 2387
123873 1
123896 627
123906 746
123910 483
123912 0
124145 258
124149 203
124152 394
124168 0
124219 0
124298 0
124327 0
124343 0
124362 0
124379 100
124390 3
124603 121
124722 0
124786 1506
125015 284
125021 0
125292 797
125337 17
125371 60
125377 197
125469 1525
125579 0
125592 543
125605 4
125620 0
125644 99
125659 0
125666 1169
125823 349
125843 0
125940 0
126059 1
126098 66
126163 0
126431 14
126693 68
126812 6
126829 237
126963 140
127059 0
127096 2
127119 264
127157 2
127160 26
127181 0
127232 0
127335 0
127344 41
127392 1252
127503 409
127731 59
127839 0
127853 0
128018 166
128025 21
128073 0
128109 279
128148 0
128154 0
128165 0
128305 139
128379 0
128389 551
128616 337
128697 447
128777 214
128820 0
128904 1288
128983 1065
129116 0
129184 382
129231 1012
129269 0
129321 1311
129396 767
129431 0
129496 3946
129708 167
129789 0
129812 92
129827 358
129860 1110
129888 350
129969 0
130019 0
130074 1162
130107 412
130130 0
130263 49
130353 0
130491 38
130558 135
130564 0
130573 276
130587 129
130602 0
130616 58
130699 1098
130708 198
130787 1
130929 384
131037 1148
131140 688
131149 4
131158 4
131328 69
131341 1107
131441 0
131497 0
131542 80
131553 912
131565 502
131640 6
131740 108
131776 0
131867 432
131894 0
131929 223
132047 0
132077 0
132137 4
132276 219
132284 0
132353 1
132374 69
132392 25
132401 0
132529 211
132563 18
132638 1
132668 0
132743 21
132752 13
132838 1
132870 215
132951 42
132975 1231
133002 1659
133019 718
133094 266
133136 1737
133140 1318
133248 285
133278 144
133317 5385
133374 971
133410 566
133427 208
133430 100
133603 2
133629 2058
133635 1369
133785 0
133833 1161
133868 249
133915 3
134017 5
134056 481
134074 0
134089 408
134117 0
134213 0
134305 199
134332 0
134359 466
134393 3
134400 370
134431 0
134466 973
134469 1893
134506 77
134627 660
134655 12
134669 6
134917 0
134986 433
134991 377
135000 74
135044 0
135077 6
135134 135
135247 0
135367 0
135402 751
135463 220
135477 0
135483 56
135604 155
135635 565
135660 174
135676 588
135738 1
135774 39
135820 5
135824 7
135833 0
135894 0
135970 1
136005 0
136038 0
136089 769
136100 0
136159 0
136163 0
136212 0
136277 0
136370 0
136375 259
136379 32
136435 0
136457 0
136467 0
136491 0
136514 10
136593 0
136621 0
136646 0
136678 65
136712 314
136723 0
136748 0
136754 0
136766 0
136792 0
136855 0
136906 0
136921 50
136969 0
136991 448
137015 3
137043 0
137056 12
137068 797
137123 0
137151 3
137207 0
137215 0
137281 0
137293 0
137307 0
137353 0
137442 0
137483 0
137518 0
137587 0
137607 296
137613 0
137677 0
137681 6
137696 0
137704 0
137855 0
137907 0
137923 0
137985 0
138022 17
138026 5
138083 258
138100 747
138170 922
138215 755
138267 0
138416 759
138511 171
138582 678
138611 10
138616 112
138630 889
138636 159
138765 0
138797 468
138927 345
138999 31
139075 0
139119 1197
139267 247
139356 130
139451 1
139511 25
139538 9
139561 0
139663 0
139878 122
139997 24
140106 289
140117 1090
140169 0
140187 87
140213 616
140237 265
140268 0
140313 1221
140344 142
140367 68
140406 3468
140422 277
140436 0
140454 793
140488 1584
140536 0
140567 0
140620 1425
140721 347
140752 39
140887 0
140948 295
140999 29
141003 319
141066 380
141110 0
141160 68
141221 214
141275 13
141370 110
141396 145
141411 764
141465 1
141483 0
141596 0
141683 12
141695 381
141718 77
141768 53
141793 0
141811 0
141936 7
142027 0
142071 680
142166 289
142293 728
142300 395
142400 228
142426 0
142471 1
142573 339
142629 15
142690 79
142721 0
142741 290
142884 1
142952 0
143007 0
143010 13
143171 1
143191 0
143280 8
143366 72
143374 36
143376 231
143458 10
143509 0
143717 0
143719 1101
143782 46
143925 174
143937 0
143946 90
143956 0
143967 186
144655 0
144700 0
144832 54
144834 97
144959 0
145028 0
145050 0
145193 0
145201 25
145220 0
145254 0
145403 0
145426 0
145624 16
145628 0
145645 1
145679 0
145742 7
145873 1
146022 0
146036 0
146055 0
146094 1
146189 274
146287 238
146300 0
146316 0
146349 63
146532 0
146685 414
146688 177
146792 634
146880 0
146932 1
147065 0
147191 0
147197 783
147245 211
147253 304
147302 0
147479 0
147518 82
147825 387
147828 6
147880 1974
147883 0
147941 0
147950 0
147978 1
147987 0
148008 1
148095 1133
148191 14
148195 307
148228 0
148244 189
148353 268
148453 0
148468 0
148488 0
148569 23
148614 0
148621 1
148625 0
148703 1
148749 324
148752 57
148766 1
148781 0
148873 1
148886 0
148943 1
148962 0
149104 143
149151 0
149155 1
149187 87
149222 60
149306 0
149343 0
149393 0
149451 0
149467 1095
149549 0
149592 0
149716 374
149791 450
149938 303
150286 42
150393 14
150432 0
150557 62
150633 25
150732 0
150872 939
150874 67
150994 0
151063 179
151073 41
151099 278
151120 1138
151124 651
151142 572
151361 0
151487 1
151508 1
151794 209
151810 46
151831 85
151936 1
151945 347
152113 474
152176 136
152228 0
152455 0
152471 0
152552 0
152597 0
152624 0
152642 1
152713 1
152801 0
152810 0
152813 0
152840 0
152915 0
152954 0
153047 0
153156 0
153194 0
153354 0
153384 1
153413 0
153419 0
153428 0
153560 1
153563 1
153686 0
153713 0
153719 0
153869 1
153974 0
154031 0
154061 0
154125 542
154178 1034
154231 286
154298 0
154341 0
154371 0
154386 0
154391 0
154415 0
154457 0
154514 0
154548 0
154590 0
154644 0
154693 0
154716 0
154740 0
154759 0
154771 0
154802 0
154847 0
154871 0
154946 0
154985 0
155123 0
155221 0
155339 0
155348 0
155441 0
155495 0
155516 1
155528 0
155593 306
155600 0
155621 138
155682 5
155731 0
155766 12
155774 257
155863 1025
155962 2
155984 521
156088 0
156105 2310
156186 165
156214 0
156239 1415
156242 1388
156283 188
156306 516
156308 4324
156312 859
156400 0
156432 0
156444 0
156637 0
156672 0
156706 185
156738 2
156797 0
156832 0
156840 0
156948 110
157035 0
157053 1
157056 48
157142 2
157165 0
157185 1
157191 145
157221 1
157233 12
157284 605
157287 10
157326 14
157359 0
157434 58
157456 0
157492 321
157506 0
157525 0
157534 0
157600 6
157604 162
157607 0
157723 0
157817 1145
157823 85
158078 316
158111 214
158145 0
158291 1069
158421 1
158434 0
158637 749
158656 5
158675 0
158710 21
158761 47
158840 61
158931 0
158940 19
159045 522
159049 386
159082 349
159222 0
159257 3601
159261 91
159513 5
159591 242
159665 360
159681 1397
159692 3
159731 143
159837 0
160005 0
160112 0
160187 335
160214 301
160264 2510
160301 1754
160427 39
160433 1010
160435 229
160546 758
160568 667
160639 823
160714 0
160793 320
160857 2
160941 2619
160966 5
161244 1129
161349 0
161382 348
161385 1942
161446 1342
161472 0
161607 1026
161701 1077
161722 385
161741 0
161756 1470
161877 0
162011 0
162013 1216
162211 1080
162227 464
162280 437
162290 455
162356 491
162407 739
162455 66
162539 364
162645 442
162764 2
162791 0
162796 5
162845 1
162876 1
162943 0
162954 25
163046 0
163092 0
163152 1
163196 0
163262 1295
163266 230
163285 0
163295 326
163300 0
163317 1
163327 0
163350 377
163403 2
163501 108
163524 484
163534 1374
163568 220
163694 699
163732 187
163821 2983
163874 482
163934 0
163954 0
163965 107
164002 0
164072 0
164098 6
164297 797
164353 0
164386 0
164397 395
164403 69
164414 3213
164467 621
164478 1002
164772 0
164806 235
164818 0
164830 1344
164968 269
164986 1
165005 660
165067 0
165125 12
165130 446
165160 11
165282 1046
165302 201
165434 3097
165452 189
165495 152
165595 349
165674 3133
165713 2597
165824 1008
165924 1012
165972 790
166049 2404
166052 363
166184 102
166240 0
166259 888
166301 220
166352 669
166520 1047
166625 103
166675 1
166862 46
166929 974
166986 157
167048 181
167063 446
167065 28
167085 0
167092 890
167120 69
167147 364
167150 682
167161 0
167201 604
167213 0
167223 40
167252 787
167288 0
167298 0
167305 70
167307 784
167335 398
167398 72
167445 0
167549 0
167569 165
167839 429
168111 2
168158 179
168384 55
168449 626
168615 0
168635 52
168705 375
168777 996
168817 1
168989 0
169043 259
169157 0
169173 0
169208 1175
169273 2280
169305 1105
169311 484
169316 0
169355 735
169380 625
169395 550
169440 155
169482 0
169500 0
169570 1
169580 0
169935 867
169947 602
169971 366
169986 1443
170033 89
170055 151
170075 9
170140 722
170201 14
170243 402
170359 0
170432 192
170450 368
170454 1554
170480 665
170559 131
170599 22
170665 358
170689 1488
170818 132
170963 185
171031 1850
171033 0
171052 2266
171135 0
171155 8
171177 0
171179 0
171184 147
171188 0
171193 534
171197 456
171201 993
171243 94
171271 4
171400 0
171488 131
171521 955
171593 0
171626 166
171656 1025
171753 584
171792 0
171807 386
171812 947
171840 173
171957 32
171983 3
172237 208
172328 101
172398 0
172445 0
172457 300
172486 538
172490 974
172527 374
172562 342
172595 770
172625 1130
172656 0
172781 3214
172785 0
172936 0
172970 1063
173141 312
173164 13744
173166 2975
173168 139
173176 1455
173178 3564
173195 1575
173218 238
173230 606
173384 356
173426 31
173467 83
173547 1412
173586 1606
173625 479
173673 408
173682 49
173695 146
173715 456
173724 2022
173832 3064
173838 177
173958 2327
174043 5334
174114 1058
174246 2070
174469 0
174477 3622
174488 829
174548 2
174621 808
174659 3472
174704 1797
174708 0
174717 92
174798 2050
174800 665
174865 0
174896 134
174904 791
175040 2538
175192 513
175205 9
175214 0
175224 198
175259 293
175322 2444
175360 1413
175385 28
175458 136
175502 59
175541 711
175620 394
175691 728
175697 220
175716 107
175748 148
175767 40
175792 858
175800 211
175850 346
175863 385
175976 0
175989 55
175995 0
176066 1108
176078 1078
176202 659
176234 322
176309 83
176397 955
176427 105
176464 267
176495 0
176541 0
176588 247
176666 0
176691 29
176780 0
176814 0
176840 45
177010 66
177046 930
177074 342
177102 0
177179 867
177192 0
177339 2310
177343 676
177357 990
177511 233
177514 2567
177572 1047
177715 81
177728 0
177747 529
177775 3
177852 355
177868 698
178019 777
178045 0
178066 0
178083 283
178183 2594
178186 1681
178233 750
178258 1748
178278 440
178287 121
178298 796
178321 0
178348 118
178360 2023
178375 0
178399 118
178407 368
178437 80
178449 288
178576 14
178641 246
178696 225
178698 1249
178780 746
178794 0
178829 36
178851 169
178874 479
179023 252
179111 219
179150 0
179166 460
179184 344
179188 1427
179225 57
179245 593
179256 90
179335 166
179342 977
179376 55
179453 0
179466 204
179472 1354
179491 84
179551 107
179611 595
179860 468
179872 47
179878 221
179893 0
180010 2295
180013 578
180029 423
180031 270
180048 2
180053 350
180056 284
180091 508
180102 876
180154 0
180181 7
180193 920
180208 275
180235 686
180287 213
180396 0
180453 992
180535 1475
180564 470
180584 665
180591 268
180608 1444
180621 11
180769 1784
180806 76
180845 1736
180857 458
180951 178
180997 60
181022 400
181043 63
181121 226
181202 0
181219 215
181237 113
181273 0
181420 56
181496 1
181557 138
181597 343
181612 27
181632 46
181680 480
182102 361
182341 0
182436 0
182464 392
182525 136
182718 922
182735 95
182981 729
183019 1528
183110 238
183119 175
183176 0
183221 481
183225 415
183234 2
183245 2869
183345 597
183352 65
183405 372
183435 167
183444 971
183508 2541
183535 19
183548 5
183559 309
183567 398
183586 0
183599 0
183614 84
183793 28
183914 14
183924 0
184051 196
184053 275
184196 0
184216 0
184306 0
184606 0
184628 0
184720 150
184726 81
185064 19
185082 0
185109 279
185381 208
185486 1
185861 193
185994 20
186024 0
186105 18
186143 314
186177 0
186300 0
186399 11
186416 328
186477 317
186508 590
186523 0
186549 6
186565 234
186601 252
186663 442
186706 164
186730 94
186773 0
186780 635
186813 0
186852 262
186869 25
186929 596
186935 1974
186938 694
186971 154
187043 281
187049 929
187103 191
187121 1144
187184 699
187194 950
187235 1564
187268 83
187292 174
187460 1
187551 788
187557 709
187561 6899
187568 0
187583 27
187598 1089
187601 874
187694 1093
187704 259
187710 182
187716 432
187730 566
187739 322
187763 75
187775 5522
187833 4083
187836 799
187854 221
187911 14
187963 1053
187974 156
187992 10
188001 67
188013 2666
188019 2127
188028 238
188065 145
188082 375
188094 267
188122 0
188128 591
188131 223
188183 465
188191 624
188201 227
188216 0
188235 87
188267 0
188341 1
188367 56
188409 923
188443 350
188483 0
188548 931
188580 287
188642 371
188667 359
188765 0
188832 840
188868 283
188875 80
188918 2
188994 453
189022 8
189042 108
189061 470
189127 476
189157 572
189160 1241
189212 0
189220 1
189238 0
189247 503
189310 574
189364 3370
189367 714
189383 35
189385 1
189416 0
189445 0
189460 1730
189466 201
189535 0
189547 384
189562 0
189569 312
189616 1517
189665 519
189686 387
189730 66
189760 0
189812 0
189875 1
189967 211
189981 0
189989 178
190004 658
190017 0
190127 1494
190146 0
190180 174
190255 779
190267 262
190328 662
190496 0
190505 203
190508 1029
190512 1905
190516 654
190525 2187
190542 444
190582 530
190594 782
190596 34
190611 584
190700 0
190787 630
190861 1
190894 609
191002 0
191060 3
191091 2
191113 0
191159 0
191206 212
191367 0
191418 862
191576 278
191771 82
191809 0
191852 0
191927 0
191932 101
191985 212
192058 385
192168 324
192277 56
192372 369
192419 0
192451 916
192453 180
192481 0
192545 0
192581 1
192681 60
192712 0
192920 63
193050 600
193076 75
193110 744
193231 7
193234 1277
193256 0
193339 25
193370 982
193417 178
193434 674
193489 640
193503 0
193562 470
193570 1
193659 3458
193739 0
193749 0
193797 0
193860 0
193862 0
193875 0
193878 0
194109 1220
194206 132
194308 431
194310 1184
194323 543
194425 147
194801 0
194906 0
194933 0
194940 133
194990 983
195030 80
195036 322
195053 666
195162 646
195244 0
195303 37
195482 524
195492 962
195560 1330
195641 841
195658 162
195700 2
195758 730
195859 1
195894 0
195975 4
196045 1
196145 0
196172 0
196243 1442
196259 282
196294 1800
196316 1
196428 0
196458 298
196490 823
196577 0
196655 1593
196669 0
196683 893
196700 2930
196723 0
196743 0
196756 313
196831 0
196888 257
197036 1
197057 0
197091 1344
197392 125
197419 1327
197518 68
197720 674
197813 61
197816 900
197860 1
198073 98
198200 727
198217 888
198257 106
198278 1951
198287 1161
198377 2949
198380 200
198386 437
198494 774
198527 56
198576 554
198598 0
198619 122
198631 557
198633 214
198729 1952
198731 618
198754 856
198825 1129
198887 400
198891 2549
198934 0
198958 520
199085 584
199194 667
199350 354
199404 4911
199406 733
199440 1149
199460 1
199481 1
199488 106
199516 2745
199525 41
199529 4131
199555 0
199591 0
199603 107
199633 1
199645 0
199677 1960
199679 1638
199683 431
199779 769
199815 876
199842 749
199854 330
199873 530
199880 196
200002 824
200009 438
200011 475
200073 409
200097 2225
200140 0
200162 1426
200189 0
200206 0
200213 113
200421 1830
200563 758
200702 1276
200713 661
200810 144
200831 514
200902 9
200917 71
201021 49
201038 144
201055 1174
201058 612
201104 325
201215 727
201243 0
201328 33
201337 209
201436 17
201471 363
201518 4211
201521 1177
201581 688
201594 2887
201687 234
201838 772
201918 1615
201921 236
201961 29
202084 1708
202137 0
202238 1046
202449 157
202467 52
202493 0
202596 447
202629 311
202653 1378
202676 0
202746 818
202758 5657
202839 1135
202865 0
202897 11
202937 734
202940 425
203030 206
203113 75
203128 711
203143 1696
203318 335
203414 214
203424 1222
203516 0
203529 0
203559 1179
203595 2420
203642 0
203655 1066
203688 412
203726 21
203858 0
203910 731
203919 1467
203944 10
203965 415
203992 872
204218 873
204227 1513
204369 0
204506 4
204691 338
204728 3880
204774 797
204802 335
204837 445
204866 2915
204950 186
205028 944
205061 1630
205087 0
205172 1015
205212 709
205283 0
205298 322
205309 986
205312 1395
205338 0
205348 556
205387 0
205408 1494
205416 0
205434 416
205492 1135
205552 4078
205584 18
205588 1627
205980 1
205988 116
206049 485
206062 531
206126 793
206179 609
206238 0
206269 4762
206376 726
206386 640
206400 57
206595 45
206622 328
206635 2856
206665 1936
206667 1974
206710 1002
206795 461
206807 556
207036 0
207107 13
207158 47
207216 281
207240 192
207275 115
207381 0
207420 0
207422 1756
207597 498
207630 190
207673 9
207697 18
207724 90
207930 963
208010 2263
208091 688
208151 375
208207 1061
208214 619
208222 0
208294 1619
208313 286
208315 1366
208431 124
208530 0
208605 0
208678 574
208726 206
208746 0
208793 362
208805 2208
208827 1577
208913 0
208920 9
208932 465
209173 0
209247 544
209328 1595
209373 681
209400 0
209450 498
209459 0
209520 3001
209574 2151
209583 4
209604 338
209670 127
209704 706
209813 0
209873 0
209914 1282
209935 1189
209959 637
210011 0
210024 1
210103 34
210133 0
210217 0
210277 260
210380 79
210395 379
210406 302
210492 107
210498 123
210565 97
210596 516
210619 642
210628 512
210648 0
210742 728
210829 0
210859 1
210893 1
210938 0
211010 0
211112 0
211132 0
211186 0
211312 0
211324 0
211331 0
211339 0
211391 0
211449 0
211487 0
211510 0
211514 0
211560 0
211573 0
211589 0
211592 0
211635 0
211637 0
211720 0
211731 0
211797 0
211891 0
211915 0
211931 1
212104 0
212120 0
212278 17822
212322 305
212428 8
212474 0
212519 571
212550 809
212568 15
212598 666
212614 69
212643 173
212646 38
212678 0
212746 0
212759 1
212914 1027
212991 79
213124 334
213161 643
213210 0
213224 0
213275 258
213285 0
213287 649
213347 483
213366 433
213368 261
213474 2
213495 0
213553 306
213820 0
213848 1036
213920 433
213947 0
214038 132
214075 266
214086 0
214093 18
214145 715
214223 6
214268 1834
214317 3102
214337 1435
214382 1175
214442 1132
214466 947
214524 0
214591 1358
214628 2903
214743 561
214838 399
214850 596
214925 618
214956 494
215200 1644
215275 311
215281 154
215318 271
215320 4
215362 277
215514 0
215557 41
215560 0
215574 224
215617 1
215760 126
215837 0
215895 545
215917 0
215926 0
215994 262
216020 0
216028 0
216076 399
216201 0
216231 102
216377 725
216455 0
216475 0
216501 0
216514 1
216622 1
216641 63
216869 0
216890 158
216944 1
217085 0
217101 633
217128 665
217297 11
217316 149
217343 0
217376 143
217389 0
217426 174
217433 2
217663 64
217742 0
217904 280
217928 0
217988 600
217990 182
218003 0
218056 0
218099 1139
218101 60
218184 1
218219 80
218261 93
218289 0
218367 0
218385 2614
218391 367
218430 1
218526 44
218540 182
218596 0
218610 1177
218614 320
218618 0
218620 0
218622 0
218627 0
218629 0
218635 0
218642 0
218699 0
218784 0
218820 0
218981 277
219146 178
219148 738
219205 2
219297 0
219365 0
219417 0
219468 3
219491 0
219612 370
219677 219
219699 294
219708 0
219757 0
219799 625
219859 0
219876 0
219905 0
219915 699
219987 0
219997 0
220042 0
220053 0
220061 0
220066 0
220275 0
220286 0
220363 0
220371 0
220391 0
220461 0
220569 1
220634 0
220656 0
220685 1
220800 0
220872 0
221063 0
221071 0
221204 0
221237 0
221248 0
221470 0
221732 83
221777 24
221786 0
221799 18
221806 605
221815 2878
221849 995
221868 114
221889 0
221910 131
221979 328
222212 74
222217 0
222228 346
222318 290
222381 947
222385 1806
222428 0
222458 851
222481 47
222739 574
222771 0
222939 494
222983 0
223003 1554
223009 2088
223043 1418
223078 285
223158 739
223314 0
223351 1238
223408 334
223482 0
223528 36
223563 453
223606 267
223644 641
223662 221
223907 0
224113 485
224135 76
224177 244
224350 2101
224353 1285
224398 486
224428 550
224572 418
224626 1207
224662 249
224694 0
224714 479
224725 846
224755 77
224818 1205
224859 1
224863 1015
225015 968
225030 13
225054 2621
225112 914
225114 112
225184 0
225274 214
225384 109
225390 0
225467 130
225481 1036
225495 0
225503 118
225663 451
225842 1688
225855 364
225908 960
225922 1486
225950 0
226039 493
226125 127
226177 0
226185 1
226269 769
226351 266
226368 295
226387 771
226447 394
226461 368
226505 42
226585 0
226635 198
226653 0
226665 34
226668 0
226714 0
226731 0
226780 0
226828 0
226870 211
226911 96
226996 12
227011 458
227088 435
227100 1220
227104 1688
227112 535
227115 1380
227140 0
227311 1083
227314 1847
227374 0
227562 2443
227687 374
227803 73
227872 8
227904 967
227935 2144
228027 753
228115 276
228165 337
228255 298
228331 429
228473 4032
228561 0
228724 52
228830 0
228908 1740
228948 55
229254 30
229285 0
229305 0
229347 0
229365 768
229376 352
229386 8
229420 439
229428 813
229431 523
229536 1034
229545 23
229560 338
229570 10
229599 91
229722 1232
229728 21
229854 600
229920 0
229956 2925
229992 95
230082 326
230290 7
230388 376
230411 89
230450 926
230460 157
230584 150
230600 0
230603 0
230605 0
230628 0
230709 1268
230783 206
231071 246
231196 526
231286 43
231383 33
231427 535
231464 576
231555 777
231589 741
231601 0
231608 0
231612 0
231614 0
231622 0
231626 207
231767 703
231773 35
231790 6
231801 215
231818 0
231896 299
232071 234
232360 8
232393 205
232450 403
232515 0
232540 934
232543 173
232582 0
232618 0
232678 647
232868 22
232941 177
233020 0
233149 0
233274 0
233277 567
233357 502
233479 7
233642 176
233701 1342
233703 686
233761 983
233770 1118
233854 0
233940 1
233953 684
233976 0
234109 60
234228 194
234325 1
234378 617
234403 0
234475 0
234512 96
234517 77
234589 32
234699 48
234749 0
234784 32
234834 0
234895 1002
234904 0
234991 473
235057 448
235101 114
235144 59
235147 247
235212 36
235237 0
235253 85
235258 1155
235291 79
235312 1
235347 2
235405 2088
235473 240
235477 539
235562 66
235576 96
235673 0
235708 0
235831 14
235945 0
235981 109
235989 0
236017 315
236020 0
236034 1
236068 673
236093 1
236101 1066
236257 0
236289 13
236360 51
236394 969
236423 0
236483 0
236673 98
236678 153
236692 805
236704 0
236771 10317
236775 1274
236922 0
236977 1
236987 3
237008 1
237034 491
237037 1299
237390 0
237400 0
237482 1335
237659 2237
237697 579
237712 551
237778 27
237893 68
237910 103
237995 4
238114 510
238122 83
238174 0
238217 0
238243 644
238299 3
238570 632
238573 1142
238622 29
238648 0
238681 667
238780 135
238908 330
238933 0
238961 0
239000 0
239229 18
239301 302
239392 535
239447 34
239464 752
239590 16
239796 1
239856 49
239969 154
240264 563
240303 750
240403 422
240434 0
240523 0
240547 387
240731 0
240761 0
240817 179
240870 396
240943 254
241014 187
241026 0
241054 226
241058 591
241080 161
241114 42
241182 346
241210 0
241224 0
241318 192
241347 532
241501 76
241557 3
241691 67
241749 0
241922 17
241977 0
242214 274
242261 0
242273 0
242318 478
242346 13
242391 148
242414 934
242519 0
242539 0
242624 234
242807 178
242815 157
242868 804
243006 415
243056 0
243058 309
243086 6
243108 1005
243125 261
243220 0
243226 0
243246 0
243255 127
243263 1
243317 862
243321 158
243352 960
243372 95
243866 1
243878 0
243895 124
243921 132
243945 1999
244008 7
244026 0
244045 935
244111 107
244218 353
244243 0
244273 933
244485 806
244558 231
244622 0
244696 0
245165 0
245226 0
245296 1
245397 0
245408 0
245504 0
245809 0
245819 0
245826 0
245845 0
245979 0
246042 1
246085 0
246151 0
246231 0
246343 0
246384 1
246497 0
246516 0
246564 0
246615 0
246695 0
246882 0
246939 0
246987 0
247137 0
247188 0
247250 0
247271 0
247284 0
247290 0
247320 0
247329 23
247352 759
247450 207
247474 460
247527 0
247537 0
247670 1
247723 803
247993 209
248038 406
248053 1
248120 1
248160 0
248206 0
248213 0
248311 0
248391 3
248405 0
248581 0
248702 0
248733 0
248862 343
248868 0
248919 308
248942 367
248966 0
249111 286
249150 0
249281 19
249297 0
249436 962
249534 0
249610 0
249618 899
249726 302
249791 25
249924 255
249942 16
250004 282
250048 153
250106 0
250134 28
250260 0
250302 638
250439 2141
250488 707
250494 0
250528 66
250582 90
250846 376
250939 62
251154 1
251190 343
251400 68
251628 37
251630 0
251666 39
251675 0
251690 0
251704 0
251730 109
251734 10
251741 174
251745 0
251762 0
251766 16
251811 0
251936 0
251989 0
252040 1
252127 0
252157 13
252174 22
252232 0
252388 0
252427 0
252439 0
252472 0
252483 0
252568 0
252571 0
252706 8
252771 0
252904 0
252949 0
253116 1
253195 0
253210 0
253463 0
253595 92
253600 0
253617 1381
253650 561
253670 2
253800 0
253877 117
253891 253
254050 1101
254333 828
254585 444
254704 95
254754 209
254767 0
254830 177
254845 0
254854 96
254872 0
254909 887
254911 341
254946 190
254978 690
254993 0
255070 0
255088 402
255114 1
255182 0
255219 0
255272 543
255294 481
255310 142
255325 377
255367 383
255381 343
255424 0
255563 0
255573 73
255636 1215
255661 366
255697 0
255831 146
255934 18
255982 149
256018 509
256082 71
256148 2
256175 1357
256177 130
256189 0
256208 48
256376 2871
256379 179
256393 26
256421 180
256565 80
256634 81
256755 1491
256757 625
256778 1366
256886 0
256957 0
256964 235
256981 1
257066 0
257069 1797
257151 1268
257219 458
257234 0
257246 282
257298 0
257318 328
257336 457
257393 160
257547 241
257550 131
257559 2
257642 80
257666 82
257720 570
257722 2142
257752 157
257802 591
257814 5
257820 0
257833 54
257846 999
257902 0
257925 0
257940 209
257991 161
258051 70
258234 289
258485 1
258531 333
258651 1166
258681 28
258705 806
258747 0
258751 2191
258873 2
258891 0
258918 0
258925 1
258952 375
259047 0
259055 31
259098 78
259192 0
259240 1679
259248 0
259363 1
259533 0
259554 1439
259608 0
259617 138
259657 0
259668 1
259703 1
259710 0
259760 0
259780 173
259794 19
259852 294
259908 1
259924 1063
259934 1
259937 178
259973 241
260043 237
260049 358
260089 822
260157 38
260209 6
260247 0
260254 0
260302 77
260387 253
260455 17
260479 0
260503 0
260583 1077
260587 779
260647 2
260649 0
260690 0
260702 186
260840 1
260866 11
260894 0
260963 442
261087 85
261123 321
261131 1572
261133 1133
261140 234
261230 0
261309 0
261431 794
261437 219
261458 217
261470 24
261511 57
261555 0
261577 0
261654 2
261888 540
262048 536
262169 1
262287 4
262344 670
262432 0
262452 0
262461 219
262492 0
262537 303
262543 165
262551 715
262632 784
262722 76
262800 61
262851 0
262867 0
262887 629
262889 2247
262921 1
262934 1035
262961 361
263026 251
263039 0
263098 2
263190 100
263214 28
263245 119
263261 1012
263340 326
263383 23
263394 0
263574 767
263631 257
263640 0
263701 0
263857 0
263886 0
263926 235
264021 711
264038 157
264049 2
264055 18
264095 0
264103 105
264222 390
264241 0
264313 260
264427 3798
264562 314
264582 38
264658 454
264674 0
264690 342
264729 0
264882 288
264890 171
264898 0
264943 7
264972 0
265117 606
265184 334
265197 583
265261 153
265287 0
265299 344
265315 30
265332 340
265343 0
265379 0
265412 0
265495 337
265506 807
265553 0
265785 0
265831 724
265975 0
265982 4
266015 215
266151 3
266184 550
266293 28
266302 27
266314 127
266401 0
266434 0
266449 782
266527 0
266572 25
266646 4
266660 0
266740 21
266829 0
266837 0
266841 0
266863 0
266948 24
267006 464
267080 156
267101 0
267141 626
267355 71
267409 8
267658 1586
267681 932
267689 930
267742 437
267764 565
267825 4
267861 0
267864 26
267881 0
267951 0
267962 0
267968 0
268038 0
268074 0
268104 1
268155 0
268262 0
268380 0
268416 0
268447 0
268468 0
268527 0
268554 0
268639 0
268649 186
268654 0
268738 0
268804 0
268867 0
268876 0
268880 0
268959 0
268996 0
269015 1
269021 0
269083 0
269111 0
269128 0
269333 0
269345 0
269360 0
269436 1
269514 0
269575 0
269627 1
269724 0
269835 1188
269876 1247
269895 0
270009 1
270044 0
270272 0
270384 0
270437 0
270500 0
270528 0
270536 0
270608 0
270668 0
270713 0
270737 0
270740 0
270781 0
270785 0
270871 0
271046 0
271139 0
271173 0
271221 0
271280 0
271433 0
271452 0
271487 0
271491 0
271505 0
271542 0
271575 0
271758 0
271816 0
271873 2
271971 0
272016 0
272091 0
272094 0
272132 0
272184 0
272196 0
272232 0
272256 0
272264 0
272292 0
272331 0
272337 0
272370 0
272672 0
272728 0
272761 0
272763 0
272792 0
272812 0
272972 64
273041 0
273054 0
273240 0
273376 0
273412 0
273508 0
273574 0
273593 0
273775 0
273831 0
273847 0
273941 0
274039 0
274107 0
274174 0
274238 6
274307 198
274385 3604
274390 118
274461 273
274474 374
274586 206
274606 853
274706 1
274853 0
274866 26
274914 0
274916 228
274918 0
274924 0
274935 0
274937 0
274939 263
274990 0
275107 318
275161 301
275181 644
275287 0
275317 32
275351 1
275638 981
275647 498
275665 1026
275671 1498
275737 989
275802 0
275857 194
275948 481
275952 190
275975 3161
276012 319
276057 745
276091 1521
276193 351
276242 38
276259 747
276289 69
276325 317
276337 2674
276343 783
276365 37
276487 326
276507 40
276547 1133
276550 724
276625 545
276661 55
276697 1569
276709 81
276724 218
276805 1827
276850 1252
276886 183
276940 1488
276950 32
276988 1494
277021 159
277030 182
277202 679
277225 406
277326 656
277380 334
277464 3
277510 604
277541 67
277583 606
277702 0
277747 155
277762 317
277863 0
278011 211
278052 2
278076 286
278084 115
278118 666
278202 5
278304 134
278317 1172
278430 4413
278750 397
278861 2472
278954 131
278975 142
278990 87
279068 1147
279107 226
279110 192
279329 56
279377 0
279458 173
279527 13
279606 284
279644 117
279672 141
279711 30
279733 48
279903 120
279948 7
280103 0
280146 38
280258 541
280312 0
280321 0
280414 265
280476 106
280617 1
280626 0
280698 0
280701 0
280863 0
280892 87
280951 0
281035 79
281077 310
281096 335
281154 0
281196 0
281215 0
281284 233
281290 0
281308 0
281385 0
281406 392
281413 0
281464 0
281521 4
281546 20
281574 80
281617 49
281695 0
281724 187
281883 126
281891 0
282005 2
282064 355
282067 963
282253 591
282286 345
282415 285
282466 142
282544 97
282548 5
282589 545
282621 330
282650 359
282758 1
282850 0
282875 0
283039 0
283063 0
283082 0
283231 0
283314 0
283423 0
283614 0
283741 0
283750 0
283970 1
284107 0
284318 0
284388 0
284414 0
284768 0
284786 0
284846 1
285038 0
285074 0
285092 0
285175 0
285198 0
285256 1
285266 2
285291 0
285548 1
285634 0
285649 0
285787 0
285939 0
286165 0
286214 0
286531 1
286652 0
286658 0
286807 0
286899 19
286903 0
286909 0
286914 1
287111 332
287122 983
287159 870
287211 0
287307 0
287441 765
287599 0
287695 0
287785 0
287798 10
287810 386
287951 0
288080 0
288130 6
288199 0
288214 0
288350 0
288379 317
288384 548
288390 326
288394 0
288403 0
288439 1
288450 0
288508 1
288515 0
288575 0
288581 916
288584 15
288717 0
288722 0
288724 0
288758 0
288868 0
288940 0
289052 0
289075 4
289080 0
289092 0
289103 339
289140 475
289227 370
289339 47
289359 20
289365 170
289375 953
289473 587
289483 95
289503 162
289635 0
289655 0
289766 0
289813 31
289815 304
289829 0
289846 0
289859 13
289903 83
289954 0
289985 1
289995 21
290104 1
290154 160
290362 0
290388 192
290467 91
290491 1
290515 0
290601 0
290655 4
290741 2
290806 0
290951 2
291467 46
291516 0
291545 10
291703 0
291711 6
291817 199
291827 43
291920 0
292045 27
292071 1401
292077 1700
292083 0
292093 174
292098 1048
292108 0
292121 1894
292124 800
292185 4
292220 0
292264 259
292397 10
292435 2
292522 0
292620 5
292766 33
292803 58
292816 0
292856 0
292864 0
292887 0
293053 0
293086 1
293125 191
293132 0
293151 7
293182 60
293248 175
293508 939
293592 0
293608 283
293761 176
293792 2290
293922 0
294057 4
294093 1
294297 10
294327 0
294342 0
294399 0
294428 0
294522 29
294528 0
294552 0
294669 0
294687 0
294776 1
294851 7
294945 0
295042 0
295178 0
295218 0
295251 6
295259 0
295594 0
295623 0
295674 109
295684 0
295699 298
295709 0
295723 76
295725 0
295736 750
295761 1323
295775 14
295779 1738
295796 0
295838 0
295856 448
295867 24
295890 3503
295924 196
295953 72
295972 296
295986 1
296124 33
296309 0
296411 0
296444 0
296491 239
296499 25
296501 782
296533 306
296562 0
296572 0
296596 6
296625 0
296665 0
296686 4
296853 249
296859 0
296873 0
296893 162
296895 0
296933 0
296945 0
296972 0
296982 193
297075 67
297155 85
297231 7
297267 57
297281 0
297326 0
297344 97
297362 586
297390 114
297404 231
297472 378
297489 1
297508 18
297517 305
297533 206
297590 0
297726 695
297746 260
297815 81
297836 602
297932 69
297939 0
298027 62
298104 0
298117 0
298146 1
298159 1
298253 0
298261 0
298395 1
298480 1
298494 412
298540 0
298559 0
298746 0
298844 0
298855 0
298864 9
298906 3
298909 35
299049 0
299081 0
299130 1
299206 0
299229 0
299239 0
299280 0
299303 0
299326 0
299339 0
299350 0
299423 8
299463 0
299467 0
299502 0
299552 0
299616 0
299638 0
299678 0
299710 1
299770 0
299789 1
299882 2
299917 7
299944 0
300130 2
300235 0
300319 0
300427 27
300493 0
300548 0
300681 0
300702 0
300741 0
300771 0
300778 0
300803 18
300842 1
300886 6
300944 0
300976 0
301051 2
301144 7
301175 0
301177 0
301186 0
301234 5
301281 0
301291 1
301294 3
301306 0
301309 31
301312 9
301344 0
301347 15
301444 0
301459 9
301465 0
301480 0
301513 0
301657 62
301679 0
301694 9
301739 33
301793 117
301834 0
301855 100
302054 0
302066 0
302077 414
302080 1092
302084 309
302109 229
302164 0
302174 161
302222 866
302261 234
302327 0
302552 8
302590 108
302656 77
302681 337
302710 489
302712 126
302738 0
302811 1117
302840 42
302854 826
302871 311
303025 300
303049 949
303051 21
303090 1
303097 0
303125 224
303128 51
303199 271
303229 19
303280 98
303306 0
303363 7
303488 59
303540 0
303747 1
303751 0
303776 0
303790 0
303811 199
303988 413
304060 117
304154 523
304325 489
304494 114
304547 95
304597 82
304684 493
304795 66
304849 16
304897 0
304907 0
304925 153
305017 0
305060 14
305098 0
305119 295
305122 349
305266 650
305390 291
305406 0
305478 816
305498 1695
305535 435
305548 258
305599 485
305753 1
305799 0
305807 144
305861 657
305906 234
306039 522
306173 0
306264 219
306341 477
306360 600
306681 0
306719 0
306816 0
306911 675
306935 319
307091 0
307130 42
307188 745
307261 284
307410 202
307473 18
307651 0
307750 10
307816 1564
307834 0
307961 1
308075 121
308085 1236
308091 11
308268 0
308282 1683
308407 23
308549 0
308602 222
308617 0
308665 226
308674 377
308754 628
308775 21
308807 987
308816 0
308824 1
308909 1138
308911 464
308922 503
308932 263
308934 0
309078 381
309120 2
309249 0
309295 258
309324 259
309331 2189
309345 462
309383 133
309426 9
309494 571
309597 264
309630 0
309659 2
309673 328
309763 290
309848 191
309946 252
310071 0
310236 1435
310276 171
310283 1497
310295 0
310308 0
310322 476
310400 1
310540 10
310613 552
310630 0
310705 0
310740 1
310837 0
310903 1
311098 366
311136 0
311212 34
311312 61
311461 134
311517 1706
311551 81
311604 0
311655 0
311664 17
311703 251
311739 0
311856 0
311925 0
311957 0
311987 0
312009 656
312081 88
312102 0
312124 5
312162 678
312227 235
312233 0
312259 21
312548 79
312625 0
312659 72
312670 0
312695 1
312730 0
312760 0
312766 0
312819 5
312835 779
312868 485
312919 339
313084 443
313141 0
313209 16
313245 168
313268 94
313291 0
313293 22
313314 0
313450 85
313488 0
313519 0
313540 2237
313582 238
313584 493
313600 0
313776 0
313795 80
313918 0
313993 0
314168 122
314178 0
314205 0
314236 156
314270 0
314310 75
314410 454
314435 0
314478 252
314523 519
314616 0
314643 4
314840 1732
314865 1044
314879 2
314931 207
314945 1
314997 8
315038 1
315073 0
315116 41
315131 3
315143 5
315178 183
315259 0
315291 6
315335 0
315369 288
315423 592
315632 211
315907 472
315909 490
316012 621
316135 0
316149 13
316234 134
316260 51
316299 0
316381 7
316415 0
316447 0
316501 16
316566 5
316741 1741
317091 290
317095 481
317141 271
317186 0
317313 294
317377 1614
317381 182
317514 4
317526 0
317548 99
317562 0
317709 1
317828 60
317856 69
317931 0
317960 181
317970 519
317973 358
318145 2
318210 783
318357 0
318363 0
318435 151
318571 0
318734 1286
318807 154
318825 912
318827 2303
319267 0
319305 322
319443 3432
319516 1
319530 743
319827 187
319905 2015
320030 709
320109 34
320157 0
320271 28
320283 1
320326 931
320499 851
320523 706
320542 1473
320626 0
320652 0
320658 2253
320802 800
320856 0
320996 403
321033 0
321220 1351
321226 482
321237 385
321259 1
321273 0
321290 0
321325 140
321361 11
321465 107
321605 387
321655 1426
321853 14
322035 84
322123 1773
322153 0
322435 0
322585 355
322614 2
322636 478
322675 525
322681 545
322689 247
322720 1253
322724 96
322878 22
322888 35
322977 1439
322997 1937
323000 575
323007 727
323025 230
323053 82
323088 900
323100 708
323121 1067
323238 89
323267 212
323280 122
323290 188
323307 1623
323310 1143
323312 779
323319 0
323357 350
323429 0
323504 0
323798 0
323896 4
323978 506
324029 1523
324248 583
324398 1038
324401 127
324425 202
324534 230
324555 164
324572 6
324630 117
324660 248
324714 20
324734 0
324874 86
324951 149
325056 152
325068 0
325283 134
325389 223
325507 53
325591 0
325656 256
325665 461
325763 235
325848 85
325908 54
325932 694
326057 75
326136 105
326140 232
326160 53
326197 20
326236 769
326247 441
326263 247
326267 767
326281 0
326336 758
326359 107
326366 114
326447 208
326624 82
326786 0
326808 0
326839 0
326870 427
326936 0
327015 127
327251 1458
327357 455
327379 868
327390 2
327428 0
327476 291
327479 825
327609 285
327628 162
327755 247
327964 1265
328000 201
328099 2535
328106 0
328223 0
328249 20
328334 333
328363 56
328393 0
328433 183
328446 189
328449 614
328511 555
328530 206
328533 436
328543 0
328593 0
328648 1193
328702 464
328903 213
328970 0
329080 0
329090 0
329104 1
329239 274
329265 9
329285 173
329329 0
329515 0
329527 25
329551 0
329602 132
329725 435
329730 198
329742 0
329745 0
329806 0
329823 0
329889 0
329933 1
329948 0
329961 58
330030 283
330036 690
330060 508
330080 0
330171 545
330174 134
330180 308
330362 1361
330518 39
330738 447
330761 1
330860 368
330864 22
330875 46
330897 0
330934 0
331001 0
331029 0
331080 219
331386 0
331483 1
331489 92
331533 301
331636 551
331658 103
331686 0
331696 352
331704 738
331718 300
331722 1157
331861 2
331893 0
331943 0
332017 745
332021 131
332083 37
332102 204
332129 0
332151 911
332177 380
332179 702
332198 0
332246 28
332327 7
332378 447
332384 48
332452 270
332666 126
332697 283
332709 1318
332725 279
332758 0
332807 56
332819 577
332987 0
333011 770
333141 793
333213 21
333223 1049
333231 211
333291 0
333347 0
333378 2
333385 135
333429 186
333438 1750
333503 2576
333651 0
333736 1
333746 226
333850 295
333905 640
333998 131
334370 865
334469 6
334498 0
334537 0
334576 0
334823 353
334885 1
334894 0
334969 1
334987 0
335207 2
335227 7
335678 21
335681 57
335906 211
335983 29
336051 760
336126 598
336280 0
336325 232
336382 530
336437 56
336451 343
336561 218
336763 1
336896 388
336947 48
337189 222
337222 0
337438 140
337700 18
337703 640
337715 0
337762 194
337771 1
338192 304
338209 5
338669 129
338746 0
338814 407
338889 153
339020 345
339043 0
339088 178
339147 0
339154 0
339181 0
339193 0
339206 406
339315 0
339321 0
339357 1841
339363 0
339478 0
339503 441
339559 2207
339580 483
339593 232
339655 728
339784 97
339826 893
339961 649
339977 138
340054 351
340056 45
340107 99
340168 0
340181 18
340192 0
340307 1
340338 0
340349 7
340525 89
340531 553
340614 900
340646 1020
340696 29
340710 63
340716 236
340977 113
340985 330
341003 3
341015 1621
341115 198
341247 1415
341259 185
341331 180
341550 417
341578 442
341658 558
341666 74
341733 899
341795 0
341811 1467
341836 0
341944 0
341963 0
341968 31
341979 402
341987 111
342003 1
342031 785
342082 0
342087 0
342097 0
342140 143
342215 0
342227 0
342286 0
342294 0
342480 0
342499 0
342514 0
342559 0
342627 0
342685 0
342735 0
342832 1
342952 0
342999 0
343333 0
343480 0
343591 0
343672 1
343800 0
343821 0
343974 0
343982 1
343991 0
344115 0
344293 0
344327 1
344367 1
344462 0
344830 0
344928 0
344956 0
344973 0
344976 0
345016 1
345048 0
345129 0
345145 0
345161 0
345186 0
345322 1
345332 0
345339 0
345407 0
345420 0
345425 0
345613 0
345630 0
345750 0
345767 0
345887 1
345944 0
345948 0
345953 1
345957 1
346128 0
346138 0
346141 0
346203 0
346317 0
346425 0
346543 0
346601 0
346688 2
346732 0
346766 0
346971 0
347159 0
347233 0
347363 0
347389 0
347462 0
347480 0
347520 0
347579 0
347645 0
347715 0
347732 0
347747 0
347767 0
347854 0
347924 0
348088 0
348106 0
348175 0
348199 0
348206 1
348218 0
348243 0
348252 0
348354 0
348373 0
348431 1
348448 2
348472 0
348492 0
348521 0
348541 0
348785 0
348857 1
348915 1
349059 0
349097 0
349226 0
349254 0
349283 0
349347 0
349540 0
349550 0
349728 0
349736 0
349879 0
349908 0
349912 2
349972 0
349988 0
350014 0
350055 0
350086 0
350098 1
350136 0
350157 0
350232 0
350263 0
350361 1
350403 1
350465 0
350527 0
350556 0
350568 0
350618 0
350676 0
350703 1
350803 0
350812 0
350816 0
350852 0
350914 0
351018 0
351067 1
351083 0
351101 0
351183 0
351215 1
351457 0
351474 30
351502 0
351524 0
351545 0
351767 0
351771 0
351804 0
351806 0
351863 0
351869 0
351898 0
351908 0
351985 0
351998 0
352052 0
352136 0
352146 70
352257 0
352259 0
352327 0
352343 0
352410 0
352450 0
352484 0
352526 0
352559 0
352713 0
352721 0
352776 0
352837 0
353034 0
353192 0
353295 1
353435 0
353450 0
353457 0
353505 0
353524 0
353583 0
353631 0
353714 0
353735 0
354154 0
354244 0
354251 0
354274 0
354292 0
354323 0
354388 0
354463 0
354674 0
354697 0
354914 0
354974 0
355114 0
355164 0
355338 0
355448 1
355472 1
355524 0
355536 0
355572 0
355852 0
355947 0
355958 0
355982 0
356022 1
356045 0
356164 0
356198 0
356210 0
356305 0
356416 0
356501 0
356513 1
356545 0
356606 0
356630 0
356818 326
356824 0
356908 54
356988 0
357050 773
357054 3
357067 586
357085 301
357126 1
357138 553
357152 18
357259 331
357273 427
357275 318
357290 0
357316 37
357340 551
357383 0
357391 0
357404 0
357451 7
357466 0
357478 0
357481 19
357517 46
357554 1549
357799 3
357843 336
357942 110
358086 350
358124 776
358168 522
358189 12
358225 10
358306 228
358583 0
358609 119
358619 216
358631 36
358669 0
358672 0
358726 1319
358730 1675
358770 1
358864 1
358884 85
358954 0
358982 0
359107 0
359117 2
359124 0
359222 3
359532 36
359622 146
359630 35
359726 561
359759 1287
359837 157
359849 144
359980 25
359988 3
360013 32
360020 306
360090 1
360100 0
360125 109
360137 108
360143 405
360188 61
360203 390
360205 2242
360286 93
360310 201
360350 125
360402 0
360419 822
360490 1
360498 0
360517 193
360549 18
360557 424
360591 0
360602 130
360641 0
360656 0
360709 12
360726 323
360758 556
360767 0
360812 59
360831 0
360848 0
360865 0
360877 0
360899 0
360947 0
361055 1015
361073 333
361085 0
361203 605
361210 1717
361212 775
361227 74
361231 605
361251 685
361282 182
361477 276
361517 1263
361592 1151
362326 1
362517 272
362578 0
362590 0
362742 1109
362746 53
362752 532
362782 0
362820 55
362935 0
363016 0
363130 770
363134 1984
363169 940
363230 1
363236 85
363239 242
363251 140
363396 840
363404 240
363412 0
363435 983
363450 1280
363527 2393
363738 1
363776 1
363797 1
363804 0
363814 0
363836 2404
363866 1235
363916 2001
363932 6
364026 1137
364144 1711
364174 923
364201 57
364251 923
364255 1593
364381 0
364421 8
364467 242
364509 0
364514 0
364524 0
364534 0
364567 1065
364698 0
364741 63
364754 1273
364758 64
364834 0
364941 1947
365130 300
365178 182
365304 408
365565 126
365589 451
365693 1463
365695 1348
365762 1074
365798 485
365865 71
365894 1
365918 368
366035 306
366077 180
366140 2324
366151 0
366158 3
366188 110
366296 0
366304 0
366342 0
366400 0
366451 0
366481 272
366491 0
366541 420
366559 11
366734 482
366881 0
366887 1
366907 423
366967 751
367027 399
367052 1
367088 1
367157 472
367160 309
367345 3
367407 0
367436 7
367512 305
367580 0
367746 0
367809 920
367834 0
367840 0
367891 399
367921 49
367981 8
367999 74
368011 696
368066 0
368289 43
368387 2
368396 0
368417 240
368435 363
368447 0
368452 863
368482 289
368570 0
368722 539
368726 84
369083 98
369098 383
369131 7
369177 0
369191 52
369224 563
369235 296
369241 272
369259 9
369289 59
369329 1
369349 1046
369383 767
369419 0
369443 1
369572 172
369659 1
369680 1
369710 42
369745 347
369753 0
369805 113
369863 1
369911 132
369973 1495
370001 765
370036 0
370124 780
370190 0
370208 142
370262 110
370298 0
370301 1
370314 558
370365 361
370367 986
370371 246
370395 0
370416 0
370447 0
370477 0
370537 1
370616 0
370622 103
370838 0
370868 0
370933 158
370993 1
371025 38
371063 0
371113 275
371213 10
371281 180
371438 0
371498 0
371516 401
371535 3
371549 0
371562 902
371609 0
371640 3
371657 0
371687 0
371723 1
371735 0
371751 1
371765 146
371800 142
371811 345
371830 0
371890 5
371908 56
371921 2
371969 141
372027 171
372035 1
372299 0
372346 51
372406 145
372494 551
372554 649
372557 0
372566 0
372596 103
372608 0
372626 14
372664 237
372668 17
372764 238
372821 1
372881 0
372887 76
372929 0
372941 0
372981 0
372987 0
373013 0
373034 1
373075 322
373077 354
373107 45
373121 0
373253 103
373282 800
373301 77
373313 801
373317 1234
373371 306
373373 283
373392 94
373510 1
373578 188
373644 0
373659 0
373674 0
373707 174
373739 180
373777 0
373794 206
373799 65
373887 116
373929 683
373967 853
373995 312
373999 680
374315 1455
374318 1
374404 279
374419 171
374431 0
374460 1
374483 104
374513 139
374573 518
374591 85
374603 599
374607 311
374633 337
374663 1254
374919 44
375029 2124
375178 45
375251 191
375293 44
375436 203
375497 973
375505 0
375610 42
375665 892
375673 26
375718 1
375746 1
375757 5
375769 219
375772 238
375780 0
375805 0
375818 0
375844 103
375859 83
375890 0
375919 182
375944 123
376078 220
376140 117
376256 620
376389 0
376499 89
376544 146
376583 479
376610 0
376674 63
376825 0
376889 58
376926 0
376958 223
376970 212
377002 309
377064 0
377100 65
377107 196
377170 225
377217 139
377261 27
377297 396
377375 0
377381 0
377405 0
377477 417
377534 367
377546 277
377580 26
377695 47
377701 102
377723 78
377741 45
377827 0
377886 0
377944 264
377965 0
378105 566
378146 0
378158 0
378198 0
378222 335
378276 133
378278 1
378320 336
378332 493
378408 306
378585 1
378695 68
378724 24
378736 199
378778 0
378790 60
378850 286
378869 0
378946 0
378986 0
379003 0
379075 0
379081 91
379160 101
379171 546
379187 18
379224 4
379279 1336
379281 1041
379349 3
379416 545
379544 742
379703 0
379720 0
379770 0
379808 0
380037 13
380061 300
380076 295
380102 1
380229 241
380331 53
380432 0
380465 212
380490 0
380492 72
380509 0
380515 0
380535 517
380555 183
380559 0
380609 0
380627 1
380652 0
380684 0
380719 0
380902 0
380915 0
381069 79
381125 0
381141 0
381158 0
381207 0
381233 0
381411 116
381494 1
381795 246
381797 98
381907 0
381976 8
382031 180
382286 0
382459 619
382462 738
382468 28
382499 27
382709 930
382711 138
382751 420
382826 19
382874 48
382940 589
383372 1498
383376 1968
383378 128
383405 2912
383411 114
383461 0
383548 790
383552 1090
383593 732
383607 1977
383896 3
383955 1
383974 284
384133 291
384265 642
384280 531
384301 567
384376 172
384445 157
384484 3
384512 348
384573 156
384653 187
384830 2
384846 0
384879 718
384894 0
384989 9
385073 0
385174 50
385218 214
385349 257
385359 393
385380 272
385420 593
385484 170
385616 2617
385652 55
385743 1
385766 3472
385788 89
385825 2
385892 0
385946 160
385976 295
385983 1179
386074 0
386089 42
386230 45
386266 7
386293 10
386327 310
386466 1039
386521 215
386559 35
386713 368
386800 3
386866 290
387091 139
387133 1362
387181 0
387197 74
387358 0
387421 424
387490 10
387503 107
387598 1033
387780 0
387814 5
387839 22
387846 0
387850 0
387854 229
387865 0
387875 0
387904 0
387908 0
387992 5
388093 51
388162 500
388170 1193
388180 0
388204 299
388235 885
388357 49
388387 0
388440 1160
388443 630
388482 533
388518 0
388539 769
388570 3408
388723 245
388970 391
389065 0
389092 516
389128 45
389148 606
389152 827
389168 54
389183 549
389247 846
389287 3
389313 0
389349 0
389361 0
389398 535
389430 0
389467 147
389528 18
389536 95
389763 376
389777 0
389804 0
389821 215
389891 0
389928 0
389973 0
389998 0
390219 248
390328 0
390369 2382
390379 5
390432 0
390473 0
390581 75
390611 381
390687 0
390694 43
390817 29
390825 0
390889 184
390913 314
390979 26
390987 0
390995 98
391003 501
391162 20
391300 0
391303 0
391307 0
391329 0
391331 0
391372 0
391395 0
391473 0
391583 0
391586 8
391781 125
391795 0
391813 0
391821 0
391851 4
391877 0
391892 0
392058 592
392120 739
392141 308
392169 2588
392171 326
392249 626
392261 0
392437 0
392516 593
392530 0
392546 0
392625 660
392638 361
392649 1441
392661 432
392697 36
392726 0
392965 1
392996 673
393097 0
393182 523
393313 114
393316 265
393347 0
393382 0
393405 0
393419 0
393433 45
393477 0
393512 84
393532 0
393690 0
393770 0
393874 153
393876 571
393897 428
393930 162
393975 243
393993 0
394001 0
394062 0
394079 0
394091 0
394099 0
394166 0
394180 0
394243 26
394254 1
394373 0
394420 405
394438 86
394489 0
394542 1
394550 16
394661 0
394815 0
394859 0
394867 45
394941 433
394997 0
395013 0
395246 98
395288 1123
395292 610
395348 13
395566 1196
395570 810
395635 1
395696 325
395712 1
395903 16
395945 1208
395951 224
396011 0
396095 449
396098 503
396155 0
396158 0
396169 0
396171 0
396274 0
396295 0
396340 187
396422 0
396460 1133
396489 1
396511 288
396585 477
396656 0
396735 51
396751 329
396871 632
397009 0
397037 40
397173 187
397180 416
397215 881
397293 880
397390 58
397402 0
397433 8
397456 929
397459 862
397478 1013
397490 46
397584 53
397678 59
397718 595
397827 255
397935 500
397968 0
397992 1353
398193 144
398225 0
398241 32
398274 0
398337 61
398375 0
398443 335
398646 295
398657 45
398700 0
398742 0
398760 0
398763 0
398886 0
398991 0
399057 0
399064 0
399081 1
399156 0
399174 0
399180 0
399214 0
399237 0
399264 0
399278 1
399486 0
399491 0
399495 0
399536 2
399549 0
399564 0
400077 0
400096 1
400109 1
400128 0
400146 0
400155 0
400158 0
400167 0
400357 0
400477 0
400506 0
400524 45
400543 24
400567 33
400683 0
400732 0
401164 0
401265 53
401275 17
401317 17
401325 22
401372 9
401412 1184
401416 884
401503 764
401572 4
401731 416
401822 0
401874 1298
401883 0
401899 0
402060 0
402074 0
402090 0
402268 0
402348 0
402363 0
402400 0
402444 0
402459 0
402534 0
402616 0
402651 0
402702 0
402784 0
402792 0
402837 0
402888 0
402900 0
402919 0
403047 0
403408 1
403420 0
403597 0
403642 0
403676 0
403688 0
403977 0
404001 0
404016 0
404106 0
404127 0
404316 0
404382 0
404412 0
404418 0
404448 0
404589 0
404599 0
404626 0
404692 0
404844 0
404962 0
405017 0
405118 0
405263 0
405272 0
405291 0
405336 0
405399 0
405442 0
405466 0
405567 0
405577 0
405579 0
405665 0
405750 0
405812 0
405861 17
405884 165
405936 0
405941 0
405971 1
406046 0
406110 0
406124 272
406130 1648
406160 0
406201 0
406264 54
406637 488
406716 0
406743 399
406768 0
407006 184
407020 295
407109 1
407405 93
407422 542
407499 1
407544 642
407606 26
407629 430
407645 2
407792 0
407816 110
407831 147
407843 0
408065 0
408154 0
408326 1
408411 889
408476 18
408511 0
408527 0
408584 471
408595 34
408606 0
408632 0
408697 0
408738 301
409052 0
409131 703
409156 0
409171 118
409188 58
409208 5
409216 1
409242 337
409298 133
409373 16
409380 366
409469 0
409673 0
409781 132
409828 774
409832 336
409862 549
409940 88
409966 0
410054 0
410207 2089
410230 0
410537 0
410547 128
410645 0
410687 196
410772 22
410788 0
410862 267
410879 379
410966 217
411001 1052
411004 1154
411130 140
411166 1453
411171 396
411356 4
411362 203
411418 138
411549 270
411662 316
411763 7
411775 0
411808 0
411820 0
411976 2089
412116 685
412280 2
412289 0
412308 0
412372 1
412410 2068
412412 899
412557 338
412682 0
412808 1
412826 714
412878 0
413502 856
413596 1781
413643 0
413802 1157
413836 235
413845 0
413903 354
413931 0
413967 0
414169 136
414368 1221
414490 653
414499 28
414644 392
414691 0
414759 1
414791 751
414800 3361
414824 175
414885 870
414893 0
414914 561
414933 1
414946 373
414966 117
414975 30
414980 56
415001 1153
415034 526
415104 651
415175 867
415184 51
415238 149
415317 62
415393 1365
415426 495
415476 0
415593 34
415616 4
415668 583
415710 54
415906 0
415932 52
416019 4900
416092 0
416139 300
416146 0
416148 245
416187 1672
416292 0
416300 157
416324 531
416403 2319
416425 20
416443 1864
416586 549
416595 1048
416614 671
416649 318
416685 274
416700 0
416790 536
416854 0
416896 0
416913 97
416954 85
417038 0
417148 319
417226 1
417238 149
417350 39
417432 0
417449 0
417462 0
417474 1
417505 0
417530 0
417579 1
417620 0
417653 0
417669 0
417760 0
417859 0
417907 0
418033 0
418125 0
418241 0
418257 217
418310 0
418353 0
418419 0
418551 0
418634 0
418651 1
418666 0
418785 0
418795 0
418808 0
418811 0
418829 0
418839 3
418843 9
418859 7
418882 0
418902 0
418930 0
418944 0
418986 829
418988 1128
419045 2766
419142 257
419173 93
419339 986
419375 504
419559 174
419646 857
419703 339
419715 351
419794 0
419813 1
419817 0
420070 0
420090 0
420150 0
420167 0
420179 0
420195 0
420297 0
420603 0
420640 0
420938 0
420956 0
421077 0
421364 0
421386 0
421441 0
421511 0
421578 0
421755 0
421922 0
421927 0
422001 0
422076 0
422196 0
422222 0
422332 74
422365 0
422414 204
422485 0
422539 0
422628 0
422662 0
422817 0
422963 0
423114 0
423233 0
423283 0
423399 0
423498 0
423509 1
423577 112
423630 955
423688 0
423700 17
423728 302
423732 188
423786 0
423872 598
424031 0
424082 0
424133 0
424145 167
424155 0
424209 257
424247 481
424263 193
424270 1496
424323 0
424603 0
424632 357
424653 1206
424675 324
424710 265
424727 75
424773 29
424796 327
424829 428
424843 0
424853 125
424883 529
424961 122
424973 971
424977 40
425003 105
425050 1466
425063 464
425153 574
425230 4
425349 0
425537 574
425567 142
425586 0
425726 362
425780 0
425811 430
425825 1409
426148 1559
426186 69
426287 1380
426371 92
426401 441
426405 1
426416 273
426431 364
426551 390
426654 100
426718 0
427139 287
427143 3
427169 521
427188 0
427213 0
427245 141
427482 0
427517 343
427594 130
427741 0
427786 2
427821 810
427834 6
427908 33
427941 0
427986 581
427996 141
428024 1061
428123 1195
428138 207
428153 1039
428163 3
428213 316
428273 244
428288 1406
428313 402
428502 0
428553 0
428654 573
428671 9
428684 871
428688 122
428709 169
428714 1255
428814 347
428842 241
428898 359
428982 8
429075 1205
429108 0
429114 0
429178 0
429180 139
429208 824
429228 0
429252 0
429270 0
429334 751
429351 283
429420 0
429506 37
429536 169
429596 115
429614 294
429626 490
429630 80
429686 441
429960 0
430061 149
430078 28
430091 1291
430095 353
430121 1720
430219 513
430375 75
430389 2
430427 1060
430507 20
430575 0
430789 148
430799 163
430867 0
430889 0
430903 395
430974 26
430998 0
431018 1404
431078 1021
431093 608
431151 128
431202 0
431438 807
431442 176
431468 306
431472 134
431493 131
431498 2357
431712 276
431734 0
431800 0
431955 499
432095 144
432160 637
432169 197
432193 18
432246 0
432300 1
432348 0
432350 354
432360 0
432399 5
432425 3
432440 7
432485 126
432510 218
432519 0
432534 145
432603 309
432657 13
432663 219
432800 429
432830 349
432860 78
432892 11
432915 0
433019 0
433192 0
433222 0
433254 180
433326 0
433449 101
433499 168
433517 161
433529 6
433554 37
433574 577
433578 45
433589 706
433621 144
433679 545
433716 1
433812 0
433827 39
433848 0
434049 556
434219 79
434261 437
434365 1361
434465 220
434633 873
434681 896
434690 0
434772 153
434831 693
434848 210
434937 0
434956 6
434993 0
435126 75
435161 0
435184 141
435404 884
435431 316
435580 0
435658 0
435701 0
435730 2
435790 0
435820 0
435904 0
435964 0
436010 0
436060 0
436066 0
436149 0
436243 0
436340 0
436360 0
436373 1
436409 0
436411 0
436433 0
436444 0
436565 0
436631 0
436672 0
436718 0
436797 101
436807 0
436829 186
436834 0
436863 0
436865 0
436943 11
436980 0
437026 1
437073 0
437109 0
437176 0
437200 0
437350 1
437401 0
437422 0
437472 0
437505 77
437641 65
437758 177
437782 149
437863 3677
437996 145
438017 1062
438047 4
438056 649
438079 12
438211 292
438285 92
438366 596
438385 0
438422 21
438450 199
438510 0
438517 1
438525 886
438531 743
438722 57
438778 174
438800 0
438921 0
438992 0
439237 0
439422 0
439431 0
439458 0
439485 0
439600 0
439696 7866
439736 277
439763 31
439799 189
439832 377
439924 0
440004 2
440064 228
440220 1095
440310 891
440396 2772
440402 611
440604 1722
440705 171
440730 545
440760 34
440780 147
440829 0
440955 0
440995 958
441206 1221
441266 0
441274 0
441353 0
441368 0
441416 0
441458 0
441497 0
441525 0
441656 0
441695 0
441758 0
441986 0
442043 0
442056 0
442224 0
442238 0
442274 0
442293 1
442334 0
442381 2892
442440 0
442462 0
442577 0
442656 0
442725 0
442758 0
442774 0
442836 0
442845 0
442914 0
443019 34
443033 0
443068 894
443127 5
443165 2190
443275 0
443297 0
443307 0
443383 549
443436 287
443572 1221
443578 1287
443619 84
443698 0
443710 19
443724 330
443856 92
443889 0
443895 0
443914 521
443917 410
444052 371
444197 146
444213 0
444223 158
444242 32
444358 551
444506 547
444522 496
444532 259
444661 12
444956 72
444984 0
445252 6
445263 139
445270 0
445272 0
445283 0
445315 2
445390 305
445566 1
445607 51
445622 0
445630 7
445646 54
445662 1233
445700 700
445786 233
445798 0
446147 24
446283 0
446304 3
446331 276
446365 1464
446381 1214
446442 0
446598 2
446656 0
446711 1004
446824 0
446878 0
446998 286
447006 56
447074 378
447167 255
447178 124
447197 94
447308 1
447395 0
447448 0
447463 275
447600 0
447706 462
447718 0
447735 580
447746 10
447783 171
447796 253
447808 279
447838 0
447863 162
447947 0
447958 0
447980 0
447991 471
448071 0
448210 0
448242 0
448543 0
448551 0
448559 284
448604 1
448767 52
448828 0
448853 85
448866 0
448976 0
449030 0
449405 0
449611 143
449645 133
449740 315
449852 558
449861 7
449867 483
449888 43
450025 114
450140 0
450448 0
450458 0
450480 669
450497 0
450512 844
450536 0
450559 0
450635 246
450668 0
450696 89
450698 559
450719 406
450737 791
450773 851
450798 0
450884 1530
450983 75
450992 650
451079 144
451081 163
451147 8
451199 13
451379 0
451418 1
451492 664
451504 165
451622 27
451679 40
451762 0
451815 167
451864 32
451955 56
452058 0
452159 5
452259 15
452385 45
452467 0
452634 0
452678 7
452709 308
452738 1
453006 1637
453045 0
453171 0
453188 1061
453242 702
453246 1212
453266 120
453298 0
453452 7
453504 526
453595 0
453624 98
453686 0
453717 0
453852 25
453904 0
454091 0
454136 0
454150 21
454167 531
454184 1
454218 444
454220 1307
454259 160
454277 372
454408 139
454445 32
454473 1
454564 382
454899 410
454916 2
454945 0
455025 752
455308 717
455329 0
455384 77
455388 175
455450 0
455485 0
455493 35
455499 3
455530 16
455672 0
455726 1
455785 615
455921 221
455961 338
455963 570
455970 0
455986 393
456066 0
456139 13
456190 380
456269 73
456301 0
456342 1
456411 0
456436 1
456568 519
456578 0
456681 0
456735 9
456770 2
456776 0
456827 447
456894 2
456967 0
456998 80
457013 213
457032 0
457066 1244
457159 1
457201 2680
457208 0
457244 0
457354 0
457367 0
457393 1723
457399 442
457476 0
457564 1
457645 535
457732 265
457842 47
457881 0
457903 1
457939 0
458002 0
458011 0
458024 0
458047 0
458065 0
458193 0
458222 0
458280 0
458283 0
458471 394
458623 117
458905 0
458918 0
459068 0
459105 0
459160 0
459182 0
459254 0
459323 0
459328 3
459506 0
459598 0
459791 0
459985 0
460030 0
460039 0
460087 0
460265 0
460492 0
460859 0
460861 0
460930 0
460990 0
461044 0
461076 0
461251 1
461512 0
461530 0
461689 1
461739 1
461856 0
461870 0
461949 0
461961 0
461990 0
462083 356
462121 0
462216 519
462247 6
462315 1087
462390 1578
462411 781
462435 582
462437 1128
462453 1171
462657 2737
462660 1474
462672 629
462714 1420
462902 0
462993 1654
463008 112
463077 301
463107 97
463159 0
463179 0
463305 1
463352 220
463364 0
463382 0
463565 230
463593 1940
463685 699
463729 2447
463901 53
463929 0
464049 4
464295 1
464336 0
464416 0
464467 0
464710 1265
464717 234
464736 1101
464824 197
464902 1027
464909 0
464929 116
464992 744
464995 1451
465040 9
465083 2556
465161 194
465318 1
465413 0
465419 1165
465445 65
465479 95
465510 762
465643 18
465775 370
465798 0
465844 361
465855 0
465862 104
466020 188
466152 54
466284 1
466321 0
466333 0
466435 0
466491 49
466606 759
466662 239
466673 85
466699 29
466780 414
466789 359
466973 221
466998 317
467000 1474
467091 133
467099 84
467255 38
467281 17
467308 751
467320 0
467374 627
467395 1580
467428 627
467431 441
467541 656
467583 1
467596 150
467675 165
467700 0
467712 292
467787 0
467868 41
467955 174
467984 33
468005 213
468139 335
468143 437
468184 0
468215 0
468247 203
468256 79
468288 45
468296 2504
468376 0
468503 1182
468528 0
468874 0
468939 732
469069 654
469235 295
469482 36
469569 0
469597 868
469608 600
469644 36
469738 745
469839 0
469860 0
469915 746
469917 1097
470130 508
470145 395
470151 347
470202 797
470208 744
470217 0
470311 93
470479 0
470537 0
470596 185
470611 0
470652 1
470704 3
470721 0
470791 0
470819 0
470901 0
470907 519
470928 771
470972 152
471209 0
471228 78
471314 8
471324 202
471414 0
471426 84
471465 2
471543 71
471612 0
471650 1
471680 511
471879 1
472036 0
472266 407
472305 628
472473 156
472540 0
472576 0
472673 444
472680 2294
472705 3
472854 1108
472893 560
472968 0
472992 2278
473103 138
473213 1792
473225 479
473579 0
473821 1
473831 857
474225 600
474265 60
474362 3
474385 496
474475 687
474592 830
474698 626
474764 64
474794 120
474841 944
474853 726
474964 317
475049 93
475070 0
475140 0
475227 19
475259 784
475325 714
475342 724
475369 0
475437 459
475448 0
475455 75
475583 358
475740 77
475800 45
475897 2100
476053 6
476139 1
476182 0
476189 0
476212 4
476219 0
476246 0
476265 18
476314 185
476345 9
476425 0
476465 119
476483 0
476489 125
476545 335
476547 69
476584 456
476640 0
476680 0
476710 7
476767 131
476806 604
476959 0
477134 0
477324 382
477328 298
477366 30
477390 272
477393 467
477412 136
477445 523
477487 62
477505 0
477546 61
477565 1628
477571 3
477655 0
477715 0
477784 0
477869 0
477979 1
477994 0
478018 207
478050 0
478082 0
478087 0
478123 344
478132 0
478152 0
478267 215
478567 3
478636 840
478681 0
478692 0
478710 52
478930 20
478990 0
479436 20
479497 603
479595 6
479691 673
479761 556
479777 1
479905 0
479935 0
480033 667
480236 0
480314 457
480336 130
480356 0
480430 0
480497 947
480568 39
480703 4
480719 2598
480783 1084
480947 754
480974 897
480998 311
481015 0
481141 1149
481199 486
481366 113
481443 0
481511 323
481567 629
481599 0
481611 1182
481630 421
481692 0
481702 1218
481815 219
481845 1209
481896 0
481976 0
482009 1633
482012 7
482024 597
482036 0
482068 1
482167 141
482265 378
482273 152
482278 0
482286 0
482300 427
482366 618
482369 0
482411 53
482435 186
482487 109
482597 0
482643 0
482669 503
482671 863
482711 937
482822 691
482929 47
482939 849
483073 0
483093 1
483106 1097
483135 82
483166 0
483214 0
483265 223
483360 0
483386 29
483445 1278
483487 91
483505 0
483615 310
483658 177
483708 0
483742 5
483753 0
483762 0
483787 0
483793 38
483815 403
483817 396
483951 0
483958 0
483985 6
483987 2
484049 0
484098 0
484100 0
484127 0
484131 3
484134 132
484139 0
484176 0
484199 221
484215 29
484251 0
484272 0
484279 220
484299 158
484365 165
484369 1034
484386 109
484390 0
484401 0
484411 135
484435 83
484458 0
484475 0
484484 2
484486 0
484524 0
484534 0
484540 0
484561 0
484567 0
484571 0
484634 0
484650 0
484666 0
484693 1
484717 0
484723 0
484753 0
484810 0
484845 0
484854 0
484858 0
484863 0
484884 11
484894 0
484899 0
484928 0
484961 241
484985 0
485041 375
485067 267
485071 0
485100 0
485103 302
485108 79
485161 0
485182 4
485206 0
485218 0
485225 0
485257 0
485337 328
485340 14
485354 400
485368 0
485383 0
485397 0
485405 4
485416 0
485425 0
485440 0
485469 0
485511 0
485533 0
485542 122
485545 0
485577 0
485595 0
485610 0
485628 0
485643 0
485668 1
485693 0
485704 60
485718 0
485757 0
485782 0
485796 0
485825 0
485838 0
485846 50
485870 0
485910 0
485934 0
485940 0
485946 0
485961 0
485979 0
485993 0
486044 0
486093 1
486113 0
486146 0
486154 0
486209 0
486231 0
486234 0
486246 0
486293 0
486317 0
486333 0
486347 0
486360 0
486368 0
486394 0
486414 0
486432 0
486435 0
486444 0
486465 0
486468 0
486477 0
486487 0
486498 0
486560 182
486579 0
486594 0
486624 0
486651 0
486699 0
486719 0
486741 0
486788 1
486791 0
486828 0
486840 0
486843 0
486858 0
486925 12
486956 0
486963 369
486983 607
487050 0
487143 0
487161 82
487193 8
487429 104
487471 0
487662 142
487668 32
487678 372
487687 0
487747 0
487794 0
487843 0
488039 2
488329 141
488343 0
488379 1220
488590 0
488620 2145
488700 0
488798 2166
488880 88
488903 2375
488907 1719
488915 25
488933 264
488981 103
488989 85
489005 731
489080 2
489141 0
489179 0
489210 97
489227 0
489234 0
489245 0
489254 0
489271 0
489279 0
489313 0
489321 0
489369 0
489386 0
489390 0
489399 0
489410 0
489442 0
489466 453
489531 307
489535 798
489543 0
489591 0
489617 0
489647 0
489679 314
489711 266
489732 0
489755 196
489759 0
489773 0
489823 0
489830 0
489839 0
489884 0
489888 0
489896 0
489937 0
489998 0
490027 0
490064 50
490143 34
490282 0
490350 13
490370 89
490389 1
490488 1
490536 0
490577 32
490657 498
490710 661
490758 0
490765 1120
490771 947
490799 84
490804 0
490850 7
490974 42
491023 53
491071 0
491134 41
491195 0
491242 7
491245 0
491269 21
491299 9
491332 53
491364 5
491389 43
491414 0
491485 28
491672 26
491680 19
491708 0
491807 30
491836 73
491911 0
491936 36
491949 0
491981 0
492005 41
492059 141
492110 310
492274 77
492285 0
492315 0
492355 199
492359 2120
492363 893
492408 1
492435 0
492490 0
492541 438
492580 1
492690 72
492719 61
492759 0
492831 0
492859 218
492868 555
492887 349
493077 284
493124 44
493138 263
493193 2
493239 229
493311 0
493356 0
493364 0
493414 0
493481 32
493589 268
493684 0
493700 695
493758 27
493779 298
493806 892
493856 80
494185 0
494246 0
494286 571
494321 1577
494331 0
494358 806
494432 0
494556 0
494659 19
494665 243
494703 2
494733 323
494745 1
494783 0
494848 38
494852 75
495013 465
495063 519
495111 0
495134 0
495428 1
495540 0
495569 0
495622 0
495660 0
495693 0
495797 1
495875 0
496014 0
496082 0
496218 0
496227 0
496256 0
496269 1
496329 0
496395 0
496401 1
496424 0
496494 1
496518 0
496548 0
496614 0
496629 0
496818 0
496863 0
496892 0
496911 0
496926 0
497056 0
497324 0
497378 0
497474 0
497505 1
497513 0
497527 0
497652 0
497765 0
497885 0
498307 0
498357 1
498491 0
498509 0
498538 0
498652 0
498691 0
498812 0
498824 0
498839 0
498884 0
498914 0
499035 0
499057 0
499117 0
499180 0
499257 0
499263 0
499277 0
499291 0
499326 0
499372 0
499460 0
499626 0
499645 0
499661 362
499663 101
499674 316
499700 239
499706 3215
499734 0
499794 441
499806 0
500064 2918
500170 3057
500303 937
500342 80
500364 311
500493 0
500539 0
500609 1
500676 0
500763 1
500788 0
500798 0
500854 0
500984 0
501029 828
501037 0
501052 1
501102 0
501161 0
501347 0
501545 0
501752 0
501801 1
501853 0
501898 0
501929 0
501950 0
501963 1
501988 0
502106 0
502259 0
502288 0
502328 0
502342 0
502386 0
502425 0
502454 0
502479 0
502502 0
502571 0
502709 0
502754 0
502759 0
502793 1
502800 0
502854 1
502872 0
502929 1
503056 0
503122 0
503161 0
503198 184
503211 1495
503213 638
503242 475
503273 0
503287 0
503296 9
503302 587
503360 0
503378 33
503400 626
503412 0
503483 339
503570 0
503582 69
503603 135
503677 84
503739 0
503757 147
503764 0
503886 76
503973 217
504010 401
504128 439
504131 813
504184 0
504418 87
504471 8
504516 222
504555 61
504564 0
504589 0
504632 0
504654 0
504711 0
504734 0
504834 184
504863 649
504884 18
504906 465
504921 32
505039 395
505080 0
505104 1
505174 0
505192 2
505389 315
505404 502
505455 53
505475 146
505503 638
505587 53
505664 0
505722 1091
505745 1412
505760 380
506100 129
506148 1048
506277 0
506335 320
506413 27
506417 0
506518 0
506562 2488
506571 0
506580 330
506681 712
506687 2358
506742 321
506799 284
506808 353
506820 21
506872 58
507051 161
507066 81
507089 0
507098 469
507138 1251
507159 274
507356 0
507394 0
507466 136
507592 0
507604 0
507674 0
507692 0
507702 0
507810 0
507832 0
507944 0
507966 0
507984 0
508100 0
508108 0
508112 0
508232 0
508402 0
508427 0
508432 0
508466 0
508486 0
508578 0
508591 0
508601 14
508706 0
508955 0
509021 0
509037 0
509087 0
509126 0
509193 0
509348 0
509361 0
509387 0
509486 0
509519 1
509561 0
509615 0
509899 0
510009 1
510056 0
510074 0
510132 0
510164 0
510237 244
510248 2
510264 0
510322 342
510333 6
510378 0
510430 825
510442 1226
510457 0
510516 548
510519 282
510580 5728
510601 110
510637 130
510667 0
510715 36
510786 0
510797 1543
511238 0
511254 1046
511290 0
511397 600
511686 2096
511731 0
511781 669
511838 1
511868 0
511899 64
512186 0
512502 94
512582 0
512604 0
512821 916
513025 2425
513137 627
513224 625
513300 74
513355 9
513499 161
513614 263
513700 189
513773 1208
513837 1795
514050 0
514236 0
514665 0
514680 0
514776 1
514803 2
514809 403
514967 0
514993 374
515204 1
515273 0
515321 64
515374 1924
515550 1091
515660 2620
515847 94
515858 3836
515862 985
515870 522
515879 1
516001 0
516009 5
516018 0
516073 56
516086 0
516183 155
516192 64
516198 128
516227 89
516230 288
516392 0
516409 0
516441 305
516447 0
516483 0
516669 252
516896 941
516903 303
516932 0
517007 2
517150 0
517181 248
517234 223
517247 369
517366 0
517421 254
517464 0
517474 10
517485 0
517495 0
517705 0
517760 520
517771 0
517804 722
517900 0
517924 0
517991 0
518051 0
518121 1
518200 0
518275 0
518355 0
518385 0
518404 0
518409 663
518424 5
518467 152
518622 0
518652 0
518671 0
518675 0
518691 0
518732 1
518901 0
518904 0
518965 0
519081 113
519107 0
519282 1
519316 0
519404 0
519410 0
519436 0
519439 1
519479 0
519491 0
519588 27
519599 141
519719 447
519731 86
519821 7
519850 65
519882 520
519917 98
519943 715
519962 2784
520032 4
520049 202
520090 18
520224 354
520320 0
520452 0
520508 182
520524 0
520536 536
520566 0
520626 0
520678 245
520736 2116
520801 999
520804 289
520864 383
520957 61
520989 0
521010 344
521012 989
521072 832
521153 1
521206 218
521259 0
521346 241
521350 191
521368 382
521420 114
521452 0
521508 699
521610 0
521665 192
521702 0
521766 478
521768 514
521829 0
521845 5
521923 474
521977 346
521985 0
522008 0
522024 2074
522066 433
522165 2048
522174 73
522229 346
522231 2390
522315 0
522348 1
522379 1298
522490 106
522532 408
522534 592
522662 129
522692 387
522719 265
522748 114
522887 189
523023 716
523055 485
523369 0
523511 177
523537 262
523565 0
523817 3519
523820 728
523945 1602
524029 0
524114 86
524168 0
524247 321
524497 0
524582 2
524694 24
524705 0
524735 0
524766 0
524795 10
524806 0
524854 0
524932 0
524996 0
525032 0
525046 0
525049 1
525065 0
525116 0
525346 0
525358 0
525469 0
525473 22
525505 0
525657 0
525744 1
525771 0
525876 0
525949 0
526093 2061
526129 462
526144 29
526264 64
526296 84
526350 1
526372 0
526475 114
526558 110
526594 24
526648 0
526762 313
526779 221
526928 0
527200 122
527297 881
527328 101
527369 22
527515 824
527518 1125
527612 254
527627 252
527731 225
527747 2
527767 1
527785 490
527874 0
527895 111
527907 198
527933 0
527996 0
528003 1791
528022 323
528033 186
528171 605
528211 160
528287 841
528325 625
528402 0
528413 0
528419 0
528448 0
528541 0
528545 0
528626 0
528684 0
528800 1
528834 0
529177 0
529196 0
529208 0
529256 0
529333 0
529474 0
529551 0
529679 0
530051 0
530297 2658
530302 0
530326 722
530392 20
530468 0
530475 197
530535 463
530660 190
530672 0
530707 67
530736 126
530752 179
530791 104
530818 94
530852 87
530873 77
530920 85
530939 1117
530981 0
531166 248
531213 634
531363 221
531410 0
531467 54
531476 0
531497 117
531745 0
531787 339
531839 87
531876 0
531927 0
531987 1190
531991 780
532046 158
532080 0
532134 22
532225 709
532253 0
532267 603
532303 8
532318 240
532322 469
532332 0
532383 451
532395 250
532504 0
532569 839
532571 1952
532640 5
532666 515
532697 181
532726 26
532729 569
532743 276
532759 329
532803 0
532824 0
532888 16
532901 11
532909 0
532949 0
532977 360
532987 0
533005 0
533011 0
533120 133
533284 15
533400 263
533522 20
533543 109
533670 1
533743 30
533750 0
533777 314
533911 2
533933 2295
533948 879
533951 450
534083 118
534221 395
534248 87
534255 0
534284 919
534308 3
534404 169
534409 311
534482 0
534500 0
534530 117
534572 1111
534668 158
534742 568
534780 438
534799 2803
534823 1
534898 205
534956 64
534992 1091
535036 410
535039 664
535117 109
535136 10
535210 0
535258 50
535270 9
535297 0
535306 1142
535344 118
535373 33
535408 45
535491 39
535513 497
535587 0
535617 271
535630 117
535648 0
535680 663
535690 868
535711 13
535731 138
535794 17
535999 169
536050 2346
536061 2771
536063 2259
536102 836
536151 139
536227 2525
536347 0
536421 1
536531 29
536552 724
536738 44
536745 1157
536748 209
536756 502
536778 161
536819 0
536826 690
536844 516
536928 666
536962 293
537028 911
537132 441
537141 1688
537150 55
537204 724
537341 11
537355 4
537385 14
537416 0
537431 181
537494 406
537520 7
537536 26
537575 634
537653 1256
537784 30
537866 2092
537891 638
537953 317
537965 0
538025 298
538037 220
538169 439
538229 474
538325 993
538406 242
538448 329
538481 116
538555 351
538572 0
538648 73
538711 51
538800 17
538846 21
538921 56
538958 30
539031 18
539053 0
539112 1
539142 0
539175 0
539237 94
539254 0
539289 0
539304 0
539352 0
539438 79
539475 0
539547 18
539656 13
539698 0
539732 0
539750 0
539756 0
539806 0
539859 1
539862 59
539886 104
539966 0
539971 0
540054 0
540099 0
540141 0
540163 6
540215 152
540232 0
540244 0
540248 66
540263 67
540275 0
540301 0
540357 0
540396 79
540430 587
540472 621
540512 32
540543 138
540596 65
540605 243
540608 0
540650 0
540667 502
540674 1
540681 0
540729 8
540738 0
540747 0
540763 93
540826 0
540836 1
540852 7
540855 176
540873 0
540900 0
540918 0
540950 104
540958 30
540997 4
541061 0
541080 1
541117 1
541146 0
541178 0
541181 0
541185 0
541212 0
541219 0
541222 0
541272 21
541360 4
541405 0
541461 1
541482 0
541485 0
541510 0
541514 0
541516 0
541563 0
541592 0
541595 0
541610 0
541643 0
541659 0
541705 0
541709 0
541747 0
541760 11
541801 0
541905 313
541949 728
541961 6
541995 1
542009 0
542015 0
542020 0
542024 0
542037 0
542059 1367
542078 0
542085 404
542096 0
542107 1829
542112 0
542127 262
542148 209
542278 0
542310 2446
542328 312
542398 102
542581 556
542658 0
542718 2
542777 0
542795 110
542903 0
542954 187
542960 30
542973 0
542979 0
543027 105
543071 689
543084 526
543108 782
543161 19
543173 625
543190 508
543233 540
543256 2
543297 628
543399 477
543474 39
543521 0
543577 36
543603 324
543645 564
543746 0
543858 436
543867 457
543869 1792
544010 769
544031 287
544102 0
544129 456
544217 767
544271 0
544326 83
544406 42
544511 557
544732 318
544737 1061
544924 340
544934 0
544956 810
545101 1281
545125 96
545156 306
545183 358
545189 80
545195 448
545202 774
545230 16
545236 343
545243 0
545359 0
545365 587
545376 55
545412 0
545437 0
545511 1
545526 0
545622 0
545631 0
545634 0
545647 0
545667 0
545708 0
545821 0
545828 0
545833 0
545877 98
545890 18
545956 49
546109 17
546310 622
546331 569
546350 1
546352 794
546409 77
546601 436
546677 0
546772 78
546803 687
546829 105
546860 306
546908 40
546966 0
546986 0
547036 130
547207 2
547244 2638
547280 278
547297 16
547359 834
547438 100
547473 14
547481 0
547484 402
547491 546
547494 410
547497 459
547501 433
547504 24
547507 1540
547511 446
547514 1078
547522 46
547533 5
547543 0
547552 30
547561 77
547587 0
547607 0
547689 79
547692 0
547771 0
547787 296
547797 0
547824 1
547833 0
547864 0
547878 0
547917 0
547974 0
548145 3
548178 1121
548223 620
548256 0
548313 0
548349 1880
548357 285
548408 0
548449 0
548530 140
548634 763
548640 0
548678 42
548709 0
548739 233
548859 149
549027 0
549097 426
549222 0
549330 678
549393 658
549399 142
549420 121
549524 180
549566 1103
549570 61
549631 0
549643 0
549646 0
549671 0
549720 990
549732 0
549780 1413
550028 1
550056 41
550122 1201
550272 1121
550428 1095
550617 149
550740 754
550775 0
550801 235
550824 130
550827 3569
550923 0
550959 87
551004 4
551052 2307
551061 200
551088 1139
551139 224
551169 148
551177 253
551256 50
551327 0
551426 355
551594 371
551616 289
551687 0
551696 270
551704 7
551760 67
551777 366
551843 50
551996 4
552198 8
552211 25
552216 1
552227 680
552229 5179
552233 515
552258 439
552273 679
552311 344
552320 205
552365 166
552491 57
552497 101
552500 716
552503 193
552545 200
552548 2009
552570 684
552601 37
552606 0
552623 0
552659 0
552719 1
552732 0
552751 0
552848 1
552860 2
552879 0
552947 0
553000 0
553045 0
553086 0
553094 0
553138 0
553175 0
553190 0
553387 0
553439 0
553483 0
553499 0
553507 0
553526 1
553531 0
553551 1
553590 0
553721 0
553830 0
554078 1
554085 745
554158 1086
554301 175
554314 490
554371 72
554385 0
554480 270
554487 14
554559 700
554583 3
554626 429
554640 1214
554672 0
554700 0
554713 3054
554737 1253
554746 0
554855 844
554885 688
554901 0
555010 0
555025 1
555060 0
555115 0
555129 20
555171 187
555237 1
555371 62
555402 209
555414 71
555441 0
555477 0
555504 21
555508 395
555600 0
555684 122
555731 269
555836 878
555840 113
555855 371
555861 0
555963 1
556052 753
556206 216
556264 748
556293 1195
556318 0
556351 1301
556428 322
556676 7
556911 452
556976 0
557010 654
557031 669
557158 798
557189 698
557202 1110
557283 0
557301 0
557311 0
557435 5
557480 0
557514 0
557526 0
557614 0
557791 0
557842 0
557860 1
557946 0
558019 0
558210 0
558301 0
558349 0
558387 0
558439 0
558460 0
558592 0
558613 0
558619 0
558643 0
558688 0
558727 0
558811 454
558917 0
559076 287
559139 210
559146 29
559254 158
559419 0
559492 0
559571 0
559616 434
559672 0
559698 20
559744 287
559750 207
559760 443
559816 167
559840 0
559849 1
559852 0
559898 3
559909 0
559930 9
559964 11
559981 1
559993 0
560094 0
560140 704
560160 0
560188 0
560280 222
560323 26
560347 0
560354 258
560398 138
560400 28
560457 0
560498 1
560578 353
560591 0
560619 1
560659 50
560668 716
560677 434
560746 659
560827 1
560849 393
560882 0
560918 1
560927 14
560936 0
561017 0
561071 0
561272 0
561455 8
561602 0
561614 2
561665 1
561711 0
561773 0
561798 5784
561952 158
562012 359
562091 33
562099 1275
562103 1738
562107 1485
562160 52
562180 0
562197 87
562219 463
562251 0
562302 1603
562305 484
562359 856
562361 1409
562383 0
562403 1
562418 135
562434 0
562451 908
562464 2243
562670 1416
562717 444
562724 1164
562841 537
562922 3575
563049 1834
563069 0
563102 2088
563142 0
563237 366
563243 2
563278 537
563415 257
563448 1143
563461 341
563464 0
563534 323
563550 0
563575 10936
563751 0
563822 831
563848 1
563904 282
563923 530
564036 563
564181 427
564259 244
564385 932
564409 384
564457 0
564540 2095
564711 1840
564755 660
564908 2507
564942 0
564958 0
564975 900
565009 262
565015 95
565168 1
565197 576
565261 1471
565326 7
565365 8
565369 920
565380 1433
565441 23
565479 317
565592 3979
565621 836
565703 1211
565754 429
565766 52
565776 130
565780 675
565792 317
565925 133
566039 60
566055 0
566072 0
566079 30
566113 138
566169 244
566210 26
566276 237
566394 379
566472 94
566501 0
566515 609
566547 167
566586 755
566588 309
566664 55
566718 972
566769 0
566828 1051
566881 4396
566962 198
566982 300
567100 832
567220 194
567262 173
567342 202
567778 0
567962 0
568042 0
568161 0
568307 0
568340 0
568386 0
568439 0
568457 0
568547 0
568567 0
568569 0
568635 0
568832 11
568984 1
569015 1058
569114 231
569141 0
569220 1210
569234 1249
569341 0
569343 182
569367 0
569408 405
569437 215
569466 1633
569484 52
569540 0
569736 187
569773 0
569818 133
569953 0
570039 2833
570048 111
570062 610
570095 206
570147 1053
570261 146
570372 1921
570378 0
570433 44
570445 377
570481 971
570512 8
570525 228
570531 0
570580 1
570802 0
570823 1
570871 0
570962 0
571035 0
571061 0
571166 0
571343 0
571397 0
571466 0
571603 0
571611 0
571646 1591
571687 100
571738 60
571747 0
571757 105
572037 2089
572058 721
572082 166
572094 1418
572240 105
572290 115
572382 217
572385 484
572396 1
572424 18
572451 9
572465 624
572577 26
572640 35
572652 2018
572676 0
572684 348
572744 203
572789 215
572820 673
572823 125
572838 1226
572883 9
572947 0
573044 1779
573047 235
573063 0
573075 79
573175 417
573178 498
573197 444
573356 15
573374 499
573457 0
573475 504
573744 0
573813 685
573816 190
573825 416
573840 82
573925 702
573987 15
573995 0
574059 529
574150 167
574163 208
574259 0
574288 15
574403 1
574452 63
574594 249
574695 925
574701 160
574717 393
574722 631
574814 0
574922 1
574961 15
575035 372
575075 1396
575082 108
575117 1
575206 343
575217 329
575558 0
575714 0
575786 1
575789 0
575810 0
575944 0
576123 0
576129 1
576398 1
576668 0
576689 354
576726 0
576738 0
576853 167
577013 481
577015 133
577048 771
577060 34
577087 237
577157 95
577238 366
577283 13
577336 78
577394 658
577452 8
577498 409
577619 254
577723 129
577733 0
577831 65
577877 0
577884 0
578003 167
578097 689
578119 62
578133 205
578278 109
578291 1440
578315 1
578338 1185
578425 0
578577 0
578594 1
578677 0
578702 1
578747 0
578783 1
578846 0
578912 0
579068 0
579109 0
579113 0
579173 747
579258 0
579277 249
579313 0
579336 125
579568 475
579593 1
579719 102
579799 54
579819 0
579881 310
579998 0
580007 0
580025 1
580032 1
580053 0
580083 0
580170 11
580207 367
580410 112
580495 196
580607 134
580684 44
580761 288
580988 0
580996 3343
581054 0
581100 355
581115 12
581298 318
581367 692
581438 0
581475 275
581490 97
581528 0
581785 0
581852 92
581876 763
581883 708
582003 0
582151 1124
582312 59
582783 898
582795 76
582817 291
583041 978
583166 0
583188 1487
583260 603
583347 0
583354 358
583378 85
583408 292
583421 1062
583561 139
583571 23
583724 1
583864 570
583875 890
583899 46
583908 321
583986 0
584037 0
584055 197
584073 0
584091 330
584155 1965
584354 52
584385 441
584500 239
584544 552
584552 0
584581 608
584691 41
584693 0
584870 9
585041 1
585169 45
585220 443
585274 128
585370 24
585406 5
585421 715
585425 74
585451 0
585466 0
585506 0
585523 0
585599 0
585644 0
585831 0
585896 0
586069 0
586098 0
586139 1
586230 360
586262 89
586320 940
586334 76
586372 102
586715 115
586809 0
587001 1
587049 0
587083 4677
587089 0
587127 19
587199 385
587412 0
587499 0
587604 0
587695 560
587766 305
587773 112
587799 308
587866 0
588155 333
588164 34
588170 1
588194 38
588240 215
588273 48
588307 0
588367 218
588397 859
588415 492
588493 0
588530 123
588655 85
588689 452
588786 258
588835 282
588865 581
588915 35
589008 0
589168 208
589182 824
589351 8
589473 37
589700 1652
589884 185
589903 48
590056 195
590112 0
590186 0
590218 0
590233 0
590393 0
590413 1
590429 0
590493 0
590635 0
590814 0
590841 0
590856 0
590958 0
590991 0
591004 0
591010 0
591019 301
591028 0
591042 479
591119 726
591143 0
591234 298
591330 0
591345 9
591435 0
591453 507
591459 0
591461 181
591485 129
591574 35
591617 22
591642 0
591717 16
591757 13
591765 19
591884 0
591960 58
592001 253
592089 0
592166 0
592181 0
592191 971
592223 46
592235 5
592290 63
592498 1
592533 521
592563 26
592572 311
592583 0
592617 324
592656 320
592685 194
592702 0
592726 0
592732 1
592748 0
592782 0
592796 1
592855 0
593088 520
593137 669
593384 1020
593396 249
593457 759
593471 0
593490 0
593497 14
593524 34
593536 0
593589 3660
593640 100
593651 0
593686 159
593745 57
593824 1013
593826 131
593872 225
593905 840
593937 3598
593941 543
593950 3485
593959 1964
594006 145
594040 1693
594061 179
594094 1468
594097 1362
594224 1275
594271 744
594295 540
594457 393
594499 180
594607 179
594629 30
594646 786
594658 4675
594709 548
594791 1778
594803 272
594912 1
594971 9
594983 0
595065 1
595132 0
595145 0
595175 3
595259 0
595326 14
595333 551
595340 35
595398 0
595449 0
595462 3
595481 7
595488 0
595675 0
595687 0
595794 0
595836 0
595873 0
595880 0
595896 0
595975 0
596082 0
596104 0
596128 0
596137 0
596151 0
596366 0
596391 619
596397 11
596436 94
596445 239
596507 0
596585 96
596591 0
596607 33
596642 0
596649 146
596654 488
596658 44
596679 152
596682 272
596691 360
596708 229
596720 721
596730 1578
596776 0
596845 2182
596849 178
596945 981
596984 75
597019 0
597094 265
597139 0
597174 260
597320 21
597356 2
597435 0
597443 0
597496 2336
597498 73
597528 0
597613 598
597625 503
597636 385
597655 2190
597721 1453
597777 183
597783 0
597827 839
597835 647
597845 0
597849 0
597997 101
598004 449
598021 69
598036 0
598066 80
598132 1987
598159 3
598188 2
598238 0
598396 14
598408 2395
598530 23
598536 407
598568 22
598578 0
598582 0
598596 0
598616 1
598655 0
598686 0
598689 0
598730 0
598755 8
598783 573
598842 224
598853 456
598860 0
598865 0
598905 0
598915 222
598921 0
598964 0
598973 0
598980 0
599020 0
599034 0
599040 54
599049 0
599090 0
599124 18
599152 63
599154 0
599172 46
599233 0
599391 137
599402 277
599434 557
599466 0
599485 0
599516 8
599561 0
599574 0
599583 0
599624 0
599649 0
599659 84
599713 1
599775 5
599793 5
599835 3
599871 4
599886 0
599987 31
600103 223
600156 11
600308 1018
600343 40
600345 1568
600364 0
600376 0
600384 33
600389 0
600402 195
600410 156
600473 0
600506 0
600606 0
600613 0
600674 0
600699 1
600705 1
600714 0
600813 0
601036 1
601147 0
601166 0
601202 1
601294 0
601342 0
601370 0
601455 0
601606 0
601640 0
601686 0
601759 0
601841 1
601867 0
601871 0
602076 0
602125 1
602158 1
602240 0
602275 0
602287 0
602291 0
602308 0
602312 0
602392 0
602784 1
602833 0
602893 2
602952 0
603090 1
603225 0
603311 0
603358 0
603438 0
603580 0
603633 0
603698 0
603767 0
604062 0
604079 0
604196 0
604231 0
604269 0
604350 0
604514 0
604551 0
604585 0
604597 0
604617 0
604751 0
604771 0
604792 0
604796 0
605039 1
605061 0
605137 0
605172 0
605196 0
605223 0
605252 0
605277 0
605376 0
605430 0
605448 1
605477 0
605506 0
605522 1
605556 0
605566 0
605585 598
605621 7
605643 806
605664 21
605716 186
605743 80
605889 46
605974 0
606161 0
606293 1544
606514 0
606517 0
606526 0
606716 0
606836 0
606865 0
606883 32
606902 26
606926 3
607042 0
607091 0
607523 0
607624 14
607634 38
607676 219
607684 0
607731 183
607771 1049
607775 648
607862 237
607931 22
608060 7
608077 12
608083 12
608136 1181
608197 825
608209 201
608227 145
608438 309
608462 42
608529 229
608539 1112
608582 16
608594 215
608613 0
608635 210
608646 63
608704 60
608728 167
608745 248
608757 156
608781 234
608853 57
608894 442
608987 2984
609031 1394
609115 732
609156 284
609214 3762
609256 0
609316 1128
609448 1665
609450 99
609562 134
609604 56
609769 179
609792 514
609820 3634
609904 199
609995 58
610009 51
610108 386
610120 264
610202 430
610206 3426
610269 47
610290 0
610298 278
610326 424
610328 994
610449 0
610612 0
610667 123
610678 592
610833 868
610913 80
610936 1072
610957 29
611080 0
611173 1744
611218 465
611299 176
611331 0
611380 1635
611389 302
611506 80
611552 28
611632 95
612069 3
612094 0
612114 65
612179 0
612192 53
612234 191
612254 831
612314 561
612347 284
612399 198
612555 241
612597 2320
612673 2095
612739 951
612758 376
612845 342
612895 0
612955 231
612988 404
612992 473
613046 0
613094 0
613128 90
613218 625
613269 479
613275 0
613285 0
613327 419
613332 32
613570 274
613627 269
613785 216
613811 0
613850 0
613884 2293
613886 156
614044 0
614091 388
614099 0
614155 101
614235 175
614295 2348
614327 52
614347 721
614402 1171
614462 0
614525 1093
614589 38
614594 1
614659 69
614684 101
614713 0
614788 93
614797 516
614827 2
614866 1
614920 0
614984 0
615030 0
615034 1
615160 0
615184 0
615202 0
615233 1
615300 0
615361 0
615471 0
615490 2
615532 0
615681 0
615807 0
615830 1
615888 1
615986 0
616059 1
616098 0
616276 0
616289 0
616383 0
616558 0
616589 0
616597 0
616703 0
616714 0
616778 0
616808 355
616913 0
617011 0
617171 0
617182 0
617284 0
617296 0
617338 0
617548 0
617610 0
617619 0
617914 0
618054 0
618372 0
618425 0
618512 0
618586 0
618755 0
618839 0
618861 0
618989 0
619034 0
619085 0
619133 0
619151 1
619280 0
619415 0
619738 0
619743 0
619927 0
620061 0
620067 0
620143 0
620159 0
620221 0
620290 0
620359 0
620398 0
620444 0
620532 0
620578 0
620624 0
620662 1
620713 1
620722 0
620820 0
620848 0
620951 0
621047 595
621093 20
621102 199
621105 2180
621153 947
621176 677
621183 0
621258 5
621357 0
621564 798
621582 397
621666 502
621699 662
621725 0
621764 1535
621775 1272
622122 408
622132 222
622239 57
622275 389
622304 846
622306 5698
622317 109
622343 0
622375 1
622383 0
622630 12
622662 0
622751 81
622798 157
622809 0
622852 4
622864 0
622964 1014
622976 259
623051 499
623201 540
623215 0
623357 13
623441 238
623482 1
623557 4
623671 193
623861 779
623974 0
624191 244
624453 0
624507 732
624525 0
624575 48
624631 0
624697 38
624725 417
624884 286
624910 0
625005 3985
625013 338
625101 0
625142 136
625350 402
625385 211
625419 0
625480 40
625489 2166
625514 730
625563 0
625640 1
625748 1
625791 0
625916 0
625962 0
625969 0
626028 0
626034 0
626055 1
626259 0
626271 0
626456 420
626505 821
626553 111
626640 570
626661 0
626811 926
626853 367
627003 0
627037 0
627042 0
627306 1
627509 49
627605 39
627620 519
627773 9
627803 0
627854 0
627866 224
627896 10
628057 0
628116 0
628163 1
628299 329
628323 3
628530 0
628619 3925
628694 1506
628740 0
628755 1
628799 0
628944 429
628953 259
629095 6
629141 267
629151 383
629226 105
629278 1801
629286 0
629341 654
629351 0
629493 438
629631 116
629829 1190
629923 0
629936 0
629958 751
629964 142
629976 38
629986 785
630017 0
630167 1
630228 0
630314 0
630401 8
630486 3
630546 482
630672 250
630766 161
630784 71
630808 473
630826 1327
630974 0
631103 791
631128 0
631670 592
631705 264
631806 0
631816 34
631902 0
631951 568
632217 0
632283 898
632407 18
632461 136
632551 0
632602 996
632616 0
632684 0
632817 221
632827 1092
632925 0
632973 0
633013 18
633056 40
633088 4
633301 0
633328 0
633336 0
633374 0
633410 0
633429 31
633431 0
633581 0
633610 130
633681 1
633707 20
634034 419
634168 0
634200 18
634244 0
634296 0
634336 0
634417 936
634488 0
634506 0
634566 0
634852 0
634880 0
634884 0
634939 2
634972 1
635093 0
635131 0
635157 0
635169 0
635266 0
635397 0
635534 0
635574 0
635740 0
635829 0
635881 590
635883 198
635913 615
635936 0
635997 44
635999 674
636019 11
636142 0
636157 1
636194 6
636460 0
636487 138
636555 23
636640 145
636695 143
636732 73
636763 211
636767 0
636844 370
636959 1
636991 0
637041 0
637326 28
637332 0
637488 55
637511 9
637528 81
637551 168
637562 437
637600 98
637634 441
637744 0
637815 0
637869 2
637905 279
637926 1
637943 443
637981 105
637988 156
638210 413
638252 95
638255 150
638283 0
638342 397
638400 1194
638445 206
638462 476
638465 1415
638697 51
638929 258
638946 113
638950 731
638989 852
639013 37
639019 205
639057 0
639097 0
639301 0
639312 0
639361 1
639373 0
639424 0
639607 0
639613 0
639748 0
639841 0
639991 907
640022 901
640096 96
640162 2
640178 1102
640319 96
640436 1005
640563 3
640576 178
640837 2004
640856 0
640868 0
640963 1
640983 1248
641048 5
641097 46
641162 91
641463 1670
641466 642
641521 24
641556 0
641633 0
641712 1927
641745 107
641748 1278
641789 28
641820 86
641823 748
641883 83
641914 0
641942 0
641972 1165
642044 15
642122 457
642133 237
642159 97
642172 2
642219 766
642239 794
642396 0
642444 0
642533 668
642555 867
642565 120
642650 366
642731 312
642740 0
642779 8
642822 0
642858 10
642875 155
643100 0
643137 0
643222 565
643342 1720
643411 96
643487 19
643588 84
643642 192
643755 314
643774 0
643808 0
643837 228
643873 0
643945 1
644083 23
644175 1368
644380 455
644388 252
644482 147
644494 211
644512 1
644535 0
644643 0
644694 0
644735 1
644976 1
645110 0
645143 0
645161 0
645441 0
645454 41
645482 1
645517 0
645587 0
645693 1
645835 0
645857 17
645887 1
645906 0
645988 0
646017 1
646052 0
646115 2
646157 0
646167 2
646270 356
646293 0
646475 0
646580 0
646622 0
646670 1
646765 0
646919 0
647148 0
647181 0
647224 0
647481 0
647544 0
647549 0
647670 0
647698 0
647819 0
647963 0
648021 0
648050 0
648068 0
648144 1
648147 0
648229 2
648253 0
648266 0
648286 0
648295 0
648336 0
648416 0
648495 100
648503 0
648615 4
648851 129
648879 1
648902 96
648935 0
649039 0
649062 1
649316 0
649340 58
649362 0
649422 0
649464 0
649559 2
649631 470
649670 0
649676 531
649688 693
649758 0
649772 1
649800 0
649888 0
650051 0
650116 0
650119 0
650166 0
650175 0
650216 0
650232 0
650238 0
650347 0
650364 0
650398 497
650408 444
650453 59
650543 1179
650606 492
650621 5173
650663 0
650694 402
650746 32
650755 298
650757 836
650891 263
650927 467
650986 0
651004 734
651017 575
651059 255
651131 1
651138 0
651214 285
651419 0
651464 0
651466 0
651468 0
651483 0
651485 0
651694 0
651715 0
651724 0
651755 0
651842 7
652010 0
652013 0
652118 0
652126 0
652187 0
652202 0
652223 0
652339 0
652380 0
652390 0
652466 0
652563 0
652567 0
652759 0
653053 0
653121 1
653149 0
653153 0
653293 0
653327 0
653445 0
653490 0
653510 0
653530 0
653537 0
653677 0
653708 0
653755 1
653776 722
653814 0
653839 177
653862 457
653932 0
654020 14
654026 0
654034 0
654101 0
654155 7
654244 0
654299 0
654352 0
654468 0
654497 2
654740 585
654750 0
654785 0
654875 942
654925 588
654977 927
654979 486
655322 637
655333 347
655411 126
655446 0
655498 97
655563 818
655592 1149
655789 399
655796 0
655961 427
655984 0
656056 0
656077 65
656088 86
656128 43
656146 156
656244 386
656302 186
656353 7
656447 520
656486 56
656510 0
656554 205
656602 989
656632 19
656660 245
656727 27
656737 424
656780 179
656806 0
656827 222
656853 9
656938 164
656973 473
657016 245
657028 1267
657034 797
657037 256
657070 1
657113 112
657148 2642
657181 682
657205 297
657259 0
657307 0
657361 544
657394 2
657509 0
657549 0
657555 1446
657733 385
657757 0
657765 422
657772 275
658064 25
658083 313
658096 613
658104 0
658144 0
658162 0
658205 717
658263 240
658272 5
658363 0
658374 207
658379 1269
658386 0
658469 473
658552 7
658560 513
658603 566
658642 127
658735 154
658773 8
658834 0
659082 157
659100 0
659107 0
659211 235
659236 10
659332 65
659334 2853
659338 757
659437 1951
659564 0
659612 1292
659814 0
659857 369
659922 459
660086 513
660216 2
660359 834
660407 756
660452 0
660518 201
660717 225
660879 0
660940 12
661049 370
661077 57
661111 1085
661267 723
661417 265
661431 744
661465 0
661544 1182
661553 286
661585 65
661614 689
661641 5
661655 183
661748 488
661794 213
661797 362
661964 30
662043 207
662051 247
662104 453
662134 0
662193 1210
662244 13
662374 156
662447 18
662458 710
662579 0
662671 676
662678 65
662703 0
662727 874
662797 1
662911 0
662996 139
663047 0
663215 1012
663257 0
663263 0
663285 552
663293 0
663312 0
663480 1
663488 0
663577 362
663622 6
663625 0
663824 78
663958 10
664001 1
664014 946
664099 0
664244 461
664304 82
664504 28
664711 0
664756 7
664852 435
664860 1242
664919 565
664924 773
664973 232
665045 504
665133 1549
665154 140
665211 497
665214 880
665261 395
665324 0
665338 65
665419 523
665435 0
665491 166
665543 2557
665545 1003
665580 811
665618 124
665670 1229
665690 49
665792 0
665829 700
665852 1751
665966 66
665972 152
666174 3
666200 523
666245 681
666260 1
666538 2
666548 1305
666578 156
666668 23
666716 490
667028 346
667103 182
667135 0
667175 0
667199 9
667253 2
667267 349
667393 463
667472 924
667523 299
667550 95
667563 0
667571 901
667573 249
667676 296
667708 435
667716 0
667858 0
667900 3
667980 356
667997 83
668070 0
668087 5
668261 952
668280 917
668282 2447
668418 471
668427 97
668439 138
668446 626
668460 280
668548 138
668589 1837
668775 313
668835 1698
668964 936
669153 667
669162 2131
669186 0
669225 193
669417 37
669549 1
669600 0
669627 1006
669730 265
669737 0
669769 0
669774 0
669810 178
669815 0
669825 0
669830 0
669888 953
669919 0
669960 309
670000 0
670028 729
670031 211
670127 0
670258 126
670283 263
670309 62
670599 0
670638 181
670650 39
670684 74
670691 5
670917 0
670994 30
670998 615
671038 0
671150 48
671184 32
671250 1348
671274 119
671310 538
671403 1187
671405 1
671542 80
671638 0
671646 179
671686 553
671703 252
671744 862
671787 111
671949 21
671997 523
672154 58
672179 190
672775 2
672923 1
672958 1
672982 6
673372 0
673588 0
673702 0
674177 982
674353 1
674605 128
674665 175
674698 18
674854 0
674899 0
675217 8
675286 0
675354 459
675400 0
675433 0
675440 146
675510 945
675620 0
675660 129
675735 62
675905 385
675975 0
675988 925
676042 0
676071 0
676084 999
676144 591
676158 9
676232 28
676247 316
676265 0
676378 402
676427 0
676460 172
676465 1189
676522 163
676633 0
676764 133
676791 25
676877 740
676880 1361
676919 517
676980 138
676984 0
677126 360
677158 4
677206 415
677261 421
677328 450
677348 453
677411 0
677506 1
677593 44
677600 325
677627 0
677650 151
677679 2
677681 0
677695 0
677698 0
677703 4
677707 0
677728 221
677798 184
677858 1142
677860 431
677952 2
678002 55
678025 495
678033 7440
678040 78
678054 328
678073 0
678183 911
678240 0
678327 349
678390 128
678555 886
678750 204
678765 390
678883 356
678885 1317
678900 621
678940 283
679131 673
679157 39
679210 1583
679217 79
679228 2812
679319 58
679366 2702
679398 83
679454 1196
679478 28
679487 108
679493 1034
679658 606
679661 509
679668 533
679681 0
679739 87
679802 828
679886 726
679895 151
679931 149
679949 0
679958 637
679988 451
680000 369
680051 1018
680151 0
680201 576
680213 0
680242 0
680261 309
680312 57
680339 621
680435 10
680493 0
680505 712
680513 68
680558 1121
680630 71
680645 0
680683 0
680761 0
680798 77
680831 0
680833 208
680888 111
680915 52
680939 1449
680959 1573
681025 147
681059 788
681073 0
681104 245
681110 5697
681224 209
681248 299
681380 104
681558 322
681562 326
681650 1256
681671 349
681699 0
681753 0
681776 120
681779 33
681788 155
681811 43
681886 96
681936 0
681942 0
681957 597
681964 1
681999 1263
682145 0
682197 0
682251 0
682284 231
682332 0
682354 608
682386 4
682452 0
682523 0
682533 0
682556 0
682581 0
682657 90
682677 0
682686 176
682739 10
682753 30
682762 556
682779 0
682902 0
682940 0
683017 4
683083 0
683144 267
683187 0
683266 2966
683325 790
683470 368
683532 26
683921 348
683951 406
683968 51
684049 0
684058 5539
684172 71
684236 0
684277 59
684339 741
684347 0
684384 388
684469 0
684700 205
684762 3
684906 0
684920 0
684941 88
684954 1
684988 17
685004 0
685071 0
685104 0
685111 0
685156 72
685204 126
685217 453
685287 2123
685359 183
685412 300
685608 0
685622 1
685687 131
685718 0
685775 0
685786 9
685924 145
685962 0
685976 0
686006 1
686102 1
686269 0
686370 82
686457 0
686486 434
686543 537
686564 463
686573 0
686663 2093
686666 161
686672 479
686780 173
686813 148
686863 55
686909 143
686917 611
686961 5
686988 1
687013 123
687109 3
687144 0
687175 160
687341 0
687390 1
687416 0
687442 0
687478 89
687585 1
687634 1
687672 1420
687688 1335
687769 1
687776 0
687814 0
687820 0
687916 2
687952 146
687991 584
687995 813
688009 0
688052 2
688146 0
688210 0
688234 62
688261 27
688326 2
688350 0
688612 1
688696 310
688780 0
688857 7
688907 0
688935 485
688937 598
688958 166
688992 137
689010 0
689178 469
689182 666
689185 3
689226 0
689373 0
689448 3
689455 124
689464 0
689531 0
689573 152
689774 0
689804 1009
689906 502
689926 145
689998 445
690162 15
690211 1690
690254 820
690333 0
690368 866
690413 0
690492 544
690556 11
690621 0
690635 0
690641 0
690654 0
690678 25
690722 5
690771 249
690783 1486
690803 0
690864 281
691153 4
691170 76
691364 98
691369 0
691425 220
691449 539
691452 1
691529 0
691554 0
691584 115
691620 67
691680 33
691713 90
691811 356
691829 0
691883 486
691932 633
691965 0
692047 1
692161 214
692206 75
692231 398
692266 249
692302 51
692373 0
692415 544
692510 0
692515 199
692652 0
692881 0
692890 23
692928 2
692954 11
692976 103
693019 0
693032 782
693176 4
693251 59
693315 59
693328 0
693354 0
693363 93
693391 520
693393 34
693414 285
693430 1
693498 3
693594 314
693626 111
693845 772
693854 0
694048 3
694055 97
694068 401
694133 318
694136 1677
694264 0
694278 1241
694339 808
694395 5739
694422 314
694517 690
694644 942
694664 756
694674 1170
694699 241
694719 78
694803 13
694848 258
694876 490
694986 139
695022 257
695050 597
695127 0
695146 0
695223 1
695293 0
695378 0
695435 294
695471 0
695476 0
695488 234
695496 0
695555 1
695605 0
695669 0
695688 17
695695 2
695789 470
695794 985
695983 0
696027 0
696132 6
696161 0
696231 0
696326 424
696423 15
696703 343
696782 3
696914 0
696931 1
696935 0
696959 0
696972 7
697071 20
697082 0
697191 163
697269 954
697366 4
697400 357
697431 351
697507 60
697517 0
697578 0
697584 1
697636 330
697700 411
697708 89
697762 0
697806 42
697811 0
697856 88
697905 26
697915 190
697945 519
698362 120
698596 1053
698683 0
698713 0
698816 224
699081 0
699147 5
699156 349
699186 89
699338 476
699441 51
699461 409
699499 251
699548 81
699565 0
699600 489
699803 21
699835 5
700063 0
700165 519
700198 207
700226 566
700262 224
700443 0
700866 218
700940 0
701068 565
701106 2403
701155 258
701207 413
701348 229
701397 387
701417 105
701429 2556
701481 42
701558 0
701592 103
701732 348
701817 1354
701893 0
701900 235
701937 477
702133 359
702165 0
702218 0
702310 71
702343 55
702477 1332
702513 1008
702623 45
702757 0
702770 8
702791 1
703006 299
703209 0
703215 0
703229 0
703237 0
703240 0
703396 0
703463 67
703546 0
703597 127
703613 0
703665 0
703697 0
703732 21
703795 221
703926 155
703932 62
704069 0
704090 0
704144 174
704175 74
704210 2
704300 0
704366 369
704440 232
704509 2163
704519 223
704704 103
704747 0
704802 14
704911 762
705098 194
705533 38
705716 475
705799 1
705824 0
705832 299
705875 0
705886 121
705895 115
705962 447
706011 0
706039 0
706062 0
706076 115
706091 1
706153 597
706178 167
706194 214
706203 28
706210 0
706255 389
706320 0
706460 1080
706483 53
706565 79
706639 552
706804 864
706810 1755
706931 18
706946 65
706949 259
707126 191
707196 0
707447 206
707770 987
707875 0
707996 381
708011 435
708074 455
708134 1365
708704 596
708805 1
708873 19
709154 0
709202 2210
709300 2
709312 0
709527 853
709585 393
709733 1
709750 564
709799 0
709919 108
709984 83
709991 45
710027 571
710071 134
710150 0
710157 27
710224 39
710323 988
710355 754
710420 0
710435 63
710454 684
710585 495
710606 180
710628 2
710729 0
710770 0
710790 89
710844 0
710910 45
710993 1
711300 513
711358 550
711385 0
711470 683
711476 2726
711624 0
711830 321
711883 1
711905 149
711993 118
712140 0
712213 34
712219 21
712225 0
712346 0
712373 0
712411 0
712480 123
712513 8
712531 54
712576 170
712627 0
712674 0
712728 0
712773 0
712935 0
713145 586
713328 413
713620 0
713696 0
713748 1
713775 2
713891 97
713930 0
713946 0
714060 23
714078 0
714177 17
714290 2757
714322 1
714481 297
714826 44
714961 0
715004 234
715024 257
715038 0
715119 0
715348 1
715385 0
715436 528
715541 98
715796 311
715940 25
715943 0
715972 0
715986 246
716033 349
716084 0
716231 200
716267 278
716298 0
716328 0
716360 254
716379 0
716386 0
716390 0
716393 0
716396 0
716398 0
716421 1466
716499 78
716638 0
716775 12
716797 66
716910 333
716919 201
716952 184
716970 693
717057 0
717064 118
717116 784
717235 0
717346 0
717427 121
717447 0
717633 0
717711 889
717718 2930
717795 0
717802 237
717813 654
718001 0
718012 1
718020 698
718054 0
718060 112
718138 90
718228 0
718485 0
718790 263
719305 1704
719521 177
719572 1
719947 702
719974 0
720026 349
720138 153
720354 0
720369 90
720405 183
720674 138
720715 83
720776 0
721079 0
721237 6
721316 1
721386 0
721398 34
721416 51
721559 1
721580 1
721868 732
721901 1
721946 0
721967 28
722009 0
722045 58
722060 0
722074 0
722108 1
722159 123
722672 102
722734 1
722856 41
722869 34
722976 2
722987 261
723077 13
723104 334
723155 190
723662 0
723790 0
723869 0
724064 237
724097 656
724127 312
724176 0
724215 0
724490 63
724535 200
724569 273
724783 125
724828 220
724901 0
724935 205
725049 48
725070 0
725227 0
725314 83
725337 294
725453 1
725503 255
725811 0
725851 3
726208 168
726240 0
726587 4
726755 0
726853 81
727159 2316
727316 146
727861 589
727881 0
727900 595
728319 3
728359 511
728392 151
728402 0
728437 2
728540 913
728584 281
728604 147
728756 3
728818 286
728853 1
728863 0
728908 2526
729004 0
729019 94
729108 492
729119 111
729227 1221
729257 59
729259 993
729328 173
729339 0
729499 114
729508 55
729521 1805
729525 1490
729691 360
729694 107
729838 0
729859 16
729904 283
729933 256
729974 2
729988 326
730172 184
730174 8
730201 37
730366 0
730372 120
730420 115
730483 12
730539 380
730572 128
730595 237
730737 1
730839 0
730847 4
730888 38
730939 30
731014 0
731044 515
731101 417
731140 92
731171 18
731190 0
731212 5
731277 0
731305 7
731394 130
731443 0
731453 0
731482 1
731501 0
731529 0
731558 0
731596 0
731610 0
731623 0
731639 0
731646 0
731675 1
731698 0
731711 0
731723 0
731774 0
731778 0
731877 0
731912 194
731916 1
731923 0
731963 0
731969 0
731981 0
732011 0
732044 1
732077 0
732079 1
732106 0
732122 0
732189 0
732239 0
732251 0
732344 0
732346 0
732450 0
732480 0
732597 0
732639 1
732764 1
732767 0
732814 0
732819 38
732824 0
732842 0
732864 0
732873 0
732972 0
733020 22
733190 0
733239 0
733323 18
733327 354
733351 958
733478 5
733531 0
733652 891
733656 2226
733712 292
733716 880
733719 1
733771 0
733943 0
734012 0
734033 0
734052 0
734058 0
734092 0
734120 0
734124 0
734259 0
734300 0
734401 0
734416 0
734425 0
734485 0
734559 0
734575 0
734625 0
734780 0
734806 0
734825 0
734968 0
735151 0
735208 0
735219 0
735267 2
735417 1
735448 0
735456 0
735489 0
735502 292
735511 0
735538 0
735577 0
735675 0
735726 0
735746 0
736081 0
736138 0
736222 1117
736246 1517
736278 332
736299 517
736323 0
736362 868
736383 12
736392 389
736401 163
736438 2
736482 761
736580 25
736633 18
736653 0
736662 162
736737 17
736912 238
737028 452
737067 877
737079 2812
737130 19
737176 305
737225 26
737245 143
737269 439
737302 555
737338 167
737347 283
737356 3600
737358 2781
737459 0
737465 0
737586 1169
737610 1169
737668 296
737692 109
737715 363
737730 100
737778 0
737827 173
737875 825
737946 2277
737967 0
738022 235
738034 445
738085 655
738140 24
738202 1522
738274 55
738298 862
738331 55
738367 5777
738376 1195
738385 2744
738466 456
738904 3513
738950 1
738981 7122
739063 4082
739114 5506
739146 1274
739167 3796
739185 9078
739253 1
739260 185
739276 0
739313 1210
739328 133
739360 1600
739397 1160
739415 4906
739432 554
739462 1572
739496 3117
739676 1563
739696 2035
739727 353
739751 1551
739892 1253
739934 1486
739987 163
740064 1418
740081 780
740093 1002
740144 283
740165 2272
740168 532
740187 584
740213 1346
740436 626
740462 11
740511 1818
740534 494
740556 1
740853 378
740964 0
741090 2917
741093 470
741127 0
741152 0
741209 0
741266 0
741278 0
741329 0
741371 0
741524 0
741541 0
741617 0
741850 0
742085 0
742298 0
742453 0
742562 96
742580 790
742618 971
742641 33
742653 36
742661 81
742712 0
742734 1387
742963 5
743031 1534
743046 408
743106 1675
743175 767
743229 815
743346 732
743367 3114
743463 160
743505 220
743553 1088
743847 0
743890 0
743919 1
744004 0
744024 82
744033 56
744073 647
744129 47
744189 62
744301 0
744426 2418
744460 2
744609 7
744717 2
745155 466
745456 896
745539 202
745583 1731
745589 0
745650 43
745659 11
745938 282
745978 0
746058 1199
746224 195
746334 468
746460 68
746598 0
746789 673
746987 1
747139 1
747246 530
747254 1751
747824 1093
747836 0
747943 936
748009 361
748047 791
748164 0
748235 0
748271 0
748357 0
748391 0
748420 0
748600 0
748670 0
748810 0
748821 0
749239 2110
749279 0
749379 24
749447 302
749627 0
749634 1968
749658 2
749667 0
749744 218
749759 336
749799 1199
749955 1126
749966 0
749977 0
749986 1
749988 1
750036 83
750073 1474
750129 478
750137 16
750177 1462
750243 56
750329 1095
750408 2277
750474 479
750528 0
750558 79
750602 0
750654 2338
750666 2935
750790 1
750837 0
750855 16
750930 1894
750934 3797
750936 1050
750947 634
750954 178
751005 148
751182 935
751245 79
751247 672
751371 1
751523 0
751535 0
751614 288
751659 162
751705 0
751814 13
751880 373
751965 102
752023 3102
752037 529
752110 475
752117 596
752268 1449
752570 1973
752594 69
752646 37
752658 297
752730 323
752763 156
752925 25
752985 0
753048 143
753071 2523
753074 1292
753210 0
753392 65
753445 1195
753463 0
753511 444
753628 535
753641 190
753648 518
753654 3045
753658 1660
753705 402
753732 79
753747 143
753783 8
753796 7
753887 256
753949 165
754044 0
754047 448
754076 0
754084 194
754251 0
754295 0
754308 0
754332 15
754383 176
754388 0
754421 0
754476 0
754487 1
754528 1114
754622 330
754783 751
754880 1
754930 201
754940 448
755080 73
755163 385
755231 7
755242 0
755249 398
755279 474
755311 74
755549 2
755571 338
755623 959
755741 0
755767 811
756023 440
756029 1348
756103 114
756112 0
756122 335
756125 276
756197 56
756224 671
756361 7
756374 0
756426 21
756463 126
756494 0
756504 166
756507 1
756540 0
756554 80
756656 1
756662 235
756670 0
756685 260
756695 0
756707 281
756755 37
756842 0
756902 613
757059 709
757079 126
757097 310
757172 1027
757223 1034
757316 53
757325 4
757354 0
757361 1
757405 2
757527 619
757577 69
757622 122
757652 460
757748 1172
757850 131
758093 954
758117 800
758123 33
758137 33
758150 2
758210 0
758244 1
758252 284
758369 220
758383 34
758498 0
758648 182
758670 0
758786 1209
758823 1
758832 313
758836 566
758908 33
758991 0
759336 0
759374 0
759410 92
759458 0
759522 0
759531 0
759545 1
759555 0
759581 0
759603 0
759644 0
759675 0
759729 1
759764 0
759839 0
759845 0
759875 0
759883 0
759914 0
760059 0
760173 0
760344 0
760620 0
760704 1
760728 0
760730 0
760818 0
760925 0
761226 0
761295 0
761334 0
761360 0
761376 0
761496 0
761520 0
761648 0
761757 0
761792 0
761796 0
761909 0
761979 0
762402 0
762533 0
762849 0
762867 0
762873 0
762933 0
762965 0
763023 0
763035 0
763095 0
763201 0
763323 0
763340 53
763343 0
763352 0
763367 0
763414 0
763442 0
763475 0
763486 0
763550 0
763562 0
763685 0
763715 0
763757 0
763769 0
763878 0
764090 0
764111 0
764120 0
764399 0
764639 0
764893 0
765125 0
765128 0
765164 0
765203 0
765318 0
765410 0
765479 1
765533 0
765614 0
765746 0
765826 0
765914 0
765983 0
766112 0
766130 0
766237 0
766240 0
766304 0
766485 0
766553 0
766598 0
766764 0
766793 0
767098 0
767152 0
767158 0
767168 0
767216 0
767231 468
767243 135
767246 27
767297 461
767303 0
767312 61
767318 629
767560 995
767565 8
767725 1698
767772 879
767788 0
767925 146
767950 36
768000 378
768204 193
768219 0
768240 1323
768249 93
768261 0
768325 1097
768358 604
768369 308
768425 959
768501 591
768515 0
768642 0
768678 1344
768763 0
768891 0
768924 0
768982 4
768991 0
769036 0
769051 261
769140 0
769269 1770
769278 5
769287 1
769344 1649
769348 84
769356 83
769486 154
769530 235
769586 67
769591 327
769602 74
769641 0
769663 1255
769685 287
769705 0
769780 675
769859 356
769951 1936
769966 384
770170 678
770340 197
770570 340
770581 1220
770601 43
770677 0
770717 1
770726 1370
770728 1356
770813 65
770858 0
770870 86
771005 823
771041 170
771102 272
771173 0
771274 93
771441 0
771461 0
771472 0
771492 193
771532 967
771605 380
771687 0
771700 0
771706 0
771727 601
771739 0
771756 52
771864 1411
771886 461
771910 322
771912 4
771934 218
771961 319
772090 248
772285 0
772409 0
772456 47
772621 222
772687 14
772717 0
772772 529
772776 158
772918 1
773047 20
773102 73
773174 455
773360 0
773399 26
773415 515
773445 0
773477 0
773558 10
773633 0
774035 0
774059 376
774092 2
774168 0
774244 1
774369 0
774489 38
774710 2
774721 0
774937 289
775089 1
775186 1
775492 4
775572 214
775580 0
775747 0
775932 930
775996 0
776160 672
776200 0
776211 55
776412 180
776706 669
776724 173
776730 52
776770 449
776940 299
777047 26
777109 404
777189 145
777206 2
777222 245
777237 643
777249 0
777410 28
777489 90
777582 1309
777585 434
777627 290
777651 39
777813 15
777874 0
777927 1138
778038 316
778155 0
778304 161
778393 1140
778499 534
778694 611
778709 1660
778713 39
778733 0
778876 0
778953 0
778977 0
779065 0
779263 33
779422 225
779424 623
779458 6
779578 39
779604 358
779779 203
779796 541
779914 450
780007 0
780066 296
780075 682
780142 8
780482 1353
780554 97
780573 374
780582 1116
780592 17
780853 826
780881 26
780933 128
780988 229
780997 133
781021 0
781066 90
781080 246
781120 12
781147 26
781224 0
781296 0
781309 217
781363 0
781390 0
781401 0
781474 0
781497 1
781546 0
781557 0
781610 0
781657 0
781671 0
781755 1
781842 0
781868 0
781908 0
781916 1
781985 0
782063 0
782186 0
782252 0
782393 0
782416 0
782445 0
782453 0
782457 26
782517 0
782587 0
782590 1
782598 0
782605 0
782727 0
782869 0
782926 0
783079 0
783095 0
783127 0
783184 0
783259 0
783328 1
783450 0
783478 0
783490 0
783513 0
783600 0
783606 0
783622 0
783943 0
783982 0
784072 0
784104 0
784117 0
784159 0
784177 0
784219 0
784351 0
784434 0
784468 0
784510 0
784531 0
784625 0
784647 151
784669 124
784718 347
784722 504
784730 1934
784736 302
784750 66
784763 0
784788 0
784790 0
784797 0
784913 0
785006 1
785034 0
785055 0
785088 1
785214 0
785224 1
785486 0
785754 0
785805 0
785820 1
786009 5
786015 4
786108 45
786153 41
786161 0
786177 355
786227 232
786269 1078
786286 0
786326 880
786441 0
786552 510
786578 107
786659 198
786908 427
787046 90
787056 18
787070 273
787096 2590
787206 1
787235 198
787252 0
787338 367
787479 0
787500 1353
787615 818
787640 34
787664 64
787685 0
787708 30
787774 0
787782 49
787818 0
787835 0
787905 0
787921 53
787939 233
788054 1
788099 311
788115 0
788174 563
788244 113
788260 198
788273 89
788314 504
788604 463
788647 0
788709 160
788716 1
788767 0
788927 0
788945 983
789032 468
789035 1287
789141 441
789158 143
789169 1457
789213 2478
789282 0
789297 0
789418 385
789447 0
789454 261
789557 1105
789658 40
789695 2168
789908 11
789954 0
789969 1
790101 1744
790105 83
790112 596
790195 0
790244 1021
790412 303
790469 166
790577 49
790583 0
790589 0
790627 0
790642 0
790705 113
790779 0
790826 0
790987 172
790997 1
791167 276
791216 3
791284 85
791299 0
791432 0
791442 38
791451 153
791506 98
791509 164
791701 6
791763 284
791774 0
791841 144
791916 1732
791963 657
791980 319
792038 0
792046 0
792098 354
792170 0
792222 135
792238 35
792251 416
792358 217
792413 357
792418 0
792508 69
792706 1
792725 0
792761 418
792805 233
792923 29
792955 279
792989 0
793102 261
793191 0
793223 0
793330 185
793360 0
793407 2
793511 256
793535 0
793565 0
793640 0
793722 48
793885 0
793939 0
793954 474
794010 0
794051 3
794158 0
794320 2
794337 14
794383 45
794405 86
794523 0
794568 278
794602 112
794614 1
794658 0
794686 0
794695 106
794727 0
794746 0
794782 39
794803 0
794851 110
794855 233
794861 0
794964 1
795008 0
795045 113
795130 0
795275 2
795671 0
795779 243
795781 143
795787 0
795829 2
795838 0
795919 79
795970 0
796045 155
796123 0
796131 12
796183 100
796190 0
796203 119
796335 0
796407 99
796429 1
796677 52
796721 0
796747 0
796824 466
796828 438
796857 20
796875 0
796895 69
796925 479
796929 1855
796953 0
797140 0
797230 0
797273 0
797316 0
797358 0
797492 19
797517 0
797525 0
797548 152
797669 0
797693 0
797787 122
797876 0
797912 0
797920 8
797955 96
797982 0
798050 877
798073 341
798114 37
798134 0
798167 82
798195 17
798272 242
798281 0
798335 0
798448 0
798453 462
798595 0
798616 1
798661 468
798667 15
798772 0
798847 0
798879 0
799018 1
799144 0
799161 0
799183 238
799196 10
799228 0
799316 0
799330 8
799373 0
799413 0
799474 0
799512 0
799696 1
799799 0
799848 261
799894 128
799923 0
799939 0
799947 43
799977 0
799995 76
799998 115
800044 103
800073 99
800126 21
800193 0
800237 0
800359 0
800368 0
800383 0
800398 0
800454 0
800477 0
800523 0
800596 2
800611 0
800631 0
800654 0
800658 0
800790 644
800832 0
800844 0
800855 0
800876 0
800879 0
800915 0
800947 0
800949 0
800968 0
801016 0
801046 0
801091 0
801139 0
801156 0
801342 0
801357 0
801530 0
801623 0
801675 0
801748 0
801771 0
801848 0
801868 0
801932 1
802035 1
802089 0
802091 0
802193 1
802217 0
802330 0
802349 0
802433 0
802487 2
802523 0
802543 0
802580 0
802674 0
802701 0
802711 0
802777 0
802791 0
802816 0
802837 0
802890 0
802944 0
802986 0
803041 0
803055 0
803241 0
803268 0
803295 0
803368 0
803386 202
803402 0
803551 0
803662 0
803700 0
803703 0
803709 0
803716 0
803941 0
804018 0
804129 0
804195 0
804280 0
804348 0
804363 0
804372 0
804418 0
804442 0
804622 0
804637 0
804783 0
804824 1
804831 0
804838 0
804840 0
804888 0
805022 0
805124 0
805130 0
805203 0
805230 0
805262 0
805390 0
805400 1
805431 1
805502 0
805505 0
805654 0
805669 0
805697 0
805747 0
805770 0
805794 0
805803 0
805856 0
805881 0
805905 0
805945 0
806012 0
806014 1
806037 0
806160 58
806164 764
806274 0
806287 16
806292 660
806307 803
806334 119
806382 317
806413 45
806455 544
806630 138
806640 153
806734 459
806743 1886
806787 500
806839 426
806849 6
806872 0
806885 168
806887 539
806932 118
807019 931
807079 653
807103 947
807112 0
807146 0
807182 0
807190 903
807322 201
807355 0
807472 366
807532 440
807541 0
807577 386
807595 459
807682 99
807715 108
807791 0
807841 797
808054 905
808114 490
808138 370
808144 2382
808147 980
808184 590
808233 0
808318 757
808324 257
808391 441
808405 221
808539 30
808582 121
808611 0
808734 0
808806 468
808829 0
808855 0
808911 283
808950 0
809053 0
809096 0
809125 332
809136 16
809154 0
809179 0
809202 63
809232 923
809301 0
809421 415
809480 12
809544 483
809556 0
809606 0
809643 66
809716 0
809732 0
809772 291
809796 6
809881 106
809930 0
809954 0
810087 196
810108 0
810284 43
810306 56
810336 0
810343 44
810364 353
810413 878
810417 2003
810428 0
810474 4657
810478 192
810686 137
810726 323
810764 393
810829 594
810855 2020
810870 0
810885 105
810943 1375
810954 118
810972 459
811071 376
811112 30
811126 0
811134 368
811184 0
811204 0
811216 0
811259 0
811339 0
811371 0
811466 0
811528 0
811598 0
811705 0
811739 0
811789 0
811820 0
811839 0
811994 0
812029 0
812101 0
812143 1
812461 1
812489 0
812687 0
812726 0
812810 0
812827 11
812834 15
812865 0
812913 1
812967 0
813020 0
813036 0
813108 0
813146 0
813158 1
813171 0
813179 0
813237 0
813332 1
813363 0
813406 0
813412 0
813475 0
813495 0
813547 0
813580 0
813591 0
813607 0
813647 0
813680 0
813725 0
813841 0
813869 0
813890 0
813931 0
813935 0
814226 0
814243 1
814245 0
814249 1
814326 0
814360 0
814451 0
814455 0
814546 1
814568 0
814587 1
814641 0
814707 0
814726 0
814902 0
814978 0
814986 0
814988 0
815075 0
815188 0
815390 3
815409 0
815628 31
815718 0
815731 562
815772 366
815797 0
815817 656
815887 578
815970 0
815982 0
816089 207
816107 1323
816110 54
816251 9
816373 0
816417 0
816479 1
816487 0
816572 105
816584 632
816798 0
816847 75
816929 454
816932 398
817072 34
817151 88
817195 278
817314 0
817323 0
817347 52
817355 0
817432 419
817532 110
817621 3
817670 3
817700 1065
817762 0
817806 0
817879 250
817975 1712
818065 0
818098 0
818170 320
818182 2
818199 0
818255 1
818393 0
818412 581
818453 371
818474 1234
818522 211
818545 169
818607 1
818647 478
818685 0
818721 46
818828 320
818832 115
818862 106
818882 0
818895 18
818969 44
819054 0
819240 284
819273 54
819388 36
819633 1548
819668 0
819676 307
819679 454
819685 119
819752 24
819791 29
819844 0
819865 870
819871 393
819887 114
820088 0
820102 117
820132 29
820243 3
820257 1797
820263 818
820323 565
820354 97
820409 0
820508 459
820917 3
821043 71
821186 668
821339 130
821355 420
821391 425
821393 465
821405 1
821494 19
821539 0
821601 0
821798 254
821820 1
821921 1
821948 1141
821978 196
822204 855
822280 0
822355 1
822378 0
822413 1608
822415 2189
822417 2576
822515 298
822555 211
822606 1369
822625 44
822812 92
822896 2349
822902 449
823475 826
823592 0
823680 476
823726 1147
823837 627
823867 213
824004 56
824059 414
824278 236
824362 810
824424 0
824460 188
824541 0
824643 335
824655 54
824692 40
824702 213
824710 0
824734 0
824796 0
824881 0
824977 0
825011 0
825014 0
825049 0
825151 0
825160 1
825164 0
825180 0
825230 0
825535 0
825565 0
825583 0
825615 0
825624 0
825646 0
825730 0
825757 0
825769 0
825796 0
825802 0
825901 0
825910 0
825927 0
825946 0
826029 0
826065 0
826105 141
826275 0
826377 0
826551 0
826581 0
826584 0
826665 186
826880 120
826889 0
826977 64
827164 0
827186 24
827216 0
827248 713
827344 49
827433 1
827468 15
827508 234
827525 223
827597 2637
827627 1
827923 349
827945 1045
827948 199
828023 108
828067 0
828112 41
828153 0
828218 0
828239 0
828385 0
828475 0
828537 0
828698 0
828859 0
828890 1
828903 108
828922 51
828935 1468
829064 435
829166 471
829196 75
829218 55
829283 265
829360 25
829413 0
829424 0
829720 125
829752 581
829838 1454
829893 0
829911 0
829965 4
829989 0
830384 914
830691 15
830714 844
830824 428
830907 0
830954 856
831064 354
831176 61
831242 120
831345 0
831368 480
831386 391
831433 292
831473 84
831485 271
831509 0
831527 549
831555 1087
831557 1
831587 309
831610 273
831637 28
831678 1433
831716 891
831718 88
831758 169
831869 242
831975 2
831998 215
832006 0
832046 243
832082 376
832147 1
832175 308
832238 322
832259 0
832341 1054
832397 115
832413 451
832418 1596
832510 0
832526 522
832682 0
832727 108
832811 78
832846 1120
832950 134
832982 1030
833164 387
833199 42
833239 364
833273 0
833340 0
833522 0
833531 52
833567 0
833613 489
833678 312
833738 78
833785 27
833887 1680
833911 3139
833914 1049
833945 92
834161 102
834182 819
834186 1109
834199 376
834327 383
834372 108
834524 285
834584 1
834613 0
834639 10
834670 1
834715 0
834817 1
834899 0
834908 88
834961 0
834964 276
835016 183
835060 228
835129 24
835222 8
835270 0
835417 367
835426 0
835514 83
835621 93
835644 345
835802 23
835884 472
835959 195
836144 65
836260 724
836425 0
836620 11
836711 0
836849 0
836897 0
836981 0
837272 0
837397 89
837584 183
837710 0
838050 3
838149 762
838219 316
838363 0
838382 0
838389 0
838395 168
838412 1
838525 200
838534 0
838634 4
838667 246
838709 108
838909 0
839236 2
839329 300
839332 671
839542 0
839575 0
839629 215
840061 0
840283 80
840751 359
840760 0
840854 101
840934 0
840978 31
841150 124
841202 295
841212 0
841355 52
841544 356
841556 0
841568 587
841654 115
841672 1
841738 94
841843 5
841919 94
841929 0
841937 0
841995 419
842016 207
842021 2115
842025 907
842043 272
842122 0
842150 77
842213 100
842234 60
842316 942
842348 2232
842426 492
842788 1156
842791 2
842809 505
843008 133
843084 0
843211 394
843243 3
843360 636
843372 336
843378 0
843435 317
843535 1
843553 0
843612 929
843667 0
843703 0
843755 0
843912 534
843966 0
844053 147
844257 212
844402 1
844422 139
844503 123
844578 223
844692 307
844728 0
844779 31
844944 51
844989 396
845029 1085
845130 464
845250 908
845256 1684
845266 0
845459 129
845550 362
845583 168
845627 1391
845734 0
845846 189
845993 0
846001 0
846006 155
846009 45
846054 12
846093 0
846130 104
846133 193
846153 145
846211 178
846298 141
846342 116
846372 21
846417 1228
846425 0
846510 56
846676 0
846699 0
846701 459
846710 74
846730 0
846746 303
846848 0
846932 3157
846959 5
847149 290
847234 0
847308 92
847409 123
847431 25
847491 175
847552 292
847597 1042
847645 1
847678 1
847716 44
847725 1376
847856 0
847869 823
847873 1844
847928 911
848053 0
848060 549
848086 91
848094 381
848100 13
848104 1
848141 0
848219 0
848235 0
848246 0
848310 0
848315 0
848329 0
848337 0
848373 0
848378 0
848408 0
848417 0
848480 0
848483 0
848516 0
848534 1
848591 0
848642 0
848651 1
848700 0
848708 0
848748 0
848774 0
848820 0
848906 0
848916 0
848918 0
848921 0
848927 0
848970 0
848984 0
848987 1
849019 14
849057 104
849074 0
849092 0
849194 0
849269 0
849284 0
849293 0
849332 0
849362 0
849428 0
849443 0
849454 0
849464 0
849467 0
849494 0
849577 103
849619 671
849639 162
849823 46
849966 604
849991 1387
849999 0
850084 692
850088 1029
850115 64
850244 11
850343 700
850345 2018
850359 0
850369 1006
850394 384
850410 1440
850496 0
850625 129
850628 2347
850678 0
850694 0
850705 0
850734 0
850860 610
850984 246
851055 56
851146 102
851241 1514
851254 79
851439 35
851477 61
851544 0
851552 0
851576 0
851595 0
851749 0
851918 0
851959 0
852048 2
852072 0
852157 0
852195 1
852220 1
852256 0
852265 0
852328 1
852332 0
852359 213
852363 256
852427 0
852433 0
852600 16
852611 1
852639 4
852672 6
852674 0
852700 0
852775 1
852810 13
852886 0
852924 0
853181 22
853196 1
853218 0
853324 0
853519 0
853650 0
853954 17
854062 2
854174 0
854237 1466
854278 0
854307 22
854338 27
854349 499
854377 2
854518 274
854690 1621
854700 232
854718 0
854763 0
854790 46
854833 254
854835 3495
854862 31
855009 746
855075 1200
855120 0
855189 230
855303 479
855396 106
855429 0
855858 0
855871 0
855903 378
855917 228
855926 185
855959 340
855962 335
856021 243
856049 275
856115 277
856142 3209
856235 2
856241 0
856346 271
856364 46
856407 50
856420 263
856460 0
856474 22
856606 75
856672 0
856683 650
856704 0
856756 0
856761 93
856794 0
856929 300
857169 103
857202 0
857248 0
857484 199
857496 324
857501 1254
857532 135
857601 2136
857723 0
857749 335
857811 1550
857914 84
858020 0
858038 0
858064 130
858067 167
858168 0
858200 558
858279 0
858360 59
858389 1057
858399 483
858475 15
858514 139
858679 0
858865 1
858952 414
859053 68
859084 0
859134 0
859174 64
859228 45
859278 111
859315 0
859332 148
859489 1435
859492 15
859614 691
859662 0
859778 246
859824 0
859831 282
859866 0
859873 354
859958 0
859963 365
859993 1
859996 128
860002 0
860023 807
860029 0
860098 2
860127 3
860154 1
860180 1
860221 0
860410 0
860466 123
860502 1045
860508 160
860525 200
860568 219
860603 235
860689 2
860696 0
860721 0
860757 0
860769 0
860825 327
860840 0
860859 0
860909 1155
860935 178
860961 2
861109 15
861174 1
861255 385
861284 104
861420 3
861432 0
861442 0
861456 0
861625 72
861645 130
861732 33
861750 19
861827 1
861950 0
862012 366
862028 445
862163 265
862184 0
862233 0
862265 27
862292 154
862306 0
862343 0
862347 202
862366 40
862379 528
862383 1
862432 0
862456 0
862469 83
862542 0
862570 44
862615 0
862661 0
862685 319
862730 736
862733 246
862777 0
862790 81
862856 203
862868 0
862938 160
862981 1
863050 635
863222 103
863289 88
863291 1078
863303 349
863324 1
863537 1086
863711 6
863814 511
863860 0
864046 0
864106 0
864188 157
864246 946
864370 233
864387 420
864418 0
864425 1144
864474 0
864487 272
864550 206
864562 366
864572 337
864599 0
864629 0
864668 0
864800 0
864806 0
864864 0
864953 0
865040 0
865141 0
865160 0
865251 0
865263 0
865273 0
865306 0
865352 0
865387 0
865404 0
865518 1
865571 1
865580 0
865597 0
865765 0
865815 0
865823 0
865852 0
865900 21
865948 0
865956 0
866036 1
866092 0
866212 685
866332 39
866386 13
866467 136
866506 90
866609 325
866670 1
866686 17
866695 669
866812 18
866847 0
866873 0
867010 0
867045 0
867145 0
867403 0
867441 0
867482 1
867579 0
867707 0
867786 0
867815 0
867848 442
867912 273
868018 0
868269 1703
868279 0
868384 283
868452 28
868507 544
868553 377
868560 1
868563 985
868758 0
868769 109
868778 0
868892 1727
869060 358
869081 64
869114 665
869126 515
869134 283
869233 949
869290 1339
869336 521
869353 0
869373 1
869387 86
869430 86
869507 0
869627 208
869759 278
869774 0
869792 259
869859 129
869966 66
869969 461
869983 1214
870038 0
870102 0
870114 0
870141 1
870170 0
870416 0
870548 0
870698 0
870903 0
870911 0
870933 0
871064 0
871097 0
871120 1
871128 0
871385 0
871399 0
871403 0
871424 222
871436 210
871539 287
871595 1
871599 12
871621 74
871638 810
871745 0
871840 101
872035 118
872037 843
872043 188
872066 209
872114 647
872160 351
872176 154
872207 934
872465 0
872514 159
872621 899
872633 0
872650 125
872673 113
872863 0
872960 150
873073 0
873158 1
873200 379
873226 215
873270 172
873292 1
873301 1
873331 0
873364 0
873384 0
873400 0
873454 0
873460 0
873543 0
873576 1
873655 0
873674 0
873682 0
873701 0
873708 0
873774 0
873833 0
873867 0
873880 0
873921 0
874009 0
874027 0
874107 0
874146 0
874171 0
874173 0
874176 0
874183 0
874202 0
874252 615
874323 69
874357 561
874365 0
874386 0
874454 0
874471 997
874503 29
874506 44
874533 16
874540 0
874558 0
874609 0
874700 0
874708 0
874713 0
874729 0
874743 0
874745 0
874765 0
874782 0
874843 0
874846 0
874891 0
874898 0
874927 0
874968 0
874984 14
875029 0
875095 176
875117 498
875177 12
875276 0
875284 12
875341 0
875467 2547
875496 59
875519 0
875530 0
875545 454
875569 80
875603 0
875619 0
875647 117
875653 0
875662 0
875776 0
875792 113
875859 2
875892 26
876067 0
876073 218
876085 0
876094 0
876118 0
876163 751
876166 52
876277 0
876307 0
876320 745
876324 410
876343 1
876388 195
876418 118
876462 0
876827 979
876850 87
876899 0
876911 0
876920 34
876930 0
876983 1
877054 0
877083 0
877115 0
877268 2051
877272 0
877426 1295
877473 128
877574 476
877596 0
877649 0
877690 766
877749 337
877860 5
878033 0
878060 0
878096 0
878181 237
878335 349
878343 0
878440 181
878446 0
878459 0
878558 257
878560 119
878654 116
878720 0
878742 37
878755 0
878825 0
878836 323
878981 90
878997 0
879283 0
879308 43
879347 0
879354 0
879374 80
879431 1
879443 0
879473 0
879591 580
879652 1059
879679 247
879772 139
879825 0
879848 361
879927 0
879951 0
880056 0
880219 417
880233 152
880240 817
880266 0
880275 50
880295 35
880328 0
880369 662
880393 361
880421 15
880633 0
880683 508
880687 881
880732 1
880859 0
880887 0
880906 532
880954 0
880991 122
881031 33
881038 22
881057 1479
881064 437
881076 157
881145 234
881148 779
881152 286
881192 0
881210 92
881223 0
881276 93
881341 110
881358 25
881372 110
881438 0
881511 23
881564 475
881638 0
881717 1075
881731 101
881812 0
881847 0
881866 131
881909 0
882159 5
882257 1823
882263 140
882279 369
882343 205
882387 0
882398 50
882442 69
882624 0
882670 0
882879 0
882896 0
882919 0
882928 0
882980 0
883052 0
883055 0
883118 0
883201 0
883232 0
883261 1
883402 0
883493 18
883728 288
883764 187
883781 76
883851 18
883875 2
883910 0
884138 294
884150 2581
884199 526
884223 0
884232 1
884281 0
884304 1
884376 2825
884429 23
884438 848
884461 0
884491 0
884607 93
884631 1274
884649 908
884652 1998
884655 1174
884677 129
884716 238
884745 299
884792 0
884858 49
884918 315
885168 2
885269 0
885284 706
885380 779
885491 86
885671 365
885685 1062
885706 7
885728 203
885767 0
885789 1
885860 0
885894 1
885913 0
885970 0
885993 0
886029 32
886067 0
886083 152
886111 1297
886140 20
886180 0
886232 1357
886319 52
886400 116
886422 337
886557 349
886577 0
886602 122
886646 0
886653 0
886656 0
886666 0
886668 0
886697 21
886769 281
886805 117
886835 1979
886839 41
886848 0
886890 1
886935 1152
886944 5
887022 687
887031 569
887138 494
887140 0
887150 0
887165 1
887363 324
887391 12
887490 18
887557 210
887612 0
887663 0
887737 658
887791 0
887814 0
887872 0
887878 194
888072 2207
888256 74
888320 1197
888455 226
888572 272
888636 968
888674 2
888684 0
888708 0
888760 566
888901 625
888913 311
888944 1496
889096 3
889193 5
889224 449
889346 0
889396 88
889400 1
889518 0
889521 0
889608 0
889617 0
889639 0
889811 0
889825 0
889839 0
889866 0
889890 0
889993 0
890012 0
890021 0
890027 0
890040 0
890115 1
890128 1
890149 2
890151 0
890253 0
890259 0
890298 1
890301 0
890418 0
890596 0
890626 0
890734 0
891010 0
891247 30
891300 37
891303 356
891346 169
891367 0
891446 409
891453 78
891473 430
891506 666
891536 2
891569 0
891598 135
891704 0
891726 25
891737 103
891764 232
891902 0
891913 0
891958 0
891981 0
892023 0
892036 0
892095 1
892256 0
892299 0
892338 0
892495 0
892507 551
892516 0
892605 365
892715 0
892726 1929
892744 321
893000 0
893279 0
893293 20
893305 170
893315 283
893417 0
893465 117
893633 216
893691 0
893707 0
893832 0
893870 161
894023 521
894153 0
894272 0
894350 8
894412 301
894422 1
894561 0
894569 0
894606 559
894617 209
894630 0
894644 786
894976 0
895083 30
895100 44
895125 225
895141 0
895148 0
895158 0
895178 1
895234 1584
895239 167
895264 0
895279 2
895350 190
895356 163
895364 0
895431 140
895714 647
895718 353
895765 426
895769 1836
895871 0
895901 0
895958 0
895988 0
896015 0
896147 0
896159 1
896272 0
896315 1
896372 0
896388 0
896412 0
896415 0
896500 0
896627 0
896676 0
896697 0
896961 0
896979 1
896981 0
897007 1
897093 0
897140 0
897149 0
897234 0
897257 0
897275 0
897308 0
897479 0
897565 0
897684 0
897747 1
897810 0
897834 0
898073 5
898206 226
898376 397
898385 737
898440 1
898478 88
898566 0
898692 742
898779 0
898781 17
898799 0
898836 23
898842 356
898870 1
898880 257
898884 2
898924 0
899028 0
899047 0
899118 1
899141 0
899183 0
899229 0
899237 0
899364 0
899458 11
899515 221
899593 0
899729 0
899819 0
899829 0
899890 0
899916 1
899938 0
899945 0
899961 0
899979 0
899989 39
900030 1
900033 128
900039 229
900155 0
900181 0
900221 0
900247 366
900328 194
900372 130
900433 0
900435 501
900493 3
900551 0
900588 0
900648 3
900694 0
900722 23
900783 0
900789 0
900812 0
900841 0
900882 70
900884 1
900921 0
900954 0
901036 44
901047 0
901100 0
901151 10
901155 1
901162 0
901175 0
901264 0
901366 286
901432 18
901456 1
901479 757
901487 525
901558 254
901629 296
901634 379
901760 0
901916 0
902047 0
902084 103
902118 0
902129 19
902264 0
902267 0
902276 0
902432 0
902738 0
902756 0
902772 0
902857 0
902881 0
902940 0
902948 0
902954 0
902974 1
902994 0
903101 0
903125 0
903152 0
903303 1
903380 0
903385 0
903456 0
903488 0
903566 0
903573 1
903597 0
903711 0
903718 0
903763 0
903772 0
903779 0
903917 0
903988 0
904076 0
904129 0
904214 0
904219 0
904334 0
904425 0
904445 0
904596 0
904746 0
904817 1234
904830 565
904840 712
904906 385
904976 0
904982 0
905032 1
905069 0
905108 0
905121 0
905128 0
905155 1
905174 773
905216 39
905231 0
905242 0
905348 0
905405 0
905411 0
905533 0
905574 0
905680 0
905715 0
905819 0
905894 0
905942 0
905959 0
906009 0
906043 0
906051 0
906077 0
906285 0
906351 3
906391 209
906461 0
906665 0
906699 0
906738 0
906770 2
906856 1
906879 0
906957 0
907050 0
907110 0
907122 0
907132 2
907163 0
907174 0
907201 0
907225 0
907274 2
907293 0
907326 0
907339 0
907377 477
907414 487
907444 320
907540 9
907555 631
907575 908
907609 167
907647 756
907663 166
907711 89
907756 433
907865 410
907901 8
908029 0
908040 0
908049 424
908068 320
908125 717
908199 0
908403 0
908483 79
908525 146
908546 59
908572 87
908624 1
908650 0
908666 0
908895 0
908915 12
909017 408
909029 27
909035 119
909041 0
909071 41
909204 83
909218 247
909337 248
909366 0
909385 819
909440 336
909454 54
909464 351
909489 71
909500 246
909522 0
909593 214
909605 796
909675 0
909824 38
910003 473
910063 0
910074 0
910251 0
910327 0
910366 0
910380 0
910428 0
910437 0
910448 0
910538 1
910560 0
910621 0
910631 0
910733 5
910742 0
910842 174
910895 21
910901 468
910916 64
910982 79
910985 225
911005 787
911189 0
911386 508
911425 344
911449 455
911504 109
911512 2
911620 137
911700 162
911827 0
911925 1
912005 1
912161 0
912204 0
912232 1
912441 0
912506 0
912579 0
912615 0
912639 0
912650 0
912657 0
912677 211
912711 518
912723 31679
912762 5055
912765 15548
912922 3648
912941 14461
912945 18504
912956 759
913094 446
913154 5729
913317 8903
913340 13351
913420 4673
913479 7320
913500 26
913559 0
913631 0
913841 0
914035 1317
914134 688
914164 0
914186 4779
914204 982
914211 327
914237 1803
914258 1
914338 63
914537 38
914622 355
914661 38
914829 1532
914860 246
914862 245
914904 860
914960 1158
914967 10
915083 208
915125 1485
915191 1282
915217 1559
915322 176
915330 831
915374 1465
915413 863
915425 1858
915429 371
915588 0
915618 57
915697 538
915895 27
915910 1
915947 783
916011 0
916152 0
916228 57
916316 511
916334 211
916370 2
916434 614
916442 82
916537 0
916615 244
916675 11
916718 872
916740 0
916876 294
916964 1753
917048 591
917064 0
917176 154
917178 104
917227 65
917245 1
917317 50
917351 2203
917375 1599
917480 4777
917735 0
917769 1
917802 0
917901 0
917937 0
917953 0
917993 0
918040 0
918140 0
918207 1
918222 0
918266 0
918299 0
918343 0
918401 0
918506 0
918611 2
918614 0
918641 0
918689 0
918763 0
918773 217
918789 0
918791 1006
918807 0
918973 4102
919009 120
919054 94
919073 538
919203 83
919272 471
919336 1
919378 457
919384 0
919491 144
919562 0
919571 0
919586 0
919645 2040
919654 1805
919717 2116
919719 773
919766 11
919814 158
919870 1617
919952 321
920018 442
920060 241
920087 1639
920175 1858
920198 392
920207 3187
920258 1057
920331 1
920429 2086
920459 10
920613 0
920616 735
920672 343
920680 646
920733 122
920742 255
920758 2
920770 93
920889 14
920939 0
921121 0
921129 33
921133 238
921144 0
921252 238
921277 162
921342 731
921363 410
921381 440
921393 447
921438 1307
921441 2727
921453 783
921493 15
921707 601
921721 4
921769 252
921855 207
921870 262
921893 33
921915 251
921918 0
921922 27
921927 0
921931 5
921937 0
921944 132
921974 1267
922026 85
922069 17
922090 567
922119 1919
922129 604
922306 510
922339 186
922523 272
922525 1927
922587 422
922617 0
922651 165
922705 602
922735 332
922739 321
922770 274
922786 1394
922807 77
922849 427
922873 24
922895 524
922964 273
922987 1278
923003 83
923040 1115
923083 9
923099 331
923124 0
923135 34
923164 429
923174 628
923325 159
923391 2
923411 34
923431 225
923466 239
923480 1111
923569 673
923580 1459
923709 1395
923722 364
923839 0
923849 0
923855 0
923867 0
923869 0
923890 25
923923 5
923939 351
924011 0
924020 0
924044 1
924064 0
924071 0
924085 0
924130 0
924220 0
924232 0
924295 249
924303 0
924324 1162
924328 594
924416 0
924652 990
924817 1
924831 91
924861 646
924957 1601
924977 1265
925034 15
925209 76
925729 103
925756 0
925801 0
925837 0
926005 27
926116 151
926218 68
927094 0
927277 63
927421 0
927496 0
927608 204
927726 93
927733 2507
927755 21
927775 0
927838 0
927890 0
927934 56
927944 14
927972 1055
928004 100
928053 1
928094 0
928152 2
928359 437
928464 482
928526 42
928781 0
928814 1
928904 0
929090 0
929323 26
929399 136
929501 1563
929504 538
929705 215
929742 71
929906 1
930122 186
930168 435
930226 537
930236 583
930301 192
930532 121
930537 382
930545 1045
930547 2495
930554 0
930707 149
930729 50
930754 108
930780 135
930879 0
931104 400
931121 1537
931252 30
931262 13
931273 0
931318 106
931329 123
931337 7
931351 797
931418 123
931490 648
931509 301
931515 402
931534 492
931595 358
931599 233
931738 776
931742 44
931752 1065
931768 237
931824 344
931902 0
931929 18
931958 0
932048 276
932052 344
932073 365
932091 590
932140 294
932152 0
932164 583
932186 1453
932211 710
932237 362
932280 20
932420 208
932441 29
932466 82
932490 368
932529 212
932580 1497
932646 1183
932848 0
932903 288
933006 270
933091 85
933132 62
933147 68
933198 70
933200 762
933216 1
933241 423
933338 157
933388 0
933467 1
933479 2004
933500 1321
933573 661
933602 0
933611 104
933718 92
933742 61
933830 0
933874 361
933918 43
933951 664
933976 155
934040 0
934042 169
934048 510
934060 0
934069 0
934077 0
934086 96
934118 781
934124 0
934294 46
934457 455
934465 957
934853 43
934963 1
934999 143
935107 1473
935182 95
935190 1
935413 634
935498 0
935500 0
935508 0
935519 0
935538 145
935601 1064
935603 1278
935613 2
935670 1
935682 401
935803 428
935873 1056
935947 0
935956 1177
935978 145
936015 75
936072 371
936220 591
936358 0
936387 161
936462 43
936797 1016
936830 327
936937 0
936998 1210
937050 0
937114 571
937205 1471
937237 585
937468 4
937483 1
937533 41
937647 0
937675 313
937710 28
937947 503
937964 3
938064 252
938074 5
938118 85
938175 3
938235 0
938245 188
938250 53
938307 70
938383 61
938431 109
938568 72
938585 177
938652 186
938705 648
938707 86
938726 76
938775 0
938866 0
938907 69
938935 0
939044 541
939183 0
939233 0
939257 0
939271 117
939396 0
939445 381
939477 453
939551 2153
939630 403
939689 72
939737 0
939749 283
939780 0
939793 610
939887 112
939944 698
939964 700
939985 95
940003 145
940019 0
940123 121
940162 0
940397 762
940403 1878
940430 301
940457 176
940526 308
940549 302
940568 3945
940570 871
940814 16
940845 494
940871 77
940922 61
941050 280
941132 868
941199 105
941235 588
941245 8
941307 70
941323 5
941418 0
941449 551
941454 125
941498 0
941545 107
941583 26
941666 105
941671 66
941740 971
941757 297
941810 11
941971 0
942097 0
942116 32
942134 0
942152 57
942159 0
942166 471
942170 224
942242 119
942329 154
942451 0
942690 0
942726 116
942806 42
942862 201
942872 546
942888 267
942904 0
942932 6
942963 0
942990 1224
943087 0
943150 0
943239 2
943293 9
943405 0
943446 0
943449 410
943455 0
943516 503
943566 0
943635 76
943677 304
943679 571
943722 990
943752 0
943756 1216
943807 1
943932 0
943999 0
944099 0
944170 1
944231 3
944254 495
944293 0
944300 0
944306 0
944308 0
944313 232
944315 0
944317 0
944392 74
944473 495
944477 0
944587 410
944590 284
944633 0
944841 465
944873 0
944906 111
944965 0
944986 0
945036 950
945053 12
945104 891
945126 33
945148 1
945180 0
945200 49
945236 1
945249 2
945256 18
945325 0
945342 0
945418 0
945445 212
945472 0
945575 438
945681 603
945685 157
945703 148
945781 20
945821 0
945895 155
945910 1628
945922 58
945944 34
945989 1
946054 280
946070 51
946072 0
946140 1766
946155 35
946167 62
946171 594
946189 1
946284 370
946428 0
946488 1
946525 285
946528 1278
946585 231
946702 0
946725 534
946746 0
946794 207
946822 0
946903 0
947100 0
947109 165
947185 0
947189 0
947357 1646
947391 186
947405 126
947438 0
947472 314
947491 0
947504 572
947556 262
947626 0
947642 490
947741 168
947773 250
947784 0
947987 55
948002 10
948108 0
948208 89
948364 127
948405 0
948481 44
948574 0
948585 41
948736 101
948762 0
948799 0
948819 0
948889 33
948923 281
948935 62
949014 0
949065 283
949068 1284
949166 0
949176 0
949336 12
949569 729
949653 241
949692 1738
949801 0
949851 364
949882 0
949923 56
950057 312
950166 0
950313 29
950535 446
950579 416
950597 4775
950599 2312
950601 1330
950624 0
950645 1223
950653 0
950823 9
950876 40
950907 1
950922 92
951003 435
951059 1642
951063 442
951078 653
951130 0
951146 0
951171 38
951208 815
951212 1163
951301 189
951387 1413
951389 1930
951459 259
951624 1250
951682 0
951970 2
952025 1031
952061 0
952089 527
952154 14
952213 27
952307 751
952316 86
952337 3399
952439 0
952451 454
952531 1353
952709 352
952756 96
952777 193
952897 834
952900 643
952975 0
953047 42
953073 0
953248 0
953265 510
953273 236
953283 0
953407 36
953474 586
953482 49
953554 697
953574 90
953728 30
953732 177
953910 0
953941 0
953967 309
953974 259
953983 3
954090 0
954133 162
954142 0
954309 182
954319 89
954425 376
954480 0
954513 92
954556 384
954565 445
954676 883
954723 366
954751 1
954851 1
954895 0
954933 0
954962 200
954999 427
955010 0
955019 86
955098 0
955475 0
955500 0
955584 1
955591 1
955632 0
955800 0
955828 0
956286 0
956392 0
956459 0
956543 0
956598 0
956762 1
956811 0
956906 0
956968 0
957148 0
957316 0
957337 0
957347 0
957378 0
957391 0
957666 0
957766 0
957894 1
957922 0
957996 0
958024 0
958105 1
958111 1
958348 0
958365 0
958371 0
958414 1
958448 0
958469 856
958505 200
958524 190
958566 83
958572 0
958586 0
958611 27
958647 0
958685 0
958742 0
958780 168
958804 1
958920 707
959013 0
959040 1169
959139 339
959155 91
959283 1
959331 0
959341 64
959364 187
959482 231
959619 0
959679 0
959895 0
959946 1
959955 179
960036 85
960139 0
960152 62
960219 67
960272 491
960343 0
960441 0
960493 1487
960572 0
960632 203
960655 0
960780 0
960867 1
960952 141
960956 581
960969 0
960980 0
961066 64
961238 182
961248 578
961340 1
961449 234
961455 0
961510 0
961535 0
961542 0
961728 74
961806 0
961845 21
961863 0
961923 192
962237 113
962294 641
962381 198
962591 0
962625 291
962700 949
962719 178
962798 37
962828 1
962848 759
962878 8
962917 0
962973 0
963023 1905
963027 355
963111 234
963165 0
963204 6
963224 361
963231 173
963295 303
963330 412
963447 112
963449 13
963470 1
963553 4
963608 0
963623 0
963657 1355
963793 1792
964022 358
964074 1287
964267 0
964292 24
964325 1187
964401 486
964403 110
964756 256
964924 5
965043 0
965182 130
965345 0
965464 410
965475 1
965517 1699
965535 2745
965540 3080
965544 1035
965557 1049
965565 622
965628 1735
965667 19
965761 394
965792 932
965817 0
965845 0
965895 0
965897 0
965913 130
965916 0
965949 0
965960 0
965968 0
965984 0
966004 1155
966007 1418
966031 2
966074 135
966130 546
966212 0
966266 0
966400 313
966604 0
966672 1197
966716 78
966727 279
966870 220
966897 0
967008 1431
967048 0
967096 1
967108 900
967184 602
967213 0
967276 159
967431 49
967594 221
967672 6
967712 267
967725 385
967733 329
967748 0
967759 3
967773 191
967806 0
967922 1937
967976 3756
968224 0
968234 0
968303 3
968418 90
968425 0
968666 0
968750 178
968825 0
968843 0
968993 64
969002 157
969095 0
969143 0
969254 448
969261 178
969316 53
969446 0
969453 200
969488 0
969551 0
969589 774
969623 53
969682 1209
969684 901
969829 330
969863 0
969980 0
969985 827
970016 504
970060 1224
970233 1602
970237 5004
970285 1030
970288 796
970294 0
970326 0
970415 0
970443 1308
970446 4
970458 1860
970462 246
970468 210
970579 150
970623 98
970632 1072
970760 62
970814 0
970844 146
970923 21
970974 1
970998 0
971010 916
971013 0
971087 779
971130 198
971142 282
971149 172
971160 0
971385 0
971427 13
971490 69
971525 107
971608 60
971655 261
971678 0
971721 96
971854 326
971906 692
971949 1467
971960 79
972038 262
972103 0
972117 649
972191 312
972314 30
972336 590
972455 96
972510 95
972525 164
972547 3960
972663 471
972798 2458
972975 853
973074 542
973099 3605
973105 0
973315 53
973366 0
973394 0
973774 0
973814 194
973851 0
973999 0
974001 3
974043 0
974062 0
974073 0
974134 0
974140 0
974173 0
974211 1
974214 0
974353 1
974463 0
974590 1
974672 0
974680 0
974684 4
974723 0
974850 0
974890 0
974905 0
974978 0
974989 0
975000 0
975315 0
975354 0
975498 0
975545 1
975563 0
975599 0
975649 0
975672 64
975745 429
975758 0
975804 0
975849 62
975870 1145
975986 1
976003 250
976044 2411
976058 581
976133 627
976213 3036
976228 2145
976279 1399
976315 1879
976368 1054
976483 853
976603 4275
976620 1004
976703 6804
976710 18
976743 0
976750 2449
976807 5613
976816 3569
976861 246
976887 102
976932 400
976941 48
977004 50
977052 59
977084 1611
977147 465
977159 84
977288 0
977495 105
977515 32
977734 104
977776 822
977905 2525
977907 2466
977980 1003
978048 449
978157 14
978173 38
978238 50
978297 1116
978345 6
978439 1039
978482 262
978497 353
978715 0
978741 29
978769 762
978831 406
978905 0
978923 364
979166 12
979629 155
979632 482
979775 0
979837 98
979869 371
979888 2
979906 29
979917 1118
979949 174
980014 117
980056 0
980083 0
980105 1290
980184 336
980195 82
980395 508
980507 0
980557 0
980671 0
980862 0
980983 0
981006 0
981151 0
981311 493
981324 1
981332 461
981342 698
981414 34
981425 372
981533 0
981558 0
981665 0
981689 0
981744 0
981806 0
981971 0
981974 0
982003 0
982241 0
982321 0
982331 0
982565 759
982575 0
982626 0
982672 628
982693 0
982703 0
982712 0
982724 0
982778 1696
982825 0
982882 156
982890 0
982981 15
983092 352
983125 0
983131 0
983434 323
983442 95
983491 357
983664 0
983693 89
983734 0
983782 466
983790 93
983813 1195
983817 524
983920 248
983922 325
983960 31
984043 674
984046 318
984074 13
984146 0
984178 1453
984247 603
984308 126
984346 479
984374 346
984389 66
984415 119
984480 0
984668 58
984803 0
984925 0
985045 0
985156 208
985218 1543
985281 153
985452 3
985514 74
985622 53
985809 578
985825 24
985898 49
986029 246
986149 0
986226 0
986297 205
986316 0
986374 0
986411 0
986513 0
986518 1
986529 0
986543 0
986545 0
986597 0
986606 0
986614 72
986617 1
986646 66
986665 0
986735 0
986743 0
986802 0
986846 0
986901 0
986927 0
986991 231
986998 25
987015 235
987085 0
987116 0
987173 3408
987177 781
987186 968
987239 0
987270 0
987304 0
987414 0
987453 66
987513 646
987555 0
987728 689
987760 3
987818 773
987920 825
987948 0
987977 411
988010 13
988013 331
988043 0
988102 2014
988117 0
988147 584
988193 3420
988238 844
988280 113
988287 1357
988291 2222
988346 714
988406 0
988476 310
988556 496
988595 373
988676 19
988698 82
988755 34
988807 28
988917 0
989038 517
989104 100
989356 197
989470 905
989497 630
989572 32
989733 1
989761 0
989807 144
989861 442
989897 0
989981 809
989990 674
990018 57
990089 0
990189 768
990291 1
990438 935
990518 411
990530 20
990626 585
990676 113
990744 543
990759 92
990774 903
990785 103
990818 0
990846 61
990868 3823
990870 1204
990872 224
990935 311
990982 58
991085 1486
991110 0
991144 322
991176 8
991200 305
991210 504
991313 159
991336 459
991373 398
991496 246
991510 377
991635 2769
991638 14118
991698 1
991725 0
991772 61
991819 0
992072 574
992081 0
992189 0
992204 0
992248 0
992255 5
992285 213
992380 65
992558 90
992604 59
992742 176
992808 482
992882 0
992896 498
992916 26
992927 18
992937 400
992939 590
992943 108
993002 0
993029 213
993040 0
993077 0
993144 0
993171 87
993216 4
993231 434
993233 4
993292 197
993310 0
993330 99
993339 2
993341 191
993434 0
993458 362
993476 205
993517 15
993526 174
993586 0
993649 0
993690 0
993702 0
993727 0
993748 191
993750 832
993777 0
993788 0
993790 190
993793 354
993804 2
993894 0
993918 126
993939 0
993955 0
993993 58
994000 0
994036 39
994042 14
994105 419
994129 1
994232 0
994262 69
994277 0
994380 0
994397 1247
994431 1
994479 0
994489 0
994546 124
994548 1176
994555 3
994557 198
994619 0
994643 43
994690 54
994712 0
994732 0
994763 1
994776 0
994964 449
994986 7
995060 3
995072 0
995124 0
995134 115
995136 255
995197 0
995214 45
995265 0
995270 134
995284 201
995299 40
995319 0
995345 0
995387 3
995417 0
995419 0
995446 0
995484 0
995500 0
995562 166
995680 0
995689 0
995710 1
995742 2
995800 12
995810 0
995867 73
995874 0
996033 0
996045 1
996105 0
996131 18
996177 229
996233 0
996239 54
996277 0
996307 79
996337 0
996365 649
996385 82
996391 54
996430 41
996442 409
996465 0
996510 14
996532 0
996563 0
996718 0
996791 0
996817 0
996984 0
996999 0
997036 228
997156 1107
997165 1
997278 176
997481 197
997559 0
997571 345
997586 0
997640 1
997671 569
997700 0
997716 101
997721 1
997753 31
997837 651
997894 678
997900 51
997980 813
998112 447
998126 0
998150 0
998182 616
998215 70
998242 627
998265 438
998317 680
998488 0
998498 12
998692 877
998700 689
998722 0
998740 0
998768 0
998777 704
998816 35
998875 0
998885 320
998939 983
999057 1
999087 902
999134 10
999235 248
999297 152
999342 178
999347 158
999404 0
999411 0
999421 0
999423 0
999431 0
999445 0
999505 0
999636 1
999652 0
999682 0
999691 0
999739 0
999751 0
999768 0
999910 0
999913 0
1000000 1
1000006 0
1000036 0
1000044 0
1000073 0
1000105 0
1000256 0
1000346 0
1000405 0
1000414 0
1000534 0
1000555 0
1000573 0
1000588 0
1000720 0
1000729 0
1000744 0
1000754 0
1000765 10
1000794 0
1000806 68
1000809 0
1000940 10
1001147 15
1001174 0
1001295 145
1001309 0
1001346 297
1001581 9
1001595 2
1001605 0
1001645 171
1001751 1
1001837 124
1001928 0
1002021 45
1002144 531
1002225 71
1002231 499
1002269 941
1002342 678
1002415 480
1002428 0
1002442 85
1002451 525
1002751 0
1002760 94
1002810 253
1002820 991
1002878 1
1002922 32
1002936 0
1002950 0
1002979 0
1003063 0
1003084 0
1003378 213
1003384 132
1003393 0
1003501 1
1003520 64
1003539 0
1003589 160
1003615 39
1003621 16
1003650 7
1003661 318
1003790 198
1003832 112
1003872 0
1004057 1
1004085 0
1004256 311
1004272 143
1004281 313
1004365 87
1004368 1221
1004389 687
1004397 480
1004502 1442
1004864 0
1004880 0
1004926 0
1005251 0
1005323 0
1005379 0
1005422 0
1005435 0
1005498 0
1005516 0
1005528 0
1005752 0
1005811 0
1005835 463
1005860 114
1005890 0
1005902 1
1005937 0
1005982 0
1006240 0
1006299 0
1006335 0
1006452 0
1006473 0
1006573 140
1006694 0
1006721 0
1006759 105
1006768 1
1006807 126
1006844 1
1006882 0
1007079 0
1007236 0
1007272 337
1007401 24
1007470 3
1007551 0
1007596 38
1007639 459
1007651 31
1007759 82
1007768 53
1007881 170
1008004 306
1008077 848
1008088 0
1008111 0
1008139 163
1008171 1383
1008191 1664
1008193 1381
1008195 1355
1008215 687
1008277 260
1008302 611
1008417 1073
1008582 0
1008599 0
1008779 0
1008818 0
1008842 0
1008936 0
1008960 163
1009088 1
1009173 949
1009231 343
1009235 2938
1009307 1
1009318 403
1009445 216
1009459 0
1009709 85
1009723 488
1009730 1536
1009802 132
1009989 0
1010001 0
1010060 49
1010081 7
1010090 0
1010141 295
1010144 390
1010201 4
1010281 0
1010354 0
1010362 8
1010383 5
1010406 0
1010536 0
1010561 45
1010572 30
1010607 793
1010623 4
1010640 112
1010697 639
1010713 117
1010730 0
1010760 629
1010766 5
1010853 129
1010876 50
1010961 0
1011014 149
1011060 0
1011105 24
1011162 1300
1011168 50
1011187 3
1011210 0
1011357 0
1011367 21
1011390 143
1011486 0
1011498 1
1011510 47
1011534 8
1011685 0
1011696 416
1011699 10
1011725 0
1011811 0
1011861 133
1012225 0
1012268 0
1012298 287
1012391 287
1012424 166
1012876 10
1013034 0
1013090 45
1013246 588
1013317 3
1013374 4
1013497 0
1013517 61
1013527 200
1013537 85
1013566 0
1013577 312
1013586 0
1013656 0
1013708 0
1013731 674
1013757 441
1013786 1039
1013798 249
1013810 3
1013877 0
1013906 2
1013951 153
1014122 0
1014143 372
1014182 0
1014214 64
1014252 42
1014313 51
1014336 335
1014343 458
1014405 245
1014453 0
1014497 36
1014553 275
1014594 10
1014629 302
1014646 181
1014676 239
1014700 99
1014789 0
1014858 0
1014894 0
1014944 0
1014972 0
1015025 0
1015076 0
1015144 0
1015149 0
1015350 168
1015385 511
1015403 46
1015409 58
1015412 182
1015482 2409
1015527 85
1015536 235
1015623 129
1015631 24
1015705 676
1015845 44
1015858 226
1015866 46
1015923 1
1016014 196
1016103 0
1016169 4
1016220 168
1016223 965
1016533 0
1016536 2673
1016572 0
1016581 0
1016683 96
1016744 0
1016752 0
1016797 102
1016813 0
1016870 31
1016905 86
1016976 180
1016995 7
1017040 0
1017140 20
1017177 0
1017220 0
1017309 0
1017334 0
1017377 1274
1017419 0
1017476 52
1017497 0
1017531 0
1017570 0
1017578 992
1017584 0
1017590 109
1017605 0
1017678 0
1017697 0
1017788 367
1017824 0
1017926 0
1017937 1
1017997 0
1018001 0
1018030 0
1018061 7
1018097 0
1018104 171
1018106 167
1018124 18
1018159 0
1018227 81
1018238 0
1018253 0
1018271 59
1018278 174
1018290 0
1018446 0
1018460 0
1018523 18
1018543 0
1018568 1
1018664 0
1018700 646
1018824 34
1018934 0
1019022 322
1019129 118
1019133 795
1019253 74
1019332 210
1019466 0
1019478 0
1019513 525
1019517 1
1019606 103
1019631 0
1019822 0
1019875 31
1019934 0
1019965 42
1019971 1494
1019976 17
1019979 268
1020006 0
1020059 0
1020093 193
1020103 1305
1020150 18
1020235 106
1020349 450
1020479 563
1020481 310
1020554 24
1020580 0
1020598 0
1020869 2025
1020875 3660
1020911 792
1020924 0
1021115 1442
1021196 442
1021255 111
1021283 1
1021312 0
1021345 0
1021384 269
1021445 344
1021459 398
1021524 138
1021577 0
1021648 1
1021692 0
1021696 15
1021717 0
1021719 0
1021728 0
1021733 337
1021775 6
1021803 0
1021868 0
1021873 161
1021915 0
1021984 301
1021988 574
1022086 216
1022140 1
1022207 151
1022276 1249
1022304 201
1022315 28
1022341 0
1022407 0
1022416 3
1022422 0
1022438 750
1022465 46
1022503 109
1022518 0
1022573 980
1022593 222
1022600 2356
1022609 270
1022673 379
1022755 1
1022783 546
1022908 1237
1022999 1565
1023073 970
1023080 404
1023204 471
1023211 709
1023279 0
1023322 0
1023331 232
1023334 176
1023376 521
1023458 0
1023480 0
1023544 0
1023590 290
1023634 780
1023694 533
1023739 0
1023749 741
1023751 4013
1023753 248
1023837 0
1023874 0
1023915 0
1023924 0
1024091 0
1024139 0
1024300 191
1024345 469
1024348 548
1024372 754
1024378 2
1024405 0
1024519 0
1024572 0
1024693 8
1024710 536
1024768 765
1024844 1645
1024855 469
1024862 114
1024914 1397
1025095 328
1025141 1191
1025171 0
1025188 105
1025200 0
1025215 777
1025227 1
1025357 0
1025373 0
1025385 0
1025409 5
1025417 11
1025424 0
1025457 259
1025466 529
1025569 0
1025624 93
1025687 0
1025718 121
1025737 0
1025750 112
1025810 0
1025817 989
1025843 316
1025879 36
1025915 121
1025930 1
1026176 127
1026245 80
1026341 1586
1026392 38
1026435 275
1026517 0
1026531 3
1026587 29
1026703 0
1026796 0
1026838 70
1026884 330
1026900 514
1026973 242
1027073 4
1027083 0
1027093 0
1027148 804
1027155 0
1027266 678
1027289 570
1027324 0
1027595 310
1027611 178
1027702 2905
1027796 247
1027868 1156
1027889 848
1028186 2841
1028224 0
1028340 278
1028481 59
1028498 1753
1028633 97
1028775 152
1028822 3268
1028942 0
1029090 0
1029102 131
1029151 0
1029217 649
1029267 544
1029347 268
1029514 717
1029534 0
1029546 1
1029554 202
1029593 263
1029615 0
1029627 640
1029723 0
1029730 0
1029823 1
1029922 577
1029946 130
1030080 0
1030128 0
1030171 499
1030227 459
1030231 369
1030273 1194
1030330 16
1030392 22
1030546 181
1030555 531
1030597 138
1030622 493
1030722 0
1030736 54
1030796 1304
1030800 118
1030827 282
1030891 89
1030987 0
1031061 1
1031073 0
1031182 85
1031471 613
1031533 0
1031620 550
1031664 392
1031674 5
1031728 321
1031764 627
1031844 0
1031877 331
1031897 0
1031903 362
1031963 0
1032083 0
1032143 34
1032162 224
1032164 644
1032210 2
1032236 116
1032239 1
1032245 210
1032281 1645
1032294 117
1032377 232
1032430 108
1032442 265
1032528 110
1032633 1580
1032640 484
1032723 293
1032749 1
1032769 0
1032885 253
1032915 0
1032956 555
1032992 61
1033054 739
1033060 61
1033107 84
1033228 2
1033256 43
1033269 143
1033278 241
1033301 716
1033383 178
1033458 2
1033489 692
1033518 3
1033563 11
1033778 4
1033798 2
1033804 1
1033940 210
1034032 0
1034123 1348
1034153 0
1034320 894
1034619 1536
1034665 1
1034725 697
1034736 236
1034839 0
1034844 371
1034853 461
1034892 0
1034931 935
1034974 0
1035143 748
1035181 0
1035216 4196
1035307 1
1035311 13955
1035336 0
1035382 2853
1035500 4959
1035532 0
1035583 1
1035632 14596
1035715 7767
1035718 1392
1035800 0
1035824 615
1035837 1233
1035845 28
1035866 0
1035916 8897
1035953 10575
1036059 535
1036164 403
1036225 0
1036305 0
1036364 895
1036410 11051
1036525 1600
1036603 417
1036617 5442
1036674 0
1036695 8099
1036718 130
1036847 2524
1036849 2266
1036913 0
1036915 0
1036935 0
1037039 0
1037064 0
1037135 3770
1037254 15404
1037266 1234
1037335 19529
1037339 1661
1037347 1955
1037376 480
1037412 4040
1037426 3828
1037456 5846
1037578 2215
1037585 436
1037716 0
1037779 1719
1037921 0
1037966 319
1038025 308
1038092 817
1038138 0
1038165 0
1038181 337
1038218 617
1038344 1427
1038346 386
1038360 0
1038383 0
1038403 1
1038433 0
1038467 3699
1038469 1123
1038509 32
1038526 330
1038575 1646
1038596 3128
1038709 777
1038719 174
1038748 104
1039008 4
1039128 402
1039204 7
1039234 1622
1039274 0
1039322 2701
1039326 1086
1039337 584
1039376 2469
1039382 3051
1039440 32
1039457 667
1039498 127
1039513 0
1039595 177
1039606 0
1039615 189
1039673 78
1039766 418
1039826 557
1039864 1318
1039871 0
1039891 0
1039932 143
1039944 24
1040003 1
1040046 0
1040056 0
1040064 608
1040084 0
1040105 465
1040126 0
1040150 216
1040170 79
1040292 834
1040318 1206
1040347 12
1040450 151
1040472 45
1040496 127
1040502 790
1040595 0
1040634 2485
1040639 1376
1040813 353
1040825 61
1040846 114
1040852 1517
1041019 113
1041125 1241
1041176 5
1041199 0
1041249 1900
1041252 360
1041386 1033
1041440 619
1041463 1
1041492 1
1041498 80
1041540 924
1041695 0
1041784 308
1041791 0
1041854 88
1041923 123
1042044 74
1042109 33
1042132 9
1042170 263
1042234 0
1042246 377
1042285 327
1042298 18
1042340 861
1042436 410
1042453 622
1042488 0
1042514 706
1042574 258
1042653 739
1042706 22
1042853 714
1042855 337
1042911 4504
1042918 720
1043039 0
1043054 2
1043060 783
1043237 156
1043360 157
1043488 0
1043536 62
1043539 396
1043615 29
1043675 876
1043809 1008
1043886 8
1044032 28
1044068 27
1044115 258
1044246 265
1044351 2
1044381 6
1044386 0
1044495 489
1044571 0
1044635 105
1044686 50
1044703 166
1044725 62
1044734 1039
1044752 1242
1044815 917
1044863 1
1044891 0
1045004 377
1045064 1
1045073 689
1045091 461
1045127 14
1045164 700
1045321 17
1045364 0
1045377 83
1045389 0
1045642 175
1045656 2024
1045692 8
1045830 85
1045851 0
1045890 29
1045951 0
1045959 340
1046022 1350
1046030 347
1046079 0
1046095 457
1046124 294
1046190 24
1046219 0
1046229 0
1046232 584
1046300 5
1046403 193
1046417 1
1046512 0
1046621 0
1046673 316
1046856 0
1046863 397
1046943 286
1047013 0
1047033 0
1047092 1
1047107 0
1047147 0
1047193 1
1047224 0
1047232 199
1047238 24
1047264 30
1047300 0
1047339 31
1047420 0
1047466 5
1047547 1104
1047588 305
1047663 0
1047733 241
1047822 0
1047844 67
1047855 0
1047869 244
1047886 0
1047890 1
1048005 0
1048175 0
1048232 0
1048255 611
1048290 2831
1048323 275
1048427 961
1048478 610
1048581 15
1048597 175
1048666 2418
1048708 0
1048715 6
1048733 498
1048766 0
1048831 0
1048889 135
1048891 885
1048978 99
1048994 81
1049024 586
1049043 95
1049135 150
1049407 0
1049439 0
1049468 0
1049524 119
1049727 74
1049771 2
1050116 0
1050152 365
1050165 0
1050206 0
1050234 0
1050248 0
1050257 0
1050340 684
1050344 0
1050594 0
1050678 574
1050971 714
1050978 88
1051002 0
1051015 0
1051063 0
1051089 6
1051108 0
1051151 1
1051317 0
1051323 0
1051347 0
1051380 0
1051416 488
1051446 1057
1051498 0
1051510 0
1051567 1
1051793 777
1051822 59
1051977 341
1052057 598
1052095 136
1052149 86
1052260 1932
1052264 532
1052379 1527
1052448 0
1052479 530
1052517 12
1052570 21
1052607 338
1052618 3
1052636 748
1052730 553
1052764 0
1052803 1619
1052819 2
1052870 574
1052889 923
1052920 0
1052960 0
1052979 119
1053083 40
1053178 0
1053201 133
1053234 19
1053336 607
1053458 584
1053491 1612
1053567 1223
1053889 336
1053912 944
1053914 466
1053970 0
1054093 209
1054111 0
1054173 2
1054220 515
1054239 0
1054246 242
1054409 0
1054473 2870
1054721 1437
1054752 0
1054775 0
1054817 75
1054819 1034
1055006 0
1055025 161
1055052 0
1055117 0
1055182 0
1055220 2
1055305 0
1055312 0
1055514 0
1055637 0
1055667 0
1055709 0
1055868 1
1056089 0
1056165 1
1056183 0
1056320 0
1056418 0
1056522 0
1056531 0
1056652 0
1056696 324
1056745 1009
1056749 694
1056783 332
1056787 0
1056904 0
1056961 42
1056986 205
1057027 248
1057037 216
1057210 81
1057250 485
1057309 216
1057321 5959
1057323 607
1057337 1438
1057354 359
1057370 1360
1057411 279
1057452 992
1057468 439
1057530 370
1057647 8
1057699 0
1057722 0
1057754 0
1057826 0
1057847 0
1057925 1
1057968 13
1058035 994
1058059 0
1058065 0
1058209 363
1058245 324
1058400 0
1058431 0
1058548 0
1058586 0
1058641 16
1058696 0
1058710 0
1058730 0
1058789 0
1058810 1
1058833 0
1058842 1
1058938 5
1058941 2
1058977 0
1059001 0
1059005 0
1059045 0
1059094 0
1059145 0
1059181 0
1059231 0
1059295 0
1059363 0
1059376 3
1059397 0
1059450 0
1059457 0
1059484 0
1059517 0
1059557 0
1059570 0
1059588 0
1059622 0
1059683 0
1059696 0
1059808 0
1059875 0
1059900 0
1060038 0
1060174 12
1060207 0
1060365 37
1060453 584
1060521 0
1060607 0
1060666 242
1060679 47
1060838 240
1060852 61
1060854 67
1060900 0
1060948 137
1060970 0
1060982 0
1060995 1193
1061008 0
1061050 108
1061064 473
1061270 171
1061412 0
1061472 0
1061488 285
1061511 0
1061551 1038
1061559 102
1061606 220
1061672 0
1061715 0
1061721 0
1061740 0
1061757 89
1061824 32
1061867 0
1061883 48
1061921 1
1061925 0
1061939 0
1061979 0
1061995 0
1062062 0
1062144 0
1062168 1
1062242 0
1062248 0
1062261 0
1062264 0
1062268 0
1062300 0
1062346 0
1062409 1
1062693 0
1062771 0
1062818 0
1063156 0
1063220 0
1063304 0
1063494 0
1063506 1
1063562 0
1063589 0
1063656 0
1063733 0
1063872 0
1063886 1
1064049 356
1064066 449
1064098 272
1064115 87
1064117 400
1064154 79
1064188 0
1064206 0
1064315 912
1064417 18
1064464 128
1064493 606
1064538 2
1064782 469
1064784 176
1064868 0
1064955 2
1064972 39
1065016 1056
1065064 428
1065133 30
1065144 157
1065154 0
1065181 625
1065233 389
1065241 764
1065280 478
1065315 7
1065417 177
1065440 801
1065458 0
1065467 0
1065492 843
1065508 0
1065600 0
1065637 0
1065646 298
1065655 1
1065664 0
1065673 60
1065694 571
1065697 476
1065772 0
1065784 0
1065793 0
1065826 785
1065903 98
1065982 60
1066036 0
1066221 0
1066530 586
1066583 0
1066598 0
1066735 71
1066754 0
1066778 0
1066792 0
1066893 0
1066958 0
1067034 1
1067075 0
1067092 0
1067175 0
1067183 4
1067288 293
1067352 0
1067388 655
1067443 100
1067482 74
1067491 0
1067549 66
1067580 0
1067607 0
1067610 0
1067646 0
1067669 0
1067682 0
1067854 0
1067891 0
1067969 0
1067992 1
1068006 0
1068033 0
1068123 0
1068195 478
1068201 12
1068256 0
1068275 0
1068524 0
1068535 0
1068597 0
1068673 0
1068743 0
1068756 1
1068758 0
1068766 0
1068803 0
1068877 1
1068910 0
1068976 0
1069141 0
1069164 0
1069192 0
1069234 0
1069289 0
1069349 0
1069490 0
1069496 0
1069742 0
1069744 0
1069868 183
1069894 97
1070192 1058
1070247 329
1070279 1
1070390 0
1070513 463
1070570 1488
1070636 214
1070708 612
1070741 294
1070992 0
1071016 0
1071204 849
1071206 452
1071254 80
1071260 346
1071328 19
1071333 106
1071342 8
1071547 2
1071625 0
1071691 16
1071708 0
1071741 0
1071881 2
1071902 610
1072184 356
1072269 66
1072462 17
1072845 0
1072893 0
1073033 0
1073052 49
1073250 90
1073271 201
1073293 0
1073304 0
1073310 0
1073315 0
1073320 0
1073339 109
1073488 0
1073521 52
1073678 196
1073755 1
1073781 497
1073812 8
1073824 1190
1073910 0
1073926 0
1073955 296
1073957 0
1073970 549
1074111 0
1074117 244
1074137 15
1074146 258
1074192 18
1074245 191
1074392 10
1074444 252
1074477 583
1074483 15
1074489 0
1074576 1142
1074582 51
1074620 0
1074651 1
1074689 0
1074734 0
1074791 68
1074897 179
1075023 102
1075036 214
1075048 620
1075121 30
1075135 73
1075241 582
1075275 268
1075283 0
1075298 855
1075381 242
1075425 694
1075457 2197
1075523 0
1075573 0
1075586 91
1075632 65
1075727 423
1075760 622
1075992 24
1076145 145
1076154 16
1076431 496
1076462 0
1076473 56
1076520 267
1076631 165
1076783 123
1076827 67
1076899 78
1076951 28
1077073 0
1077121 138
1077160 262
1077224 821
1077234 227
1077429 6
1077468 20
1077560 0
1077617 853
1077663 689
1077678 266
1077702 222
1077738 235
1077761 108
1077848 186
1077918 0
1077942 0
1077963 0
1078077 466
1078372 76
1078410 0
1078422 2
1078460 13
1078533 1819
1078539 792
1078608 2
1078842 1
1078872 26
1079029 1434
1079188 16
1079223 1
1079357 0
1079376 24
1079385 526
1079954 355
1080011 1
1080289 0
1080502 0
1080562 42
1080568 503
1080667 823
1080748 1162
1080782 0
1080817 311
1080885 818
1080912 1
1081021 2
1081084 0
1081251 136
1081315 61
1081328 819
1081334 2
1081370 333
1081418 77
1081450 0
1081483 0
1081525 0
1081620 335
1081645 0
1081719 450
1081729 661
1081755 168
1081776 133
1082088 577
1082091 676
1082343 1
1082407 70
1082468 1569
1082565 293
1082588 210
1082699 36
1082734 0
1082777 0
1082828 130
1082954 248
1083000 0
1083088 1
1083158 83
1083205 17
1083276 0
1083542 22
1083566 0
1083619 0
1083659 0
1083662 4
1083674 0
1083732 0
1083789 0
1083810 2
1084069 4
1084161 57
1084207 0
1084243 2
1084258 0
1084518 0
1084567 249
1084597 2
1084753 132
1084774 2
1084887 1
1084912 137
1084975 0
1085034 0
1085179 510
1085193 0
1085262 0
1085457 0
1085512 0
1085578 0
1085653 250
1085723 1
1085733 93
1085871 5
1085897 0
1086065 3
1086081 86
1086102 128
1086117 0
1086213 0
1086231 367
1086248 147
1086360 0
1086402 0
1086503 0
1086627 0
1086644 0
1086713 0
1086786 0
1086983 0
1087116 0
1087221 290
1087308 1
1087358 1
1087390 76
1087413 0
1087436 240
1087466 1046
1087489 1
1087604 0
1087745 0
1087830 0
1087856 515
1087872 0
1088000 32
1088027 1294
1088051 239
1088068 0
1088083 178
1088165 955
1088209 13
1088217 58
1088240 3663
1088578 499
1088691 514
1088742 0
1088811 7
1088959 640
1088980 1210
1089025 1
1089310 75
1089344 1
1089418 19
1089439 4
1089564 145
1089583 855
1089655 528
1089784 0
1090015 0
1090078 332
1090093 123
1090147 778
1090169 7
1090224 0
1090238 66
1090243 105
1090315 7
1090330 71
1090432 0
1090544 5
1090556 18
1090631 1721
1090810 0
1091013 0
1091215 0
1091422 0
1091497 0
1091533 0
1091699 409
1092059 0
1092214 80
1092348 35
1092367 2161
1092384 492
1092396 30
1092512 48
1092530 669
1092536 1225
1092545 2623
1092598 2
1092715 0
1092795 115
1092805 0
1092977 54
1093004 2226
1093010 326
1093095 601
1093097 1374
1093106 728
1093138 973
1093166 2
1093232 781
1093370 71
1093404 699
1093662 627
1093780 92
1093960 0
1094100 32
1094120 15
1094145 9
1094175 53
1094327 991
1094409 95
1094424 0
1094432 0
1094576 284
1094805 7
1094864 0
1094921 0
1095050 1
1095081 443
1095149 24
1095157 1
1095286 1586
1095319 488
1095329 0
1095535 1549
1095653 1
1095765 0
1095927 365
1096055 0
1096195 519
1096205 455
1096215 127
1096240 12
1096270 104
1096422 1677
1096504 467
1096519 0
1096527 0
1096690 92
1096744 0
1096768 1281
1096894 59
1097113 75
1097117 433
1097240 0
1097349 0
1097363 226
1097407 530
1097416 29
1097420 226
1097482 879
1097489 38
1097560 0
1097637 0
1097661 0
1097738 0
1097753 1
1097760 0
1097805 0
1097936 0
1098004 0
1098190 0
1098239 0
1098263 0
1098271 0
1098334 0
1098403 15
1098518 0
1098555 1
1098563 0
1098590 0
1098744 0
1098882 0
1098986 142
1099020 1573
1099032 1714
1099085 174
1099094 285
1099097 762
1099113 1
1099138 0
1099174 1
1099198 0
1099222 0
1099255 36
1099267 5
1099284 0
1099301 83
1099391 0
1099712 0
1099773 0
1100010 27
1100255 54
1100393 0
1100418 0
1100493 7
1100495 861
1100807 0
1100925 1
1100962 0
1101026 12
1101190 1197
1101200 289
1101214 401
1101221 1168
1101300 0
1101363 487
1101415 0
1101441 1113
1101444 17
1101530 205
1101539 13
1101666 0
1101768 0
1101773 388
1101784 286
1101800 204
1101817 6
1101832 0
1101879 219
1101946 0
1101978 209
1102009 0
1102021 0
1102111 0
1102126 0
1102129 0
1102237 0
1102270 0
1102291 0
1102308 0
1102342 0
1102351 0
1102393 0
1102401 120
1102411 281
1102417 162
1102449 0
1102458 60
1102476 0
1102527 113
1102541 0
1102566 1
1102576 1
1102620 0
1102622 0
1102648 1
1102670 0
1102678 0
1102685 0
1102739 0
1102785 2
1102809 76
1102828 0
1102839 0
1102871 0
1102924 0
1102940 0
1102987 0
1103010 0
1103060 0
1103068 0
1103105 0
1103129 0
1103141 0
1103168 0
1103258 0
1103273 0
1103312 0
1103323 0
1103357 0
1103365 0
1103370 0
1103375 0
1103387 0
1103419 0
1103437 0
1103452 0
1103464 0
1103498 0
1103577 0
1103662 0
1103681 0
1103683 99
1103743 0
1103789 0
1103800 0
1103855 0
1103879 27
1103905 299
1103917 131
1103929 151
1103950 0
1103972 0
1103999 0
1104040 0
1104052 12
1104091 0
1104117 992
1104136 5
1104158 0
1104185 6
1104187 0
1104218 0
1104228 0
1104230 190
1104271 0
1104290 0
1104312 0
1104314 0
1104332 0
1104379 0
1104394 0
1104436 6
1104489 1
1104531 4
1104596 0
1104610 0
1104619 0
1104653 18
1104668 0
1104694 0
1104704 0
1104710 0
1104716 0
1104755 0
1104763 0
1104836 0
1104847 0
1104877 7
1104920 0
1104925 0
1104947 0
1105021 0
1105049 218
1105053 140
1105113 0
1105144 15
1105222 0
1105247 0
1105257 0
1105314 0
1105320 0
1105338 16
1105341 0
1105349 0
1105383 0
1105391 0
1105438 0
1105473 16
1105475 0
1105492 0
1105499 0
1105518 0
1105565 161
1105578 0
1105591 0
1105602 0
1105694 0
1105717 0
1105755 0
1105758 0
1105765 0
1105799 0
1105820 0
1105848 92
1105908 0
1105979 55
1106079 0
1106113 0
1106140 233
1106147 0
1106164 0
1106175 50
1106208 0
1106238 0
1106256 0
1106260 0
1106284 0
1106306 0
1106340 0
1106355 0
1106360 0
1106364 107
1106386 29
1106406 0
1106420 7
1106475 655
1106505 1068
1106513 5
1106534 744
1106649 541
1106696 0
1106701 335
1106777 0
1106877 266
1106896 524
1106996 373
1107021 0
1107070 739
1107223 1001
1107271 0
1107298 0
1107313 907
1107394 0
1107421 587
1107428 844
1107433 2748
1107488 1
1107493 929
1107538 0
1107605 253
1107626 0
1107755 135
1107901 0
1108058 0
1108111 0
1108128 607
1108160 1
1108347 1212
1108488 2066
1108494 1819
1108533 0
1108541 0
1108556 0
1108565 0
1108638 3541
1108698 2872
1108738 227
1108894 292
1109016 57
1109026 277
1109259 0
1109288 0
1109291 0
1109331 0
1109397 0
1109466 0
1109766 0
1109797 0
1109836 1
1109911 0
1109929 0
1109936 1
1109960 0
1110094 0
1110136 1
1110190 327
1110204 3
1110300 0
1110315 0
1110330 19
1110428 134
1110466 34
1110528 0
1110710 22
1110911 147
1110926 370
1110997 0
1111188 69
1111276 0
1111352 28
1111394 0
1111577 11
1111837 0
1111924 0
1111931 42
1112107 0
1112170 2
1112221 0
1112291 776
1112301 2424
1112415 1
1112514 0
1112582 1
1112780 0
1112784 171
1112927 0
1112933 0
1112939 0
1112945 0
1113074 34
1113175 0
1113200 4
1113209 103
1113288 3
1113311 158
1113411 0
1113419 38
1113458 352
1113494 301
1113502 28
1113516 0
1113530 0
1113553 0
1113576 0
1113589 1367
1113596 1041
1113731 21
1113737 0
1113787 0
1113799 0
1113806 9
1113849 148
1113873 990
1113876 0
1113945 0
1114056 1061
1114075 1
1114110 527
1114129 0
1114149 30
1114174 516
1114191 61
1114276 378
1114303 117
1114387 793
1114460 485
1114580 0
1114598 1
1114714 489
1114722 1760
1114758 0
1114924 0
1114936 0
1115032 0
1115190 0
1115220 0
1115291 0
1115339 0
1115357 0
1115403 0
1115477 0
1115606 0
1115718 0
1115807 373
1115853 271
1115879 92
1115998 457
1116296 259
1116382 962
1116388 1173
1116409 103
1116440 117
1116471 0
1116497 0
1116532 406
1116642 1991
1116740 1052
1116808 135
1116811 739
1116856 736
1116964 970
1117058 283
1117139 0
1117172 0
1117225 63
1117318 0
1117414 888
1117506 0
1117514 74
1117613 786
1117681 63
1117720 369
1117761 2171
1117800 861
1117886 233
1117943 1
1118021 873
1118034 658
1118161 32
1118168 0
1118256 389
1118269 509
1118312 285
1118336 1
1118391 260
1118501 0
1118537 1
1118594 0
1118601 0
1118657 0
1118666 0
1118714 0
1118735 0
1118760 0
1118774 0
1118885 0
1118942 0
1118996 0
1119107 1
1119119 0
1119149 0
1119206 0
1119266 0
1119641 0
1119678 1
1119707 0
1119764 0
1119874 1
1119934 1
1120009 912
1120249 69
1120310 0
1120359 23
1120540 63
1120728 11
1120759 81
1120788 342
1120826 345
1120877 114
1120890 0
1120897 1172
1121006 0
1121114 227
1121530 0
1121547 981
1121657 2
1121726 584
1121801 65
1121852 460
1122071 52
1122113 1323
1122142 1532
1122167 1
1122196 0
1122223 1
1122240 0
1122380 0
1122457 0
1122459 2
1122472 0
1122512 0
1122662 0
1122668 0
1122675 0
1122828 0
1122840 0
1122896 0
1122976 0
1122995 0
1123014 0
1123128 0
1123153 1
1123255 0
1123264 0
1123356 0
1123358 0
1123514 592
1123577 1055
1123590 103
1123709 69
1123721 665
1123728 440
1123760 1
1123847 255
1123868 317
1123891 252
1123945 39
1123966 0
1124007 40
1124053 193
1124125 51
1124131 69
1124155 0
1124169 153
1124199 0
1124221 157
1124290 0
1124295 0
1124335 33
1124377 0
1124407 35
1124470 362
1124473 189
1124522 92
1124553 0
1124577 3
1124710 367
1124818 323
1124821 37
1124851 75
1124877 7
1124923 50
1124943 300
1124959 0
1124965 1
1124999 0
1125040 110
1125079 0
1125247 4
1125310 75
1125358 2
1125415 1203
1125475 0
1125486 0
1125534 0
1125639 0
1125655 0
1125708 0
1125733 0
1125991 0
1126033 0
1126100 0
1126192 0
1126249 1
1126274 1
1126300 0
1126327 0
1126474 0
1126496 0
1126498 0
1126519 1
1126560 0
1126630 0
1126642 0
1126654 0
1126721 0
1126885 0
1126930 0
1126936 0
1126947 0
1126969 0
1126990 0
1126993 0
1127017 3721
1127139 0
1127260 139
1127383 780
1127448 19
1127472 1
1127646 0
1127660 14
1127719 291
1127761 1395
1127773 920
1127775 663
1127857 12
1127864 652
1127901 113
1127943 0
1127974 254
1128013 590
1128043 563
1128045 173
1128059 920
1128063 1081
1128104 272
1128145 106
1128277 12
1128330 0
1128369 1667
1128488 1
1128809 5
1128909 0
1129003 9
1129006 1
1129060 0
1129151 272
1129417 0
1129477 0
1129522 6
1129560 0
1129567 0
1129573 0
1129683 7
1129700 24
1129776 0
1129789 0
1129803 21
1129849 0
1130143 179
1130239 0
1130272 0
1130291 0
1130321 1
1130331 0
1130600 0
1130634 0
1130678 1
1130743 0
1130819 0
1130859 0
1130912 1
1131071 0
1131148 4
1131205 17
1131269 731
1131308 0
1131328 662
1131394 370
1131455 0
1131459 0
1131470 286
1131475 0
1131568 0
1132023 1342
1132113 1115
1132125 188
1132156 2422
1132192 1560
1132266 139
1132357 1175
1132393 10
1132457 1854
1132564 2
1132689 59
1132709 763
1132730 1437
1132811 1029
1132822 345
1132830 939
1132870 1250
1132891 7
1132919 1674
1132962 44
1132966 594
1133257 1323
1133334 3
1133380 0
1133446 2
1133506 0
1133530 0
1133661 1
1133681 0
1133706 0
1133749 0
1133801 1
1133851 0
1133859 0
1133922 0
1133960 0
1134284 0
1134322 0
1134355 0
1134404 1
1134414 1
1134462 0
1134476 0
1134526 0
1134568 0
1134592 0
1134645 0
1134669 11
1134703 0
1134708 0
1134719 0
1134759 631
1134786 467
1134885 396
1134963 297
1135081 0
1135128 944
1135278 2193
1135406 0
1135502 243
1135528 2
1135858 0
1135906 0
1135936 1
1135982 0
1135997 0
1136025 0
1136177 0
1136183 0
1136314 0
1136401 0
1136460 0
1136516 235
1136525 961
1136529 46
1136557 1
1136767 0
1136769 1
1136789 0
1136825 1
1136860 0
1136868 0
1136904 0
1136931 1
1137036 0
1137193 0
1137250 0
1137389 0
1137435 1
1137507 0
1137612 0
1137718 0
1137750 0
1137782 0
1137800 1
1137839 0
1137863 1
1137905 1
1137941 0
1138025 0
1138103 0
1138134 0
1138167 1202
1138211 194
1138236 0
1138263 0
1138275 7
1138381 0
1138424 1114
1138441 369
1138471 558
1138585 486
1138657 388
1138753 1224
1138895 687
1138906 0
1138938 387
1138952 81
1138996 204
1139361 517
1139492 515
1139494 111
1139506 271
1139634 0
1140219 231
1140245 224
1140611 513
1140626 881
1140661 149
1140674 1398
1140710 402
1140824 39
1141004 1
1141057 1
1141460 0
1141475 84
1141550 278
1141777 21
1141841 553
1141847 49
1141856 1
1141889 399
1141959 1176
1142033 1555
1142066 39
1142078 0
1142174 2673
1142207 0
1142265 400
1142276 0
1142441 471
1142456 540
1142562 82
1142593 1321
1142599 1109
1142601 153
1142611 42
1142653 0
1142752 1701
1142789 1
1142868 0
1143013 0
1143031 764
1143212 238
1143296 0
1143312 0
1143329 0
1143348 69
1143428 0
1143468 0
1143633 327
1143646 94
1143669 215
1143711 0
1143713 297
1143722 268
1143773 0
1143879 4
1143973 1
1143979 21
1144075 223
1144109 280
1144255 1
1144330 0
1144334 15
1144376 0
1144393 0
1144407 239
1144411 348
1144444 0
1144465 10
1144481 0
1144493 13
1144498 82
1144544 0
1144572 0
1144584 0
1144644 0
1144735 0
1144850 0
1144957 0
1144991 0
1145031 0
1145116 0
1145323 0
1145346 0
1145371 0
1145392 0
1145632 0
1145758 0
1145806 0
1145851 596
1145855 523
1146126 0
1146159 0
1146167 0
1146256 0
1146275 0
1146277 0
1146391 0
1146416 0
1146612 0
1146690 0
1146693 0
1146801 0
1146822 0
1146973 0
1147026 0
1147054 91
1147140 499
1147223 565
1147372 0
1147422 1
1147511 304
1147721 0
1147976 0
1147998 251
1148033 0
1148113 46
1148157 0
1148170 625
1148261 0
1148263 0
1148284 0
1148296 0
1148317 0
1148387 817
1148428 313
1148443 0
1148521 268
1148533 128
1148551 276
1148753 0
1148760 0
1148815 8
1148864 0
1148927 1
1149031 0
1149053 425
1149163 1
1149169 0
1149190 0
1149328 103
1149387 2
1149416 36
1149498 0
1149558 16
1149679 0
1149805 140
1150074 420
1150192 0
1150253 22
1150287 0
1150308 111
1150498 331
1150816 46
1150965 994
1151049 0
1151085 58
1151225 52
1151381 3
1151421 0
1151430 320
1151559 0
1151592 33
1151643 0
1151650 1
1151714 523
1151730 0
1151834 374
1151925 326
1151966 0
1151978 0
1152087 0
1152102 26
1152162 294
1152169 164
1152210 1634
1152239 867
1152258 67
1152362 198
1152378 2802
1152529 0
1152765 6
1152775 0
1153048 26
1153107 760
1153195 286
1153240 30
1153257 30
1153305 1246
1153417 199
1153419 0
1153425 332
1153478 2
1153488 219
1153523 112
1153574 551
1153592 0
1153651 2223
1153714 571
1153869 1
1153879 0
1154507 588
1154719 0
1154950 0
1155081 29
1155103 200
1155162 179
1155412 256
1155563 787
1155599 321
1155727 0
1155773 699
1155802 52
1155811 141
1155866 191
1155919 180
1156045 356
1156081 290
1156165 6
1156194 0
1156218 11
1156250 0
1156302 69
1156310 17
1156434 0
1156737 3
1156759 405
1156915 86
1157009 19
1157026 19
1157037 0
1157060 242
1157085 6
1157214 0
1157226 97
1157271 365
1157326 0
1157333 48
1157364 0
1157437 115
1157443 8
1157492 109
1157738 174
1157747 1996
1157779 31
1157807 101
1157815 359
1157859 0
1157896 0
1157985 196
1158004 4
1158048 11
1158055 232
1158057 1565
1158093 81
1158121 0
1158199 3
1158212 1
1158238 843
1158351 970
1158429 518
1158533 14
1158579 229
1158717 13
1158744 1523
1158793 1
1158813 295
1158817 197
1158821 312
1158894 145
1158896 585
1158919 155
1159024 67
1159201 45
1159376 0
1159516 576
1159705 0
1159901 0
1159929 109
1160135 105
1160147 0
1160177 245
1160344 2
1160349 178
1160445 0
1160458 54
1160462 61
1160474 725
1160515 329
1160534 445
1160545 298
1160635 137
1160651 354
1160666 18
1160815 1080
1160898 840
1160990 85
1161136 0
1161195 180
1161239 965
1161253 0
1161340 81
1161355 397
1161404 0
1161488 237
1161537 317
1161639 1
1161669 8
1161675 1
1161703 861
1161857 293
1161873 0
1161972 0
1162012 0
1162018 2154
1162022 836
1162054 32
1162171 911
1162183 696
1162240 72
1162258 438
1162339 1063
1162355 1028
1162426 699
1162455 160
1162477 154
1162496 597
1162537 196
1162550 0
1162592 0
1162726 240
1162944 557
1163117 1322
1163121 8
1163163 858
1163192 1558
1163204 375
1163411 2
1163442 0
1163464 0
1163470 0
1163523 14
1163533 0
1163540 451
1163554 245
1163602 159
1163646 0
1163685 0
1163717 24
1163794 57
1163803 195
1163825 185
1163835 230
1163902 0
1164085 9
1164133 0
1164258 1527
1164342 962
1164366 291
1164564 475
1164573 246
1164648 228
1164660 260
1164669 0
1164731 84
1164738 76
1164841 315
1164848 269
1164862 121
1164876 458
1164893 1
1164921 10
1164942 0
1165110 1
1165211 0
1165277 323
1165364 0
1165394 42
1165409 78
1165521 484
1165525 0
1165547 159
1165566 245
1165569 341
1165595 884
1165647 88
1165657 0
1165677 122
1165692 450
1165731 1024
1165764 2233
1165782 0
1165866 1305
1165998 67
1166026 631
1166103 1
1166115 1603
1166172 8111
1166201 330
1166283 444
1166380 484
1166436 1620
1166507 0
1166526 1074
1166658 31
1166716 0
1166917 1345
1166922 365
1166985 352
1166995 101
1167050 0
1167068 0
1167072 0
1167079 0
1167097 0
1167140 1
1167198 0
1167239 0
1167316 0
1167428 0
1167483 0
1167542 0
1167612 265
1167645 687
1167685 150
1167716 168
1167737 225
1167936 0
1167944 3
1168035 671
1168075 1548
1168184 0
1168202 0
1168250 1091
1168373 11
1168441 1782
1168608 26
1168683 795
1168705 0
1168836 229
1168926 592
1168934 114
1169038 488
1169288 102
1169291 128
1169301 326
1169320 248
1169330 52
1169350 72
1169358 247
1169440 454
1169567 4
1169609 0
1169681 31
1169753 0
1169766 0
1169865 0
1169903 0
1169905 0
1170005 0
1170194 0
1170266 0
1170302 0
1170312 0
1170459 682
1170569 0
1170668 234
1170709 115
1170738 170
1170779 963
1170808 1094
1170849 171
1170905 53
1170924 1030
1170962 314
1171059 535
1171101 324
1171111 1352
1171113 47
1171125 25
1171136 1038
1171197 39
1171279 94
1171296 977
1171433 4
1171471 1995
1171611 127
1171662 18
1171689 90
1171765 0
1171772 0
1171896 123
1171983 9
1172065 0
1172073 0
1172083 46
1172088 0
1172104 0
1172111 23
1172321 26
1172327 166
1172359 0
1172365 0
1172369 0
1172384 0
1172422 927
1172461 408
1172603 162
1172729 0
1172846 0
1172848 0
1172854 0
1172858 0
1172886 725
1173173 9
1173232 265
1173352 924
1173414 0
1173581 240
1173637 0
1173674 68
1173697 0
1173710 340
1173712 407
1173769 179
1173840 0
1174003 0
1174065 0
1174219 0
1174264 81
1174342 62
1174420 247
1174544 889
1174570 0
1174741 2
1174840 94
1174880 102
1174951 946
1174975 0
1175057 0
1175069 0
1175085 2
1175112 438
1175166 56
1175311 24
1175369 151
1175375 0
1175379 740
1175427 0
1175490 0
1175508 0
1175517 205
1175525 1635
1175531 1117
1175537 566
1175548 0
1175594 212
1175603 991
1175649 0
1175705 563
1175831 1
1175879 0
1175972 85
1176012 422
1176094 546
1176108 89
1176110 401
1176183 0
1176209 0
1176253 122
1176338 0
1176371 76
1176388 197
1176399 105
1176409 431
1176420 0
1176483 990
1176535 289
1176553 1
1176610 39
1176753 96
1176828 0
1176838 42
1176848 0
1176921 11
1176983 651
1177062 0
1177090 38
1177141 661
1177193 119
1177279 113
1177326 0
1177337 0
1177376 95
1177403 0
1177430 0
1177549 9
1177587 127
1177604 349
1177640 422
1177657 200
1177671 1886
1177700 2
1177742 272
1177760 861
1177763 376
1177772 506
1177775 1258
1177869 25
1177905 29
1177994 401
1178015 17
1178106 1
1178121 65
1178132 323
1178135 755
1178201 971
1178222 22
1178273 1298
1178279 258
1178324 80
1178390 39
1178442 278
1178512 568
1178713 0
1178754 162
1178768 388
1178849 0
1178868 0
1178870 0
1178877 0
1178935 45
1178951 0
1178969 0
1178972 0
1178993 1
1179006 0
1179017 1207
1179040 0
1179048 0
1179053 0
1179065 0
1179074 1
1179092 0
1179099 0
1179107 0
1179121 0
1179137 0
1179155 0
1179159 0
1179169 0
1179203 141
1179209 0
1179222 241
1179344 189
1179404 1621
1179550 63
1179678 302
1179702 164
1179804 905
1179810 1843
1179886 851
1179954 264
1180076 0
1180170 172
1180292 508
1180314 564
1180355 0
1180425 207
1180431 417
1180443 0
1180510 17
1180526 290
1180557 16
1180575 3
1180628 5
1180669 139
1180677 1448
1180687 154
1180789 0
1180800 1820
1180804 305
1180863 0
1180921 172
1180956 271
1180993 1743
1181088 580
1181102 542
1181165 0
1181233 1
1181244 0
1181247 0
1181270 955
1181272 0
1181325 0
1181393 1
1181398 11
1181432 0
1181536 2294
1181540 643
1181872 257
1181875 222
1182036 97
1182119 82
1182141 443
1182247 96
1182274 0
1182289 49
1182384 0
1182485 443
1182570 0
1182616 0
1182700 16
1182877 0
1182901 154
1182986 0
1183088 55
1183234 0
1183453 0
1183501 283
1183616 67
1183760 152
1183840 0
1183879 47
1183934 1
1184002 0
1184089 1
1184139 204
1184166 202
1184181 20
1184258 0
1184290 291
1184424 621
1184522 230
1184559 723
1184573 0
1184594 372
1184596 780
1184799 490
1184850 53
1184891 32
1184905 2
1184995 557
1185081 48
1185199 140
1185447 445
1185879 0
1185904 0
1185917 97
1185944 1
1185987 0
1186121 234
1186250 23
1186374 102
1186443 1108
1186463 1348
1186465 51
1186556 667
1186559 312
1186696 222
1186738 497
1186852 310
1186869 9
1186905 0
1187037 513
1187048 0
1187109 293
1187112 784
1187197 327
1187307 199
1187334 519
1187363 0
1187440 729
1187499 0
1187568 116
1187603 495
1187635 1055
1187647 825
1187735 293
1187897 172
1187924 2538
1187927 449
1188040 1
1188152 9
1188262 326
1188334 19
1188391 16
1188422 110
1188738 0
1188912 0
1188990 0
1189083 0
1189090 207
1189160 76
1189221 43
1189230 0
1189308 3
1189868 83
1189965 39
1190018 831
1190165 431
1190240 63
1190364 0
1190449 0
1190453 0
1190465 1
1190469 109
1190518 0
1190520 0
1190566 0
1190693 33
1190703 185
1190725 328
1190758 105
1190801 0
1190873 0
1190882 5
1191035 0
1191230 0
1191242 9
1191592 98
1191689 0
1191742 98
1191889 1
1191964 211
1191983 382
1192141 157
1192181 0
1192215 283
1192273 0
1192307 0
1192344 27
1192373 0
1192379 0
1192394 1
1192411 0
1192418 346
1192447 337
1192460 0
1192511 78
1192628 431
1192659 740
1192671 165
1192733 76
1192820 353
1192907 84
1193210 136
1193232 5
1193243 3751
1193249 981
1193344 4
1193405 2310
1193816 0
1193822 52
1193848 446
1193892 194
1193978 167
1194014 34
1194134 161
1194222 24
1194317 373
1194370 14
1194584 50
1194596 0
1194648 562
1194733 0
1194995 50
1195036 57
1195048 1
1195056 43
1195089 548
1195224 130
1195247 341
1195337 153
1195401 67
1195638 457
1195699 18
1195705 2
1195754 142
1195779 421
1195818 15
1195872 253
1196129 215
1196164 52
1196171 246
1196178 117
1196213 301
1196216 336
1196249 0
1196255 54
1196301 2
1196317 0
1196333 0
1196384 0
1196396 0
1196467 47
1196495 37
1196624 65
1196674 0
1196727 0
1196765 35
1196901 0
1197042 0
1197054 0
1197071 38
1197098 64
1197102 216
1197113 0
1197173 0
1197303 1487
1197306 113
1197330 38
1197371 0
1197515 0
1197526 174
1197563 2106
1197572 0
1197584 195
1197616 581
1197628 0
1197680 925
1197707 2
1197727 731
1197799 0
1197849 487
1197864 448
1197909 26
1197972 71
1198104 1112
1198235 811
1198284 0
1198300 134
1198468 105
1198537 57
1198664 197
1198671 1
1198866 1119
1198868 2607
1199108 0
1199141 155
1199409 28
1199420 355
1199427 0
1199551 1
1199613 42
1199634 0
1199687 1165
1199696 318
1199774 0
1199803 106
1199840 0
1199867 472
1199918 823
1199942 220
1200092 56
1200106 938
1200117 0
1200210 733
1200212 633
1200254 1752
1200306 4
1200393 0
1200419 95
1200460 4
1200490 0
1200508 0
1200560 0
1200568 115
1200578 0
1200607 0
1200612 137
1200664 0
1200747 0
1200786 0
1200796 0
1200800 0
1200876 188
1200898 1397
1200968 55
1201036 0
1201070 0
1201127 0
1201151 0
1201173 0
1201196 0
1201224 0
1201254 1
1201281 0
1201372 0
1201395 0
1201418 642
1201485 582
1201554 1
1201637 331
1201658 1
1201734 2169
1201755 0
1201784 0
1201822 626
1201938 243
1201978 185
1202019 10
1202041 0
1202098 1753
1202101 1574
1202130 3
1202158 647
1202188 2868
1202220 0
1202268 42
1202290 1
1202318 855
1202353 0
1202377 688
1202419 745
1202617 1109
1202656 128
1202803 3
1202868 128
1202966 194
1203060 0
1203067 25
1203109 0
1203137 0
1203146 3
1203156 20
1203255 906
1203260 232
1203270 0
1203280 0
1203343 0
1203421 1
1203457 0
1203493 0
1203523 0
1203555 0
1203574 0
1203588 0
1203625 0
1203629 0
1203696 0
1203703 0
1203787 0
1203802 14
1203808 0
1203911 0
1203930 0
1203981 0
1204133 0
1204175 56
1204232 31
1204359 7
1204397 287
1204419 618
1204451 302
1204498 0
1204545 6
1204561 1
1204605 35
1204618 0
1204684 3
1204691 213
1204811 0
1204881 0
1204925 0
1205182 0
1205231 511
1205235 0
1205301 3
1205305 2779
1205314 254
1205331 0
1205368 0
1205431 0
1205512 0
1205515 0
1205538 0
1205650 0
1205789 48
1205831 1064
1205875 543
1205917 1103
1205926 0
1205937 1446
1205973 451
1206000 5
1206027 0
1206029 1
1206107 0
1206237 0
1206282 0
1206381 0
1206465 783
1206467 322
1206477 831
1206479 0
1206485 575
1206598 25
1206788 81
1206792 635
1206803 123
1206839 0
1206910 708
1206928 0
1206976 0
1207042 557
1207045 781
1207138 2
1207201 661
1207335 483
1207427 1
1207454 0
1207483 225
1207647 11
1207665 22
1207690 215
1207710 443
1207795 0
1207884 446
1207927 518
1208020 61
1208023 86
1208060 0
1208112 3
1208282 0
1208293 212
1208368 1364
1208398 799
1208423 0
1208446 20
1208473 0
1208493 0
1208629 203
1209073 2
1209111 0
1209313 130
1209577 847
1209581 1893
1209647 0
1209655 0
1209784 40
1209832 0
1209867 2
1209874 404
1209895 2743
1209964 1654
1209994 439
1210132 2609
1210222 1480
1210264 297
1210357 1076
1210535 698
1210548 0
1210581 1631
1210590 370
1210631 2
1210640 290
1210698 245
1210745 0
1210760 588
1210766 0
1210841 79
1211066 0
1211173 22
1211189 817
1211223 295
1211276 0
1211334 0
1211351 79
1211372 884
1211401 578
1211439 116
1211499 0
1211505 773
1211553 1239
1211570 1769
1211612 171
1211743 955
1211818 1492
1211980 36
1212128 22
1212170 113
1212385 0
1212446 61
1212597 67
1212600 106
1212605 1134
1212685 8
1212726 0
1212761 412
1212765 192
1212770 17
1213143 39
1213161 0
1213563 1
1213593 21
1213861 187
1213945 1768
1213948 1209
1213965 0
1213991 0
1214055 42
1214092 940
1214117 734
1214238 925
1214243 77
1214265 0
1214280 0
1214358 0
1214367 0
1214376 0
1214382 0
1214390 0
1214399 0
1214401 0
1214424 0
1214435 0
1214465 0
1214475 0
1214477 0
1214479 0
1214481 0
1214490 0
1214492 0
1214500 0
1214519 669
1214563 0
1214587 1
1214668 362
1214696 197
1214945 0
1215013 0
1215024 0
1215054 103
1215066 3
1215141 127
1215187 4
1215209 1992
1215211 201
1215246 0
1215270 0
1215405 443
1215419 1360
1215435 378
1215556 366
1215616 223
1215659 1609
1215665 900
1215681 898
1215695 649
1215875 1226
1215968 0
1216052 3311
1216103 824
1216191 71
1216279 375
1216301 165
1216346 711
1216414 442
1216463 1520
1216652 846
1216663 1
1216727 1284
1216889 26
1216915 1203
1216918 198
1217039 354
1217082 0
1217137 16
1217238 0
1217299 574
1217305 607
1217392 0
1217541 2
1217551 0
1217731 0
1218146 37
1218205 0
1218352 0
1218370 0
1218381 663
1218508 0
1218532 0
1218562 0
1218760 0
1218785 753
1219028 0
1219035 0
1219133 0
1219142 0
1219161 249
1219188 16
1219215 38
1219249 1020
1219274 1
1219417 0
1219479 0
1219483 0
1219515 0
1219519 0
1219642 0
1219657 0
1219675 0
1219727 0
1219729 0
1219789 0
1219818 0
1220025 0
1220029 0
1220106 0
1220120 0
1220158 0
1220174 0
1220281 1
1220294 1
1220408 1
1220419 60
1220438 148
1220492 0
1220498 7
1220525 2602
1220564 0
1220572 0
1220606 0
1220680 0
1220727 0
1220754 0
1220757 0
1220982 0
1220997 0
1221096 0
1221290 1
1221300 0
1221664 0
1221728 0
1221776 1
1221816 0
1221878 9
1221938 0
1221947 1
1221953 0
1222067 0
1222230 0
1222307 0
1222379 0
1222394 0
1222418 0
1222430 2
1222459 0
1222558 6
1222574 0
1222652 0
1222707 0
1222784 45
1222817 0
1222831 1
1222850 0
1222979 0
1223005 0
1223015 579
1223112 511
1223187 117
1223236 95
1223392 8
1223426 34
1223494 1
1223547 561
1223614 242
1223837 0
1223864 246
1223875 0
1224373 0
1224418 84
1224432 1
1224477 188
1224562 598
1224564 41
1224690 0
1224696 153
1224714 177
1224738 1
1224805 77
1224839 0
1224888 0
1224890 293
1224988 210
1225012 231
1225045 0
1225099 0
1225218 834
1225248 510
1225258 278
1225430 0
1225440 0
1225516 0
1225593 0
1225733 2
1225787 0
1225905 482
1225990 0
1226017 213
1226032 0
1226044 0
1226074 0
1226089 298
1226093 7
1226104 0
1226110 0
1226119 358
1226144 0
1226313 0
1226402 0
1226484 1
1226566 1
1226708 0
1226779 0
1226788 0
1226869 0
1226958 0
1227404 0
1227443 0
1227537 0
1227597 77
1227609 0
1227648 0
1227675 706
1227747 11
1227750 1
1227855 0
1227866 32
1227983 45
1228195 0
1228242 298
1228283 0
1228401 0
1228529 0
1228730 1159
1228766 397
1228775 51
1228914 1324
1228966 0
1229109 730
1229175 983
1229220 223
1229257 43
1229382 4
1229503 268
1229515 134
1229567 0
1229591 0
1229681 1080
1229726 11
1229734 789
1229851 551
1229944 22
1229997 1167
1230034 14
1230126 682
1230161 0
1230377 0
1230421 349
1230457 402
1230461 501
1230472 25
1230601 15
1230610 1878
1230655 696
1230661 2985
1230708 0
1230736 138
1230828 0
1230846 0
1230903 398
1230917 0
1230935 0
1230962 1032
1230991 207
1231015 51
1231126 0
1231201 9
1231219 28
1231230 29
1231283 241
1231287 255
1231300 2127
1231334 124
1231391 155
1231407 201
1231524 87
1231631 1597
1231661 312
1231663 140
1231715 99
1231786 0
1231824 31
1231978 50
1232123 0
1232178 0
1232380 0
1232415 325
1232421 0
1232488 2334
1232494 116
1232506 0
1232566 3
1232633 0
1232651 0
1232725 1267
1232754 0
1232835 190
1232845 122
1232914 1170
1232917 128
1232965 394
1232987 137
1233001 94
1233013 281
1233093 0
1233179 762
1233208 276
1233286 2078
1233293 408
1233484 53
1233506 570
1233508 1869
1233574 77
1233650 698
1233661 476
1233956 281
1233967 1
1234026 275
1234153 190
1234249 541
1234366 661
1234373 216
1234554 2
1234767 180
1234986 2
1235045 0
1235189 0
1235215 73
1235311 560
1235533 0
1235611 0
1235735 0
1235742 0
1235749 547
1236001 281
1236066 2
1236079 163
1236089 237
1236123 25
1236172 239
1236225 1
1236259 0
1236290 0
1236359 1
1236382 1
1236409 0
1236493 0
1236599 0
1236646 0
1236842 0
1237003 0
1237030 0
1237045 1
1237112 0
1237210 0
1237219 1122
1237294 176
1237319 0
1237333 277
1237408 835
1237420 1405
1237429 836
1237438 7
1237459 0
1237504 962
1237513 128
1237589 3
1237617 0
1237667 21
1237774 483
1237849 0
1237909 1
1237935 0
1238012 0
1238014 0
1238024 0
1238037 0
1238071 1
1238163 0
1238203 0
1238240 551
1238348 13
1238445 13
1238470 1
1238515 2
1238533 0
1238735 0
1238852 9
1239206 0
1239281 7
1239303 0
1239326 25
1239397 124
1239450 0
1239577 256
1239632 826
1239781 731
1239911 2084
1239989 1969
1239991 976
1240012 0
1240072 0
1240082 0
1240095 1
1240118 0
1240122 0
1240128 0
1240130 71
1240145 0
1240154 0
1240173 0
1240181 0
1240191 0
1240215 0
1240221 0
1240230 0
1240273 53
1240298 14
1240300 0
1240356 0
1240393 653
1240524 0
1240571 1229
1240598 494
1240732 1243
1240756 606
1240813 93
1240815 222
1240848 39
1240869 0
1240883 0
1240890 0
1240919 1
1240977 0
1240998 0
1241008 101
1241034 782
1241137 898
1241203 162
1241209 814
1241238 0
1241324 348
1241390 1667
1241414 1
1241475 0
1241571 111
1241593 1047
1241602 2269
1241619 0
1241739 871
1241780 50
1241823 402
1241954 1
1242011 0
1242107 156
1242134 2399
1242171 1255
1242214 248
1242389 0
1242463 442
1242652 229
1242681 445
1242689 42
1242691 720
1242799 443
1242862 2
1242910 406
1242926 0
1242966 172
1243102 29
1243358 1
1243382 0
1243478 0
1243548 0
1243618 53
1243659 0
1243757 0
1243797 35
1243904 313
1243956 520
1243989 739
1244034 188
1244037 0
1244253 305
1244278 0
1244364 15
1244538 662
1244547 0
1244566 20
1244592 0
1244689 391
1244695 0
1244701 172
1244771 0
1244789 1
1244834 603
1244878 0
1244886 0
1244901 0
1245009 0
1245136 0
1245170 0
1245213 0
1245420 0
1245423 0
1245475 0
1245522 0
1245657 0
1245720 0
1245834 0
1245840 0
1245871 0
1245946 1
1246145 0
1246149 498
1246496 534
1246569 0
1246592 0
1246615 432
1246729 283
1246760 2977
1246953 719
1247023 525
1247087 176
1247091 195
1247116 0
1247282 1
1247289 0
1247361 609
1247394 326
1247498 0
1247646 90
1247655 0
1247733 0
1247811 0
1247850 405
1247901 49
1247989 0
1248121 114
1248163 41
1248214 424
1248242 828
1248277 17
1248396 0
1248569 32
1248645 62
1248662 0
1248758 39
1248842 0
1248854 134
1248886 214
1248888 0
1248919 0
1249034 0
1249061 255
1249107 5
1249126 0
1249183 1
1249211 53
1249239 42
1249294 4
1249331 0
1249350 0
1249399 0
1249421 0
1249502 1
1249536 0
1249564 4
1249598 0
1249620 2
1249694 0
1249918 29
1250038 0
1250126 0
1250281 40
1250295 0
1250373 0
1250599 74
1250685 0
1250775 33
1250801 0
1250836 0
1250871 0
1250902 0
1250915 0
1250947 7
1251009 0
1251214 413
1251236 100
1251322 295
1251395 165
1251421 8
1251425 122
1251487 2
1251515 0
1251612 0
1251618 0
1251667 167
1251707 0
1251761 0
1251825 86
1251852 2
1251855 64
1251903 0
1251910 0
1251948 263
1251977 0
1251987 4
1252025 0
1252039 0
1252115 251
1252156 255
1252160 0
1252276 2
1252312 0
1252338 0
1252379 0
1252419 129
1252485 381
1252501 0
1252541 449
1252553 119
1252577 0
1252601 53
1252637 111
1252924 0
1252983 167
1253034 1123
1253037 0
1253039 19
1253099 1
1253150 13
1253252 0
1253262 246
1253321 0
1253363 54
1253539 0
1253633 506
1253638 71
1253669 0
1253696 125
1253876 348
1253994 0
1254032 677
1254047 0
1254094 8
1254125 2
1254133 6148
1254311 62
1254339 0
1254398 2149
1254409 59
1254460 23
1254497 0
1254504 6
1254514 0
1254522 242
1254577 0
1254617 111
1254629 1
1254696 413
1254745 1
1254871 45
1254891 1103
1254972 0
1254994 781
1255060 0
1255068 0
1255087 251
1255197 905
1255413 210
1255467 853
1255491 22
1255528 46
1255538 4
1255597 1432
1255677 910
1255728 279
1255815 1
1255953 0
1255957 492
1255987 19
1256023 0
1256026 0
1256291 1
1256300 0
1256507 163
1256657 0
1256694 55
1256741 0
1256810 186
1256853 289
1256981 0
1257071 228
1257081 32
1257146 160
1257149 168
1257199 997
1257272 309
1257297 50
1257311 580
1257317 244
1257463 0
1257484 6
1257556 8
1257592 110
1257614 3
1257679 0
1257775 537
1257833 0
1257955 20
1257999 172
1258001 212
1258218 1
1258409 0
1258508 133
1258522 427
1258525 16
1258542 0
1258639 2948
1258669 496
1258678 0
1258715 361
1258719 1063
1258762 1390
1258939 0
1258949 453
1258981 184
1259053 101
1259068 345
1259257 0
1259398 0
1259463 0
1259479 0
1259612 0
1259713 0
1259761 1
1259794 0
1259819 0
1259851 0
1259916 0
1259959 0
1260028 0
1260165 0
1260346 1
1260389 0
1260504 1
1260582 0
1260607 0
1260619 0
1260658 0
1260772 0
1260891 0
1260963 1
1260970 1
1260976 0
1261045 1
1261109 0
1261126 0
1261129 0
1261197 1
1261235 0
1261249 0
1261316 0
1261332 0
1261540 445
1261581 0
1261609 31
1261723 584
1261828 0
1261862 40
1261931 8
1262016 0
1262060 298
1262111 826
1262137 211
1262156 45
1262273 268
1262301 0
1262430 3
1262556 1628
1262673 344
1262697 0
1262727 42
1262762 243
1263087 0
1263288 88
1263306 296
1263357 0
1263408 0
1263451 210
1263468 0
1263481 552
1263488 1026
1263540 0
1263668 665
1263710 112
1263763 68
1263839 549
1263877 0
1263901 53
1263914 0
1264015 145
1264201 583
1264337 499
1264380 53
1264454 793
1264462 985
1264491 0
1264498 0
1264567 273
1264591 0
1264614 224
1264795 39
1264831 13
1264945 896
1264998 1315
1265314 53
1265357 113
1265476 0
1265497 0
1265561 336
1265589 315
1265596 195
1265629 1258
1265709 0
1265722 0
1265920 159
1265980 48
1265998 31
1266128 147
1266135 0
1266268 366
1266309 0
1266478 1682
1266488 1924
1266492 82
1266624 446
1266648 378
1266689 0
1266758 19
1266788 2483
1266836 3
1266853 226
1266867 513
1266919 0
1266978 1414
1266981 1268
1266991 400
1266998 460
1267032 77
1267041 1221
1267085 403
1267109 27
1267124 539
1267191 0
1267249 0
1267263 0
1267318 1059
1267359 301
1267494 0
1267610 0
1267668 11
1267804 203
1267867 0
1267931 1
1267971 0
1267992 4
1268019 65
1268081 83
1268438 301
1268440 952
1268542 833
1268575 419
1268607 0
1268620 188
1268641 0
1268683 471
1268698 0
1268716 253
1268784 1056
1268821 430
1268916 366
1268983 25
1269021 159
1269036 2149
1269049 0
1269088 392
1269099 1159
1269135 0
1269220 13
1269316 0
1269387 86
1269454 1770
1269569 246
1269647 462
1269697 0
1269948 173
1269964 92
1269970 374
1270017 167
1270055 1316
1270193 1
1270217 505
1270226 517
1270311 0
1270383 113
1270421 0
1270449 2245
1270576 0
1270728 384
1270731 385
1270740 1437
1270761 0
1270794 1742
1270822 0
1271019 1413
1271142 134
1271155 362
1271175 39
1271229 9
1271355 365
1271427 113
1271487 273
1271572 221
1271621 0
1271643 720
1271816 54
1271826 733
1271857 207
1271906 0
1271966 456
1272093 52
1272112 369
1272179 195
1272192 0
1272200 377
1272235 62
1272245 1
1272318 1462
1272322 1158
1272347 1659
1272352 72
1272361 410
1272638 1006
1272723 653
1272921 148
1273054 0
1273081 235
1273094 3
1273136 166
1273160 0
1273167 0
1273191 0
1273325 609
1273346 0
1273360 884
1273419 1098
1273431 411
1273517 98
1273561 134
1273675 3
1273716 365
1273769 733
1273800 621
1273809 0
1273833 410
1273939 0
1274061 1073
1274067 54
1274084 1650
1274088 1189
1274143 576
1274151 0
1274248 1275
1274259 135
1274294 1292
1274327 160
1274529 16
1274824 1344
1274994 334
1275077 250
1275080 1219
1275174 0
1275297 30
1275300 64
1275323 115
1275427 24
1275507 0
1275548 1167
1275552 5846
1275554 5489
1275558 2388
1275561 136
1275572 21
1275576 1557
1275657 50
1275680 467
1275685 745
1275848 2649
1275926 24
1275964 271
1275966 738
1275981 8
1276004 1150
1276018 399
1276029 644
1276127 10
1276185 399
1276352 0
1276360 94
1276396 0
1276497 72
1276522 216
1276544 315
1276592 131
1276621 0
1276637 2588
1276653 0
1276676 1660
1276704 85
1276741 0
1276774 372
1276798 0
1277037 1102
1277064 218
1277220 0
1277271 218
1277419 48
1277618 150
1277676 19
1277709 4
1277768 1
1277826 0
1277841 180
1277844 137
1277866 0
1277870 294
1277982 277
1277997 51
1278027 0
1278114 427
1278180 0
1278281 0
1278449 10
1278470 308
1278498 47
1278515 633
1278529 0
1278543 226
1278550 643
1278653 57
1278660 39
1278722 0
1278731 2506
1278743 1051
1278818 133
1278897 115
1278905 34
1279054 1
1279070 0
1279171 800
1279262 110
1279445 264
1279456 1717
1279460 2685
1279517 512
1279567 485
1279628 729
1279641 925
1279645 477
1279652 178
1279674 217
1279819 321
1279835 0
1279943 3094
1279994 2
1280058 2
1280071 176
1280090 2366
1280156 456
1280160 73
1280215 723
1280232 1
1280322 10
1280346 646
1280350 279
1280358 411
1280416 170
1280478 31
1280614 715
1280649 0
1280669 0
1280715 0
1280735 1
1280834 75
1280857 36
1280898 228
1280954 22
1280964 5
1281035 538
1281047 0
1281075 1279
1281084 202
1281111 542
1281136 626
1281147 1254
1281168 786
1281185 256
1281373 10
1281417 1530
1281466 96
1281503 1529
1281540 1608
1281568 851
1281574 6
1281663 276
1281747 270
1281786 0
1281844 270
1281846 162
1281863 10
1281870 181
1281891 129
1282018 431
1282029 0
1282140 773
1282216 0
1282294 524
1282455 0
1282483 125
1282494 112
1282527 253
1282529 511
1282594 15
1282662 5
1282670 0
1282726 1
1282786 1807
1282790 0
1282803 1
1283001 804
1283017 322
1283031 159
1283057 208
1283167 0
1283321 0
1283438 0
1283575 0
1283646 0
1283652 1
1283965 0
1284001 0
1284218 0
1284293 0
1284339 0
1284353 0
1284425 0
1284509 0
1284551 1
1284611 0
1284787 0
1284796 0
1284800 0
1284876 0
1284901 4
1284942 0
1284953 1
1284959 77
1285036 42
1285050 44
1285131 3
1285169 0
1285211 0
1285253 0
1285259 0
1285265 0
1285304 45
1285331 11
1285380 0
1285400 0
1285470 0
1285520 0
1285568 0
1285587 1
1285639 0
1285649 1
1285725 0
1285751 0
1285754 86
1285894 0
1285902 4
1285956 0
1286022 0
1286177 0
1286201 0
1286252 220
1286285 1068
1286307 0
1286340 299
1286347 0
1286358 0
1286374 1
1286391 0
1286413 295
1286443 0
1286454 0
1286463 380
1286487 136
1286557 69
1286568 16
1286579 3
1286581 611
1286705 0
1286813 137
1286847 360
1286941 0
1287018 408
1287063 892
1287084 425
1287105 0
1287112 24
1287177 236
1287257 0
1287336 72
1287428 718
1287463 309
1287544 897
1287589 0
1287619 412
1287661 660
1287667 941
1287688 0
1287694 307
1287721 704
1287802 43
1287898 125
1288009 144
1288018 190
1288102 68
1288174 0
1288185 2
1288210 55
1288260 1
1288266 0
1288312 329
1288320 2
1288345 36
1288357 0
1288491 515
1288497 224
1288592 718
1288644 0
1288762 21
1288807 0
1288984 1441
1289053 964
1289152 8
1289158 377
1289182 176
1289191 0
1289296 69
1289368 188
1289412 8
1289424 6
1289500 20
1289537 135
1289621 14
1289692 0
1289715 0
1289721 0
1289731 79
1289902 16
1289995 0
1290007 0
1290067 60
1290069 717
1290165 0
1290252 0
1290307 175
1290315 0
1290385 194
1290417 341
1290444 46
1290454 51
1290502 473
1290586 211
1290625 0
1290638 487
1290640 475
1290728 0
1290754 1374
1290808 0
1290876 0
1290893 38
1290925 0
1290952 3122
1290969 1
1291021 0
1291124 75
1291176 207
1291218 0
1291230 219
1291313 35
1291352 0
1291362 128
1291365 716
1291380 2469
1291386 1234
1291540 313
1291602 1
1291671 1308
1291752 1701
1291764 360
1291809 3
1291872 201
1291890 2046
1291944 195
1292058 144
1292076 2
1292095 0
1292106 2
1292130 521
1292241 232
1292319 112
1292397 115
1292406 667
1292430 0
1292442 0
1292460 0
1292498 0
1292538 1631
1292570 33
1292621 435
1292817 293
1292828 0
1292910 348
1292922 0
1292966 0
1292983 0
1293005 657
1293014 986
1293074 1
1293103 2
1293119 0
1293242 630
1293248 1487
1293318 3
1293364 18
1293451 247
1293493 0
1293499 413
1293538 8
1293670 202
1293726 1
1293742 498
1293777 100
1293802 1062
1293873 241
1293883 1
1293926 401
1293964 905
1293967 269
1294017 0
1294054 361
1294069 714
1294078 63
1294144 685
1294382 80
1294394 1202
1294518 213
1294622 652
1294693 89
1294897 257
1295043 0
1295127 6
1295303 1203
1295379 39
1295461 912
1295644 229
1295693 0
1295782 751
1295939 846
1296052 0
1296082 0
1296124 7
1296138 0
1296145 1001
1296217 0
1296271 0
1296307 0
1296527 0
1296590 0
1296641 3
1296679 0
1296694 1
1296710 0
1296768 0
1296884 0
1296960 0
1296964 1
1297155 0
1297235 0
1297425 1
1297533 1
1297550 0
1297578 0
1297640 1
1297720 0
1297797 0
1297921 0
1298057 0
1298088 386
1298131 0
1298170 0
1298342 204
1298462 0
1298478 795
1298526 149
1298586 0
1298622 2
1298658 0
1298700 826
1298703 151
1298765 0
1298788 332
1298922 357
1298973 91
1299022 0
1299122 1135
1299133 47
1299164 0
1299266 1000
1299353 171
1299386 511
1299395 954
1299524 1513
1299692 606
1299733 130
1299736 71
1299753 8
1299823 147
1299849 0
1299865 560
1299940 983
1300197 497
1300214 15
1300219 0
1300230 0
1300253 1
1300292 0
1300385 0
1300502 0
1300559 2
1300709 0
1300727 0
1300765 0
1300801 0
1300844 0
1300955 1
1300969 1
1301120 0
1301213 262
1301268 169
1301324 797
1301457 1126
1301459 778
1301584 201
1301593 33
1301658 419
1301745 212
1301756 0
1301815 0
1301874 0
1301881 0
1301963 272
1301966 95
1301992 40
1302002 772
1302044 228
1302071 2439
1302240 0
1302333 101
1302419 977
1302497 0
1302606 491
1302621 0
1302686 692
1302757 0
1302784 120
1302842 4
1302854 48
1302903 5
1302922 2
1302924 0
1302944 0
1302980 0
1303016 0
1303067 0
1303186 0
1303203 0
1303220 0
1303240 0
1303271 0
1303294 0
1303296 0
1303361 0
1303429 0
1303447 0
1303621 1
1303695 0
1303730 0
1303746 0
1303751 0
1303788 0
1303870 0
1304086 0
1304122 0
1304126 0
1304307 1
1304470 1
1304580 0
1304605 0
1304659 0
1304726 0
1304742 0
1304756 0
1304770 0
1304916 2
1304928 0
1305058 0
1305099 0
1305114 0
1305126 0
1305184 0
1305236 2
1305474 0
1305481 158
1305499 44
1305561 1
1305623 21
1305670 818
1305673 567
1305715 465
1305799 515
1305867 837
1305870 1160
1305880 5
1305896 163
1305966 109
1306003 255
1306023 1492
1306037 2
1306085 27
1306121 0
1306144 556
1306183 0
1306203 591
1306205 265
1306294 270
1306358 1454
1306415 862
1306440 69
1306550 1193
1306554 3912
1306770 2
1306775 580
1306851 0
1306929 61
1306996 0
1307297 429
1307377 620
1307443 24
1307559 156
1307580 1
1307721 94
1307754 0
1307825 0
1307892 12
1307898 756
1308042 59
1308093 537
1308112 246
1308154 3
1308178 0
1308213 0
1308250 81
1308311 871
1308369 1
1308377 128
1308426 0
1308428 550
1308449 0
1308477 0
1308587 999
1308589 524
1308661 34
1308671 449
1308701 0
1308737 1
1308784 29
1308803 136
1308823 673
1308831 1242
1308839 249
1308850 933
1308882 1255
1308895 1
1308898 3
1308904 1
1308970 665
1308976 37
1309011 0
1309083 0
1309104 0
1309106 0
1309166 0
1309173 0
1309206 0
1309529 0
1309557 5
1309592 0
1309633 0
1309718 0
1309727 41
1309814 1
1309925 1
1309965 77
1310019 0
1310045 0
1310091 279
1310094 52
1310136 13
1310146 60
1310198 11
1310258 1
1310276 136
1310280 101
1310363 76
1310450 3
1310524 0
1310693 0
1310775 48
1310801 299
1310897 529
1310934 1077
1311279 103
1311361 0
1311381 1
1311447 0
1311450 603
1311480 33
1311514 267
1311628 2784
1311665 586
1311668 49
1311714 117
1311721 0
1311739 103
1311781 1367
1311887 25
1312136 0
1312157 1
1312179 0
1312193 0
1312277 958
1312282 0
1312343 0
1312362 1
1312590 1070
1312605 0
1312627 0
1312727 0
1312792 212
1312796 914
1312838 111
1312974 414
1313056 2
1313184 75
1313244 101
1313246 0
1313312 0
1313457 27
1313462 38
1313477 0
1313489 0
1313523 58
1313557 20
1313586 0
1313627 0
1313638 0
1313641 63
1313646 0
1313674 98
1313708 174
1313723 1140
1313757 0
1313822 108
1313878 2117
1313881 874
1313915 0
1314042 0
1314101 167
1314121 325
1314163 93
1314183 53
1314211 1
1314350 27
1314399 0
1314482 0
1314564 0
1314601 65
1314697 267
1314718 457
1314915 0
1314967 17
1314981 0
1315016 0
1315089 0
1315106 1
1315170 202
1315189 724
1315300 0
1315394 0
1315446 10
1315503 405
1315567 6
1315574 222
1315704 107
1315841 192
1315892 0
1315914 956
1315993 52
1315996 1
1316047 0
1316068 0
1316093 0
1316116 0
1316158 408
1316305 0
1316522 0
1316554 275
1316696 326
1316791 0
1316859 0
1316867 0
1316871 13
1316878 0
1316900 0
1316989 96
1317096 87
1317109 951
1317133 904
1317215 191
1317236 0
1317441 1240
1317559 894
1317579 784
1317797 465
1317847 0
1317875 47
1317910 329
1317924 56
1318072 1
1318090 1
1318280 0
1318306 1399
1318486 247
1318540 258
1318556 411
1318648 464
1318699 167
1318768 865
1318816 412
1318899 0
1318963 371
1319115 37
1319238 250
1319265 1
1319291 9
1319398 174
1319463 1158
1319505 0
1319581 0
1319593 0
1319602 0
1319619 0
1319649 0
1319768 0
1319830 597
1319889 0
1319891 409
1320060 106
1320173 115
1320175 174
1320190 0
1320200 1
1320230 87
1320277 0
1320293 11
1320325 79
1320329 0
1320347 508
1320366 14
1320376 0
1320408 0
1320605 570
1320642 191
1320659 742
1320751 180
1320754 246
1320760 0
1320817 142
1320906 0
1320909 7
1320946 0
1320956 191
1320959 0
1320966 0
1321029 0
1321125 170
1321130 51
1321161 0
1321227 12
1321245 1
1321252 0
1321260 353
1321268 319
1321283 0
1321289 16
1321304 700
1321385 0
1321488 42
1321551 0
1321684 3411
1321692 732
1321742 0
1321777 118
1321810 223
1321837 1834
1321840 6264
1321891 1021
1321904 0
1321913 985
1322064 2930
1322084 0
1322098 0
1322184 0
1322190 0
1322246 681
1322259 0
1322270 0
1322279 1114
1322571 1
1322591 1488
1322595 0
1322657 1614
1322705 0
1322743 1
1322753 697
1322909 3236
1323089 1293
1323160 342
1323189 0
1323202 0
1323250 0
1323277 1540
1323438 204
1323517 4999
1323742 1814
1323752 695
1323844 0
1323867 0
1323881 0
1323911 677
1323914 1609
1323925 253
1323993 0
1324007 926
1324034 2962
1324113 983
1324148 231
1324260 300
1324347 76
1324494 503
1324526 0
1324533 2
1324559 147
1324665 566
1324734 551
1324779 370
1324792 303
1324835 1996
1324907 12
1324950 728
1324977 663
1324984 23
1325005 1791
1325007 0
1325035 0
1325192 0
1325236 0
1325349 0
1325382 1
1325406 497
1325412 18
1325451 199
1325520 0
1325542 21
1325647 0
1325659 0
1325684 152
1325694 522
1325699 284
1325724 0
1325772 309
1325810 266
1325818 24
1325917 53
1326010 791
1326098 0
1326113 320
1326115 696
1326135 0
1326210 462
1326275 1
1326389 134
1326464 89
1326506 148
1326530 0
1326541 608
1326563 0
1326588 0
1326661 979
1326751 117
1326789 0
1326806 0
1326857 14
1326882 1409
1326920 80
1327007 409
1327016 294
1327099 16
1327249 0
1327273 0
1327289 1711
1327430 1
1327439 749
1327519 477
1327524 1918
1327546 1
1327577 0
1327592 1
1327651 0
1327690 71
1327785 0
1327792 0
1327861 156
1327911 85
1328040 0
1328112 0
1328118 1238
1328206 35
1328303 1
1328385 105
1328430 35
1328439 0
1328456 1
1328628 0
1328718 97
1328803 351
1328956 0
1328991 0
1329318 0
1329321 217
1329441 75
1329792 1
1329915 0
1329939 0
1330053 161
1330193 241
1330207 30
1330223 0
1330229 0
1330239 0
1330244 367
1330248 0
1330353 0
1330391 1
1330455 0
1330482 16
1330584 1
1330602 212
1330665 53
1330695 0
1330710 1
1330749 0
1330836 51
1330998 202
1331170 0
1331176 0
1331201 0
1331216 0
1331270 1
1331308 3
1331499 0
1331552 40
1331627 42
1331651 0
1331681 132
1331700 0
1331720 0
1331763 0
1331791 164
1331810 41
1331822 14
1331866 0
1331882 737
1331906 147
1331912 528
1332059 13
1332111 293
1332140 1688
1332163 262
1332168 54
1332500 271
1332801 0
1332912 586
1332939 0
1332962 0
1332966 40
1332970 262
1332979 13
1333052 1
1333087 0
1333093 0
1333170 0
1333296 5
1333314 0
1333604 401
1333637 230
1333639 581
1333883 358
1333923 264
1333942 71
1334093 830
1334110 1433
1334165 2
1334264 4951
1334356 50
1334486 36
1334572 0
1334721 637
1334906 25
1334918 273
1334921 1848
1334943 356
1334987 446
1335000 183
1335020 3
1335084 21
1335093 992
1335158 170
1335167 384
1335213 0
1335254 0
1335416 30
1335497 0
1335593 0
1335709 7
1335781 0
1335838 1
1335880 14
1336020 0
1336160 0
1336199 92
1336331 0
1336402 0
1336421 0
1336436 31
1336557 38
1336616 20
1336644 7
1336802 0
1336853 1
1336943 0
1337034 0
1337054 26
1337058 0
1337092 0
1337146 33
1337151 86
1337218 5
1337228 0
1337235 25
1337249 24
1337265 0
1337287 0
1337317 24
1337371 0
1337409 114
1337488 9
1337523 153
1337580 242
1337617 0
1337867 124
1337913 0
1337933 1
1337967 137
1338063 0
1338115 909
1338203 204
1338217 96
1338326 0
1338524 4
1338551 616
1338562 139
1338691 395
1338694 256
1338703 57
1338788 41
1338807 46
1338922 115
1338946 6
1338962 0
1339021 127
1339071 601
1339083 255
1339186 491
1339261 127
1339300 620
1339337 851
1339347 927
1339368 695
1339397 839
1339524 627
1339565 932
1339640 1
1339652 448
1339713 0
1339769 16
1339811 0
1340492 710
1340522 0
1340547 541
1340590 35
1340619 273
1340625 664
1340628 194
1340673 107
1340819 11
1340911 6
1340953 40
1340976 175
1340982 244
1341018 296
1341167 0
1341182 1
1341198 120
1341318 170
1341359 68
1341458 0
1341568 37
1341715 0
1341725 0
1341761 1
1341833 0
1342022 0
1342122 0
1342124 0
1342162 0
1342261 0
1342274 1
1342346 45
1342418 0
1342460 0
1342587 14
1342669 0
1342677 1
1342697 827
1342707 253
1342726 400
1342861 332
1342877 144
1342885 292
1342990 0
1343001 644
1343005 242
1343108 0
1343140 1190
1343341 2187
1343368 0
1343408 0
1343440 353
1343489 99
1343528 37
1343530 2432
1343627 0
1343651 178
1343695 112
1343710 3
1343722 659
1343743 547
1343852 553
1343876 160
1343953 3194
1344012 116
1344015 130
1344019 56
1344025 0
1344077 1
1344112 889
1344167 1408
1344175 345
1344217 74
1344388 0
1344607 0
1344686 0
1344690 0
1344709 0
1344742 0
1344798 0
1344913 0
1344922 0
1344962 1
1345130 0
1345172 1163
1345205 351
1345248 1921
1345253 0
1345424 0
1345499 0
1345583 0
1345609 4
1345623 0
1345660 0
1345693 0
1345705 0
1345869 0
1345905 0
1345933 0
1345989 0
1346166 0
1346206 0
1346220 2
1346310 0
1346322 1
1346467 544
1346474 0
1346548 319
1346561 176
1346752 0
1346811 34
1346888 1018
1346892 203
1346937 35
1347116 1
1347356 876
1347456 113
1347493 207
1347592 83
1347632 626
1347719 437
1347741 486
1347772 365
1347894 4
1347936 368
1348038 1190
1348193 216
1348195 622
1348266 957
1348351 1479
1348635 7
1348671 166
1348684 14
1348706 231
1348718 876
1348739 9
1348764 56
1348798 414
1348950 80
1348984 102
1349021 551
1349074 23
1349106 0
1349114 5
1349140 323
1349202 293
1349236 9
1349243 21
1349329 1055
1349341 218
1349344 4
1349509 24
1349554 0
1349565 10
1349584 4
1349646 148
1349697 1
1349716 115
1349771 194
1349834 0
1349941 67
1350064 379
1350082 40
1350098 0
1350150 109
1350214 92
1350235 93
1350297 1
1350367 153
1350396 31
1350431 0
1350460 42
1350515 0
1350543 0
1350577 0
1350799 42
1350901 68
1350919 1
1350944 0
1351009 78
1351036 537
1351040 29
1351063 114
1351072 201
1351075 165
1351084 0
1351123 0
1351148 0
1351171 63
1351182 458
1351240 0
1351267 0
1351356 213
1351533 0
1351734 675
1351739 239
1351745 0
1351772 0
1351885 2
1351910 293
1352215 0
1352472 0
1352636 0
1352727 0
1352757 0
1352780 0
1352828 0
1352853 0
1352920 0
1352931 0
1353043 0
1353050 0
1353072 1
1353078 0
1353139 260
1353175 229
1353230 1705
1353352 945
1353410 1077
1353505 73
1353588 50
1353597 808
1353627 31
1353694 4460
1353762 453
1353770 0
1353787 0
1353883 214
1353974 5090
1354029 2796
1354067 14424
1354176 128
1354186 20
1354217 538
1354350 0
1354379 0
1354461 888
1354464 5673
1354468 8760
1354499 0
1354517 101
1354544 19508
1354566 2743
1354592 238
1354655 126
1354679 3684
1354780 333
1354785 13
1354799 225
1354837 0
1354846 733
1354860 0
1354936 241
1354972 4385
1354978 1162
1355008 1946
1355106 0
1355126 0
1355189 0
1355278 789
1355285 2
1355363 313
1355368 515
1355399 335
1355494 0
1355513 15
1355575 597
1355579 855
1355602 57
1355618 273
1355633 3
1355661 374
1355673 50
1355780 0
1355824 765
1355864 525
1355870 218
1355896 0
1355947 0
1355966 0
1355992 0
1356019 1091
1356045 1527
1356085 536
1356130 223
1356132 215
1356154 216
1356175 78
1356193 310
1356197 916
1356223 191
1356228 0
1356293 166
1356330 97
1356354 0
1356436 883
1356459 1032
1356546 260
1356559 900
1356573 0
1356610 498
1356643 1
1356654 2169
1356691 1094
1356816 752
1357048 203
1357058 0
1357144 2
1357393 282
1357422 821
1357457 34
1357468 249
1357512 3
1357644 0
1357662 1
1357676 0
1357760 20
1357777 0
1357796 1
1357844 0
1357912 291
1358105 31
1358339 152
1358507 9
1358538 315
1358540 518
1358571 0
1358619 0
1358662 0
1358723 359
1358813 129
1358882 0
1358889 690
1358900 1898
1358969 478
1359009 0
1359146 0
1359203 0
1359231 0
1359249 0
1359288 0
1359310 0
1359383 297
1359451 0
1359456 995
1359462 180
1359473 49
1359482 449
1359497 1
1359515 0
1359524 0
1359547 0
1359617 68
1359637 659
1359668 441
1359692 0
1359712 385
1359749 1057
1359799 512
1359848 143
1359995 947
1360055 567
1360081 0
1360108 70
1360120 109
1360126 68
1360156 0
1360215 94
1360336 179
1360422 37
1360507 100
1360659 90
1360784 405
1360837 0
1360983 0
1360990 0
1361003 87
1361059 230
1361268 530
1361377 1
1361530 33
1361542 2
1361570 317
1361611 0
1361635 517
1361704 3
1361792 1
1361847 0
1362077 171
1362154 127
1362327 286
1362477 512
1362566 101
1362772 1250
1362805 837
1362841 0
1362849 1
1362892 729
1362968 0
1362978 0
1362994 51
1363072 83
1363090 195
1363370 0
1363373 0
1363379 0
1363504 10
1363577 0
1363711 36
1363746 1003
1363756 2026
1363814 84
1363863 2475
1363880 0
1363952 0
1364025 444
1364088 2358
1364188 17
1364268 1
1364318 0
1364338 0
1364344 5
1364353 0
1364376 514
1364378 157
1364387 63
1364395 45
1364405 0
1364445 0
1364491 316
1364520 3
1364624 0
1364698 0
1364710 0
1364763 0
1364791 0
1364819 0
1364888 0
1364899 0
1364941 0
1365043 0
1365086 0
1365090 0
1365098 0
1365127 0
1365189 250
1365221 0
1365260 0
1365297 24
1365308 127
1365322 0
1365648 0
1365688 2377
1365806 0
1365880 37
1365883 855
1365919 390
1366109 0
1366323 1
1366406 0
1366432 0
1366488 0
1366664 0
1366860 0
1366912 0
1366941 0
1367029 0
1367046 0
1367089 0
1367104 0
1367220 1
1367259 0
1367323 0
1367377 0
1367397 0
1367452 0
1367459 0
1367589 1
1367614 1
1367677 0
1367716 0
1367807 0
1367856 788
1367892 171
1368192 264
1368238 282
1368285 1628
1368459 0
1368474 82
1368588 47
1368726 187
1368737 307
1368929 30
1369054 1952
1369432 141
1369487 1379
1369528 603
1369577 181
1369615 21
1369654 9
1369736 1
1369793 808
1370056 563
1370064 0
1370096 429
1370128 0
1370206 62
1370409 365
1370455 183
1370529 654
1370559 0
1370566 0
1370694 500
1370859 0
1370871 90
1371020 416
1371039 436
1371071 3054
1371151 2094
1371173 11
1371225 1008
1371231 280
1371423 0
1371471 199
1371507 224
1371532 496
1371543 279
1371619 0
1371700 20
1371703 2141
1371778 3
1371854 0
1371903 0
1372264 0
1372350 0
1372409 0
1372442 0
1372457 0
1372547 0
1372564 0
1372616 0
1372634 0
1372771 0
1372863 0
1372884 0
1372935 521
1372949 0
1373049 820
1373072 0
1373377 0
1373397 192
1373410 226
1373428 389
1373483 175
1373491 65
1373566 121
1373617 547
1373692 357
1373836 0
1373910 0
1373915 593
1373919 517
1373982 349
1374017 21
1374051 0
1374084 733
1374129 9
1374232 2439
1374242 629
1374267 3
1374277 899
1374281 930
1374319 0
1374443 48
1374503 590
1374611 0
1374656 161
1374709 571
1374734 0
1374833 1509
1374914 1996
1374918 958
1374939 1238
1375021 1311
1375033 0
1375156 681
1375763 0
1375842 0
1375992 0
1375998 528
1376146 715
1376180 0
1376225 0
1376231 141
1376238 0
1376261 1
1376312 0
1376462 0
1376470 204
1376474 581
1376489 0
1376492 137
1376513 1233
1376534 13
1376539 2506
1376549 24
1376579 0
1376594 0
1376621 0
1376633 0
1376645 170
1376657 0
1376672 0
1376838 423
1376896 1224
1376910 100
1376981 192
1377093 91
1377102 395
1377129 467
1377133 642
1377323 0
1377375 0
1377435 0
1377442 3
1377546 0
1377567 3
1377610 0
1377635 1018
1377756 0
1377781 0
1377907 0
1377953 0
1377973 0
1377976 0
1377992 0
1378008 0
1378012 0
1378078 803
1378092 0
1378116 2
1378198 0
1378219 54
1378233 0
1378255 480
1378407 363
1378414 9
1378493 868
1378529 0
1378539 1
1378664 761
1378709 176
1378736 236
1378753 75
1378802 65
1378971 0
1379053 3
1379065 0
1379079 378
1379140 1290
1379164 1
1379237 0
1379252 421
1379308 17
1379335 903
1379337 788
1379344 1
1379347 142
1379371 2
1379392 0
1379472 183
1379522 0
1379656 2109
1379707 68
1379876 1422
1379909 182
1380011 1992
1380119 0
1380159 61
1380275 106
1380305 434
1380405 2
1380496 0
1380511 0
1380598 266
1380624 62
1380677 0
1380720 4
1380790 0
1380827 1
1380848 14
1380886 0
1380936 730
1380945 0
1380953 34
1381238 119
1381251 123
1381300 396
1381308 545
1381350 450
1381385 0
1381522 200
1381541 31
1381569 573
1381624 577
1381638 128
1381644 170
1381652 0
1381702 208
1381720 113
1381765 5
1381799 0
1381863 0
1381884 413
1381943 199
1381973 26
1381989 607
1382018 0
1382066 1527
1382100 253
1382116 0
1382195 149
1382249 0
1382314 0
1382363 445
1382404 156
1382424 0
1382456 0
1382471 253
1382498 287
1382541 26
1382554 1
1382647 5
1382669 314
1382708 40
1382758 1
1382785 93
1382888 280
1382894 606
1382924 82
1383088 101
1383100 0
1383112 613
1383125 434
1383171 1
1383196 0
1383221 0
1383242 0
1383267 0
1383789 0
1384032 1
1384277 5
1384419 50
1384565 577
1384642 0
1384655 58
1384677 69
1384739 273
1384776 1
1384848 489
1384874 0
1384886 430
1384964 8
1385024 0
1385036 0
1385385 2
1385507 591
1385558 0
1385592 415
1385732 2
1385832 168
1385915 7
1386027 0
1386118 51
1386120 323
1386239 828
1386268 139
1386418 509
1386493 457
1386537 80
1386593 400
1386670 404
1386797 76
1386836 0
1387007 916
1387028 68
1387101 87
1387170 504
1387172 865
1387206 178
1387220 468
1387553 342
1387813 390
1387850 0
1387885 295
1387986 89
1388040 4
1388133 453
1388165 801
1388334 1
1388343 1
1388366 601
1388411 250
1388416 461
1388437 806
1388479 1
1388633 2642
1388663 0
1388670 0
1388679 0
1388686 1258
1388713 339
1388776 73
1388788 0
1388849 2450
1388861 436
1388913 1
1388959 557
1388988 850
1389080 200
1389131 1
1389158 38
1389198 1
1389244 0
1389256 284
1389260 1
1389266 0
1389272 0
1389281 236
1389298 59
1389489 0
1389568 0
1389679 0
1389682 1
1389745 0
1389885 0
1389898 1
1390014 0
1390156 0
1390162 0
1390183 1
1390204 0
1390426 0
1390654 0
1390720 0
1390759 0
1390765 0
1390816 0
1390960 0
1390978 0
1391044 0
1391290 0
1391314 0
1391386 0
1391548 0
1391559 0
1391605 0
1391687 0
1391695 0
1391719 0
1391761 0
1391888 0
1391917 0
1391998 0
1392112 0
1392193 0
1392342 0
1392355 0
1392511 0
1392559 0
1392642 0
1392741 0
1392887 0
1392934 0
1392997 1
1393041 0
1393080 0
1393143 60
1393150 0
1393195 0
1393218 275
1393277 359
1393334 0
1393399 683
1393428 1
1393514 853
1393587 631
1393686 0
1393704 0
1393758 407
1393810 4382
1393833 0
1394014 12
1394049 0
1394079 805
1394105 39
1394155 0
1394178 356
1394184 46
1394192 1
1394215 361
1394291 564
1394324 1
1394335 1
1394365 392
1394377 149
1394437 378
1394456 107
1394550 0
1394573 37
1394752 113
1394768 20
1394846 4549
1394904 0
1394913 185
1394929 373
1395014 0
1395064 554
1395191 228
1395239 2005
1395296 0
1395353 44
1395492 0
1395516 1025
1395602 210
1395703 501
1395712 416
1395888 0
1395914 1
1395916 0
1395927 244
1396070 0
1396076 755
1396143 17
1396297 445
1396314 0
1396371 767
1396416 0
1396427 1969
1396434 156
1396469 4
1396523 62
1396591 131
1396728 181
1396870 431
1396920 154
1396959 383
1396993 0
1397072 6
1397200 0
1397337 48
1397386 0
1397428 212
1397502 200
1397556 0
1397642 384
1397671 0
1397775 0
1397784 0
1397850 0
1397859 206
1397919 0
1397978 0
1397988 0
1397990 53
1398048 0
1398084 2
1398093 0
1398099 969
1398140 0
1398206 65
1398243 75
1398379 1
1398542 113
1398642 0
1398665 0
1398687 6
1398714 0
1398795 42
1398809 1
1398861 1
1398930 636
1399002 75
1399021 1831
1399081 0
1399142 0
1399173 27
1399212 347
1399297 65
1399384 122
1399441 595
1399445 330
1399464 531
1399468 731
1399564 29
1399793 185
1399907 0
1399933 0
1399954 0
1399985 0
1400066 357
1400083 0
1400095 8
1400279 198
1400288 325
1400318 1158
1400333 990
1400395 357
1400400 572
1400448 199
1400528 255
1400591 0
1400620 0
1400647 1
1400660 0
1400670 0
1400875 0
1400925 0
1400938 648
1400942 831
1400969 103
1400973 187
1401024 191
1401073 0
1401088 60
1401212 92
1401364 0
1401383 0
1401487 0
1401507 0
1401510 1
1401565 0
1401596 0
1401625 74
1401784 0
1401799 0
1401811 0
1401881 0
1401897 0
1401909 0
1401940 0
1401976 0
1402000 0
1402009 0
1402087 0
1402089 0
1402099 0
1402165 0
1402189 0
1402193 0
1402334 0
1402342 0
1402405 3
1402421 0
1402441 0
1402525 0
1402582 0
1402633 0
1402693 0
1402702 0
1402807 1
1402964 914
1403050 414
1403193 184
1403226 63
1403232 27
1403305 45
1403330 220
1403345 0
1403377 0
1403429 859
1403621 0
1403651 4
1403848 1403
1403905 311
1403953 81
1404017 571
1404140 51
1404175 515
1404380 126
1404384 395
1404464 2884
1404467 376
1404473 17
1404533 94
1404592 188
1404608 19
1404614 497
1404630 0
1404633 179
1404805 0
1404898 0
1404918 828
1404943 292
1404962 0
1405062 1
1405176 0
1405367 0
1405596 169
1405600 129
1405618 703
1405702 380
1405747 1237
1405865 0
1406002 0
1406078 0
1406096 159
1406271 380
1406297 0
1406333 42
1406340 1274
1406344 1224
1406346 282
1406367 734
1406452 777
1406494 0
1406508 737
1406592 220
1406625 269
1406669 78
1406714 219
1406812 0
1406878 332
1406904 0
1407017 0
1407054 16
1407138 10
1407260 239
1407344 7
1407359 20
1407373 0
1407469 253
1407678 141
1407810 55
1407824 76
1407970 0
1408103 0
1408129 0
1408140 0
1408160 37
1408172 0
1408184 1144
1408278 0
1408291 0
1408312 0
1408319 0
1408365 0
1408404 345
1408412 209
1408536 0
1408547 88
1408573 0
1408600 0
1408695 1
1408769 170
1408791 0
1408819 0
1408837 0
1408864 742
1408901 14
1408933 0
1409014 792
1409038 330
1409090 10
1409113 0
1409167 678
1409206 207
1409227 7
1409303 170
1409353 5
1409432 171
1409438 0
1409454 0
1409485 0
1409499 314
1409536 113
1409545 104
1409590 170
1409686 3
1409734 0
1409755 576
1409801 340
1409855 1
1409866 281
1409901 356
1410067 175
1410070 6
1410302 0
1410317 548
1410378 1
1410383 257
1410419 516
1410439 461
1410524 156
1410566 0
1410707 717
1410918 0
1410973 0
1410982 925
1411092 5
1411110 21
1411228 187
1411278 226
1411319 1
1411334 330
1411343 2046
1411366 247
1411417 68
1411428 195
1411437 28
1411533 492
1411580 0
1411634 577
1411736 286
1411882 0
1411959 1
1412089 1116
1412093 259
1412109 46
1412119 1022
1412332 213
1412352 1137
1412367 1
1412522 0
1412579 197
1412606 67
1412673 336
1412814 0
1413085 16
1413101 107
1413209 271
1413227 0
1413236 122
1413342 0
1413354 0
1413358 0
1413366 1
1413370 0
1413401 0
1413532 0
1413643 1
1413668 0
1413735 25
1413753 0
1413938 18
1414024 0
1414113 266
1414165 1560
1414178 216
1414300 1282
1414345 266
1414360 79
1414379 216
1414381 1057
1414506 103
1414514 0
1414548 78
1414629 20
1414714 1290
1414717 218
1414760 1
1414834 59
1414940 16
1415056 105
1415197 1
1415245 239
1415260 0
1415265 583
1415299 180
1415325 680
1415380 1166
1415596 0
1415749 722
1415794 62
1415877 978
1415894 624
1415949 0
1416033 99
1416051 0
1416069 0
1416077 0
1416132 0
1416141 0
1416160 0
1416182 0
1416332 456
1416388 86
1416446 0
1416476 116
1416665 20
1416701 2089
1416704 269
1416740 0
1416825 0
1416847 377
1417046 0
1417107 414
1417116 1389
1417124 2359
1417134 0
1417183 0
1417198 140
1417231 289
1417281 230
1417338 126
1417385 844
1417396 2
1417411 150
1417432 1008
1417465 128
1417529 309
1417747 0
1417783 0
1417911 327
1417975 391
1417992 207
1418012 363
1418029 512
1418073 509
1418199 792
1418217 360
1418244 3059
1418380 0
1418427 104
1418433 0
1418522 0
1418540 0
1418562 0
1418580 17
1418604 0
1418673 744
1418680 932
1418739 325
1418787 32
1418823 205
1418838 0
1418938 497
1419003 1236
1419015 104
1419043 450
1419286 86
1419339 53
1419369 395
1419386 192
1419396 95
1419414 299
1419463 25
1419496 1
1419602 366
1419704 26
1419780 1335
1419787 648
1419962 7
1419980 196
1419992 1
1420019 154
1420032 11
1420275 0
1420288 0
1420297 493
1420387 0
1420411 0
1420429 308
1420432 266
1420544 0
1420556 3
1420610 0
1420679 16
1420738 0
1420794 1775
1420797 682
1420828 108
1420858 0
1420914 0
1420925 2
1420966 319
1420977 331
1421036 0
1421089 0
1421127 0
1421227 2735
1421272 33
1421319 3
1421353 19
1421428 47
1421493 1
1421509 185
1421559 0
1421565 187
1421797 37
1421917 0
1422072 0
1422308 1026
1422357 2
1422409 264
1422415 0
1422466 0
1422494 15
1422567 1433
1422599 0
1422677 22
1422734 129
1422756 0
1422792 1035
1422843 2
1422859 0
1422894 2
1422940 0
1422964 92
1423020 142
1423024 280
1423049 30
1423093 0
1423212 99
1423265 54
1423378 0
1423407 864
1423533 7
1423541 13
1423821 132
1423886 195
1423953 567
1423955 38
1424013 117
1424055 337
1424082 0
1424104 0
1424122 1
1424159 126
1424192 80
1424205 0
1424463 0
1424494 0
1424598 0
1424831 0
1424873 0
1424889 0
1425032 0
1425099 0
1425233 0
1425291 0
1425336 391
1425344 2
1425360 0
1425404 371
1425439 0
1425510 0
1425700 260
1425715 0
1425767 1
1425845 0
1425858 0
1425892 0
1425931 490
1425956 1330
1425982 463
1426050 1435
1426074 104
1426085 609
1426089 174
1426116 22
1426222 148
1426341 47
1426375 1
1426414 2
1426459 116
1426506 79
1426520 0
1426551 448
1426724 0
1426839 631
1426849 35
1426868 59
1426899 64
1426960 262
1427039 659
1427180 161
1427196 222
1427245 125
1427254 0
1427320 158
1427444 202
1427561 323
1427657 0
1427669 0
1427954 18
1427963 172
1428013 10
1428060 0
1428132 257
1428226 1
1428420 753
1428591 331
1428839 316
1428897 0
1429069 0
1429075 1
1429206 2
1429326 0
1429378 0
1429395 0
1429652 91
1429664 0
1429677 218
1429729 1
1429778 212
1429914 0
1429991 0
1430034 569
1430080 118
1430094 0
1430130 40
1430248 0
1430252 0
1430290 108
1430368 620
1430407 44
1430425 756
1430489 0
1430505 716
1430655 0
1430668 587
1430691 357
1430709 0
1430724 1
1430767 1912
1430797 464
1430911 1356
1431025 348
1431029 547
1431073 190
1431145 0
1431185 100
1431277 460
1431299 164
1431332 52
1431460 1192
1431591 2084
1431635 42
1431693 1326
1431769 0
1431889 44
1431927 330
1432008 1120
1432119 731
1432224 469
1432251 198
1432314 3
1432338 459
1432422 163
1432566 338
1432612 0
1432702 106
1432729 53
1432765 26
1432782 0
1432832 0
1432861 181
1432974 1685
1433022 339
1433272 0
1433302 760
1433321 62
1433324 0
1433340 35
1433463 0
1433488 387
1433543 0
1433610 97
1433614 183
1433785 0
1433819 0
1433919 337
1434098 1
1434196 1
1434207 826
1434216 0
1434277 1272
1434341 0
1434371 0
1434390 219
1434456 0
1434507 307
1434523 1
1434544 0
1434586 1684
1434851 74
1434955 48
1435055 848
1435062 71
1435090 216
1435133 148
1435186 944
1435366 0
1435459 0
1435594 176
1435596 0
1435735 0
1435766 224
1435769 218
1435821 0
1435852 369
1435945 0
1436007 0
1436013 579
1436021 62
1436037 59
1436096 156
1436114 259
1436152 0
1436174 699
1436229 629
1436265 0
1436351 1
1436374 156
1436377 406
1436404 0
1436489 0
1436563 0
1436612 117
1436744 0
1436797 0
1436853 0
1436908 0
1436921 0
1436932 22
1436973 0
1437047 251
1437083 361
1437107 0
1437148 196
1437249 6
1437260 3
1437287 0
1437307 0
1437332 0
1437342 457
1437363 118
1437388 1
1437450 918
1437681 877
1437813 0
1437834 319
1437888 0
1437906 679
1437916 0
1437922 0
1437926 90
1437938 0
1437947 0
1437954 0
1438017 0
1438223 1
1438229 0
1438292 0
1438339 0
1438509 0
1438587 0
1438623 0
1438751 1
1438899 0
1438917 0
1438977 1
1438982 0
1439054 1
1439126 0
1439132 0
1439189 0
1439238 0
1439495 0
1439534 0
1439582 0
1439627 1
1439652 0
1439692 1
1439791 0
1439889 0
1439906 0
1439946 0
1439960 0
1440071 0
1440085 0
1440150 111
1440175 0
1440250 46
1440306 17
1440329 6
1440351 1
1440508 0
1440599 6
1440653 1
1440678 129
1440685 0
1440702 35
1440724 0
1440749 35
1440819 4
1440829 0
1440914 6
1440936 0
1440997 1
1441040 200
1441068 8
1441080 0
1441102 0
1441116 1
1441155 138
1441240 32
1441288 476
1441408 319
1441426 307
1441494 633
1441513 462
1441561 304
1441647 167
1441666 849
1441714 1129
1441730 1080
1441732 15
1441740 0
1441793 1813
1441802 2088
1441815 0
1441832 611
1441873 264
1441876 690
1441939 232
1441960 452
1441972 1408
1442095 131
1442191 15
1442200 800
1442254 11
1442266 1
1442269 0
1442336 46
1442375 50
1442392 0
1442418 298
1442448 194
1442458 875
1442543 0
1442716 21
1442729 2126
1442731 627
1442760 0
1442884 77
1442924 0
1442944 907
1443024 0
1443052 0
1443110 1367
1443118 461
1443185 0
1443250 0
1443265 4
1443397 0
1443432 487
1443483 255
1443536 0
1443566 1881
1443695 0
1443783 1
1443816 492
1443834 131
1443951 0
1443974 196
1443991 214
1444064 1371
1444152 139
1444168 198
1444183 177
1444185 9
1444235 887
1444239 491
1444298 1808
1444315 93
1444329 229
1444385 44
1444419 1111
1444520 375
1444536 96
1444601 121
1444637 610
1444850 1268
1444854 9
1444862 142
1444905 167
1444930 0
1444940 997
1444944 0
1444963 306
1445023 134
1445077 196
1445159 284
1445186 86
1445235 3
1445237 25
1445304 0
1445329 95
1445391 1
1445428 1476
1445500 137
1445515 0
1445527 4
1445780 325
1445921 34
1445935 698
1445941 0
1446085 27
1446123 1028
1446163 323
1446179 1184
1446245 0
1446257 1
1446303 370
1446317 0
1446365 283
1446511 0
1446519 1
1446609 0
1446642 0
1446675 0
1446684 1
1446693 0
1446712 0
1446798 0
1446871 0
1446874 0
1446961 0
1446973 0
1447116 0
1447132 0
1447210 0
1447300 0
1447302 1
1447321 0
1447324 0
1447363 0
1447390 0
1447403 1
1447573 0
1447625 0
1447657 0
1447660 0
1447669 0
1447731 0
1447752 0
1447852 0
1447876 0
1447888 0
1447952 0
1448047 0
1448072 0
1448075 0
1448139 0
1448232 0
1448263 0
1448339 0
1448360 0
1448426 0
1448581 0
1448656 0
1448731 0
1448814 0
1448842 0
1448867 1
1448967 0
1448984 0
1449021 0
1449069 0
1449081 0
1449124 0
1449164 0
1449197 0
1449240 0
1449246 0
1449264 0
1449292 0
1449403 0
1449409 1
1449602 0
1449683 0
1449700 0
1449759 0
1449870 0
1449906 0
1449942 0
1449978 0
1450050 0
1450144 1
1450171 0
1450185 0
1450198 0
1450284 0
1450336 0
1450360 0
1450388 0
1450392 0
1450437 0
1450440 0
1450675 0
1450696 0
1450751 0
1450810 1
1450831 0
1450981 0
1451003 0
1451040 0
1451116 0
1451190 0
1451247 0
1451251 0
1451306 0
1451318 0
1451327 0
1451535 0
1451546 0
1451574 0
1451670 0
1451686 0
1451748 0
1451766 1
1451777 0
1452108 1
1452157 0
1452229 0
1452344 1
1452358 0
1452501 0
1452511 0
1452533 0
1452592 0
1452608 0
1452753 0
1452776 0
1452827 0
1452887 0
1452931 0
1452945 0
1452994 0
1453030 128
1453034 134
1453048 0
1453088 1
1453169 670
1453212 0
1453224 0
1453239 0
1453350 0
1453380 0
1453880 0
1453889 0
1453909 1
1453933 0
1453937 0
1453957 0
1454155 0
1454187 0
1454382 0
1454537 1
1454548 0
1454611 0
1454837 0
1454862 0
1454888 0
1454940 0
1454956 0
1455067 0
1455084 28
1455187 1
1455222 0
1455237 0
1455258 0
1455295 0
1455355 0
1455403 478
1455412 52
1455440 0
1455464 0
1455885 1
1455887 0
1455894 1
1455957 0
1456048 1
1456088 0
1456113 0
1456166 0
1456211 0
1456232 0
1456382 0
1456406 1
1456425 0
1456467 0
1456665 0
1456725 0
1456744 0
1456749 0
1456790 0
1456896 0
1457034 1
1457081 1
1457104 0
1457112 0
1457198 0
1457232 0
1457289 1
1457415 0
1457619 0
1457656 1
1457669 0
1457743 0
1457751 0
1457795 0
1457800 0
1457979 0
1458062 0
1458177 0
1458209 0
1458301 325
1458361 2
1458427 0
1458481 0
1458513 0
1458607 0
1458766 0
1458825 0
1458908 1
1458973 0
1458976 0
1459144 0
1459160 0
1459229 0
1459269 0
1459345 0
1459395 0
1459486 141
1459489 2542
1459507 0
1459525 148
1459537 468
1459540 70
1459550 1248
1459560 42
1459571 0
1459624 0
1459653 1066
1459661 652
1459695 271
1459995 0
1460038 0
1460066 0
1460195 0
1460309 0
1460379 0
1460574 0
1460582 0
1460634 1
1460670 0
1460684 1
1460699 0
1460862 0
1460955 0
1460994 191
1460997 0
1461010 0
1461017 0
1461038 0
1461056 0
1461119 0
1461140 0
1461149 0
1461234 0
1461254 0
1461275 1
1461288 0
1461312 0
1461316 0
1461506 1
1461573 0
1461644 0
1461834 0
1461854 0
1461888 1
1461905 0
1461919 0
1462102 0
1462240 0
1462322 0
1462338 0
1462381 0
1462468 1
1462506 0
1462612 0
1462681 0
1462729 0
1462850 0
1463042 0
1463046 0
1463075 0
1463135 0
1463152 0
1463192 0
1463211 0
1463227 0
1463279 1
1463283 0
1463308 0
1463323 0
1463520 0
1463560 0
1463608 0
1463841 0
1463843 0
1463869 0
1463883 0
1463918 1
1463978 0
1464011 0
1464052 0
1464068 2
1464116 0
1464134 0
1464198 0
1464245 1
1464382 0
1464425 0
1464435 0
1464639 0
1464820 369
1464875 0
1464879 0
1464906 0
1465019 0
1465045 0
1465157 0
1465168 0
1465232 0
1465246 0
1465259 0
1465262 0
1465322 0
1465353 1
1465439 0
1465508 0
1465541 1
1465592 0
1465600 0
1465610 0
1465756 0
1465799 113
1465810 36
1465815 0
1465840 2
1465846 0
1465911 0
1466204 0
1466321 0
1466410 0
1466422 0
1466520 0
1466554 1
1466619 1
1466708 0
1466798 0
1466816 0
1466871 0
1466969 0
1467008 0
1467028 0
1467043 1
1467094 0
1467108 0
1467222 0
1467368 0
1467678 0
1467757 0
1467845 2
1467853 0
1467877 0
1467888 0
1467921 0
1468034 36
1468039 20
1468122 14
1468125 136
1468172 182
1468243 643
1468294 93
1468336 0
1468405 0
1468458 0
1468511 0
1468520 226
1468604 0
1468662 0
1468860 0
1468979 0
1468997 0
1469013 0
1469177 42
1469330 0
1469488 14
1469554 4
1469575 56
1469630 287
1469672 283
1469685 223
1469728 0
1469771 47
1469785 116
1469896 0
1469899 151
1469911 0
1469933 385
1469964 0
1469966 2167
1470010 0
1470146 362
1470186 573
1470225 132
1470227 451
1470263 1
1470306 206
1470309 2582
1470358 1
1470490 0
1470564 0
1470695 0
1470712 1
1470757 0
1470866 0
1471019 0
1471067 0
1471069 0
1471084 0
1471176 0
1471250 1
1471495 0
1471515 0
1471567 0
1471575 0
1471590 0
1471596 0
1471600 2
1471642 0
1471645 0
1471707 0
1471739 0
1471800 0
1471806 0
1471810 0
1471897 0
1471935 0
1471958 0
1471991 0
1472011 0
1472014 0
1472021 0
1472060 0
1472086 0
1472113 0
1472131 0
1472172 0
1472187 0
1472209 0
1472273 0
1472322 0
1472348 0
1472367 0
1472370 1
1472374 0
1472398 0
1472407 0
1472418 0
1472456 0
1472477 0
1472488 0
1472493 0
1472522 0
1472541 0
1472583 0
1472625 0
1472629 0
1472637 0
1472649 0
1472660 1
1472663 0
1472697 0
1472701 1
1472709 0
1472713 0
1472729 0
1472743 0
1472795 0
1472820 0
1472850 0
1472856 0
1472927 0
1472972 0
1473049 0
1473072 0
1473084 0
1473110 0
1473122 0
1473182 0
1473185 0
1473214 0
1473231 0
1473262 0
1473283 0
1473336 0
1473344 0
1473350 1
1473382 0
1473419 0
1473443 0
1473576 0
1473599 0
1473611 0
1473636 0
1473661 0
1473669 0
1473729 0
1473807 0
1473821 0
1473823 0
1473825 0
1473865 0
1473871 0
1473902 0
1473928 0
1473945 0
1473953 0
1473984 0
1473997 0
1474032 0
1474061 0
1474079 0
1474102 0
1474105 0
1474119 0
1474167 0
1474173 0
1474177 0
1474194 0
1474202 0
1474205 0
1474228 0
1474252 0
1474270 0
1474367 0
1474381 0
1474406 0
1474426 0
1474440 0
1474474 0
1474500 0
1474528 0
1474559 0
1474589 0
1474614 0
1474646 0
1474652 0
1474673 0
1474676 0
1474681 0
1474715 0
1474743 0
1474752 0
1474785 0
1474805 0
1474852 0
1474880 0
1474883 0
1474913 0
1474918 0
1474977 0
1475055 0
1475140 0
1475160 0
1475182 0
1475190 0
1475224 0
1475227 0
1475301 0
1475304 0
1475333 0
1475339 0
1475352 0
1475371 0
1475383 0
1475403 0
1475423 0
1475472 0
1475494 0
1475521 0
1475528 0
1475538 0
1475545 0
1475549 0
1475555 0
1475580 0
1475606 0
1475670 0
1475673 0
1475709 0
1475711 0
1475743 0
1475756 0
1475783 0
1475793 0
1475806 0
1475810 0
1475812 1
1475821 0
1475826 0
1475846 0
1475871 0
1475897 0
1475917 0
1475923 1
1475936 0
1475973 0
1475983 0
1475996 0
1476007 0
1476012 0
1476066 0
1476080 0
1476091 0
1476115 0
1476135 0
1476140 0
1476160 0
1476167 0
1476221 0
1476252 0
1476282 0
1476326 0
1476333 0
1476344 0
1476372 0
1476458 0
1476481 0
1476508 0
1476548 0
1476551 0
1476615 0
1476634 0
1476651 0
1476700 0
1476728 0
1476750 0
1476759 0
1476773 0
1476789 0
1476855 0
1476894 0
1476900 0
1476953 0
1476974 0
1476997 0
1477014 0
1477031 0
1477048 0
1477054 271
1477056 0
1477087 33
1477113 0
1477216 0
1477348 22
1477366 0
1477392 38
1477462 0
1477534 734
1477590 340
1477607 0
1477621 0
1477661 83
1477701 1606
1477880 7
1477964 328
1478082 344
1478129 222
1478402 313
1478415 161
1478507 0
1478784 94
1478872 349
1479021 89
1479093 182
1479130 387
1479200 530
1479204 904
1479276 281
1479413 602
1479517 0
1479586 55
1479931 794
1480135 168
1480254 223
1480262 530
1480282 421
1480343 511
1480502 3173
1480506 536
1480522 195
1480532 429
1480540 60
1480612 486
1480681 0
1480733 0
1480838 803
1480895 45
1481011 4716
1481087 24
1481191 27
1481440 3326
1481713 0
1481770 598
1481777 883
1481821 283
1481898 2599
1481905 24
1481936 435
1481950 59
1481967 502
1481986 263
1481998 42
1482017 123
1482045 0
1482145 14
1482172 0
1482179 13
1482209 166
1482254 1242
1482261 1609
1482289 0
1482330 782
1482332 855
1482358 889
1482410 547
1482515 668
1482539 0
1482580 842
1482673 0
1482746 10
1482806 736
1482859 0
1482898 3
1483042 24
1483063 750
1483228 241
1483279 309
1483306 12
1483324 149
1483339 343
1483488 188
1483528 424
1483648 89
1483655 228
1483713 21
1483736 479
1483741 366
1483807 198
1483895 697
1483906 135
1483925 358
1484002 1159
1484070 2382
1484074 207
1484126 392
1484231 2216
1484250 1107
1484275 956
1484295 241
1484321 338
1484397 415
1484417 454
1484527 198
1484551 597
1484651 844
1484672 348
1484786 0
1484912 0
1484935 0
1484945 0
1484970 0
1485075 1242
1485082 8
1485117 932
1485155 0
1485169 781
1485276 318
1485314 1
1485413 106
1485523 0
1485659 238
1485696 57
1485718 82
1485729 908
1485779 0
1485845 58
1485851 454
1485882 682
1485951 346
1485997 21
1486230 21
1486243 21
1486249 66
1486260 0
1486282 179
1486381 125
1486430 217
1486667 0
1486832 0
1486928 254
1487015 82
1487029 0
1487071 15
1487087 2
1487390 0
1487436 0
1487463 0
1487495 0
1487734 0
1488070 0
1488106 0
1488122 0
1488155 0
1488216 0
1488651 1
1488684 0
1488987 0
1489480 0
1489550 154
1489706 92
1489725 143
1489781 48
1489954 43
1489994 103
1490008 241
1490018 34
1490024 0
1490031 179
1490118 0
1490241 0
1490257 0
1490304 0
1490367 0
1490374 0
1490421 0
1490441 0
1490469 1
1490628 0
1490641 1
1490739 1
1490757 0
1490790 0
1490799 0
1490820 0
1491051 0
1491056 1
1491060 0
1491113 0
1491120 0
1491134 0
1491177 0
1491225 0
1491378 0
1491381 0
1491396 0
1491451 0
1491471 0
1491501 0
1491540 0
1491612 0
1491688 0
1491723 0
1491764 0
1491901 0
1492002 0
1492038 0
1492056 0
1492132 0
1492186 0
1492197 0
1492237 0
1492354 0
1492414 0
1492435 0
1492449 0
1492477 0
1492517 0
1492594 0
1492637 0
1492674 0
1492676 0
1492709 0
1492753 0
1492771 0
1492816 0
1492825 0
1492951 0
1492968 0
1493020 0
1493026 0
1493059 0
1493201 0
1493236 0
1493272 0
1493284 0
1493308 0
1493480 0
1493501 0
1493602 0
1493670 0
1493722 0
1493803 0
1493910 0
1493958 0
1494003 0
1494012 0
1494220 0
1494235 1
1494331 0
1494333 0
1494438 1752
1494474 0
1494483 1391
1494486 247
1494550 494
1494555 96
1494584 0
1494601 10
1494635 0
1494828 2
1494849 11
1494874 1
1494906 0
1494928 0
1494944 285
1494948 51
1495032 211
1495035 33
1495047 0
1495064 0
1495092 34
1495210 0
1495223 64
1495253 0
1495299 23
1495374 78
1495538 206
1495590 10
1496124 0
1496206 28
1496319 26
1496346 9
1496389 0
1496402 10
1496426 1
1496475 50
1496500 8
1496562 9
1496598 8
1496635 91
1496651 52
1496656 65
1496703 31
1496715 87
1496718 237
1496790 1
1496861 226
1496977 76
1497008 0
1497030 0
1497081 21
1497181 80
1497196 80
1497304 185
1497314 2
1497366 1
1497623 1130
1497820 1379
1497954 221
1498005 0
1498088 0
1498124 116
1498131 116
1498143 409
1498193 0
1498243 596
1498313 263
1498382 26
1498416 0
1498482 1
1498670 679
1498716 0
1498837 937
1498902 91
1499014 670
1499085 0
1499175 0
1499329 50
1499336 0
1499493 366
1499516 1040
1499525 0
1499541 517
1499598 388
1499684 155
1499720 0
1499808 8370
1499812 478
1499830 320
1499879 51
1499955 7
1500001 238
1500003 585
1500185 1
1500213 884
1500231 0
1500241 277
1500270 516
1500381 0
1500480 1109
1500621 14
1500649 367
1500693 198
1500784 105
1500793 961
1500817 0
1500867 326
1500977 0
1501220 0
1501315 0
1501347 0
1501350 0
1501523 276
1501550 754
1501641 575
1501836 186
1501873 101
1501992 0
1502099 0
1502140 776
1502197 1236
1502257 1814
1502294 474
1502449 0
1502581 0
1502590 98
1502598 476
1502649 247
1502665 1198
1502787 148
1502824 1724
1502865 4207
1502899 2104
1502926 722
1502937 1
1502974 1808
1503014 2532
1503022 953
1503076 1401
1503116 536
1503180 0
1503217 572
1503261 1866
1503286 2746
1503403 832
1503676 0
1503739 0
1503753 5743
1503841 3590
1503847 7766
1503877 97
1503941 1543
1504027 277
1504040 712
1504042 3492
1504084 225
1504097 2897
1504111 42
1504202 3586
1504291 3378
1504309 1
1504317 0
1504355 3433
1504402 135
1504506 2047
1504633 5294
1504643 1060
1504673 2450
1504790 0
1504831 2311
1504868 705
1504899 273
1504969 533
1505001 305
1505024 2705
1505074 930
1505177 0
1505194 0
1505204 0
1505342 0
1505367 0
1505421 0
1505456 0
1505579 0
1505616 0
1505629 0
1505636 1
1505713 0
1505748 0
1505784 0
1505794 0
1505815 0
1505888 4249
1505928 3645
1505943 1992
1505960 186
1505975 0
1505997 0
1506031 0
1506066 1
1506196 0
1506232 0
1506280 0
1506309 0
1506363 0
1506368 28
1506445 0
1506447 0
1506554 7
1506579 1
1506624 0
1506701 1
1506736 4952
1506742 1163
1506913 1
1506947 0
1507009 0
1507018 0
1507099 0
1507160 0
1507187 0
1507204 0
1507292 0
1507336 0
1507356 0
1507408 0
1507481 491
1507658 0
1507867 3121
1508050 1
1508071 66
1508123 0
1508185 1765
1508332 0
1508341 0
1508398 0
1508416 0
1508464 0
1508585 81
1508594 0
1508598 0
1508607 0
1508615 0
1508618 0
1508678 0
1508727 0
1508745 0
1508751 0
1508790 0
1508914 0
1508934 0
1508949 774
1508977 0
1508984 0
1508988 0
1508996 0
1509006 0
1509009 0
1509020 2482
1509063 121
1509174 5
1509274 66
1509390 0
1509411 1
1509426 100
1509543 1
1509615 55
1509632 363
1509658 0
1509669 1
1509754 0
1509781 0
1509879 1
1509887 129
1510043 453
1510061 2
1510074 0
1510205 685
1510297 36
1510315 0
1510330 121
1510338 21
1510427 1
1510484 10
1510738 1
1510988 181
1511031 7
1511136 388
1511146 1140
1511157 18
1511252 69
1511367 0
1511428 271
1511457 0
1511486 0
1511682 3
1511719 0
1511848 6
1511974 152
1512004 0
1512162 0
1512232 0
1512247 0
1512250 0
1512280 0
1512282 0
1512292 0
1512337 1
1512394 0
1512478 0
1512522 0
1512534 0
1512555 0
1512619 288
1512638 26
1512643 0
1512654 0
1512712 810
1512721 13
1512762 0
1512840 0
1512852 242
1512892 218
1512907 230
1512936 0
1512976 1
1513021 0
1513260 0
1513262 0
1513312 0
1513375 0
1513437 0
1513444 0
1513521 0
1513595 1
1513656 1
1513730 0
1513755 0
1513912 287
1514253 9
1514319 0
1514376 0
1514468 0
1514472 9
1514544 14
1514645 0
1514662 0
1514714 0
1514748 0
1514764 14
1514901 0
1514932 22
1514939 0
1515046 0
1515065 0
1515093 0
1515115 13
1515169 0
1515252 0
1515257 0
1515390 0
1515410 0
1515442 0
1515461 0
1515555 0
1515639 0
1515672 0
1515831 1
1515856 0
1515880 0
1515937 0
1516009 0
1516168 0
1516189 0
1516210 0
1516335 0
1516469 0
1516555 1
1516615 0
1516643 0
1516871 1
1516924 0
1517055 0
1517094 0
1517360 1
1517389 28
1517439 455
1517449 749
1517479 847
1517484 160
1517522 23
1517526 366
1517552 0
1517556 0
1517853 0
1517934 5
1517953 1231
1517978 9
1518029 0
1518038 0
1518075 0
1518150 0
1518179 34
1518187 47
1518230 92
1518255 0
1518317 0
1518349 852
1518380 0
1518455 332
1518459 311
1518511 29
1518524 0
1518530 135
1518542 1
1518714 302
1518750 0
1518762 458
1518810 0
1518919 704
1518948 740
1519050 1855
1519104 942
1519132 0
1519144 0
1519151 0
1519166 96
1519193 58
1519235 170
1519342 263
1519494 130
1519534 4
1519650 0
1519665 39
1519744 143
1519751 0
1519762 84
1519819 0
1519825 576
1519884 0
1519890 0
1519992 1
1520011 0
1520032 668
1520047 0
1520123 0
1520140 0
1520179 0
1520182 140
1520241 1
1520299 0
1520317 0
1520325 447
1520327 215
1520349 2
1520400 4
1520404 298
1520535 0
1520613 0
1520737 0
1520752 5
1520756 0
1520784 0
1520800 171
1520808 432
1520862 58
1520961 0
1520994 499
1521073 133
1521188 19
1521226 23
1521297 0
1521332 0
1521384 181
1521405 3
1521478 25
1521505 87
1521542 800
1521598 0
1521629 203
1521658 546
1521717 3
1521739 548
1521757 504
1521761 0
1521826 226
1521886 25
1521903 93
1521915 4
1521929 739
1522087 841
1522113 0
1522204 1
1522284 0
1522316 0
1522425 0
1522441 0
1522464 0
1522512 0
1522545 1
1522583 396
1522624 0
1522710 132
1522754 1
1522784 0
1522799 0
1522827 0
1523019 317
1523043 0
1523085 157
1523097 0
1523120 0
1523283 29
1523320 0
1523364 0
1523400 101
1523411 461
1523435 0
1523492 217
1523512 0
1523668 3
1523712 0
1523827 0
1523830 916
1523853 92
1523898 0
1523946 6
1524077 991
1524142 1
1524183 0
1524198 1
1524224 1919
1524227 287
1524311 0
1524317 0
1524367 11
1524370 0
1524440 0
1524467 1
1524506 58
1524524 15
1524538 72
1524565 0
1524596 95
1524601 0
1524619 0
1524622 0
1524624 0
1524648 81
1524652 0
1524686 0
1524760 0
1524800 130
1524804 0
1524815 0
1524838 2
1524934 0
1524938 1
1525002 0
1525026 146
1525038 0
1525097 0
1525101 0
1525115 0
1525122 0
1525150 1
1525172 0
1525175 0
1525187 0
1525237 23
1525245 0
1525279 1
1525294 54
1525352 19
1525398 144
1525418 34
1525552 386
1525623 158
1525652 7
1525911 236
1525996 417
1526050 504
1526106 71
1526135 150
1526149 56
1526192 0
1526318 0
1526356 15
1526363 142
1526378 171
1526381 914
1526385 2776
1526433 722
1526474 0
1526500 0
1526534 0
1526554 55
1526575 20
1526593 86
1526597 522
1526604 0
1526653 0
1526670 308
1526755 0
1526922 0
1526933 123
1526955 130
1526997 0
1527013 0
1527094 0
1527265 1292
1527290 108
1527325 0
1527348 765
1527385 0
1527423 218
1527470 0
1527504 458
1527508 127
1527627 730
1527670 691
1527699 490
1527780 256
1527897 70
1527963 153
1527970 33
1528081 204
1528104 4
1528114 559
1528127 2875
1528250 77
1528299 0
1528321 0
1528328 0
1528347 24
1528355 420
1528362 0
1528405 1
1528421 60
1528466 0
1528504 0
1528546 0
1528704 9
1528707 148
1528874 103
1528909 297
1528940 0
1528965 203
1529082 155
1529115 429
1529128 1
1529161 1273
1529164 631
1529169 0
1529180 453
1529204 201
1529265 0
1529276 0
1529291 1
1529301 307
1529331 3
1529347 0
1529388 76
1529511 1170
1529606 201
1529628 370
1529662 0
1529716 27
1529753 33
1529855 29
1529934 0
1529998 1
1530026 308
1530063 322
1530089 189
1530135 46
1530223 75
1530271 334
1530351 502
1530370 32
1530381 111
1530417 34
1530575 118
1530609 564
1530618 0
1530652 0
1530666 0
1530696 0
1530736 0
1530759 0
1530839 71
1530859 0
1530870 15
1530948 8
1531003 0
1531064 146
1531083 0
1531097 8
1531178 134
1531218 0
1531248 1449
1531318 0
1531330 32
1531335 4
1531493 1284
1531544 43
1531592 1206
1531600 415
1531777 766
1531825 63
1531914 3236
1531930 0
1531961 159
1532092 324
1532110 0
1532204 333
1532337 1578
1532340 76
1532413 351
1532444 0
1532470 2544
1532474 392
1532505 181
1532529 1016
1532551 0
1533170 13
1533212 125
1533268 0
1533329 679
1533341 25
1533416 195
1533457 2253
1533584 1687
1533613 1
1533639 1
1533658 300
1533662 2028
1533716 302
1533764 4
1533794 20
1533798 191
1533810 200
1533816 141
1533820 0
1533833 98
1533890 0
1533939 288
1533949 100
1533996 131
1534046 545
1534052 255
1534098 148
1534192 547
1534195 24
1534232 1
1534264 274
1534348 238
1534360 987
1534362 398
1534430 0
1534478 0
1534596 178
1534613 0
1534638 4
1535019 102
1535090 10
1535154 315
1535163 1750
1535172 13
1535199 6
1535399 353
1535412 11
1535435 0
1535447 1182
1535460 724
1535486 106
1535565 180
1535572 317
1535684 0
1535890 258
1535986 46
1536081 1034
1536133 253
1536211 0
1536284 0
1536333 1
1536430 21
1536491 48
1536601 0
1536668 110
1536761 48
1536818 82
1536883 0
1536891 57
1536932 28
1536955 289
1536963 0
1536967 130
1537080 0
1537100 62
1537111 68
1537164 20
1537193 0
1537331 94
1537358 403
1537369 26
1537409 17
1537430 17
1537457 38
1537511 43
1537594 264
1537659 0
1537671 178
1537723 175
1537736 0
1537784 1777
1537819 1046
1537838 113
1537882 15
1538082 0
1538139 100
1538248 2428
1538250 1053
1538273 711
1538275 321
1538397 486
1538406 243
1538519 197
1538604 262
1538611 0
1538643 207
1538666 372
1538788 0
1538822 0
1538850 97
1538871 9
1538912 166
1538933 557
1538951 566
1538973 205
1539012 1796
1539019 618
1539086 0
1539160 82
1539222 1326
1539234 315
1539335 189
1539359 581
1539396 178
1539438 3
1539503 7
1539513 1
1539531 205
1539586 0
1539642 357
1539650 938
1539690 35
1539770 1101
1539939 331
1539976 1
1540050 324
1540089 1412
1540146 0
1540206 508
1540299 781
1540335 0
1540591 0
1540599 0
1540649 1
1540679 139
1540729 490
1540759 0
1540800 444
1540860 536
1540900 123
1540961 114
1540967 80
1540973 0
1540991 212
1541005 0
1541261 206
1541416 979
1541437 384
1541467 1515
1541630 1925
1541634 1131
1541657 0
1541803 332
1541863 27
1542025 2
1542028 243
1542067 2
1542073 103
1542175 346
1542177 3
1542198 4
1542211 285
1542286 116
1542299 0
1542305 1
1542314 5
1542333 0
1542436 0
1542460 0
1542487 0
1542501 0
1542515 0
1542687 0
1542709 0
1542718 0
1542805 0
1542808 0
1542926 0
1542930 47
1542980 0
1543102 627
1543133 101
1543230 37
1543354 402
1543452 0
1543467 904
1543560 205
1543605 46
1543631 0
1543710 37
1543759 0
1543825 0
1543839 4
1543947 69
1544010 140
1544026 0
1544064 0
1544066 0
1544119 170
1544130 0
1544143 0
1544147 0
1544224 48
1544241 0
1544365 0
1544381 493
1544384 219
1544461 214
1544480 33
1544488 0
1544508 0
1544697 1006
1544790 0
1544824 327
1544961 1
1545041 1
1545152 775
1545212 0
1545318 96
1545386 892
1545427 0
1545567 0
1545577 15
1545613 311
1545674 0
1545714 0
1545729 0
1545735 0
1545742 0
1545873 164
1545880 25
1545891 88
1546048 218
1546113 1777
1546260 15
1546342 1648
1546352 649
1546390 847
1546442 98
1546556 114
1546610 564
1546619 728
1546637 169
1546660 34
1546669 300
1546719 1
1546759 873
1546806 192
1546906 348
1546909 1592
1546975 647
1547032 171
1547059 466
1547099 1
1547108 271
1547118 99
1547137 334
1547201 294
1547217 749
1547270 1200
1547342 2563
1547351 19
1547395 145
1547429 2379
1547445 1544
1547521 0
1547525 56
1547542 0
1547561 0
1547570 0
1547576 0
1547586 48
1547682 399
1547691 37
1547800 0
1547809 1
1547878 67
1547955 922
1547971 672
1547974 735
1548029 601
1548083 0
1548192 0
1548306 173
1548345 775
1548412 0
1548510 12
1548537 71
1548557 1644
1548702 1787
1548705 2193
1548766 122
1548779 8
1548790 0
1548870 603
1548893 3745
1548897 771
1549135 242
1549192 0
1549268 1537
1549339 593
1549442 172
1549463 0
1549476 0
1549529 0
1549961 774
1549970 100
1550003 444
1550087 0
1550114 394
1550120 0
1550271 20
1550510 3836
1550580 127
1550639 6
1550677 0
1550723 0
1550780 293
1550826 477
1550849 91
1550881 0
1550898 12
1551015 0
1551033 74
1551189 0
1551206 271
1551208 145
1551229 155
1551240 482
1551281 0
1551288 684
1551328 174
1551331 753
1551421 920
1551425 1
1551523 147
1551634 76
1551665 0
1551721 214
1551756 229
1551792 0
1551852 642
1551910 402
1552045 0
1552197 0
1552240 1159
1552308 707
1552506 0
1552527 0
1552529 0
1552584 1290
1552610 0
1552752 0
1552769 0
1552860 0
1552870 0
1552915 0
1553020 0
1553140 0
1553385 0
1553422 0
1553429 0
1553479 1
1553504 0
1553824 0
1553899 1
1553914 0
1553953 0
1553961 0
1553973 0
1553980 1
1554173 0
1554218 2
1554243 0
1554273 0
1554298 0
1554386 0
1554434 0
1554686 1
1554919 0
1554931 0
1554995 0
1555231 0
1555663 0
1555723 0
1555750 0
1555803 0
1555871 0
1555945 0
1555984 0
1556082 0
1556109 0
1556211 0
1556478 1
1556533 0
1556543 0
1556564 0
1556705 0
1556793 1
1557015 0
1557054 0
1557099 0
1557182 0
1557247 1
1557293 0
1557297 0
1557331 1
1557422 0
1557446 0
1557657 0
1557662 2
1557746 1
1557896 0
1558103 0
1558172 1
1558415 0
1558590 0
1558680 0
1558682 0
1558730 1
1558736 0
1558745 0
1558843 0
1558856 0
1558866 0
1558946 0
1558967 0
1559006 0
1559029 0
1559216 0
1559270 2
1559294 0
1559327 0
1559351 0
1559373 0
1559462 0
1559464 0
1559572 0
1559630 0
1559654 0
1559686 0
1559700 0
1559904 0
1559993 0
1560142 0
1560257 0
1560287 0
1560369 0
1560590 0
1560646 0
1560760 0
1560820 0
1560851 0
1561252 0
1561267 60
1561293 648
1561372 4000
1561391 100
1561397 0
1561404 448
1561413 442
1561565 1
1561637 147
1561719 1931
1561727 4
1561752 2082
1561768 179
1561785 0
1561823 1487
1561886 639
1561979 1244
1562063 1026
1562076 34
1562089 1213
1562136 15
1562192 918
1562234 5428
1562398 154
1562483 680
1562492 3726
1562498 0
1562612 795
1562643 1074
1562656 1525
1562672 631
1562727 2092
1562745 105
1562778 0
1562790 34
1562824 4850
1562966 388
1562994 406
1563235 84
1563389 1
1563438 137
1563487 313
1563582 1
1563698 0
1563708 0
1563804 0
1563848 0
1563871 0
1563895 0
1563926 0
1564264 0
1564310 0
1564320 0
1564605 1
1564751 0
1564829 0
1564886 0
1564966 0
1564990 0
1565041 98
1565048 207
1565052 16
1565070 126
1565098 0
1565177 0
1565243 0
1565258 0
1565291 0
1565294 0
1565324 0
1565423 0
1565452 0
1565472 1
1565475 1
1565504 0
1565700 0
1565911 0
1566005 0
1566034 0
1566076 0
1566107 0
1566148 0
1566166 2
1566267 0
1566499 0
1566528 0
1566567 0
1566588 0
1566604 0
1566652 0
1566688 222
1566695 1
1566719 96
1566787 4
1566789 0
1566798 1
1566802 31
1566806 0
1566823 0
1566848 0
1566925 0
1567013 0
1567071 0
1567245 0
1567347 0
1567379 0
1567386 0
1567415 0
1567448 0
1567638 0
1567713 0
1567785 0
1567796 0
1567835 0
1567882 0
1567938 0
1567956 0
1567987 0
1568034 62
1568110 24
1568125 67
1568158 62
1568212 560
1568215 1715
1568287 5
1568395 0
1568410 143
1568416 265
1568446 0
1568470 1260
1568536 321
1568559 421
1568698 1623
1568737 0
1568791 0
1568842 526
1568978 1
1569159 358
1569313 32
1569337 436
1569364 108
1569406 182
1569422 308
1569434 0
1569442 198
1569496 40
1569574 169
1569608 779
1569657 0
1569774 145
1569829 119
1569950 0
1569969 1179
1570107 1002
1570178 0
1570243 255
1570350 266
1570354 2137
1570374 0
1570508 0
1570646 0
1570696 90
1570725 398
1570743 212
1570779 546
1570847 0
1570980 625
1571012 178
1571035 0
1571057 69
1571089 181
1571265 0
1571279 292
1571358 327
1571374 0
1571496 0
1571540 1
1571551 0
1571564 0
1571712 385
1571727 406
1571832 48
1571954 1390
1572001 189
1572043 4
1572064 0
1572079 0
1572128 46
1572286 149
1572333 0
1572503 485
1572759 0
1572831 5
1572888 1
1572918 321
1573122 0
1573448 519
1573598 611
1573673 991
1573692 22
1573882 0
1573912 0
1573925 51
1573927 182
1573941 0
1573947 0
1573949 0
1573958 0
1573960 0
1574006 0
1574021 127
1574024 2
1574082 954
1574222 64
1574229 321
1574236 0
1574272 0
1574307 690
1574325 81
1574609 229
1574611 565
1574748 37
1574767 2
1574774 1067
1574779 945
1574851 175
1574935 0
1574964 0
1574970 0
1575004 3
1575142 1489
1575241 1
1575427 0
1575451 0
1575550 148
1575553 583
1575595 298
1575628 1
1575654 137
1575749 0
1575779 582
1575815 317
1575820 760
1575835 230
1575843 548
1575855 1
1575910 397
1575919 226
1575988 1
1576018 0
1576036 6
1576120 3
1576219 247
1576256 0
1576405 0
1576429 0
1576531 145
1576579 214
1576662 13
1576710 0
1576734 287
1576796 86
1576802 0
1576807 739
1576864 0
1576873 118
1577021 0
1577279 1
1577281 149
1577446 0
1577469 471
1577505 0
1577520 0
1577526 0
1577530 0
1577546 77
1577587 0
1577649 0
1577698 1
1577740 0
1577859 0
1577881 0
1577956 0
1577988 0
1578058 0
1578109 0
1578127 0
1578208 0
1578243 0
1578387 0
1578456 0
1578491 0
1578576 0
1578616 0
1578696 0
1578763 0
1578796 0
1578920 0
1578932 1
1579026 1
1579049 0
1579538 0
1579552 0
1579571 0
1579578 0
1579587 94
1579594 31
1579621 1639
1579626 2215
1579656 1030
1579728 0
1579749 129
1579764 0
1579822 151
1579863 170
1579920 0
1579950 0
1580092 315
1580234 201
1580284 0
1580300 0
1580346 0
1580412 597
1580455 0
1580481 0
1580483 1
1580490 0
1580494 0
1580521 211
1580536 138
1580549 99
1580589 32
1580606 0
1580676 0
1580755 0
1580770 0
1580779 58
1580865 0
1581059 390
1581071 230
1581075 44
1581105 85
1581173 609
1581203 878
1581275 450
1581296 2658
1581311 675
1581410 623
1581467 0
1581474 276
1581671 1943
1581783 60
1581893 216
1581963 1207
1581986 1373
1582046 645
1582060 0
1582071 0
1582076 0
1582089 0
1582094 0
1582102 0
1582106 0
1582154 1005
1582427 1
1582608 0
1582610 2
1582659 0
1582663 1
1582677 0
1582695 0
1582785 0
1582887 0
1583109 363
1583181 206
1583197 35
1583238 0
1583278 291
1583366 232
1583389 190
1583495 0
1583498 0
1583767 0
1583785 47
1583864 0
1583904 0
1584029 283
1584149 0
1584194 61
1584212 40
1584271 330
1584326 0
1584354 0
1584432 0
1584495 928
1584516 76
1584536 1
1584551 0
1584617 0
1584716 1
1584751 0
1584769 0
1584825 0
1584886 0
1584932 0
1585117 1
1585154 0
1585193 84
1585229 0
1585254 0
1585275 1
1585439 0
1585446 0
1585506 0
1585570 0
1585671 0
1585897 0
1585961 0
1586038 0
1586070 0
1586102 0
1586211 11
1586300 2659
1586342 19
1586352 72
1586376 0
1586466 303
1586573 0
1586588 0
1586615 77
1586713 306
1586721 0
1586727 32
1586737 7
1586813 0
1586821 0
1587066 0
1587077 44
1587105 137
1587218 593
1587278 259
1587300 24
1587343 0
1587413 0
1587497 9
1587594 172
1587606 131
1587650 0
1587652 88
1587696 898
1587719 126
1587739 0
1587943 0
1587967 0
1588008 132
1588065 0
1588094 322
1588148 106
1588185 23
1588431 0
1588482 259
1588494 766
1588555 58
1588659 0
1588724 0
1588793 0
1588960 0
1589129 0
1589140 0
1589153 121
1589225 745
1589354 1048
1589411 1508
1589438 2392
1589449 118
1589719 804
1589730 115
1589888 126
1589967 16
1590022 44
1590216 41
1590280 5
1590317 1
1590339 0
1590385 446
1590389 0
1590447 0
1590550 0
1590562 0
1590619 0
1590652 0
1590714 0
1591081 0
1591093 0
1591288 0
1591342 1
1591397 0
1591417 0
1591454 0
1591510 0
1591573 0
1591944 0
1591960 0
1591981 1
1592062 1
1592205 0
1592213 0
1592238 0
1592352 0
1592467 0
1592504 323
1592536 2
1592588 0
1592627 0
1592665 43
1592733 0
1592755 0
1592850 0
1592876 444
1592975 1923
1592977 3067
1592999 0
1593020 896
1593140 1055
1593148 140
1593171 0
1593206 48
1593243 0
1593323 4
1593398 100
1593473 8
1593515 1051
1593581 231
1593597 55
1593777 0
1593966 0
1593976 2
1594030 71
1594035 2308
1594039 707
1594060 131
1594102 1003
1594135 296
1594161 0
1594177 266
1594199 0
1594288 401
1594330 0
1594348 85
1594399 398
1594429 316
1594441 13
1594524 88
1594564 337
1594590 447
1594972 0
1595374 0
1595433 0
1595520 0
1595530 0
1595545 1
1595591 0
1595610 0
1595654 0
1595682 1
1595710 25
1595751 1
1595758 4
1595913 0
1595993 63
1596026 0
1596043 448
1596080 0
1596105 868
1596137 0
1596196 88
1596321 22
1596400 291
1596463 61
1596470 1
1596543 75
1596654 120
1596696 227
1596709 61
1596729 11
1596750 155
1596752 337
1596773 0
1596782 486
1596923 14
1596959 1539
1596964 1
1597078 1
1597105 98
1597170 0
1597485 1
1597617 517
1597762 231
1597770 749
1597863 937
1598058 0
1598076 0
1598095 1
1598101 0
1598155 0
1598664 1
1598774 0
1598784 0
1598814 2
1598841 0
1598852 2
1598881 1
1598894 399
1598935 0
1599085 0
1599128 37
1599173 0
1599179 12
1599197 0
1599209 0
1599212 266
1599242 152
1599309 0
1599356 56
1599422 0
1599440 176
1599536 0
1599549 332
1599551 98
1599596 503
1599646 344
1599654 2066
1599717 1817
1599766 0
1599979 674
1600205 721
1600318 297
1600374 0
1600398 0
1600480 537
1600484 675
1600611 0
1600677 190
1600756 789
1600758 73
1600835 1167
1600837 3993
1600839 1048
1600921 0
1600930 347
1601035 638
1601041 1089
1601050 300
1601052 1866
1601060 500
1601084 271
1601183 1
1601418 0
1601429 246
1601438 274
1601440 7
1601585 0
1601672 649
1601689 112
1601726 6
1601752 296
1601776 300
1601849 0
1601858 1146
1601885 0
1601907 34
1601934 118
1601958 0
1601970 0
1601975 771
1602041 0
1602079 0
1602160 106
1602164 539
1602221 0
1602228 0
1602244 1
1602286 0
1602322 5
1602368 0
1602411 0
1602418 496
1602514 173
1602595 40
1602670 0
1602728 778
1602730 336
1602760 10
1602913 1427
1602922 163
1603018 1
1603392 183
1603442 0
1603504 930
1603532 0
1603805 55
1603849 0
1603922 726
1603933 59
1603998 1099
1604064 1281
1604184 0
1604218 1584
1604293 849
1604344 0
1604353 539
1604402 247
1604431 853
1604494 90
1604509 0
1604524 0
1604641 925
1604670 358
1604685 99
1604717 0
1604735 0
1604744 0
1604807 138
1604814 1058
1604831 276
1604853 30
1604922 630
1604995 129
1605061 246
1605075 0
1605118 1148
1605144 35
1605214 1056
1605319 685
1605396 0
1605436 0
1605456 1129
1605470 198
1605713 0
1605817 340
1605857 481
1605921 0
1605929 0
1605941 0
1605960 0
1605970 375
1606018 0
1606043 809
1606144 1073
1606155 0
1606216 244
1606241 1
1606312 914
1606314 0
1606338 145
1606349 21
1606385 1352
1606484 21
1606501 476
1606624 634
1606644 562
1606773 41
1606788 354
1606797 144
1606812 110
1606821 309
1606839 0
1606887 83
1606917 0
1607071 1012
1607130 11
1607181 0
1607196 510
1607208 526
1607235 0
1607276 139
1607280 215
1607283 259
1607298 319
1607301 0
1607333 0
1607373 665
1607375 671
1607423 284
1607487 5
1607502 0
1607572 6
1607653 33
1607667 78
1607706 435
1607741 5
1607808 1
1607885 0
1607893 878
1607948 30
1607968 1
1607970 1128
1607990 390
1608038 207
1608045 1131
1608180 952
1608203 30
1608212 452
1608221 0
1608242 348
1608303 0
1608332 15
1608437 0
1608481 865
1608533 70
1608648 1077
1608725 439
1608738 650
1608845 168
1608920 0
1608957 0
1609154 984
1609158 413
1609169 7
1609295 298
1609298 685
1609412 149
1609529 0
1609706 0
1609748 126
1610074 1
1610144 0
1610146 0
1610398 0
1610533 0
1610638 0
1610674 0
1610683 0
1610872 1
1610923 0
1610944 0
1611055 0
1611084 0
1611145 0
1611169 0
1611223 0
1611296 0
1611319 0
1611353 0
1611390 2224
1611457 958
1611507 893
1611533 166
1611558 733
1611621 1
1611625 909
1611856 101
1611952 34
1611962 0
1611983 350
1612015 0
1612061 0
1612079 419
1612109 877
1612173 568
1612202 694
1612205 999
1612247 699
1612292 18
1612537 1
1612561 0
1612567 0
1612582 0
1612588 0
1612609 0
1612624 1
1612630 0
1612651 529
1612728 1226
1612792 1
1612829 15
1612870 168
1612876 481
1612878 559
1612909 563
1612959 18
1612973 23
1613008 59
1613014 0
1613056 268
1613141 0
1613212 0
1613243 1326
1613266 0
1613289 205
1613320 0
1613358 0
1613368 0
1613729 0
1613742 0
1613865 0
1613992 0
1614012 0
1614056 2
1614067 0
1614147 0
1614150 0
1614258 0
1614276 0
1614324 0
1614354 1
1614433 0
1614830 0
1614857 0
1614891 0
1614926 0
1614933 0
1615118 0
1615149 0
1615234 0
1615314 0
1615331 0
1615393 0
1615467 0
1615496 1
1615530 0
1615583 0
1615615 1
1615666 0
1615669 0
1615704 0
1615759 0
1615798 0
1615800 0
1615846 0
1615879 0
1615956 0
1616039 0
1616074 0
1616190 0
1616206 0
1616347 1
1616366 442
1616374 234
1616386 36
1616394 1290
1616467 0
1616506 1
1616569 0
1616717 0
1616765 0
1616802 550
1616865 357
1616882 16
1616886 943
1617018 1374
1617049 656
1617063 1061
1617135 215
1617279 223
1617288 434
1617317 54
1617419 336
1617426 680
1617461 29
1617467 120
1617475 590
1617509 166
1617623 0
1617693 997
1617783 1310
1617824 3250
1617829 0
1617892 0
1617895 0
1617925 0
1618013 0
1618062 194
1618068 0
1618082 109
1618109 120
1618124 305
1618193 0
1618364 0
1618463 217
1618465 27
1618586 0
1618700 253
1618749 84
1618889 193
1618994 0
1619057 246
1619091 0
1619158 55
1619183 4
1619425 1219
1619445 3
1619500 234
1619512 21
1619609 24
1619667 541
1619695 0
1619739 1284
1619758 461
1619765 951
1619778 607
1619800 373
1619802 1060
1619924 178
1619957 1
1620072 1
1620085 0
1620103 734
1620115 453
1620190 869
1620211 1469
1620246 565
1620375 375
1620400 77
1620412 0
1620452 570
1620553 597
1620601 255
1620613 0
1620631 117
1620770 0
1620779 0
1620818 0
1620871 83
1621009 11
1621051 200
1621121 0
1621136 1174
1621147 173
1621273 366
1621294 277
1621384 623
1621460 27
1621609 0
1621628 30
1621651 0
1621791 13
1621865 0
1622089 1
1622148 468
1622208 259
1622460 83
1622682 54
1622708 573
1622735 0
1622848 0
1622910 0
1622931 326
1623002 279
1623125 75
1623157 1
1623175 0
1623257 266
1623399 330
1623481 617
1623568 852
1623698 1411
1623715 0
1623792 0
1623842 0
1623998 4
1624090 191
1624237 31
1624303 0
1624400 0
1624427 0
1624448 1014
1624461 482
1624497 291
1624535 0
1624550 1
1624631 105
1624715 0
1624727 0
1624830 634
1624872 20
1624880 0
1624946 1
1625035 0
1625151 96
1625171 498
1625270 0
1625419 2
1625483 665
1625494 11
1625626 0
1625662 28
1625881 56
1625909 0
1625927 22
1626019 1
1626199 449
1626202 0
1626249 18
1626262 1
1626343 221
1626441 2
1626541 0
1626718 0
1626814 0
1626897 9
1626921 0
1627001 82
1627189 341
1627227 135
1627242 0
1627317 0
1627347 0
1627356 432
1627536 0
1627557 0
1627582 0
1627639 425
1627896 2337
1628033 0
1628084 23
1628102 6
1628152 0
1628191 0
1628308 0
1628314 0
1628488 1
1628608 0
1628740 0
1628791 0
1628821 1
1628908 0
1628923 0
1628970 0
1629388 0
1629511 0
1629520 1
1629589 0
1629685 0
1629691 0
1629748 1
1629916 0
1629928 0
1630030 0
1630104 0
1630147 0
1630169 0
1630241 309
1630274 7
1630282 0
1630306 0
1630318 1
1630344 70
1630392 822
1630406 1832
1630444 0
1630456 148
1630584 423
1630639 348
1630700 1
1630724 0
1631003 193
1631459 0
1631468 0
1631763 58
1631927 11
1631984 0
1632215 353
1632233 0
1632260 0
1632269 0
1632287 293
1632443 1
1632704 1
1632890 0
1632932 122
1633049 19
1633142 321
1633187 1
1633244 19
1633280 7
1633382 0
1633541 0
1633700 0
1633876 0
1633910 0
1634069 0
1634368 571
1634388 196
1634443 127
1634580 3684
1634681 2396
1634727 0
1634767 17
1634770 150
1634792 150
1634822 0
1634849 48
1634916 158
1634965 71
1634974 1013
1634986 480
1634989 126
1635023 0
1635070 0
1635095 0
1635105 0
1635147 0
1635268 0
1635381 0
1635437 0
1635449 0
1635511 1
1635552 0
1635629 0
1635641 0
1635713 0
1635770 1
1635827 0
1635890 0
1636001 1601
1636118 114
1636130 599
1636285 0
1636489 151
1636546 289
1636657 19
1637125 8
1637143 0
1637302 92
1637478 35
1637512 0
1637671 0
1637970 254
1637990 85
1638045 262
1638149 11
1638212 544
1638283 1132
1638329 0
1638369 11
1638372 1190
1638409 1125
1638667 361
1638690 1156
1638775 764
1638960 506
1639090 0
1639120 1843
1639174 282
1639187 171
1639268 0
1639417 1057
1639644 117
1639670 66
1639675 364
1639753 0
1639873 970
1639947 1125
1639974 55
1640011 252
1640083 149
1640251 52
1640265 1443
1640269 796
1640307 408
1640374 376
1640438 0
1640472 1208
1640509 655
1640527 893
1640616 519
1640666 54
1640834 707
1640865 0
1640875 288
1640910 8
1640971 225
1640975 402
1641022 2857
1641087 0
1641105 165
1641234 1235
1641352 164
1641482 66
1641541 0
1641561 0
1641607 0
1641620 0
1641630 0
1641746 0
1641771 0
1641859 0
1641977 0
1642057 0
1642115 1
1642177 0
1642266 0
1642314 0
1642418 1107
1642433 1055
1642442 911
1642445 371
1642594 0
1642671 0
1642744 1
1642804 0
1642833 0
1642992 0
1643018 0
1643206 2
1643397 0
1643470 0
1643500 0
1643739 0
1643857 0
1643898 0
1643929 1
1643974 0
1644051 0
1644189 0
1644199 0
1644206 0
1644210 0
1644228 0
1644379 1268
1644477 3
1644487 484
1644621 0
1644663 0
1644679 0
1644720 0
1644774 2
1644996 2
1645008 0
1645066 1
1645110 0
1645251 0
1645298 1
1645307 0
1645419 0
1645461 1
1645594 0
1645681 0
1645719 0
1645723 0
1645729 0
1645744 0
1645764 0
1646054 757
1646120 0
1646149 765
1646172 193
1646209 0
1646223 0
1646278 0
1646501 0
1646543 0
1646626 3
1646729 62
1646799 0
1646928 123
1647082 1
1647088 0
1647289 0
1647358 0
1647398 0
1647401 0
1647410 0
1647421 0
1647437 0
1647439 0
1647479 0
1647485 0
1647495 0
1647519 0
1647532 0
1647540 0
1647545 0
1647561 0
1647564 0
1647582 0
1647609 0
1647613 0
1647655 0
1647724 0
1647733 0
1647737 0
1647863 0
1647957 0
1647981 2
1648035 0
1648093 0
1648159 0
1648162 0
1648240 0
1648276 0
1648295 0
1648336 0
1648351 0
1648392 0
1648456 0
1648488 0
1648511 0
1648515 0
1648573 0
1648648 0
1648708 0
1648762 0
1648792 1
1648801 0
1648837 1
1648903 0
1648936 0
1649026 0
1649197 0
1649274 0
1649296 0
1649302 0
1649380 0
1649473 0
1649702 0
1649737 1
1649739 0
1649788 0
1649881 0
1649922 0
1649942 0
1649997 0
1650222 0
1650303 0
1650305 0
1650546 0
1650563 1
1650643 0
1650733 0
1650875 0
1650899 0
1650922 0
1650998 0
1651206 0
1651301 0
1651343 0
1651361 1
1651376 0
1651454 0
1651484 0
1651611 0
1651740 0
1651768 0
1651839 0
1651974 0
1652016 0
1652213 0
1652247 0
1652266 0
1652334 0
1652366 0
1652412 0
1652464 0
1652593 0
1652697 1
1652792 0
1652816 0
1652867 1
1652951 0
1653009 0
1653105 1
1653140 1
1653226 0
1653342 0
1653626 1
1653797 1179
1653905 249
1653932 706
1653968 0
1654039 293
1654166 732
1654196 787
1654211 71
1654268 0
1654391 22
1654397 84
1654421 0
1654491 841
1654556 1043
1654584 228
1654661 1
1654720 0
1654751 625
1654782 0
1654799 659
1654811 1733
1654890 347
1655087 1218
1655147 246
1655327 0
1655414 840
1655442 139
1655492 972
1655567 266
1655577 230
1655610 740
1655707 0
1655868 396
1655902 37
1655912 4
1656139 183
1656419 39
1656462 53
1656537 270
1656646 0
1656700 0
1656745 1810
1656757 915
1656762 1
1656798 0
1656820 182
1656828 0
1656871 0
1656912 16
1656985 392
1657066 0
1657117 72
1657164 12
1657176 759
1657504 2
1657535 766
1657633 582
1657675 2
1657758 0
1657799 24
1657982 0
1658012 453
1658168 108
1658176 228
1658268 0
1658284 5
1658665 866
1658689 212
1658890 0
1658934 18
1658969 0
1659007 84
1659049 48
1659097 794
1659295 1858
1659324 12
1659375 351
1659442 0
1659685 48
1659799 11
1659858 135
1659926 0
1659940 449
1660057 223
1660097 477
1660203 218
1660210 278
1660227 0
1660267 32
1660364 68
1660376 454
1660394 713
1660405 430
1660464 1046
1660618 1208
1660667 0
1660748 0
1660766 2
1660821 59
1660835 0
1660857 0
1661019 0
1661058 0
1661098 1
1661135 0
1661170 1
1661243 0
1661297 0
1661354 30
1661397 0
1661418 0
1661468 0
1661688 0
1661752 0
1661841 0
1661848 0
1661859 0
1662147 0
1662243 0
1662258 0
1662287 16
1662304 1
1662347 604
1662352 56
1662376 0
1662435 428
1662452 0
1662486 37
1662494 401
1662686 0
1662750 26
1662769 1
1662793 0
1662986 843
1663006 0
1663119 0
1663125 0
1663230 29
1663246 0
1663270 0
1663273 0
1663382 0
1663394 0
1663418 0
1663545 0
1663591 0
1663636 0
1663654 0
1663697 0
1663699 0
1663719 0
1663730 0
1663804 0
1663837 0
1663978 0
1663996 1
1664083 0
1664156 0
1664177 1
1664242 0
1664272 0
1664297 0
1664328 0
1664357 0
1664419 0
1664431 0
1664452 1
1664476 0
1664479 0
1664586 0
1664808 1
1664866 0
1664872 0
1664964 0
1664980 0
1665037 0
1665077 0
1665088 0
1665202 0
1665339 1
1665454 0
1665493 0
1665500 0
1665583 0
1665604 0
1665771 0
1665811 0
1665839 0
1665934 0
1665950 0
1665973 0
1665982 0
1666040 0
1666108 0
1666114 8
1666169 224
1666180 139
1666216 0
1666249 0
1666456 2
1666492 0
1666504 0
1666516 1
1666762 63
1666776 545
1666799 0
1666850 105
1666860 91
1666881 0
1666891 0
1666908 0
1666973 159
1667081 0
1667100 0
1667211 0
1667295 0
1667359 0
1667383 0
1667442 0
1667522 0
1667541 0
1667846 0
1667898 1
1667946 0
1668001 0
1668022 0
1668061 0
1668154 0
1668190 0
1668205 0
1668262 5
1668276 0
1668295 0
1668382 67
1668394 0
1668403 302
1668406 280
1668582 0
1668758 462
1668797 310
1668890 225
1668941 1162
1668998 46
1669031 1798
1669126 1108
1669139 113
1669203 551
1669322 0
1669441 0
1669637 0
1669783 0
1669853 0
1669860 0
1669907 0
1669940 0
1669945 0
1669954 2
1670013 0
1670051 1
1670201 1
1670267 0
1670567 0
1670605 0
1671213 0
1671278 0
1671312 2
1671317 0
1671376 418
1671408 0
1671438 0
1671473 0
1671597 0
1671806 0
1671879 0
1671895 0
1672052 0
1672118 0
1672211 0
1672247 1
1672274 0
1672347 0
1672382 1089
1672416 360
1672458 21
1672545 0
1672587 0
1672593 40
1672623 3
1672657 4
1672833 0
1672883 1794
1673115 420
1673202 2047
1673212 1530
1673216 1134
1673226 348
1673244 20
1673255 894
1673341 0
1673383 130
1673397 10
1673428 411
1673480 0
1673499 0
1673663 0
1673711 0
1673846 0
1673852 0
1673896 0
1673992 0
1674006 0
1674054 0
1674130 0
1674132 0
1674171 0
1674237 0
1674284 0
1674538 0
1674574 0
1674580 2
1674673 0
1674745 0
1674780 0
1674976 1
1675009 0
1675097 1
1675149 0
1675168 1
1675187 0
1675236 0
1675244 0
1675263 0
1675267 0
1675280 0
1675344 0
1675362 0
1675420 1
1675434 0
1675575 0
1675593 0
1675626 0
1675697 0
1675775 0
1675813 0
1675839 1
1675885 0
1675914 0
1675922 0
1675924 0
1676012 0
1676304 680
1676366 1041
1676387 677
1676420 1841
1676492 0
1676762 1500
1676797 137
1676847 0
1676896 154
1676929 0
1676934 283
1676964 114
1677053 499
1677204 282
1677373 1255
1677523 218
1677525 516
1677531 245
1677676 169
1677709 734
1677724 729
1677987 0
1678004 44
1678135 1444
1678222 50
1678228 558
1678274 1615
1678443 386
1678473 815
1678487 0
1678540 1564
1678579 1877
1678586 0
1678641 69
1678652 294
1678786 3520
1678836 517
1678906 3952
1678930 2017
1679014 133
1679060 34
1679103 554
1679106 18
1679190 1046
1679216 787
1679280 0
1679316 0
1679400 0
1679431 0
1679433 237
1679468 0
1679481 0
1679526 0
1679529 0
1679541 0
1679557 0
1679622 0
1679624 0
1679642 322
1679684 0
1679719 98
1679746 0
1679763 0
1679772 9
1679774 106
1679812 0
1679870 89
1679877 0
1679885 38
1679908 125
1679956 0
1680002 268
1680037 110
1680068 0
1680092 0
1680156 39
1680160 0
1680189 0
1680227 0
1680242 0
1680283 275
1680342 0
1680498 1987
1680507 232
1680595 1
1680669 357
1680718 1271
1680721 282
1680840 180
1680930 276
1680948 1423
1680964 1628
1680988 46
1681004 102
1681015 0
1681038 438
1681065 916
1681130 815
1681206 164
1681242 245
1681272 357
1681287 666
1681307 365
1681322 1561
1681348 0
1681354 0
1681464 4127
1681622 326
1681630 0
1681658 550
1681738 1123
1681838 0
1681844 35
1681921 0
1681979 0
1681996 3341
1682059 1673
1682061 243
1682080 146
1682086 0
1682089 1741
1682093 95
1682130 17
1682170 0
1682188 117
1682249 248
1682294 0
1682331 1068
1682580 499
1682622 0
1682892 319
1683007 341
1683088 0
1683277 775
1683507 0
1683567 273
1683613 0
1683825 0
1683885 1437
1684002 0
1684055 2
1684131 215
1684186 430
1684188 685
1684227 35
1684275 0
1684287 1077
1684317 0
1684356 0
1684425 216
1684584 74
1684680 1622
1684686 1207
1684731 0
1684779 121
1684824 0
1684848 174
1684903 0
1684937 0
1685030 1
1685271 662
1685274 1725
1685460 674
1685575 0
1685648 671
1685727 1408
1685753 51
1685769 525
1685818 603
1686150 1123
1686243 901
1686255 0
1686290 0
1686297 1
1686385 0
1686396 0
1686440 0
1686466 316
1686496 183
1686502 1
1686597 837
1686615 138
1686712 1
1686756 0
1686807 67
1686874 69
1687207 45
1687247 452
1687568 1976
1687857 0
1687866 119
1687870 52
1687875 1
1687882 241
1687886 8
1687890 399
1687928 1510
1688106 381
1688265 1275
1688286 0
1688463 29
1688642 1440
1688718 1135
1688776 166
1688823 1685
1688860 1652
1688932 0
1688944 0
1688961 0
1688969 0
1689126 743
1689171 301
1689201 186
1689228 30
1689241 358
1689304 476
1689345 335
1689376 452
1689415 909
1689484 0
1689540 22
1689565 229
1689619 1553
1689662 292
1689694 0
1689711 7
1689721 969
1689739 395
1689751 832
1689833 3
1689847 7
1689868 377
1689958 1149
1689988 424
1690097 195
1690114 185
1690166 474
1690221 410
1690330 1417
1690367 0
1690377 274
1690400 1990
1690427 523
1690620 1052
1690675 105
1690689 153
1690801 1526
1690817 279
1690822 10
1690866 198
1690873 838
1690877 3303
1690892 2917
1690907 123
1691037 10
1691154 282
1691165 3
1691196 8
1691199 3028
1691261 0
1691305 0
1691336 0
1691340 106
1691398 0
1691408 0
1691427 0
1691456 0
1691464 28
1691470 0
1691475 0
1691506 0
1691520 0
1691534 0
1691554 0
1691557 0
1691579 1
1691640 1
1691679 0
1691696 0
1691700 0
1691722 0
1691735 0
1691743 0
1691756 0
1691769 0
1691880 0
1691886 169
1691900 663
1691916 0
1691946 0
1691959 0
1691969 0
1692019 269
1692026 0
1692042 0
1692109 201
1692126 0
1692140 0
1692152 0
1692173 0
1692191 0
1692210 0
1692295 0
1692312 139
1692315 325
1692336 32
1692362 1
1692386 363
1692402 881
1692406 343
1692468 600
1692521 0
1692534 99
1692565 0
1692612 147
1692634 0
1692648 1
1692664 0
1692667 0
1692691 0
1692709 33
1692735 0
1692767 0
1692775 0
1692798 0
1692810 0
1692849 0
1692870 0
1692922 0
1692997 0
1693025 0
1693038 0
1693073 0
1693079 0
1693211 0
1693224 7
1693227 0
1693273 0
1693286 0
1693319 124
1693368 0
1693398 0
1693403 287
1693410 76
1693423 0
1693450 0
1693467 0
1693517 0
1693541 0
1693553 0
1693560 128
1693582 0
1693584 0
1693617 0
1693626 0
1693634 0
1693700 305
1693715 6
1693725 0
1693760 0
1693767 0
1693782 0
1693837 1
1693845 0
1693875 202
1693889 0
1693900 0
1693919 0
1693961 0
1693975 0
1693991 210
1694050 1
1694086 5
1694138 591
1694174 126
1694191 466
1694193 1549
1694245 361
1694248 549
1694255 1373
1694258 165
1694345 0
1694356 9
1694370 0
1694407 324
1694422 1
1694438 0
1694463 65
1694465 39
1694546 439
1694651 1021
1694750 1281
1694794 808
1694835 56
1694883 0
1694897 288
1694908 598
1694929 1738
1694983 1278
1695027 65
1695086 94
1695110 358
1695242 0
1695255 0
1695274 2
1695284 166
1695335 1455
1695337 13
1695339 627
1695371 0
1695412 22
1695422 239
1695458 46
1695461 0
1695476 0
1695484 0
1695494 0
1695532 0
1695572 0
1695586 0
1695643 0
1695660 152
1695675 0
1695688 0
1695699 0
1695732 1
1695800 0
1695834 0
1695867 0
1695888 0
1695891 0
1695929 0
1695957 0
1695977 0
1695986 0
1696016 0
1696039 0
1696058 74
1696061 0
1696094 0
1696110 0
1696210 0
1696227 198
1696229 138
1696246 0
1696294 0
1696340 8
1696366 257
1696370 40
1696378 192
1696388 6
1696399 130
1696528 370
1696531 43
1696626 118
1696628 58
1696718 230
1696722 46
1696740 115
1696749 0
1696774 0
1696828 0
1696830 20
1696839 0
1696848 291
1696862 0
1696873 2102
1696902 0
1696929 2
1696988 0
1696995 0
1697026 0
1697034 0
1697054 0
1697069 0
1697100 0
1697151 24
1697162 0
1697216 1036
1697258 0
1697267 0
1697317 0
1697319 0
1697334 98
1697373 0
1697387 0
1697391 0
1697439 0
1697444 0
1697451 0
1697504 0
1697511 0
1697591 0
1697607 0
1697609 1
1697625 0
1697644 0
1697741 193
1697761 96
1697770 0
1697817 167
1697849 181
1697881 0
1697889 0
1697933 0
1697983 948
1698007 116
1698030 144
1698051 300
1698096 214
1698105 271
1698161 2
1698208 312
1698252 113
1698266 1095
1698269 1685
1698331 164
1698338 106
1698363 1603
1698375 336
1698485 256
1698521 236
1698555 389
1698558 2917
1698628 1
1698662 798
1698668 293
1698735 1265
1698748 0
1698817 689
1698895 0
1698925 0
1698989 79
1699056 1526
1699073 0
1699202 1457
1699217 0
1699230 96
1699274 104
1699290 1200
1699295 386
1699335 2
1699346 58
1699359 2129
1699404 796
1699429 746
1699466 299
1699497 15
1699515 2999
1699685 127
1699726 782
1699796 2540
1699826 435
1699911 496
1699919 0
1699938 811
1699952 0
1699968 1875
1699992 0
1700004 0
1700078 382
1700091 0
1700153 0
1700157 850
1700163 226
1700185 291
1700226 79
1700229 0
1700274 0
1700325 6
1700423 18
1700580 0
1700663 0
1700692 0
1700713 217
1700717 0
1700725 4
1700742 0
1700805 144
1700853 61
1700927 2
1700955 0
1700997 61
1701040 986
1701051 0
1701080 1
1701091 1659
1701149 830
1701158 420
1701178 0
1701235 558
1701267 828
1701298 1823
1701360 0
1701381 234
1701442 297
1701454 1069
1701473 2
1701494 690
1701596 715
1701612 0
1701662 766
1701672 57
1701698 1254
1701731 303
1701811 257
1701895 21
1702028 1
1702058 170
1702100 176
1702293 24
1702333 4038
1702379 2488
1702383 119
1702441 0
1702722 34
1702863 235
1702937 142
1702999 4
1703009 2941
1703012 745
1703119 744
1703149 565
1703212 1350
1703254 1075
1703320 2007
1703449 394
1703515 235
1703530 0
1703548 796
1703554 31
1703572 122
1703584 0
1703601 0
1703694 0
1703710 1541
1703712 415
1703746 1
1703758 856
1703890 463
1703911 344
1704141 0
1704181 0
1704345 55
1704453 3
1704528 0
1704621 0
1704684 3
1704789 0
1704886 0
1704891 1
1704893 0
1704964 77
1705029 0
1705118 1
1705214 793
1705454 15
1705479 91
1705525 0
1705643 39
1705699 32
1705808 0
1705853 229
1705859 0
1705876 32
1705880 861
1705891 250
1705913 0
1706035 159
1706053 0
1706093 92
1706188 93
1706269 0
1706290 0
1706381 38
1706411 11
1706441 69
1706476 0
1706501 0
1706566 1
1706606 597
1706644 7
1706676 261
1706724 334
1706771 49
1706869 0
1706878 103
1706992 336
1707047 0
1707069 131
1707093 338
1707118 0
1707201 343
1707279 0
1707314 0
1707386 61
1707407 0
1707455 0
1707493 0
1707914 93
1707977 16
1708016 130
1708034 17
1708147 0
1708216 122
1708238 0
1708265 307
1708355 0
1708367 652
1708478 780
1708571 146
1708643 403
1708663 303
1708665 926
1708753 0
1708781 0
1708788 0
1708793 0
1708804 1
1708829 0
1708835 1
1708854 18
1708857 696
1709022 0
1709064 340
1709199 120
1709205 0
1709211 0
1709226 0
1709256 0
1709299 50
1709495 215
1709505 0
1709527 0
1709550 2
1709589 18
1709612 48
1709626 189
1709672 0
1709697 61
1709719 0
1709754 360
1709937 147
1709948 755
1710076 1
1710090 0
1710149 152
1710243 2934
1710247 40
1710470 0
1710601 947
1710682 6
1710689 85
1710695 0
1710701 3
1710713 0
1710813 264
1710897 70
1710986 0
1711033 738
1711049 319
1711064 1381
1711167 1438
1711175 534
1711187 1
1711277 6
1711304 1107
1711338 121
1711343 460
1711397 1487
1711505 70
1711523 528
1711554 418
1711562 861
1711625 1167
1711645 529
1711661 298
1711734 881
1711881 1177
1711941 104
1711964 267
1712006 0
1712035 0
1712044 3287
1712066 2368
1712076 289
1712096 483
1712160 440
1712234 1246
1712295 697
1712382 0
1712389 1
1712438 1
1712440 620
1712454 0
1712471 650
1712504 0
1712530 2
1712538 0
1712544 0
1712637 0
1712692 66
1712805 105
1712812 739
1712821 111
1712868 0
1712898 0
1712908 5
1712911 176
1712920 302
1712971 48
1713002 310
1713077 794
1713108 0
1713147 435
1713191 1423
1713287 185
1713298 17
1713320 459
1713322 2408
1713359 1251
1713439 52
1713553 0
1713588 0
1713715 427
1713741 0
1713828 257
1714018 5
1714051 1527
1714106 292
1714231 542
1714254 730
1714262 186
1714301 602
1714321 414
1714374 1373
1714392 0
1714437 234
1714457 46
1714828 206
1714871 231
1714873 296
1714920 84
1714943 1
1714946 116
1714991 0
1715015 0
1715021 136
1715034 0
1715054 1337
1715061 0
1715063 4
1715108 0
1715113 0
1715143 0
1715154 2
1715157 0
1715167 0
1715201 0
1715224 0
1715257 118
1715316 164
1715585 472
1715667 569
1715696 0
1715788 5
1715821 984
1715904 1568
1715981 141
1716023 803
1716224 1370
1716348 166
1716396 563
1716774 1660
1716783 0
1716791 0
1716807 823
1716841 156
1716966 116
1717262 0
1717308 1
1717567 0
1717617 0
1717623 1047
1717660 0
1717669 44
1717687 1
1717722 0
1717804 613
1717919 1402
1717923 460
1717968 630
1718028 0
1718085 54
1718100 321
1718146 699
1718181 498
1718197 816
1718211 1331
1718364 0
1718430 145
1718593 477
1718644 367
1718667 0
1718676 278
1718747 0
1718882 3
1719065 302
1719128 0
1719218 0
1719309 0
1719335 0
1719460 314
1719473 0
1719718 2
1719789 0
1719852 517
1719866 210
1719968 0
1720020 43
1720046 33
1720074 11
1720119 130
1720146 369
1720151 98
1720192 614
1720245 403
1720321 0
1720378 0
1720407 0
1720425 1
1720521 0
1720552 0
1720572 0
1720581 126
1720599 159
1720631 4
1720653 1
1720718 0
1720724 48
1720757 61
1720800 0
1720936 226
1720971 170
1721088 0
1721141 38
1721210 0
1721306 26
1721365 174
1721444 3
1721509 0
1721555 396
1721561 1145
1721614 0
1721684 772
1721687 100
1721717 771
1721800 493
1721903 2
1721964 299
1722243 17
1722281 141
1722287 279
1722308 0
1722471 0
1722480 0
1722516 307
1722617 22
1722675 0
1722780 757
1722937 0
1722956 200
1723076 26
1723110 1374
1723257 4
1723305 307
1723367 258
1723374 1693
1723417 0
1723425 1391
1723472 78
1723533 257
1723587 949
1723650 0
1723767 631
1724001 267
1724131 209
1724141 15
1724226 644
1724325 371
1724445 853
1724491 190
1724576 366
1724722 0
1724860 243
1724967 0
1724991 2608
1725043 56
1725111 115
1725143 327
1725189 1042
1725221 0
1725381 1631
1725385 1070
1725404 631
1725434 649
1725558 182
1725698 136
1725709 19
1725804 64
1725840 350
1725993 0
1726034 1099
1726062 9
1726065 1199
1726077 620
1726113 374
1726116 298
1726205 320
1726268 260
1726414 0
1726535 0
1726542 3
1726703 0
1726809 0
1726874 0
1726920 582
1727044 0
1727142 508
1727197 0
1727394 417
1727396 442
1727415 0
1727473 0
1727511 0
1727548 1
1727591 0
1727772 89
1727786 0
1727818 0
1727836 0
1727863 312
1727867 97
1727901 1
1727949 0
1727981 88
1727987 163
1727991 0
1727998 0
1728050 1
1728116 0
1728169 0
1728177 5
1728228 253
1728231 1
1728346 958
1728359 212
1728367 78
1728379 0
1728403 92
1728433 0
1728459 52
1728513 5
1728538 0
1728554 102
1728556 1006
1728579 0
1728650 0
1728653 0
1728672 18
1728674 0
1728677 39
1728755 27
1728792 120
1728796 194
1728829 0
1728888 304
1728929 133
1729023 738
1729078 0
1729166 2
1729193 312
1729265 961
1729285 1277
1729364 386
1729484 145
1729490 489
1729574 196
1729583 0
1729634 248
1729701 187
1729724 313
1729762 96
1729810 17
1729824 486
1729947 0
1729999 0
1730015 0
1730024 150
1730026 0
1730044 0
1730174 69
1730193 847
1730196 294
1730226 556
1730280 229
1730296 42
1730350 304
1730424 0
1730470 0
1730501 0
1730525 366
1730529 481
1730539 507
1730642 0
1730664 198
1730692 107
1730756 1
1730918 354
1730967 834
1731031 0
1731114 183
1731221 29
1731246 0
1731288 0
1731321 1
1731361 0
1731372 35
1731392 0
1731404 0
1731439 0
1731473 34
1731482 1
1731520 646
1731554 5
1731638 0
1731650 1
1731675 0
1731694 0
1731707 13
1731730 9
1731775 9
1731784 314
1731790 20
1731878 0
1731890 0
1732181 0
1732187 0
1732307 66
1732321 0
1732357 0
1732419 187
1732452 0
1732548 1061
1732597 0
1732707 0
1732774 0
1732791 966
1732897 0
1732931 0
1732939 0
1733054 108
1733117 0
1733129 244
1733187 0
1733261 69
1733378 988
1733441 17
1733557 374
1733562 0
1733567 0
1733570 0
1733580 0
1733590 0
1733597 51
1733653 3409
1733735 519
1733796 0
1733826 523
1733849 0
1733878 11
1733922 18
1733994 34
1734115 0
1734442 0
1734615 188
1734745 0
1734822 3
1734890 0
1734902 106
1734908 21
1735009 20
1735035 65
1735047 0
1735084 561
1735095 198
1735112 0
1735154 71
1735244 371
1735291 0
1735300 42
1735320 0
1735347 112
1735427 281
1735442 9
1735486 687
1735509 0
1735521 308
1735534 228
1735544 236
1735602 8
1735631 147
1735704 6
1735722 134
1735739 354
1735799 1
1735892 0
1735922 1961
1735964 39
1736001 614
1736004 98
1736010 1114
1736168 287
1736210 247
1736278 53
1736340 0
1736349 252
1736420 148
1736527 0
1736534 0
1736594 0
1736654 0
1736663 0
1736699 0
1736720 0
1736744 0
1736752 0
1736762 0
1736869 0
1736912 0
1736933 0
1736937 0
1736975 0
1736996 0
1737050 0
1737059 0
1737074 0
1737134 0
1737159 0
1737204 0
1737215 0
1737273 0
1737290 0
1737294 0
1737324 0
1737350 0
1737392 0
1737422 0
1737440 0
1737474 0
1737489 0
1737520 1
1737533 0
1737571 0
1737629 0
1737737 0
1737749 0
1737772 1
1737785 0
1737846 0
1737866 1
1737944 0
1737952 0
1737966 0
1737989 0
1738007 0
1738044 0
1738070 0
1738117 1
1738178 0
1738193 0
1738229 0
1738253 1
1738280 0
1738397 0
1738407 2
1738553 0
1738571 0
1738588 1
1738625 0
1738627 0
1738682 0
1738687 0
1738735 0
1738742 0
1738800 0
1738863 1
1739016 0
1739034 0
1739107 0
1739147 0
1739181 0
1739250 0
1739303 0
1739452 0
1739566 0
1739625 0
1739665 124
1739708 0
1739736 0
1739800 365
1739810 0
1739818 0
1739828 230
1739979 28
1739994 742
1740081 230
1740103 180
1740337 0
1740382 0
1740493 472
1740715 421
1740739 5
1740762 0
1740791 177
1740936 12
1741173 176
1741186 1138
1741269 518
1741305 918
1741348 87
1741382 47
1741543 256
1741597 2136
1741710 355
1741859 0
1741867 251
1741904 90
1741971 0
1742028 457
1742091 144
1742135 360
1742218 0
1742227 0
1742315 46
1742401 0
1742441 0
1742474 0
1742508 0
1742578 0
1742737 0
1742797 0
1742827 0
1743075 0
1743097 0
1743205 0
1743284 0
1743307 0
1743334 0
1743355 0
1743474 0
1743481 0
1743604 0
1743623 0
1743721 0
1743746 0
1743752 1
1743845 350
1743866 83
1743956 492
1743998 17
1744064 44
1744083 29
1744184 3
1744249 138
1744305 0
1744382 0
1744390 1
1744578 112
1744620 42
1744622 122
1744692 127
1744711 177
1744739 230
1744790 79
1744828 3
1744872 0
1744894 26
1744903 72
1744974 0
1745003 1284
1745006 1016
1745056 1790
1745080 1407
1745151 0
1745163 679
1745353 1696
1745391 1254
1745404 862
1745520 55
1745538 173
1745562 734
1745627 1162
1745682 2226
1745782 187
1745814 440
1745959 72
1745963 1986
1746206 556
1746303 0
1746339 991
1746452 153
1746550 1014
1746552 1359
1746562 314
1746570 18
1746662 1
1746771 0
1746794 1424
1746959 0
1746970 1041
1747070 292
1747144 0
1747154 158
1747183 1
1747386 220
1747459 354
1747599 682
1747616 1473
1747618 495
1747624 0
1747631 32
1747679 422
1747693 56
1747748 0
1747865 0
1747916 0
1748006 0
1748264 0
1748378 0
1748480 0
1748483 1
1748579 0
1748714 0
1748732 0
1748771 0
1748801 0
1748820 0
1748867 1
1748962 0
1749002 0
1749101 0
1749212 0
1749261 0
1749272 0
1749416 0
1749520 0
1749566 0
1749679 0
1749689 0
1749728 0
1749766 0
1749815 0
1749830 0
1749872 0
1749897 0
1750034 0
1750064 0
1750079 0
1750091 0
1750106 0
1750118 0
1750153 0
1750172 0
1750268 0
1750300 0
1750364 0
1750635 0
1750658 0
1750886 0
1750895 0
1751246 1074
1751298 0
1751337 1
1751446 0
1751462 0
1751517 900
1751545 0
1751584 0
1751614 0
1751619 160
1751663 0
1751748 3
1751809 4
1751821 788
1751833 26
1751917 0
1752001 0
1752007 0
1752115 1
1752139 0
1752142 8
1752178 0
1752203 391
1752211 1
1752268 147
1752295 258
1752349 0
1752364 48
1752433 156
1752460 1
1752469 0
1752478 462
1752480 2105
1752508 749
1752510 830
1752529 0
1752600 632
1752610 169
1752640 2
1752679 0
1752873 0
1752915 1527
1753052 0
1753119 516
1753406 178
1753441 622
1753451 103
1753552 2732
1753578 0
1753685 0
1753701 0
1753726 70
1753825 163
1753876 340
1753906 378
1753954 1368
1754046 178
1754098 1811
1754127 393
1754196 1306
1754289 1384
1754411 557
1754528 1695
1754675 189
1754776 144
1754817 984
1754850 0
1754902 667
1754924 1
1754940 1
1755081 1193
1755083 667
1755126 442
1755229 0
1755262 0
1755298 1055
1755342 639
1755366 24
1755393 634
1755439 0
1755501 0
1755527 0
1755549 4
1755574 0
1755649 162
1755730 0
1755737 883
1755820 559
1755933 0
1755942 180
1755969 0
1755979 0
1755989 240
1755992 98
1756000 78
1756076 202
1756105 294
1756147 218
1756171 0
1756213 0
1756294 1709
1756428 0
1756522 836
1756526 3409
1756630 23
1756693 0
1756713 379
1756892 1771
1757014 598
1757090 785
1757124 0
1757255 480
1757276 189
1757388 20
1757404 0
1757437 2568
1757452 214
1757537 41
1757585 45
1757607 141
1757707 0
1757748 0
1757795 189
1757889 0
1757995 0
1758116 805
1758134 1042
1758151 0
1758180 55
1758196 0
1758273 54
1758348 54
1758371 132
1758458 0
1758464 819
1758476 365
1758517 0
1758558 526
1758596 0
1758611 97
1758615 314
1758666 151
1758686 73
1758723 228
1758732 0
1758740 198
1758766 0
1758795 0
1758797 14
1758829 1
1758911 0
1758984 10
1758990 0
1759039 1
1759081 132
1759085 331
1759345 105
1759376 25
1759390 438
1759421 707
1759430 893
1759468 0
1759507 437
1759555 1056
1759611 504
1759623 0
1759629 62
1759681 575
1759685 196
1759831 69
1759881 1707
1759900 0
1759918 1
1759972 685
1760116 712
1760184 833
1760205 484
1760229 191
1760286 410
1760299 646
1760331 46
1760371 315
1760417 13
1760473 0
1760502 1040
1760724 545
1760778 21
1760873 0
1760923 1708
1760927 1465
1760964 0
1760969 0
1760979 0
1760996 674
1761001 645
1761019 167
1761032 338
1761070 228
1761085 773
1761108 4
1761118 48
1761168 2
1761248 0
1761401 1040
1761417 330
1761490 0
1761498 486
1761574 804
1761651 0
1761656 156
1761687 329
1761714 0
1761727 0
1761738 0
1761818 0
1761856 1
1761904 0
1761953 696
1761957 907
1761978 1651
1762059 757
1762130 114
1762193 1
1762260 25
1762311 600
1762333 0
1762373 1
1762475 0
1762485 119
1762539 114
1762541 267
1762664 1929
1762854 208
1762925 0
1762935 73
1762965 122
1763010 2355
1763012 1483
1763102 0
1763139 0
1763187 6
1763247 6
1763319 438
1763328 227
1763391 1
1763403 0
1763477 0
1763522 0
1763547 0
1763584 0
1763620 1
1763622 0
1763627 0
1763638 0
1763725 0
1763761 1
1763765 0
1763806 0
1763851 0
1763909 0
1763954 0
1764046 0
1764205 0
1764215 0
1764289 0
1764418 0
1764466 0
1764559 0
1764603 0
1764629 2
1764700 0
1764706 0
1764715 325
1764758 0
1764769 25
1764867 0
1765012 473
1765049 165
1765086 645
1765151 185
1765221 11
1765225 47
1765280 20
1765311 2
1765353 0
1765424 0
1765437 0
1765445 83
1765459 0
1765468 0
1765593 0
1765603 407
1765668 0
1765819 0
1765906 65
1765908 0
1765962 1
1766019 282
1766094 476
1766112 0
1766130 20
1766163 1253
1766166 478
1766186 0
1766194 0
1766241 1
1766461 174
1766463 105
1766497 0
1766538 225
1766559 1636
1766664 2
1766682 9
1766700 71
1766775 1
1766841 1
1766975 0
1766999 124
1767003 10
1767009 0
1767077 27
1767125 323
1767249 0
1767258 0
1767385 32
1767455 0
1767496 0
1767559 0
1767570 0
1767599 0
1767778 0
1768123 0
1768130 107
1768182 0
1768281 0
1768303 0
1768315 0
1768427 157
1768480 4
1768551 0
1768570 0
1768605 0
1768684 0
1768701 426
1768843 0
1768879 13
1769010 0
1769037 277
1769068 1
1769196 0
1769205 19
1769260 2
1769305 126
1769316 3
1769335 0
1769407 0
1769417 0
1769432 64
1769447 0
1769475 0
1769499 0
1769534 71
1769563 0
1769637 260
1769666 0
1769765 0
1769871 0
1769916 229
1769935 0
1769953 0
1770011 409
1770109 0
1770163 245
1770215 0
1770247 252
1770288 64
1770313 0
1770334 440
1770382 0
1770556 0
1770620 0
1770637 1358
1770667 40
1770670 661
1770739 0
1770807 0
1770838 1349
1770874 1
1770883 0
1770921 189
1771009 120
1771034 255
1771075 8
1771080 0
1771093 1770
1771117 277
1771157 619
1771219 647
1771225 906
1771270 467
1771348 0
1771378 2301
1771393 144
1771452 2863
1771510 784
1771528 28
1771554 68
1771612 293
1771634 803
1771701 11
1771731 0
1771778 0
1771792 111
1771804 3
1771954 0
1772013 2
1772076 0
1772139 0
1772149 0
1772205 3
1772319 0
1772469 222
1772554 0
1772673 0
1772678 0
1772709 0
1772726 0
1772778 41
1772817 0
1772826 0
1772864 0
1772899 0
1772960 0
1773020 70
1773141 133
1773144 0
1773159 0
1773183 4
1773215 21
1773240 0
1773279 4
1773315 102
1773337 129
1773384 2
1773400 0
1773420 10
1773423 205
1773479 184
1773563 0
1773565 69
1773605 53
1773650 1
1773738 1
1773751 572
1773766 0
1773840 1235
1773845 0
1773929 176
1774136 3
1774214 183
1774216 111
1774247 457
1774304 292
1774333 0
1774349 7
1774355 636
1774401 0
1774505 255
1774628 80
1774706 4
1774722 0
1774758 862
1774792 0
1774861 0
1774870 749
1774890 0
1774897 0
1774957 1940
1775038 489
1775044 3115
1775047 2462
1775064 12
1775129 1042
1775154 536
1775163 648
1775169 382
1775174 4363
1775178 800
1775196 0
1775211 737
1775244 0
1775349 52
1775378 421
1775464 1023
1775630 0
1775803 97
1775860 102
1775883 136
1775974 91
1775986 312
1776075 714
1776097 28
1776130 489
1776256 390
1776462 0
1776610 468
1776625 1587
1776627 684
1776689 801
1776849 168
1776941 1
1777029 1116
1777362 489
1777369 216
1777375 272
1777760 45
1778060 0
1778428 1264
1778574 0
1778624 2
1779034 0
1779099 1
1779230 0
1779354 0
1779778 185
1779804 4
1779912 27
1779936 840
1779980 0
1780014 173
1780239 0
1780271 159
1780438 18
1780506 122
1780540 10
1780608 0
1780635 0
1780640 0
1780644 0
1780651 0
1780907 0
1781052 0
1781117 0
1781283 0
1781346 0
1781634 0
1781868 0
1782029 11
1782064 354
1782084 0
1782125 1
1782166 0
1782183 0
1782195 1
1782291 4
1782394 1
1782529 176
1782599 60
1782621 19
1782670 0
1782739 105
1782937 0
1782981 0
1783002 8
1783129 620
1783248 0
1783253 17
1783257 0
1783350 402
1783385 354
1783451 19
1783479 591
1783635 1384
1783674 0
1783691 123
1783783 2310
1783820 13
1783920 784
1783957 95
1783999 0
1784009 68
1784117 10
1784198 46
1784243 1002
1784333 0
1784368 0
1784372 0
1784429 0
1784431 1
1784440 1
1784454 114
1784489 408
1784498 487
1784530 0
1784576 2
1784626 0
1784673 586
1784676 60
1784731 243
1784753 23
1784791 0
1784807 2
1784905 0
1784946 0
1784968 165
1784994 5
1785070 0
1785112 0
1785118 0
1785206 144
1785221 0
1785262 267
1785270 1
1785304 22
1785307 202
1785410 0
1785424 112
1785532 0
1785550 6
1785622 0
1785770 59
1785781 0
1785788 26
1785884 99
1785896 0
1785937 391
1785996 0
1786038 0
1786211 25
1786223 1
1786410 516
1786496 0
1786515 3083
1786573 0
1786585 43
1786592 0
1786614 40
1786705 101
1786734 241
1786825 341
1786887 0
1786916 0
1786947 1
1786974 0
1787132 0
1787219 1
1787252 53
1787309 1
1787360 30
1787403 502
1787514 354
1787574 322
1787598 0
1787790 207
1787803 2255
1787805 1915
1787813 522
1787857 320
1787952 46
1788015 145
1788137 80
1788209 3
1788318 833
1788366 27
1788404 171
1788471 49
1788493 1030
1788498 0
1788543 0
1788691 1
1788768 0
1788784 530
1788826 51
1788847 55
1788891 26
1789158 0
1789198 0
1789206 0
1789225 0
1789296 0
1789321 0
1789345 2
1789507 0
1789591 1
1789687 0
1789824 0
1789831 1
1789847 0
1789886 470
1789898 610
1789902 123
1789967 132
1790012 670
1790037 443
1790123 780
1790188 0
1790193 189
1790278 37
1790426 176
1790609 519
1790771 0
1790827 667
1790909 221
1791060 0
1791083 471
1791134 0
1791241 1196
1791296 957
1791331 465
1791385 309
1791394 838
1791414 51
1791765 5
1791806 2746
1791969 37
1792026 1642
1792117 624
1792119 254
1792164 0
1792196 1064
1792233 111
1792329 531
1792376 0
1792476 0
1792626 0
1792651 11
1792653 5
1792695 0
1792721 0
1792744 0
1792859 2
1792944 11
1793066 3
1793079 0
1793130 0
1793214 0
1793226 0
1793267 0
1793273 0
1793364 50
1793409 4
1793490 4
1793508 0
1793521 0
1793551 1
1793607 0
1793625 0
1793735 3
1793741 0
1793796 6
1793875 0
1793886 19
1793896 0
1793903 167
1793948 7
1793962 1
1794045 650
1794059 175
1794067 137
1794147 0
1794178 155
1794196 32
1794257 2
1794259 0
1794403 520
1794468 580
1794546 211
1794695 24
1794717 0
1794719 0
1794828 0
1794915 0
1794970 0
1795173 0
1795363 0
1795465 0
1795467 0
1795504 0
1795659 0
1795702 0
1795955 0
1795969 1
1796046 1
1796066 0
1796087 0
1796098 0
1796263 2
1796305 0
1796322 0
1796325 0
1796353 1
1796402 0
1796607 0
1796705 0
1796825 0
1796841 0
1796855 0
1796882 0
1796949 0
1797059 0
1797116 0
1797156 0
1797290 0
1797372 1
1797395 0
1797460 0
1797601 0
1797657 0
1797798 0
1797804 0
1797838 0
1797849 0
1797896 1
1797935 0
1797944 0
1798162 0
1798183 0
1798239 1044
1798243 388
1798267 172
1798281 5
1798286 1125
1798405 0
1798451 120
1798481 3
1798518 0
1798545 0
1798554 516
1798599 20
1798708 894
1798795 0
1798900 1105
1798951 47
1799011 1107
1799068 683
1799081 18
1799252 690
1799293 0
1799314 49
1799364 40
1799368 825
1799376 0
1799401 654
1799459 60
1799510 56
1799520 49
1799531 260
1799562 0
1799588 0
1799594 1
1799686 0
1799959 1
1799967 0
1799991 0
1800055 0
1800180 1
1800249 2
1800323 0
1800374 0
1800476 0
1800576 0
1800690 0
1800712 0
1800792 0
1800877 0
1800919 0
1800958 0
1800968 0
1800984 0
1800996 0
1801030 0
1801094 0
1801139 0
1801182 0
1801224 0
1801249 0
1801266 0
1801274 0
1801411 0
1801417 0
1801446 0
1801459 0
1801505 0
1801553 0
1801622 1
1801633 0
1801676 0
1801779 1
1801880 0
1801925 0
1802025 1069
1802061 0
1802076 1
1802088 0
1802103 1
1802130 1
1802167 0
1802306 1
1802387 0
1802401 0
1802412 0
1802445 0
1802467 0
1802545 0
1802565 0
1802581 0
1802683 0
1802694 0
1802740 0
1802758 0
1802768 0
1802918 0
1803096 0
1803111 0
1803165 1
1803256 0
1803282 30
1803289 0
1803307 0
1803384 0
1803520 0
1803532 0
1803542 0
1803760 0
1803769 0
1803806 0
1803981 0
1804029 219
1804155 0
1804181 65
1804286 199
1804315 8
1804414 236
1804416 330
1804454 0
1804549 0
1804646 0
1804661 0
1804709 173
1804829 538
1804846 0
1804856 0
1804896 0
1805000 0
1805133 0
1805163 0
1805356 0
1805499 0
1805691 0
1805709 0
1805784 1
1805809 0
1805812 0
1805909 0
1805946 1
1805984 1
1805998 123
1806023 0
1806106 3495
1806239 1
1806281 0
1806296 0
1806538 0
1806656 1
1806703 608
1806752 0
1807033 357
1807053 150
1807237 692
1807299 3
1807328 0
1807387 379
1807503 183
1807656 31
1807685 29
1807696 319
1807742 0
1807762 392
1807774 81
1807864 56
1807884 112
1808023 0
1808052 0
1808106 0
1808156 0
1808238 0
1808305 0
1808485 0
1808540 0
1808608 0
1808626 0
1808719 0
1808735 0
1808752 0
1808758 0
1808762 0
1808778 0
1808831 0
1809031 0
1809049 0
1809217 1
1809235 0
1809294 1
1809307 0
1809352 0
1809358 0
1809451 136
1809648 0
1809752 0
1809851 1
1809962 1
1810051 1
1810173 0
1810379 1
1810422 0
1810480 0
1810615 0
1810725 0
1810749 0
1810803 0
1810856 0
1810930 0
1810961 0
1811016 3
1811056 0
1811104 0
1811211 0
1811259 0
1811299 0
1811319 0
1811343 0
1811414 0
1811565 0
1811599 1
1811721 0
1811724 0
1811735 0
1811885 0
1811917 0
1812021 1
1812084 0
1812138 0
1812212 0
1812250 0
1812388 0
1812446 1
1812461 0
1812501 0
1812523 0
1812542 0
1812622 0
1812627 0
1812649 0
1812669 0
1812680 0
1812701 0
1812899 0
1812993 1
1813052 0
1813095 0
1813111 0
1813149 0
1813155 0
1813189 0
1813191 1
1813219 1
1813232 0
1813246 0
1813260 0
1813336 0
1813387 0
1813398 0
1813414 0
1813490 2
1813593 0
1813612 0
1813630 0
1813647 0
1813672 0
1813765 0
1813790 0
1813807 1
1813855 2
1813867 1
1813920 0
1813965 0
1813981 0
1814038 963
1814225 0
1814280 0
1814620 414
1814707 113
1814731 10
1814746 105
1814755 245
1814760 181
1814781 29
1814850 1029
1814860 0
1814924 130
1815260 0
1815370 165
1815382 0
1815391 547
1815409 221
1815430 1403
1815538 430
1815549 1
1815638 167
1815691 438
1815710 181
1815735 81
1815755 988
1815792 29
1815794 854
1815807 695
1815820 863
1815873 934
1815987 0
1816059 0
1816079 141
1816089 0
1816160 0
1816175 4632
1816309 1
1816330 0
1816346 0
1816513 0
1816523 0
1816922 1
1816958 0
1817132 0
1817140 0
1817254 0
1817322 0
1817349 0
1817503 1
1817605 52
1817626 482
1817652 410
1817661 0
1817781 0
1817796 532
1817868 339
1817916 38
1817954 935
1818016 1
1818050 205
1818104 106
1818126 129
1818155 1012
1818180 0
1818227 1738
1818262 197
1818365 72
1818476 3768
1818515 129
1818549 11
1818561 58
1818657 0
1818684 322
1818779 0
1818912 771
1818975 0
1819148 0
1819159 0
1819166 0
1819341 0
1819375 1
1819396 234
1819525 139
1819586 0
1819596 441
1819649 0
1819689 27
1819773 0
1819867 269
1819899 7
1819901 0
1819907 130
1819943 160
1819953 0
1820038 0
1820086 0
1820103 0
1820406 0
1820415 0
1820452 0
1820481 0
1820599 0
1820659 1
1820670 0
1820674 0
1820791 0
1821019 0
1821181 0
1821229 0
1821253 0
1821377 0
1821381 142
1821443 335
1821927 0
1821956 0
1821981 0
1821984 0
1822205 0
1822279 1127
1822468 0
1822485 286
1822536 0
1822728 0
1822781 0
1822787 0
1822818 1
1822864 114
1822927 0
1822939 0
1822967 0
1823025 0
1823097 1
1823154 0
1823283 35
1823287 0
1823396 0
1823433 0
1823448 5
1823505 0
1823524 0
1823534 0
1823577 0
1823618 8
1823666 2025
1823733 0
1823795 0
1823808 0
1823862 0
1823907 8
1823957 0
1824109 2
1824138 57
1824162 1
1824185 0
1824283 607
1824338 1
1824395 0
1824434 85
1824454 183
1824524 63
1824559 0
1824566 0
1824669 0
1824751 202
1824875 0
1824899 8
1824926 0
1824948 0
1825001 6
1825086 0
1825223 3
1825236 6
1825338 0
1825415 40
1825640 0
1825745 0
1825758 0
1825822 0
1825838 0
1825851 0
1825904 52
1825907 151
1825928 88
1825940 230
1825943 8
1825964 153
1826094 230
1826198 1303
1826399 0
1826410 851
1826445 389
1826587 2440
1826601 0
1826668 177
1826687 1519
1826701 36
1826722 1273
1826768 894
1826855 1463
1827000 280
1827041 6086
1827107 1708
1827150 247
1827206 204
1827210 103
1827240 167
1827333 0
1827367 0
1827403 35
1827435 0
1827490 55
1827502 0
1827550 0
1827617 397
1827636 112
1827667 1665
1827690 217
1827722 310
1827745 402
1827754 397
1827772 21
1827801 855
1827836 62
1827913 236
1827950 1159
1827957 19
1827969 0
1827976 0
1828080 0
1828103 1357
1828108 28
1828291 0
1828431 0
1828510 13
1828517 0
1828613 25
1828828 0
1828866 323
1829136 120
1829169 49
1829186 822
1829203 0
1829217 90
1829290 0
1829319 38
1829329 1
1829479 0
1829514 0
1829534 97
1829592 539
1829628 379
1829820 290
1829892 0
1829988 629
1830004 0
1830028 467
1830045 556
1830140 99
1830323 0
1830341 0
1830356 237
1830397 1022
1830455 3147
1830507 0
1830572 0
1830587 149
1830652 1631
1830673 0
1830755 0
1830812 0
1830914 0
1830923 0
1831082 0
1831151 0
1831177 0
1831211 0
1831225 0
1831232 0
1831270 0
1831284 0
1831328 0
1831642 188
1831702 0
1831729 0
1831735 1
1831769 0
1831777 0
1831824 0
1831837 1
1831937 1
1831991 0
1832059 0
1832139 0
1832146 1
1832221 0
1832300 0
1832405 0
1832681 0
1832705 0
1832873 0
1832885 0
1832900 1
1832960 0
1832990 2
1833003 0
1833029 0
1833059 1
1833311 0
1833347 283
1833470 0
1833481 0
1833494 0
1833508 0
1833541 0
1833573 1
1833588 0
1833595 0
1833618 0
1833635 0
1833710 0
1833866 0
1834031 0
1834153 1
1834260 0
1834489 0
1834646 0
1834673 0
1834691 0
1834709 0
1834793 0
1834897 0
1835011 1
1835345 0
1835419 0
1835474 0
1835645 0
1835704 0
1835723 0
1835782 0
1835868 0
1835934 0
1836099 0
1836153 0
1836189 0
1836365 0
1836448 9
1836546 122
1836604 245
1836624 0
1836643 369
1836661 1398
1836664 1418
1836714 0
1836748 77
1836787 416
1836811 1914
1836831 1859
1836848 224
1836906 1228
1836931 380
1836947 152
1836999 734
1837023 0
1837054 118
1837342 29
1837354 0
1837357 0
1837363 8
1837366 35
1837381 363
1837383 0
1837402 411
1837404 0
1837416 113
1837516 540
1837540 307
1837621 380
1837644 3
1837696 225
1837750 367
1837753 286
1837779 1
1837815 0
1837822 221
1837951 544
1838002 164
1838022 0
1838059 116
1838085 47
1838128 334
1838167 112
1838248 1017
1838272 30
1838348 0
1838470 3
1838500 201
1838566 74
1838606 60
1838734 384
1838809 264
1838878 0
1839038 75
1839208 1204
1839219 709
1839235 944
1839261 212
1839323 617
1839333 185
1839354 521
1839392 1421
1839426 231
1839466 443
1839509 922
1839523 15
1839547 1227
1839552 405
1839820 437
1839873 315
1839898 1
1839934 51
1839949 0
1839976 248
1840005 5
1840046 545
1840050 1705
1840178 124
1840231 2
1840336 840
1840349 0
1840408 660
1840498 33
1840500 6222
1840511 492
1840545 450
1840573 0
1840600 159
1840639 492
1840654 791
1840656 362
1840737 125
1840778 218
1840828 336
1840984 112
1841005 0
1841029 717
1841152 498
1841161 1175
1841164 1180
1841188 417
1841252 0
1841350 355
1841361 966
1841436 2675
1841542 552
1841550 35
1841570 305
1841605 0
1841652 1832
1841655 347
1841679 135
1841850 257
1841868 237
1841896 2637
1841899 1589
1841921 279
1841940 1568
1842155 0
1842289 0
1842377 0
1842387 2746
1842391 1553
1842393 217
1842408 5043
1842426 0
1842448 0
1842460 0
1842462 0
1842476 0
1842512 0
1842568 0
1842572 0
1842622 0
1842649 0
1842833 1
1842889 0
1842899 29
1842974 70
1842995 118
1843344 107
1843370 0
1843457 519
1843553 462
1843575 2578
1843591 619
1843632 524
1843645 0
1843653 0
1843677 0
1843687 2914
1843697 34
1843838 0
1843900 29
1843921 24
1844056 438
1844062 0
1844077 391
1844211 8
1844244 0
1844263 0
1844575 0
1844707 12
1844836 0
1844848 53
1844866 32
1844869 7
1844947 61
1845211 53
1845264 36
1845310 29
1845363 0
1845383 0
1845511 11
1845524 54
1845553 11
1845581 0
1845820 0
1845889 82
1845955 6
1846057 277
1846090 189
1846117 377
1846204 0
1846208 67
1846237 2
1846339 221
1846382 93
1846428 0
1846449 31
1846570 2
1846667 269
1846752 1
1846786 782
1846855 0
1846896 0
1846912 0
1846990 374
1847000 0
1847021 0
1847039 163
1847149 870
1847252 0
1847323 730
1847431 0
1847462 0
1847575 350
1847591 0
1847673 12
1847735 0
1847857 425
1848037 135
1848232 4813
1848266 348
1848396 82
1848402 414
1848518 0
1848629 2424
1848749 1464
1848768 0
1848860 877
1848902 2667
1848904 130
1848944 478
1848993 0
1849057 414
1849202 1565
1849220 5901
1849231 0
1849297 57
1849334 2233
1849373 6573
1849429 0
1849550 2
1849582 0
1849596 3
1849620 1203
1849761 0
1849823 4937
1849827 5203
1849831 1874
1849863 0
1849957 2170
1849990 0
1850026 2578
1850074 694
1850125 5
1850216 6482
1850225 1
1850233 0
1850249 6567
1850267 193
1850397 0
1850406 0
1850445 0
1850454 0
1850839 796
1850855 263
1850906 1016
1850965 1
1850983 96
1851008 1706
1851015 3468
1851040 60
1851071 1085
1851095 1256
1851106 881
1851117 0
1851163 1682
1851299 0
1851322 2270
1851446 4
1851573 3732
1851616 394
1851683 4132
1851748 3078
1851806 153
1851865 41
1851907 301
1851957 247
1851978 145
1852021 0
1852045 0
1852310 0
1852349 0
1852362 0
1852456 0
1852465 0
1852471 1
1852567 0
1852632 1
1852672 0
1852711 0
1852797 0
1852876 0
1852903 0
1852912 0
1852981 0
1853126 0
1853173 1386
1853194 0
1853253 0
1853277 0
1853316 0
1853322 0
1853342 0
1853409 1
1853420 0
1853599 291
1853661 383
1853709 0
1853736 0
1853745 954
1853848 0
1853910 3040
1853979 281
1854044 860
1854076 31
1854291 5130
1854356 1581
1854400 116
1854515 4
1854541 684
1854620 0
1854640 3
1854702 1221
1854816 599
1854819 519
1854861 1931
1854949 734
1855000 2394
1855009 0
1855072 65
1855120 1480
1855127 2415
1855147 0
1855189 59
1855234 367
1855255 285
1855269 91
1855323 1658
1855333 848
1855337 3721
1855393 83
1855474 38
1855490 314
1855532 0
1855598 1009
1855651 349
1855670 23
1855674 1416
1855689 129
1855695 198
1855702 0
1855720 543
1855739 38
1855748 1294
1855763 570
1855795 170
1855935 2986
1855982 1095
1856022 7325
1856180 157
1856211 362
1856245 54
1856279 249
1856334 2325
1856350 942
1856431 2063
1856503 94
1856515 0
1856538 78
1856552 563
1856624 779
1856651 333
1856680 146
1856694 303
1856798 1989
1856880 5
1856901 378
1857401 1530
1857403 918
1857424 1
1857496 0
1857601 489
1857653 55
1857670 1184
1857691 34
1857722 498
1857737 402
1857782 983
1857865 147
1857944 0
1857954 0
1858036 1110
1858108 0
1858136 761
1858215 0
1858296 697
1858386 677
1858393 329
1858431 1
1858527 5
1858579 405
1858605 0
1858621 1
1858670 193
1858791 0
1858912 0
1858952 0
1859014 0
1859209 0
1859216 0
1859257 0
1859286 0
1859306 0
1859326 0
1859388 0
1859421 0
1859633 0
1859765 0
1859770 0
1859820 0
1859928 0
1859947 0
1859975 0
1859979 0
1859995 0
1860006 0
1860050 1
1860090 0
1860106 0
1860280 0
1860325 0
1860374 0
1860440 0
1860473 0
1860513 0
1860550 0
1860663 0
1860681 0
1860797 0
1860815 0
1860822 0
1860846 0
1860865 0
1860963 0
1861057 0
1861071 0
1861215 0
1861312 1
1861706 0
1861786 0
1861922 0
1861972 0
1862076 0
1862171 0
1862311 655
1862313 661
1862334 0
1862348 0
1862368 313
1862384 1881
1862421 1064
1862433 0
1862439 2
1862458 34
1862461 934
1862727 378
1862781 2
1862959 7
1863031 104
1863048 195
1863082 0
1863098 0
1863119 944
1863156 1235
1863206 93
1863240 1
1863327 0
1863429 355
1863450 1
1863546 0
1863555 0
1863585 166
1863612 1
1863648 0
1863730 283
1863771 1
1863804 376
1863897 2354
1863901 300
1863960 223
1864006 1289
1864014 2158
1864061 1
1864113 261
1864173 0
1864245 554
1864289 196
1864434 0
1864491 53
1864639 1
1864671 0
1864678 36
1864817 608
1864923 0
1864955 1
1865121 1
1865123 1086
1865210 519
1865221 49
1865322 398
1865329 121
1865371 279
1865410 980
1865440 643
1865451 1137
1865571 7
1865633 0
1865678 0
1865781 0
1865948 0
1865968 0
1865978 0
1866050 0
1866100 0
1866136 0
1866206 0
1866255 0
1866292 0
1866380 0
1866392 0
1866413 0
1866775 0
1867424 0
1867746 0
1867813 41
1867834 0
1867944 0
1868208 0
1868483 0
1868496 0
1868789 0
1868805 0
1868858 0
1868860 0
1868969 0
1869233 1
1869338 0
1869540 0
1869612 0
1869797 1
1870014 0
1870201 0
1870378 0
1870440 0
1870521 0
1871073 1676
1871120 0
1871217 2
1871352 0
1871387 0
1871427 0
1871502 1
1871576 0
1871609 0
1871621 0
1871778 1
1871804 0
1871931 0
1871966 0
1871972 0
1872176 0
1872296 0
1872311 0
1872390 0
1872440 1
1872461 0
1872509 0
1872747 0
1873236 1
1873449 0
1873481 0
1873602 0
1873743 0
1873745 0
1873796 0
1874090 0
1874104 0
1874199 0
1874205 161
1874259 63
1874334 5
1874610 52
1874673 28
1874682 747
1874820 7
1874847 464
1874881 616
1874913 291
1875240 59
1875254 0
1875282 76
1875439 1
1875569 27
1875580 316
1875582 290
1875787 87
1875826 43
1875874 3161
1875912 0
1876074 244
1876081 663
1876292 1
1876381 126
1876443 233
1877042 96
1877049 0
1877073 351
1877287 162
1877445 0
1877563 183
1877625 35
1877637 1
1877685 0
1877707 93
1877713 0
1877776 0
1877859 0
1878016 0
1878044 0
1878053 105
1878167 1
1878375 0
1878394 1
1878538 0
1878562 0
1878568 0
1878656 0
1879063 0
1879110 0
1879257 0
1879343 5
1879345 193
1879367 0
1879555 0
1879619 2
1879655 0
1879700 0
1879771 0
1879845 1
1879870 0
1879917 0
1879944 0
1879950 0
1880021 181
1880069 0
1880091 0
1880103 0
1880112 0
1880158 0
1880219 0
1880231 0
1880296 0
1880322 149
1880433 0
1880620 0
1880628 0
1880700 0
1880747 304
1880827 0
1880866 0
1880993 82
1881011 631
1881053 67
1881104 0
1881113 667
1881165 0
1881188 10
1881294 0
1881412 1
1881455 105
1881471 0
1881521 6
1881682 0
1881731 0
1881836 0
1881900 0
1881977 1005
1881979 142
1882045 2
1882083 0
1882114 0
1882171 0
1882184 0
1882197 0
1882217 0
1882224 3
1882265 229
1882470 547
1882472 230
1882772 337
1882831 1
1882924 0
1883073 0
1883418 2
1883436 366
1883438 0
1883448 0
1883554 339
1883580 0
1883626 0
1883890 0
1883934 1
1883940 0
1884007 0
1884074 0
1884089 0
1884225 0
1884237 0
1884256 6
1884377 0
1884398 221
1884412 0
1884513 0
1884528 0
1884705 796
1884753 478
1884755 46
1884807 0
1884893 0
1884917 393
1884923 1
1885093 1360
1885218 1
1885233 0
1885418 287
1885426 0
1885679 0
1885732 0
1885836 0
1885890 0
1885892 0
1885965 0
1886105 419
1886108 432
1886115 0
1886157 67
1886182 0
1886230 0
1886406 0
1886494 0
1886555 0
1886632 0
1886770 0
1886978 109
1887009 134
1887014 732
1887136 71
1887175 1
1887254 0
1887306 247
1887416 1011
1887420 54
1887545 250
1887548 2287
1887552 477
1887709 0
1887824 593
1887939 435
1888018 0
1888177 385
1888299 181
1888323 5
1888330 29
1888379 0
1888471 0
1888591 0
1888607 36
1888611 75
1888638 8
1888642 0
1888760 0
1888851 1
1888970 334
1888979 8
1889008 0
1889023 0
1889061 213
1889087 37
1889230 0
1889255 0
1889258 1
1889311 0
1889396 0
1889589 225
1889598 0
1889698 151
1889829 1
1889929 402
1890043 406
1890225 6
1890240 0
1890367 0
1890495 174
1890523 0
1890595 0
1890625 0
1890739 149
1890761 0
1890807 0
1890850 0
1890884 355
1890911 330
1891010 0
1891021 74
1891037 71
1891070 0
1891106 288
1891111 0
1891119 0
1891129 0
1891145 0
1891169 0
1891179 0
1891206 0
1891211 0
1891271 533
1891273 7
1891318 2
1891400 7
1891441 47
1891676 42
1891739 72
1891886 99
1891979 310
1891983 2077
1892172 567
1892179 110
1892271 526
1892502 12
1892583 240
1892679 246
1892715 286
1892820 25
1892856 0
1892906 0
1892911 162
1892914 133
1892935 0
1893101 71
1893146 13
1893181 0
1893213 322
1893262 452
1893285 762
1893471 940
1893477 3029
1893525 29
1893555 24
1893570 549
1893646 1893
1893708 293
1893840 0
1893863 0
1893914 79
1893944 66
1893972 19
1894165 267
1894182 0
1894205 245
1894225 399
1894373 0
1894391 605
1894421 0
1894456 0
1894711 365
1894720 0
1894815 137
1894826 210
1894848 580
1895010 0
1895036 2
1895150 419
1895302 6
1895331 26
1895354 204
1895411 142
1895468 253
1895525 415
1895582 124
1895651 1657
1895743 0
1895810 25
1895876 0
1895891 104
1895929 0
1895952 299
1895960 1
1896004 0
1896076 0
1896172 0
1896192 166
1896226 276
1896250 231
1896276 206
1896279 971
1896303 0
1896314 0
1896333 90
1896336 173
1896465 1352
1896512 0
1896545 0
1896552 0
1896624 7
1896627 0
1896664 0
1896673 535
1896734 30
1896753 96
1896776 0
1896806 0
1896816 227
1896820 1703
1896855 0
1896863 875
1896865 80
1896874 120
1896877 171
1896933 118
1896957 146
1896965 14
1896987 1
1897018 298
1897054 439
1897212 0
1897280 107
1897354 0
1897416 75
1897444 3
1897456 68
1897468 1
1897601 3
1897683 0
1897773 0
1897816 115
1897876 2486
1898008 190
1898041 1
1898125 1583
1898272 1163
1898288 1
1898301 543
1898314 0
1898364 0
1898484 8
1898513 0
1898556 1
1898594 232
1898745 1
1898766 508
1898772 446
1898833 541
1898961 609
1898968 0
1899006 768
1899048 238
1899209 0
1899237 33
1899261 34
1899353 0
1899363 0
1899369 55
1899378 142
1899489 365
1899591 1295
1899594 50
1899659 178
1899690 244
1899949 898
1899951 628
1900022 0
1900036 0
1900172 393
1900180 180
1900183 52
1900259 0
1900293 1
1900399 88
1900472 0
1900543 20
1900547 811
1900614 298
1900634 1
1900721 119
1900772 216
1900805 177
1901070 0
1901164 133
1901169 250
1901181 455
1901416 0
1901429 0
1901467 0
1901483 0
1901668 0
1901736 585
1901777 298
1901782 64
1901792 199
1901843 66
1901960 0
1902022 0
1902088 65
1902117 0
1902134 0
1902149 2
1902198 63
1902283 0
1902381 1045
1902511 164
1902568 56
1902646 619
1902808 3
1902862 0
1902977 0
1903009 1624
1903019 0
1903048 0
1903174 0
1903527 349
1903558 0
1903758 499
1903809 2
1903843 1
1903923 112
1903972 0
1904157 270
1904376 45
1904385 598
1904418 0
1904428 120
1904465 1
1904507 0
1904555 0
1904564 0
1904630 0
1904686 0
1904699 0
1904746 0
1904816 1461
1904819 0
1905041 0
1905070 0
1905089 1
1905168 642
1905200 36
1905257 891
1905278 148
1905297 247
1905316 23
1905470 0
1905493 54
1905526 0
1905767 139
1905771 568
1905860 352
1905867 180
1906093 258
1906140 33
1906175 233
1906184 55
1906240 0
1906273 0
1906290 0
1906298 0
1906306 13
1906308 478
1906352 0
1906365 0
1906466 777
1906486 12
1906513 0
1906526 1
1906550 600
1906617 218
1906764 70
1906777 0
1906828 0
1907202 112
1907209 26
1907230 810
1907260 1653
1907286 0
1907307 0
1907318 2
1907510 8
1907515 48
1907566 794
1907571 148
1907733 0
1907741 905
1907756 0
1907895 0
1907953 343
1907995 0
1908038 0
1908062 0
1908077 140
1908220 0
1908475 0
1908481 147
1908495 0
1908543 0
1908581 1
1908745 0
1908900 657
1909019 646
1909029 0
1909243 337
1909400 0
1909490 17
1909556 0
1909630 0
1909677 858
1909685 0
1909706 0
1909964 1
1910121 153
1910125 1383
1910132 605
1910136 977
1910162 99
1910216 5
1910276 1705
1910283 1
1910424 0
1910437 74
1910441 1
1910504 0
1910528 0
1910676 0
1910678 0
1910700 0
1910717 0
1910813 0
1910891 0
1910937 0
1911119 1
1911224 0
1911235 0
1911339 0
1911402 0
1911490 0
1911524 6
1911540 0
1911559 82
1911653 4
1911685 518
1911692 35
1911843 0
1911869 0
1911971 539
1912006 0
1912041 264
1912067 0
1912129 0
1912140 322
1912154 0
1912237 82
1912318 324
1912378 0
1912393 306
1912429 0
1912589 28
1912622 1
1912646 1344
1912663 0
1912836 0
1912894 0
1912929 0
1913041 472
1913087 368
1913135 2
1913189 2450
1913195 67
1913265 628
1913269 498
1913546 2
1913588 60
1913707 0
1913733 0
1913993 0
1914000 0
1914011 0
1914018 0
1914097 0
1914112 0
1914136 0
1914258 0
1914352 0
1914361 0
1914367 0
1914403 0
1914407 0
1914683 0
1914774 0
1914824 0
1914830 0
1914849 1
1914919 185
1914944 115
1914957 1
1914981 205
1915012 304
1915094 341
1915147 0
1915166 0
1915232 57
1915255 0
1915283 0
1915294 0
1915383 0
1915391 0
1915421 0
1915436 0
1915490 0
1915661 0
1915701 670
1915729 0
1915823 0
1915832 150
1915860 166
1915892 0
1915900 4
1915911 69
1915915 1
1915936 0
1915943 0
1916050 0
1916136 95
1916139 34
1916255 0
1916530 0
1916558 117
1916564 38
1916574 36
1916619 142
1916670 3
1916679 0
1916844 0
1917029 1085
1917062 0
1917415 417
1917442 475
1917467 274
1917539 0
1917579 0
1917593 0
1917623 0
1917741 44
1917746 1015
1917799 1482
1917971 219
1918127 0
1918148 1843
1918235 1285
1918282 0
1918391 0
1918422 74
1918467 0
1918654 6
1918731 0
1918744 0
1918819 0
1918828 1
1918841 1
1919142 0
1919349 0
1919479 0
1919536 0
1919667 0
1919696 1
1919754 103
1919813 165
1919886 171
1919889 0
1920019 0
1920038 0
1920078 29
1920178 80
1920203 0
1920251 258
1920387 3
1920571 0
1920644 0
1920655 166
1920759 0
1920782 0
1921104 128
1921181 190
1921261 18
1921412 60
1921444 126
1921472 108
1921474 1
1921487 0
1921493 0
1921568 1
1921616 0
1921634 0
1921729 1
1921758 1
1921866 0
1921881 0
1921910 1
1921919 0
1922029 0
1922154 0
1922211 1
1922422 0
1922518 0
1922559 0
1922638 0
1922679 0
1922721 35
1922809 1
1922837 0
1922858 0
1922877 406
1922951 0
1922959 0
1922971 0
1922986 315
1923038 0
1923176 1
1923333 4
1923398 125
1923645 213
1923687 304
1923698 2
1923734 394
1923852 0
1923920 0
1923947 0
1923976 0
1923996 0
1924072 0
1924119 0
1924132 0
1924168 0
1924200 0
1924214 0
1924257 0
1924305 0
1924351 0
1924399 1
1924473 0
1924557 0
1924569 0
1924597 0
1924604 0
1924613 0
1924756 0
1924766 0
1924777 0
1924969 0
1925103 0
1925160 0
1925179 0
1925221 0
1925229 0
1925260 0
1925278 2
1925342 0
1925356 0
1925470 0
1925532 1
1925564 0
1925607 4
1925626 0
1925646 82
1925680 7
1925718 0
1925762 8
1925768 0
1925780 716
1925954 337
1926029 0
1926151 0
1926232 0
1926286 0
1926307 0
1926336 0
1926555 3
1926581 0
1926609 14
1926664 0
1926759 56
1926811 46
1926836 1
1926969 12
1927072 170
1927074 0
1927135 183
1927152 61
1927158 0
1927260 0
1927455 0
1927463 0
1927503 170
1927532 0
1927548 304
1927579 829
1927583 2792
1927587 1
1927715 1
1927938 1319
1928019 818
1928060 325
1928069 1139
1928096 156
1928135 718
1928153 109
1928261 555
1928330 306
1928354 277
1928426 0
1928515 0
1928563 1
1928571 0
1928583 0
1928586 0
1928595 0
1928625 0
1928680 0
1928693 8
1928789 0
1928807 122
1928846 738
1928873 0
1928915 106
1929029 747
1929056 389
1929121 0
1929132 0
1929141 28
1929155 177
1929180 338
1929238 1590
1929240 2823
1929249 1174
1929320 770
1929345 1010
1929410 0
1929491 312
1929537 72
1929582 0
1929591 274
1929693 1428
1929759 1649
1929811 596
1929888 75
1929893 507
1930007 50
1930119 134
1930163 307
1930234 155
1930273 0
1930282 936
1930375 289
1930401 260
1930596 0
1930684 44
1930789 207
1931089 284
1931143 8
1931212 803
1931284 189
1931340 466
1931381 369
1931444 0
1931456 1902
1931458 2000
1931481 24
1931498 0
1931529 52
1931543 0
1931565 0
1931584 0
1931640 0
1931683 0
1931722 772
1931749 599
1931761 1878
1931772 0
1931862 1249
1931865 660
1931880 946
1931894 94
1931915 156
1931929 0
1931939 9
1932052 173
1932194 0
1932200 3470
1932236 574
1932285 911
1932365 4
1932440 925
1932521 2
1932608 835
1932658 837
1932669 1749
1932695 61
1932740 0
1932753 151
1932796 3
1932834 89
1933084 0
1933100 1245
1933148 563
1933156 341
1933307 11
1933313 1888
1933349 187
1933401 80
1933497 1
1933522 0
1933536 532
1933637 25
1933722 34
1933724 2573
1933728 3605
1933753 996
1933894 14
1933925 91
1933930 22
1933934 586
1933940 11
1933956 0
1933964 0
1933973 40
1934019 0
1934022 5
1934029 0
1934035 0
1934037 0
1934044 6
1934093 1331
1934168 355
1934176 971
1934180 198
1934187 175
1934230 217
1934301 263
1934307 0
1934370 80
1934410 633
1934433 256
1934440 604
1934491 100
1934611 51
1934651 3136
1934663 0
1934708 0
1934721 112
1934770 712
1934811 596
1934864 423
1934867 1691
1934886 1446
1934899 493
1934910 1
1934965 17
1935005 191
1935097 0
1935145 22
1935206 195
1935309 124
1935331 0
1935343 35
1935464 531
1935667 1142
1935821 2527
1935849 1062
1935855 276
1936015 354
1936070 943
1936113 1057
1936172 378
1936205 643
1936242 12
1936391 0
1936398 174
1936452 1
1936608 0
1936633 0
1936659 0
1936705 0
1936812 0
1936885 0
1936903 0
1936909 0
1936982 0
1937046 0
1937064 0
1937079 0
1937104 0
1937168 0
1937235 0
1937272 0
1937367 65
1937499 0
1937530 428
1937644 581
1937676 129
1937687 95
1937739 292
1937791 1240
1937842 127
1938039 23
1938055 205
1938157 269
1938179 25
1938193 0
1938229 189
1938240 87
1938314 0
1938333 227
1938410 704
1938434 104
1938512 0
1938541 0
1938580 199
1938616 345
1938628 0
1938706 0
1938990 0
1939063 0
1939077 0
1939190 0
1939282 0
1939385 0
1939421 1
1939500 1
1939506 0
1939582 0
1939609 0
1939621 473
1939675 0
1939719 0
1939769 0
1939813 0
1939818 0
1939842 2
1939873 0
1939927 0
1940115 101
1940125 0
1940222 0
1940331 0
1940379 0
1940455 0
1940486 0
1940520 0
1940671 0
1940905 0
1941095 0
1941195 1
1941225 0
1941236 1
1941572 0
1941705 0
1941744 0
1941753 0
1941768 0
1941777 0
1941806 0
1941818 0
1941820 0
1941830 0
1941834 0
1941839 0
1941850 0
1942135 563
1942191 0
1942354 13
1942363 631
1942591 13
1942618 108
1942636 296
1942651 0
1942816 0
1942858 117
1942870 0
1943069 54
1943114 0
1943272 0
1943284 0
1943340 0
1943459 0
1943571 0
1943624 426
1943669 0
1943905 0
1943963 94
1943981 471
1943984 245
1943990 62
1944132 207
1944147 0
1944155 14
1944239 822
1944377 17
1944439 309
1944532 4
1944583 535
1944686 84
1944917 441
1945235 1864
1945351 79
1945414 0
1945490 268
1945533 0
1945545 614
1945851 498
1945891 0
1946064 1279
1946223 0
1946272 4
1946331 0
1946383 1
1946468 0
1946501 0
1946510 93
1946522 1
1946540 0
1946573 0
1946633 0
1946689 0
1946703 0
1946744 0
1946757 2
1946761 278
1946773 0
1946845 650
1946875 77
1946927 0
1947026 56
1947056 19
1947095 37
1947102 126
1947130 605
1947149 158
1947169 28
1947192 0
1947218 2
1947285 55
1947485 68
1947542 587
1947648 0
1947654 0
1947707 921
1947925 419
1947960 726
1947999 1750
1948023 1124
1948032 1170
1948035 1164
1948324 62
1948362 0
1948428 1240
1948498 2257
1948617 2
1948635 0
1948678 381
1948749 0
1948758 86
1948803 389
1948869 6
1948908 340
1948923 628
1948968 240
1949142 3721
1949170 189
1949232 329
1949396 147
1949569 1
1949618 307
1949744 1009
1949771 318
1949834 1084
1949927 464
1949975 0
1950057 416
1950102 339
1950108 1098
1950132 78
1950188 558
1950326 612
1950350 0
1950401 501
1950474 1926
1950587 171
1950605 229
1950630 1195
1950633 146
1950642 807
1950658 294
1950664 609
1950677 302
1950750 1922
1950773 1918
1950800 0
1950820 123
1950887 199
1950903 188
1950936 219
1950963 878
1951042 490
1951071 536
1951213 130
1951222 0
1951263 1528
1951342 25
1951416 344
1951500 807
1951528 0
1951587 0
1951680 636
1951722 0
1951732 164
1951741 245
1951762 74
1951824 234
1951930 536
1952060 0
1952168 1
1952348 0
1952368 485
1952372 1157
1952506 104
1952542 0
1952809 0
1952812 24
1952864 3726
1952992 1245
1953073 0
1953091 503
1953139 0
1953210 484
1953256 103
1953279 8
1953331 810
1953345 1838
1953655 821
1953778 355
1953818 0
1953878 0
1953898 730
1953901 955
1953922 0
1953944 410
1953958 16
1953982 162
1954018 143
1954021 432
1954106 0
1954149 0
1954184 392
1954186 5
1954215 27
1954236 3
1954287 4
1954430 3236
1954450 32
1954544 98
1954580 0
1954794 0
1954824 119
1954877 2
1954910 32
1954912 0
1954918 0
1954934 90
1954999 439
1955004 97
1955006 300
1955012 0
1955066 136
1955144 0
1955190 250
1955192 7
1955223 0
1955254 0
1955287 0
1955295 13
1955307 0
1955331 10
1955530 660
1955580 39
1955693 267
1955724 0
1955813 0
1955825 0
1955972 375
1955984 0
1956090 20
1956111 0
1956285 0
1956333 0
1956368 0
1956444 0
1956474 0
1956502 0
1956518 0
1956567 0
1956575 0
1956635 3
1956670 0
1956692 365
1956756 194
1956780 0
1956786 0
1956808 0
1956827 0
1956888 0
1956974 0
1956986 44
1957034 30
1957147 402
1957160 1837
1957367 97
1957369 530
1957378 149
1957411 1
1957522 6
1957560 0
1957631 0
1957643 0
1957676 490
1957715 143
1957793 14
1957908 0
1958025 0
1958028 347
1958063 0
1958089 357
1958109 181
1958151 446
1958165 61
1958201 1
1958238 559
1958268 0
1958295 342
1958355 0
1958420 1189
1958559 283
1958637 514
1958660 52
1958778 0
1958859 59
1958910 14
1959006 113
1959099 28
1959190 285
1959244 4
1959391 29
1959478 0
1959484 4
1959547 126
1959563 0
1959572 129
1959646 33
1959659 202
1959803 722
1959842 0
1960122 24
1960264 118
1960319 0
1960413 100
1960439 239
1960511 174
1960569 359
1960604 172
1960614 0
1960657 179
1960666 8
1960715 1277
1960719 801
1960735 528
1960754 0
1960783 172
1960872 0
1960967 1135
1961035 0
1961093 0
1961119 303
1961170 840
1961198 0
1961231 268
1961283 113
1961292 834
1961426 81
1961538 136
1961553 2022
1961595 91
1961630 757
1961719 1
1961773 0
1961799 0
1961832 1
1961874 193
1961888 813
1961899 508
1961968 206
1962035 161
1962077 398
1962164 6
1962176 181
1962255 1
1962280 198
1962289 488
1962304 0
1962330 3
1962391 303
1962394 1
1962435 7
1962475 271
1962481 628
1962556 626
1962581 0
1962616 85
1962629 0
1962688 822
1962746 0
1962820 70
1962859 27
1962865 0
1962907 285
1962957 0
1962979 58
1963033 0
1963147 211
1963207 1093
1963216 134
1963255 0
1963384 0
1963495 810
1963504 98
1963530 121
1963615 349
1963711 0
1963792 1675
1963819 437
1963846 792
1963852 644
1963894 598
1963924 330
1963969 918
1964050 57
1964090 1
1964232 259
1964236 103
1964283 4
1964304 42
1964334 143
1964661 431
1964676 1025
1964688 405
1964727 488
1964811 271
1964906 825
1964956 167
1964997 0
1965081 1
1965276 534
1965432 0
1965462 1
1965540 0
1965584 23
1965608 1551
1965706 1
1965911 96
1965936 273
1965956 133
1965984 0
1965996 28
1966002 43
1966020 0
1966087 417
1966174 324
1966268 104
1966274 172
1966310 299
1966430 2074
1966441 2
1966447 595
1966468 16
1966537 246
1966547 445
1966549 779
1966646 0
1966686 1
1966836 190
1966927 0
1966947 0
1966968 0
1966978 0
1967043 430
1967047 791
1967056 0
1967071 0
1967106 0
1967122 65
1967166 97
1967213 100
1967257 2
1967278 0
1967286 224
1967296 4
1967327 652
1967435 582
1967482 0
1967501 1076
1967525 0
1967579 1224
1967657 781
1967661 1040
1967672 0
1967690 90
1967692 937
1967751 273
1967808 0
1967850 221
1967891 0
1967928 292
1967984 104
1968028 1660
1968112 1882
1968114 939
1968135 3787
1968141 0
1968255 163
1968311 25
1968374 1
1968518 642
1968530 146
1968545 525
1968560 95
1968658 0
1968689 141
1968725 738
1968767 770
1968801 880
1968870 242
1968908 147
1968953 91
1968959 1996
1969033 0
1969049 0
1969094 232
1969134 4
1969183 805
1969271 747
1969444 0
1969463 129
1969541 780
1969544 2669
1969583 12
1969598 35
1969619 460
1969646 794
1969713 0
1969723 1
1969784 436
1969921 0
1970068 6
1970182 24
1970258 1381
1970269 3
1970275 0
1970309 11
1970354 1790
1970381 568
1970388 198
1970414 45
1970426 116
1970436 484
1970545 879
1970629 164
1970666 1458
1970702 0
1970816 781
1970885 4801
1970888 2163
1970913 943
1970962 1019
1970990 1451
1971111 1026
1971145 2214
1971181 759
1971202 262
1971238 0
1971381 27
1971385 3100
1971404 0
1971462 545
1971491 0
1971503 0
1971514 0
1971606 0
1971646 74
1971657 0
1971728 66
1971740 0
1971785 1
1971855 137
1971978 282
1972004 726
1972050 3
1972126 70
1972216 2769
1972262 300
1972294 41
1972430 816
1972450 0
1972516 432
1972687 1531
1972707 710
1972741 657
1972748 491
1972927 53
1973201 0
1973359 575
1973622 2
1973675 816
1973843 1954
1973851 455
1973879 5593
1973899 0
1973985 190
1974063 2172
1974093 0
1974128 0
1974188 316
1974664 975
1974731 41
1974733 4037
1974788 380
1974872 1422
1974885 610
1974927 2141
1975080 271
1975156 0
1975172 1388
1975328 69
1975402 277
1975472 1196
1975527 132
1975596 1184
1975705 128
1975712 146
1975736 787
1975818 709
1976065 0
1976166 2
1976179 1497
1976183 1162
1976225 176
1976259 321
1976356 626
1976667 23
1976679 0
1976721 2389
1976723 2646
1976763 0
1976794 0
1976903 877
1976991 1306
1977059 0
1977080 686
1977233 1
1977283 140
1977329 647
1977380 120
1977403 234
1977440 2187
1977470 654
1977473 943
1977500 392
1977554 448
1977630 1343
1977632 57
1977674 2001
1977694 2
1977729 1085
1977787 0
1977799 7
1977835 102
1977841 0
1977886 298
1977942 463
1977965 68
1977972 116
1978003 438
1978132 538
1978148 2
1978155 1254
1978252 39
1978270 0
1978286 0
1978289 0
1978297 1
1978302 1
1978305 198
1978347 228
1978381 190
1978405 0
1978426 882
1978471 963
1978474 0
1978518 359
1978597 442
1978814 308
1978816 887
1978837 265
1978844 530
1978846 685
1978858 0
1978980 2448
1978984 1380
1979027 0
1979049 316
1979064 0
1979137 0
1979192 259
1979220 277
1979338 219
1979384 108
1979405 473
1979473 28
1979503 698
1979529 17
1979712 0
1979750 748
1979755 434
1979763 0
1979928 4
1979972 0
1980023 542
1980053 76
1980059 259
1980130 119
1980184 0
1980197 0
1980419 13
1980434 100
1980478 1371
1980543 0
1980675 133
1980762 1
1980923 864
1981040 0
1981042 1
1981051 0
1981145 274
1981212 1
1981410 65
1981509 467
1981549 412
1981602 178
1981615 144
1981658 49
1981686 30
1981758 123
1981777 41
1981915 60
1982253 48
1982345 229
1982390 136
1982412 169
1982450 0
1982467 0
1982490 0
1982531 0
1982534 681
1982583 0
1982588 0
1982595 6
1982610 0
1982616 0
1982621 0
1982631 20
1982649 0
1982694 0
1982705 0
1982709 0
1982718 0
1982723 0
1982741 0
1982751 0
1982768 0
1982772 0
1982801 0
1982816 0
1982847 0
1982858 0
1982886 950
1983330 4
1983360 0
1983369 281
1983404 974
1983407 0
1983442 2
1983485 51
1983500 0
1983521 0
1983548 0
1983608 188
1983610 0
1983659 73
1983668 0
1983734 0
1983866 0
1984007 0
1984010 445
1984031 0
1984040 0
1984066 0
1984143 180
1984185 62
1984268 221
1984315 1522
1984357 356
1984494 695
1984561 137
1984731 448
1984761 1
1984813 0
1984850 585
1984875 353
1984879 1
1984905 40
1984914 1
1984925 312
1984980 363
1985013 179
1985035 13
1985040 15
1985082 375
1985179 796
1985190 263
1985202 1223
1985214 715
1985223 1112
1985257 57
1985316 143
1985322 632
1985367 287
1985406 9
1985412 196
1985433 175
1985568 59
1985625 14
1985729 195
1985745 355
1985823 345
1985853 205
1985908 0
1986007 33
1986083 42
1986164 1
1986179 59
1986196 424
1986221 209
1986242 0
1986287 0
1986308 0
1986419 0
1986439 2
1986461 0
1986549 2
1986588 1242
1986592 580
1986660 0
1986666 388
1986694 4
1986787 0
1986818 255
1986825 0
1986855 0
1986874 42
1986883 15
1986930 0
1986947 36
1986992 217
1987011 15
1987194 0
1987247 0
1987293 0
1987321 0
1987362 0
1987412 0
1987418 0
1987516 0
1987523 0
1987551 0
1987629 0
1987633 0
1987671 0
1987699 0
1987776 0
1987779 0
1987818 0
1987824 0
1987926 0
1987928 0
1987949 0
1987962 0
1988037 0
1988050 0
1988056 0
1988065 0
1988084 0
1988187 0
1988211 0
1988238 0
1988252 0
1988266 0
1988438 0
1988460 0
1988469 0
1988556 0
1988559 0
1988677 4
1988681 134
1988731 0
1988853 416
1988884 253
1988981 550
1989104 469
1989114 0
1989126 217
1989164 9
1989168 225
1989269 74
1989424 1130
1989426 1994
1989476 198
1989500 119
1989507 0
1989564 372
1989756 1059
1989834 89
1989866 190
1990023 29
1990069 0
1990176 209
1990209 663
1990328 115
1990392 521
1990482 630
1990609 248
1990735 0
1990978 0
1991080 2749
1991082 1186
1991455 0
1991482 115
1991563 441
1991572 0
1991905 90
1991932 1
1992220 10
1992229 0
1992250 0
1992318 520
1992393 352
1992524 101
1992547 321
1992610 1004
1992664 1387
1992707 239
1992768 669
1992896 152
1992930 0
1992970 2328
1993007 106
1993053 620
1993176 113
1993199 40
1993254 0
1993265 0
1993291 2691
1993293 918
1993366 2
1993372 1446
1993402 2373
1993443 67
1993452 628
1993521 521
1993567 2107
1993638 0
1993790 183
1993847 1
1993902 77
1993975 273
1993977 2891
1994069 0
1994081 1454
1994138 0
1994195 0
1994259 698
1994366 1
1994373 333
1994383 284
1994428 765
1994666 395
1994681 2
1994744 158
1994876 0
1994910 161
1994940 1079
1995039 0
1995133 539
1995163 1
1995259 869
1995345 211
1995417 25
1995475 619
1995488 0
1995625 716
1995694 6
1995816 0
1995876 1835
1995983 0
1996030 0
1996042 346
1996049 351
1996176 144
1996273 467
1996304 593
1996426 0
1996476 12
1996480 34
1996598 0
1996601 0
1996688 0
1996697 0
1996719 0
1996891 0
1996905 0
1996919 0
1996946 0
1996970 0
1997073 0
1997092 0
1997101 0
1997107 1
1997120 28
1997195 415
1997208 275
1997229 626
1997231 1047
1997333 18
1997339 228
1997378 446
1997381 242
1997482 567
1997716 9
1997781 204
1997935 0
1998157 2
1998233 1
1998483 0
1998617 0
1998689 178
1998715 673
1998820 1308
1998838 603
1998903 942
1998922 0
1998927 405
1998955 1482
1999068 669
1999126 500
1999128 664
1999139 1
1999143 1025
1999217 35
1999223 8
1999308 566
1999369 781
1999390 170
1999416 7
1999540 454
1999548 193
1999557 614
1999580 208
1999596 1925
1999645 171
1999686 0
1999698 0
1999701 140
1999725 2100
1999780 401
1999870 0
1999978 541
2000026 156
2000047 78
2000049 1
2000055 1
2000061 219
2000063 0
2000135 734
2000158 107
2000171 356
2000193 0
2000297 0
2000310 170
2000392 0
2000431 945
2000506 887
2000547 115
2000620 549
2000688 109
2000753 69
2000765 420
2000797 822
2000865 717
2000872 791
2000997 0
2001031 0
2001313 384
2001681 269
2001729 0
2001781 295
2001831 1422
2001921 0
2001933 1591
2001935 1415
2002044 0
2002078 320
2002395 103
2002439 291
2002495 72
2002547 1661
2002594 340
2002605 1869
2002614 759
2002701 0
2002722 642
2002744 199
2002885 0
2002901 0
2002953 232
2003086 0
2003115 635
2003137 0
2003221 0
2003244 1234
2003453 0
2003481 0
2003505 1
2003551 545
2003598 834
2003602 112
2003643 862
2003704 44
2003748 519
2003821 1971
2003841 467
2003868 787
2004008 1317
2004133 232
2004145 0
2004338 0
2004368 757
2004429 296
2004440 1689
2004582 0
2004769 216
2004817 4946
2004895 1863
2004901 829
2004984 1723
2005015 0
2005066 267
2005083 927
2005102 249
2005171 134
2005178 4
2005219 2
2005285 5
2005313 183
2005423 736
2005626 160
2005657 0
2005696 150
2005772 0
2005795 494
2005803 0
2005811 2633
2005943 611
2006013 363
2006061 185
2006196 1846
2006214 128
2006232 27
2006240 0
2006256 2
2006289 98
2006312 23
2006322 312
2006352 0
2006421 1310
2006483 0
2006505 154
2006511 0
2006523 542
2006530 26
2006630 0
2006653 778
2006737 0
2006829 0
2006841 182
2006945 0
2006988 151
2007068 0
2007167 0
2007202 0
2007236 1
2007378 0
2007425 1
2007497 40
2007571 463
2007653 118
2007680 200
2007757 334
2007775 29
2007777 404
2007790 0
2007812 0
2007831 1058
2007842 0
2007880 13
2007920 0
2007931 185
2007988 101
2008008 379
2008091 240
2008116 2
2008231 212
2008249 28
2008270 465
2008363 0
2008417 0
2008429 104
2008462 1571
2008468 0
2008497 125
2008705 129
2008707 20
2008732 79
2008753 1195
2008771 218
2008785 1885
2008824 0
2008915 129
2008917 613
2008936 1151
2008948 369
2008984 86
2009128 0
2009187 3
2009196 0
2009352 79
2009373 220
2009404 248
2009487 228
2009515 417
2009577 580
2009607 472
2009638 243
2009687 17
2009878 343
2009906 998
2009919 0
2010026 1
2010074 919
2010097 0
2010133 0
2010150 0
2010265 3
2010398 324
2010433 151
2010464 0
2010471 57
2010494 356
2010546 2
2010601 75
2010618 459
2010622 146
2010633 0
2010723 0
2010744 106
2010803 0
2010812 695
2010853 31
2010866 742
2010950 3411
2010952 0
2010970 522
2011093 152
2011110 86
2011188 495
2011203 1124
2011259 0
2011275 1
2011343 151
2011515 0
2011521 138
2011540 0
2011585 163
2011604 219
2011628 0
2011878 14
2011915 145
2011941 14
2011947 60
2011953 1189
2011958 1
2011976 0
2011993 0
2012039 0
2012082 0
2012122 0
2012151 1
2012178 171
2012377 1324
2012411 23
2012596 0
2012614 0
2012627 272
2012654 37
2012657 1832
2012671 0
2012677 739
2012687 0
2012779 14
2012812 0
2012835 60
2012847 0
2013204 0
2013287 3
2013568 0
2013593 465
2013914 0
2014059 1425
2014164 0
2014200 0
2014419 642
2014463 862
2014639 0
2014668 317
2014690 916
2014692 1536
2014698 441
2014714 622
2014719 257
2014723 295
2014754 87
2014761 0
2014857 0
2014929 74
2014983 276
2015039 3868
2015076 0
2015160 3
2015170 93
2015244 358
2015260 1154
2015438 57
2015534 16
2015540 392
2015671 16
2015698 537
2015717 303
2015765 286
2015863 1801
2015866 2477
2015870 790
2015878 0
2015975 623
2015984 3783
2016058 225
2016110 416
2016461 263
2016519 0
2016533 0
2016725 3103
2016761 1
2016810 0
2016839 343
2016932 1033
2017058 82
2017286 1428
2017374 1029
2017415 151
2017555 0
2017568 353
2017588 27
2017636 24
2017690 116
2017736 0
2017776 0
2017807 7
2017815 2
2017868 0
2018028 0
2018052 0
2018162 0
2018233 0
2018303 0
2018341 0
2018352 0
2018453 0
2018584 0
2018619 0
2018690 0
2018775 0
2018888 0
2018973 0
2019046 0
2019250 0
2019316 0
2019324 0
2019641 0
2019667 0
2019721 0
2019799 0
2019835 1
2019860 0
2019875 0
2019917 0
2020032 0
2020059 0
2020099 0
2020115 0
2020155 0
2020262 0
2020514 0
2020568 0
2020571 0
2020618 0
2020666 0
2020702 0
2020768 0
2020989 0
2021024 0
2021108 0
2021177 0
2021249 0
2021272 0
2021342 0
2021402 0
2021448 0
2021451 0
2021465 0
2021485 0
2021512 0
2021530 0
2021541 0
2021678 0
2021700 0
2021765 1
2021802 0
2021816 0
2021818 0
2021874 0
2021969 0
2021981 1
2022053 0
2022183 1
2022209 0
2022223 0
2022227 0
2022376 0
2022479 0
2022723 0
2022749 0
2022851 0
2022868 0
2022909 0
2022959 0
2022977 0
2023430 123
2023459 0
2023473 402
2023501 38
2023514 18
2023579 536
2023588 161
2023714 42
2023773 28
2023906 0
2023939 421
2024060 239
2024180 3
2024268 182
2024296 52
2024327 843
2024348 0
2024483 113
2024486 154
2024563 0
2024573 0
2024587 4
2024591 1135
2024675 374
2024694 0
2024701 1
2024761 34
2024811 20
2024876 1804
2025045 1689
2025056 196
2025078 0
2025091 346
2025120 0
2025130 781
2025142 53
2025169 0
2025176 282
2025185 1268
2025187 155
2025317 0
2025342 488
2025346 303
2025433 231
2025446 0
2025514 743
2025589 311
2025630 1
2025718 17
2025750 1655
2025754 2757
2025760 41
2025957 0
2026003 181
2026099 4
2026257 130
2026307 151
2026329 1
2026351 9
2026396 6
2026462 2043
2026491 0
2026660 692
2026715 62
2026735 818
2026743 167
2026774 997
2026835 1853
2026922 0
2026962 978
2027003 2032
2027207 391
2027243 2523
2027249 779
2027290 43
2027329 97
2027362 134
2027400 0
2027446 0
2027537 0
2027552 3245
2027554 0
2027573 1057
2027823 0
2027833 1019
2027889 81
2027924 0
2027969 0
2027986 709
2027989 108
2028059 64
2028108 0
2028169 0
2028226 616
2028253 1159
2028311 102
2028331 909
2028441 12
2028466 2233
2028470 367
2028557 115
2028570 9
2028638 1721
2028713 346
2028754 134
2028842 59
2028874 1024
2028878 3739
2028884 368
2029036 2
2029082 456
2029111 335
2029178 0
2029383 938
2029408 75
2029430 125
2029453 0
2029475 498
2029518 192
2029541 1
2029560 294
2029613 29
2029656 1
2029660 102
2029723 28
2029759 593
2029770 186
2029853 415
2029883 2
2029956 46
2029963 0
2030019 0
2030043 7
2030087 9
2030162 21
2030290 28
2030302 473
2030317 400
2030328 22
2030331 175
2030361 398
2030507 1
2030521 237
2030599 568
2030641 200
2030664 4
2030679 0
2030693 527
2030702 0
2030706 336
2030855 0
2030870 67
2030886 349
2030976 23
2031038 0
2031042 15
2031061 52
2031080 0
2031133 0
2031140 0
2031163 0
2031177 0
2031205 0
2031351 0
2031361 0
2031457 0
2031503 0
2031526 0
2031604 0
2031638 0
2031741 0
2031753 0
2031828 0
2031872 1
2031884 0
2031904 0
2031926 0
2031936 0
2031964 0
2031991 0
2032016 0
2032027 0
2032031 0
2032048 0
2032063 262
2032125 1
2032151 0
2032168 11
2032207 317
2032231 0
2032250 0
2032401 0
2032404 0
2032497 1
2032525 0
2032593 0
2032756 0
2032999 0
2033108 0
2033116 0
2033216 0
2033330 0
2033411 0
2033424 1
2033458 0
2033481 1
2033530 0
2033638 0
2033648 0
2033677 0
2033728 1
2033743 0
2033749 0
2033779 0
2033805 0
2033840 0
2033927 0
2033981 0
2033983 0
2034107 0
2034201 0
2034216 0
2034288 0
2034432 0
2034440 0
2034459 0
2034481 0
2034561 0
2034598 0
2034608 0
2034712 0
2034742 0
2034782 0
2034847 0
2034941 0
2034997 0
2035096 0
2035164 0
2035171 0
2035193 0
2035219 0
2035262 0
2035378 1
2035389 1
2035422 0
2035428 0
2035447 0
2035643 0
2035652 0
2035669 0
2035799 0
2035813 0
2035815 0
2035898 0
2036007 1
2036111 0
2036338 0
2036358 0
2036409 0
2036474 0
2036491 0
2036522 0
2036798 13
2037004 0
2037023 0
2037031 0
2037051 0
2037081 4
2037150 10
2037168 3
2037241 2
2037356 6
2037369 7
2037438 0
2037482 1
2037612 1
2037709 0
2037743 0
2037779 0
2037888 8
2037987 0
2038005 8
2038010 0
2038038 6
2038083 0
2038164 0
2038260 8
2038262 0
2038272 1
2038287 2
2038379 0
2038414 1
2038530 597
2038559 213
2038692 254
2038729 0
2038735 0
2038754 0
2038767 0
2038771 0
2038773 0
2038811 118
2038836 170
2038896 0
2038925 0
2038936 0
2038939 0
2038948 0
2038957 0
2039055 0
2039059 0
2039077 0
2039102 0
2039109 0
2039118 0
2039132 467
2039134 6
2039173 401
2039199 0
2039370 387
2039403 4
2039532 1
2039559 79
2039602 0
2039672 864
2039739 1
2039820 2
2039876 3353
2039884 1367
2039918 282
2039921 2126
2039973 0
2040129 79
2040143 661
2040167 1408
2040193 289
2040227 467
2040347 2
2040375 1064
2040545 402
2040560 867
2040572 444
2040599 0
2040644 1912
2040647 3230
2040662 439
2040712 982
2040737 845
2040740 1646
2040771 122
2040847 100
2040857 0
2040872 1091
2040878 281
2040995 0
2041069 34
2041104 207
2041123 0
2041169 342
2041229 729
2041307 0
2041440 236
2041458 319
2041497 3909
2041526 700
2041577 353
2041608 3273
2041650 0
2041671 1
2041689 625
2041711 556
2041762 608
2041773 255
2041800 0
2041824 1052
2041921 0
2041986 0
2041993 0
2042017 0
2042046 3329
2042048 1242
2042133 1051
2042146 60
2042211 3465
2042278 139
2042286 388
2042333 145
2042415 1464
2042451 712
2042457 110
2042519 1
2042693 0
2042745 0
2042761 0
2042784 789
2042791 120
2042812 0
2042833 10
2042909 22
2042960 1
2042989 1019
2043158 201
2043253 0
2043270 50
2043328 160
2043357 558
2043367 39
2043382 0
2043400 383
2043429 1624
2043496 990
2043516 306
2043594 1696
2043669 0
2043798 188
2043834 2922
2043840 902
2044023 1702
2044071 0
2044086 2191
2044088 1232
2044139 1
2044150 442
2044153 109
2044240 687
2044303 0
2044442 351
2044678 994
2044759 154
2044773 60
2044784 71
2044805 316
2044900 1
2044924 0
2045021 0
2045042 0
2045105 0
2045243 0
2045253 720
2045309 630
2045319 622
2045414 38
2045435 166
2045458 555
2045460 1776
2045585 1326
2045600 1
2045610 73
2045777 753
2045780 14
2045841 145
2045861 0
2045868 0
2046009 454
2046047 1153
2046226 697
2046332 13
2046339 0
2046409 682
2046411 1234
2046473 34
2046577 1
2046652 515
2046720 873
2046729 0
2046761 19
2046776 407
2046783 112
2046875 46
2046913 104
2046932 0
2047007 297
2047014 21
2047024 25
2047046 532
2047066 41
2047176 148
2047185 247
2047203 177
2047225 1344
2047229 900
2047245 293
2047329 0
2047349 86
2047397 2
2047413 572
2047418 0
2047429 43
2047506 828
2047522 0
2047572 0
2047587 78
2047607 338
2047628 0
2047630 449
2047688 0
2047729 0
2047868 9
2047875 0
2047960 0
2048013 0
2048034 139
2048145 0
2048211 0
2048255 72
2048330 1
2048338 0
2048369 176
2048414 0
2048439 159
2048443 1192
2048530 17
2048611 357
2048686 1
2048774 1
2048815 62
2048851 2892
2048857 0
2048880 0
2048916 338
2049020 0
2049029 0
2049137 0
2049170 423
2049198 0
2049224 2
2049332 0
2049419 4
2049550 261
2049603 0
2049653 0
2049679 0
2049712 51
2049747 571
2049791 767
2049811 30
2049823 96
2049839 273
2049868 638
2049882 123
2049937 95
2049950 187
2049966 989
2050021 97
2050035 4
2050053 1556
2050081 1115
2050134 3658
2050148 177
2050209 43
2050246 0
2050270 517
2050338 175
2050374 5858
2050380 2706
2050546 243
2050634 336
2050659 901
2050682 4842
2050684 1438
2050726 545
2050756 21
2050804 307
2050815 1535
2050817 370
2050826 969
2050875 123
2050945 168
2051137 61
2051184 5
2051254 0
2051327 3029
2051331 1032
2051414 628
2051473 1
2051495 796
2051515 0
2051570 0
2051634 156
2051699 439
2051741 0
2051746 0
2051856 0
2051966 840
2051992 1
2052026 878
2052202 137
2052270 0
2052292 0
2052309 153
2052440 493
2052525 157
2052565 117
2052624 1346
2052667 0
2052712 83
2052725 0
2052761 373
2052848 365
2052852 456
2052866 0
2052895 223
2052940 1764
2052968 1190
2052979 1036
2052982 274
2053018 4
2053095 1185
2053117 3
2053151 0
2053159 197
2053168 996
2053194 227
2053254 146
2053287 0
2053369 0
2053386 21
2053508 438
2053580 1319
2053596 990
2053641 225
2053887 46
2053894 398
2053926 4168
2053930 2731
2053940 1058
2053982 45
2053984 2802
2054032 5678
2054048 985
2054062 227
2054103 0
2054118 52
2054158 1412
2054172 6
2054227 336
2054240 0
2054283 1
2054311 185
2054331 167
2054350 65
2054416 0
2054533 0
2054571 0
2054661 771
2054754 0
2054762 1
2054796 407
2054873 0
2054958 499
2054977 367
2055064 2260
2055068 7280
2055070 5305
2055205 1276
2055221 0
2055270 2
2055364 0
2055386 0
2055460 0
2055469 0
2055484 196
2055524 50
2055534 170
2055558 0
2055592 54
2055615 275
2055622 997
2055640 1051
2055672 0
2055682 945
2055775 264
2055790 583
2055821 579
2055855 801
2055925 131
2055940 3
2055947 4
2055959 428
2056065 0
2056137 3
2056169 20
2056208 6
2056270 2871
2056347 0
2056351 0
2056353 0
2056366 0
2056373 0
2056382 132
2056399 0
2056466 1156
2056534 4
2056558 397
2056619 0
2056650 659
2056699 0
2056740 0
2056752 3931
2056758 3334
2056794 2023
2056833 1295
2056836 1328
2056842 984
2056880 0
2056908 3
2057037 463
2057102 29
2057145 669
2057160 1238
2057198 0
2057215 173
2057229 764
2057286 400
2057343 958
2057384 287
2057421 0
2057448 695
2057451 790
2057467 910
2057474 31
2057480 0
2057541 942
2057571 836
2057672 129
2057701 59
2057747 682
2057755 217
2057831 374
2058056 2725
2058191 880
2058206 0
2058239 0
2058413 333
2058415 359
2058421 928
2058469 0
2058486 1
2058579 0
2058602 406
2058604 839
2058609 1
2058625 45
2058645 0
2058725 0
2058866 907
2058877 0
2058893 2
2058992 0
2059013 8
2059121 10
2059137 0
2059149 3366
2059182 95
2059237 122
2059272 0
2059285 358
2059310 0
2059313 19
2059328 0
2059335 0
2059339 632
2059341 5
2059372 0
2059472 0
2059549 20
2059608 524
2059621 2
2059662 1161
2059731 0
2059793 127
2059856 1656
2059862 70
2059910 82
2059972 172
2059976 47
2060091 3
2060166 253
2060177 2
2060223 95
2060280 515
2060330 367
2060375 2
2060406 580
2060462 123
2060534 305
2060585 36
2060631 0
2060723 0
2060732 393
2060840 339
2060889 385
2060924 244
2060950 3
2060972 813
2061056 1603
2061144 891
2061163 0
2061179 388
2061184 732
2061204 43
2061246 168
2061504 0
2061550 32
2061594 28
2061873 644
2062041 13
2062097 312
2062150 244
2062317 0
2062381 115
2062415 475
2062490 776
2062614 1
2062642 0
2062717 0
2062760 1043
2062810 561
2062866 115
2062960 77
2062997 1011
2063191 163
2063227 1996
2063293 70
2063423 2540
2063566 826
2063658 344
2063749 1556
2063758 58
2063790 362
2063798 99
2063821 0
2063850 0
2063866 0
2063959 1236
2064008 215
2064149 891
2064214 36
2064217 619
2064258 0
2064298 1638
2064442 2393
2064460 0
2064468 475
2064495 2
2064556 171
2064601 142
2064618 0
2064667 49
2064689 103
2064710 120
2064770 0
2064787 161
2064798 292
2064846 1
2064861 786
2064873 0
2064919 1217
2065143 6
2065206 0
2065361 40
2065449 752
2065661 353
2065744 40
2065903 519
2065940 506
2065947 0
2065972 1022
2065996 1468
2066056 0
2066236 1649
2066242 18
2066278 94
2066416 320
2066498 1482
2066535 0
2066650 312
2066667 52
2066708 0
2066756 2
2066922 90
2066960 70
2066967 818
2067075 82
2067093 989
2067124 147
2067163 104
2067327 231
2067347 0
2067417 327
2067501 343
2067551 0
2067611 297
2067675 0
2067727 8
2067738 187
2067760 0
2067807 197
2067890 0
2068014 236
2068159 4
2068319 303
2068360 227
2068389 50
2068436 7
2068456 0
2068490 0
2068497 22
2068519 8
2068563 7
2068599 107
2068630 409
2068812 1911
2068895 0
2068908 0
2068950 7
2068962 0
2069010 588
2069066 484
2069136 0
2069167 0
2069204 0
2069261 0
2069264 0
2069317 0
2069334 0
2069379 0
2069426 0
2069450 0
2069461 0
2069469 0
2069583 0
2069587 1
2069593 0
2069614 0
2069652 790
2069732 3
2069750 6314
2069814 110
2069837 0
2069934 0
2069961 0
2070108 1
2070160 34
2070235 0
2070271 0
2070418 0
2070430 356
2070437 974
2070503 1
2070530 940
2070623 4
2070645 8
2070665 18
2070768 235
2070825 1
2070895 6
2070903 271
2071151 459
2071211 7
2071286 1330
2071349 812
2071466 293
2071482 1328
2071544 547
2071571 0
2071735 123
2071894 253
2071917 276
2071942 5
2071948 5
2071960 0
2071979 0
2072045 0
2072085 0
2072092 1
2072162 0
2072179 0
2072240 0
2072333 0
2072364 2346
2072477 0
2072504 2975
2072507 1740
2072516 39
2072519 530
2072526 3
2072533 0
2072616 0
2072651 0
2072715 0
2072771 0
2072807 0
2072855 0
2072953 1
2073069 0
2073095 0
2073142 0
2073231 0
2073249 0
2073297 0
2073372 0
2073379 0
2073397 0
2073455 0
2073508 0
2073612 0
2073634 0
2073767 0
2073769 1
2073829 781
2073866 384
2074004 11
2074030 179
2074068 0
2074175 0
2074198 30
2074224 5
2074288 0
2074304 271
2074307 6
2074435 928
2074484 77
2074540 2
2074596 511
2074643 811
2074704 755
2074711 315
2074718 725
2074739 249
2074758 680
2074762 1248
2074793 3821
2074802 306
2074820 232
2074851 78
2074951 0
2075028 0
2075033 0
2075072 0
2075087 0
2075125 0
2075156 0
2075212 0
2075312 0
2075413 0
2075516 0
2075596 460
2075618 150
2075647 210
2075667 2424
2075709 722
2075849 446
2076007 0
2076110 2
2076144 0
2076147 0
2076204 0
2076206 0
2076213 1
2076222 0
2076236 0
2076461 0
2076732 0
2076816 1
2076918 0
2076927 0
2076986 0
2077026 0
2077135 0
2077195 1
2077217 0
2077272 0
2077299 0
2077319 0
2077325 0
2077403 0
2077451 0
2077483 0
2077512 0
2077535 0
2077557 0
2077567 0
2077584 0
2077739 0
2077774 0
2077785 0
2077806 0
2077861 0
2077863 1
2077945 1
2078067 1
2078088 0
2078124 0
2078186 0
2078190 0
2078214 0
2078217 0
2078229 0
2078282 0
2078288 0
2078300 1
2078337 0
2078378 0
2078565 0
2078567 0
2078586 0
2078629 1
2078649 0
2078686 0
2078700 374
2078746 1033
2078757 383
2078776 207
2078865 802
2079051 339
2079190 17
2079230 191
2079249 30
2079277 10
2079307 198
2079317 29
2079482 939
2079545 0
2079571 0
2079587 607
2079641 19
2079707 204
2079755 33
2079790 868
2079818 1874
2079950 0
2080011 111
2080064 73
2080176 444
2080281 849
2080418 1439
2080457 496
2080473 16
2080581 390
2080634 0
2080661 925
2080677 85
2080694 848
2080702 114
2080710 803
2080748 0
2080753 973
2080852 1073
2080902 0
2080936 0
2080954 0
2080995 814
2081014 1010
2081050 1358
2081087 552
2081147 872
2081149 2426
2081188 59
2081266 2980
2081329 1235
2081332 1670
2081401 1117
2081432 0
2081614 90
2081638 364
2081644 1316
2081680 305
2081726 85
2081764 1
2081781 1323
2081827 1440
2081968 595
2082031 784
2082096 52
2082118 1649
2082277 0
2082311 361
2082385 79
2082388 287
2082448 1013
2082490 2304
2082502 35
2082517 157
2082526 0
2082553 211
2082592 0
2082667 1
2082818 0
2082833 0
2082836 0
2082851 0
2082868 0
2082876 60
2082889 210
2082937 34
2083115 27
2083124 0
2083354 0
2083395 0
2083426 0
2083613 289
2083649 0
2083711 279
2083884 0
2083901 134
2083907 0
2083934 1
2083958 0
2084098 865
2084118 309
2084145 258
2084147 163
2084192 40
2084253 31
2084288 48
2084315 22
2084385 1
2084437 21
2084453 31
2084461 0
2084479 0
2084496 0
2084520 0
2084530 0
2084536 78
2084540 17
2084547 0
2084630 213
2084636 0
2084688 1150
2084757 0
2084818 39
2084856 0
2084914 0
2084946 0
2085159 0
2085318 0
2085507 0
2085757 0
2085801 0
2085854 0
2085884 0
2086023 0
2086036 1
2086073 0
2086119 0
2086286 0
2086323 0
2086363 0
2086470 0
2086503 0
2086554 0
2086566 0
2086713 0
2086740 0
2086894 0
2086932 0
2086994 809
2087013 0
2087032 1591
2087035 1293
2087139 0
2087159 181
2087162 536
2087282 368
2087319 263
2087350 1359
2087378 73
2087451 327
2087501 443
2087512 960
2087542 1407
2087595 1125
2087621 1209
2087769 5
2087906 1
2087912 216
2087923 278
2087925 142
2087934 283
2087942 301
2087972 640
2088015 80
2088086 92
2088096 0
2088183 78
2088214 0
2088333 0
2088522 0
2088549 1
2088558 0
2088611 3
2088773 23
2088909 57
2088927 0
2089121 367
2089259 1234
2089334 210
2089559 171
2089566 2160
2089642 1073
2089774 69
2089928 166
2089973 41
2090026 106
2090113 0
2090152 0
2090239 0
2090261 1410
2090294 288
2090303 134
2090434 535
2090461 1186
2090517 712
2090814 0
2090932 49
2090953 1
2090985 1256
2091096 30
2091118 1
2091144 118
2091228 24
2091506 749
2091700 1049
2091767 1969
2091822 413
2091850 378
2091857 0
2091878 392
2092070 0
2092106 2100
2092108 2
2092124 0
2092208 106
2092224 2674
2092233 369
2092241 913
2092362 734
2092403 687
2092477 1026
2092545 667
2092557 1353
2092602 3871
2092702 268
2093008 77
2093065 0
2093082 1609
2093086 164
2093098 41
2093114 104
2093226 2538
2093242 0
2093450 79
2093483 252
2093531 0
2093542 48
2093555 0
2093652 5539
2093664 218
2093684 3
2093700 235
2093708 1295
2093718 1452
2093724 222
2093732 416
2093740 1163
2093764 1620
2093801 631
2093876 536
2093879 1430
2093913 0
2093984 9
2094161 827
2094182 2252
2094473 1445
2094538 108
2094560 493
2094590 360
2094713 739
2094845 1780
2095038 293
2095088 365
2095219 12
2095257 0
2095302 0
2095306 1
2095331 0
2095497 0
2095562 0
2095596 0
2095616 0
2095682 0
2095702 0
2095906 1
2095961 0
2095997 0
2096106 1
2096174 70
2096255 18
2096394 20
2096475 208
2096633 96
2096643 381
2096646 1599
2096658 411
2096680 0
2096689 1126
2096711 1403
2096718 685
2096728 0
2096733 0
2096748 2
2096754 1
2096864 323
2097039 1443
2097125 136
2097131 739
2097134 113
2097171 3587
2097297 3
2097390 359
2097586 267
2097668 276
2097682 58
2097760 0
2097824 0
2097918 115
2097933 163
2097985 3
2097997 96
2098005 1457
2098022 0
2098207 46
2098792 75
2098836 230
2098859 194
2098893 237
2099031 137
2099163 0
2099197 238
2099209 1148
2099522 0
2099582 0
2099663 217
2099667 254
2099680 1393
2099692 717
2100120 271
2100169 428
2100334 33
2100526 835
2100717 0
2100823 13
2100839 0
2100987 0
2101012 114
2101182 63
2101192 735
2101228 0
2101525 466
2101541 0
2101618 5
2101646 0
2101652 632
2101665 1327
2101773 0
2101835 0
2101872 0
2101952 0
2102018 0
2102076 0
2102102 0
2102533 0
2102590 0
2102669 0
2102708 0
2102720 0
2102791 0
2102811 0
2102856 0
2102876 0
2102962 0
2103003 0
2103087 0
2103091 0
2103094 0
2103099 0
2103185 216
2103242 74
2103268 120
2103593 201
2103626 141
2103682 630
2103798 4
2103848 179
2103852 253
2103920 299
2103968 832
2103998 0
2104067 0
2104087 481
2104101 191
2104110 2870
2104114 241
2104119 652
2104220 0
2104285 0
2104319 0
2104552 0
2104790 0
2104890 1
2104900 0
2104907 2
2104917 160
2104921 0
2104966 9
2104973 411
2105013 617
2105185 32
2105515 16
2105573 694
2105651 1400
2105667 229
2105784 0
2105804 2086
2105806 1313
2105901 624
2105969 165
2106032 115
2106050 3
2106071 0
2106081 122
2106094 947
2106127 339
2106162 0
2106205 832
2106221 0
2106253 127
2106350 194
2106392 18
2106426 63
2106445 545
2106506 369
2106540 284
2106558 0
2106565 21
2106702 2
2106737 750
2106912 386
2106975 348
2106989 10
2107101 0
2107119 994
2107148 109
2107199 0
2107254 1580
2107284 0
2107360 0
2107386 135
2107435 327
2107467 212
2107497 0
2107715 0
2107723 703
2107792 0
2107875 0
2108147 147
2108227 0
2108244 0
2108258 1
2108324 937
2108326 474
2108333 0
2108402 115
2108405 291
2108431 0
2108460 39
2108520 0
2108671 1087
2108703 60
2108739 81
2108887 1012
2108906 1047
2109082 62
2109096 0
2109109 203
2109111 986
2109117 0
2109138 3
2109221 109
2109223 3787
2109237 28
2109254 0
2109284 47
2109359 1
2109393 0
2109468 261
2109526 47
2109767 168
2109846 0
2109883 549
2109925 767
2109952 32
2110006 640
2110008 217
2110054 0
2110079 263
2110105 486
2110166 2598
2110277 1288
2110368 418
2110384 117
2110504 54
2110830 1446
2110997 746
2111026 27
2111044 813
2111080 0
2111087 191
2111148 367
2111242 404
2111276 2313
2111278 348
2111375 635
2111409 47
2111523 0
2111576 812
2111580 859
2111622 0
2111730 552
2111832 277
2111838 647
2112060 1193
2112134 1105
2112318 82
2112428 1277
2112482 1201
2112496 505
2112503 76
2112534 455
2112582 242
2112599 0
2112628 0
2112770 27822
2112831 0
2112910 440
2112992 438
2113022 4
2113031 0
2113056 531
2113139 303
2113386 0
2113419 0
2113503 343
2113538 0
2113555 0
2113571 0
2113612 0
2113623 0
2113636 0
2113646 0
2113656 206
2113688 1
2113785 1
2113794 616
2113812 752
2113816 1258
2113899 666
2114021 267
2114126 80
2114133 0
2114168 0
2114256 0
2114549 0
2114568 0
2114575 0
2114615 348
2114658 60
2114745 297
2114887 818
2114967 807
2115152 101
2115224 0
2115433 147
2115448 1171
2115474 569
2115562 172
2115612 96
2115694 0
2115752 208
2115771 5
2115800 44
2115953 0
2116013 441
2116265 821
2116271 1
2116278 0
2116304 237
2116368 532
2116408 0
2116463 312
2116474 1788
2116551 1
2116571 333
2116706 740
2116718 889
2116841 611
2116925 274
2116952 445
2117008 0
2117246 1
2117310 181
2117361 0
2117433 361
2117435 415
2117476 107
2117516 4
2117672 1594
2117674 592
2117730 1039
2117819 484
2117828 783
2117871 1
2118012 0
2118143 1823
2118243 0
2118371 0
2118442 587
2118444 18
2118462 752
2118506 1
2118664 2665
2118716 0
2118783 807
2118827 1554
2119031 1
2119046 0
2119065 55
2119094 0
2119286 17
2119309 2
2119332 385
2119416 76
2119433 0
2119444 0
2119589 204
2119689 2705
2119707 435
2119725 1299
2119740 537
2119813 0
2119825 0
2119832 90
2119869 1187
2119955 1135
2119982 2
2120081 574
2120105 741
2120159 852
2120225 113
2120298 271
2120310 0
2120339 355
2120388 72
2120417 1187
2120487 0
2120568 15
2120599 5
2120636 0
2120644 0
2120695 91
2120739 1278
2120754 307
2120796 248
2120810 76
2120919 1321
2120927 477
2120957 0
2121007 829
2121069 411
2121094 1
2121126 1120
2121135 1621
2121342 584
2121361 23
2121409 1
2121439 316
2121469 0
2121543 742
2121567 0
2121603 81
2121610 1121
2121676 503
2121682 1362
2121729 1381
2121752 3
2121872 2183
2121888 79
2121924 0
2121991 0
2122073 7
2122079 141
2122131 0
2122219 0
2122406 279
2122561 14
2122668 4212
2122670 3355
2122744 0
2122988 0
2123004 0
2123010 376
2123157 137
2123161 392
2123173 0
2123216 476
2123234 0
2123316 1657
2123320 4767
2123323 2139
2123342 215
2123375 1541
2123558 1104
2123561 269
2123595 1204
2123609 1205
2123653 1169
2123797 613
2123834 72
2123879 977
2123892 248
2123910 332
2123942 88
2124001 439
2124100 0
2124125 931
2124144 2164
2124270 171
2124341 535
2124540 1820
2124566 159
2124697 19
2124750 130
2124810 253
2124901 839
2125038 572
2125089 127
2125092 61
2125102 569
2125107 0
2125116 0
2125126 0
2125131 151
2125204 13
2125216 1035
2125247 167
2125320 6206
2125322 2853
2125329 1178
2125402 1
2125412 503
2125450 1056
2125550 322
2125573 0
2125622 17
2125692 226
2125736 2000
2125770 1006
2125784 1198
2125842 248
2125870 2125
2125903 142
2125987 214
2126114 603
2126190 314
2126235 25
2126312 9
2126357 127
2126370 802
2126432 53
2126546 530
2126618 1213
2126745 350
2126811 264
2126819 1805
2126828 124
2126939 455
2127038 431
2127051 667
2127178 1390
2127204 424
2127329 1403
2127414 125
2127517 1021
2127547 341
2127608 1418
2127614 1167
2127636 488
2127649 0
2127655 1392
2127674 1
2127719 91
2127750 466
2127914 392
2127958 486
2127965 871
2127984 7
2128140 42
2128195 1078
2128204 207
2128219 2556
2128419 158
2128493 937
2128570 49
2128592 570
2128620 0
2128684 0
2128704 199
2128716 61
2128741 0
2128777 166
2128869 0
2128930 56
2128946 1439
2128960 1
2129015 1
2129063 0
2129142 65
2129226 23
2129233 367
2129274 433
2129292 0
2129301 440
2129315 28
2129372 299
2129598 23
2129620 170
2129687 0
2129719 773
2129836 11
2129858 521
2129908 0
2130002 109
2130121 540
2130153 271
2130178 81
2130184 12
2130202 14
2130229 250
2130256 116
2130293 4
2130325 156
2130464 216
2130493 923
2130511 0
2130549 1816
2130732 176
2130823 85
2130827 5959
2130942 8
2130993 0
2131021 377
2131210 514
2131232 572
2131258 28
2131361 427
2131369 102
2131444 45
2131493 0
2131676 24
2131724 179
2131894 1355
2131974 2
2131995 1579
2132071 0
2132096 30
2132117 1534
2132166 1
2132221 421
2132246 0
2132371 2365
2132479 5280
2132506 206
2132605 432
2132645 493
2132755 19
2132765 0
2132779 3298
2132836 469
2132851 51
2132908 183
2133032 0
2133075 1109
2133111 731
2133120 2594
2133192 3
2133217 0
2133325 201
2133328 1469
2133406 1186
2133474 257
2133484 447
2133599 0
2133692 363
2133708 1117
2133742 2843
2133981 253
2134162 635
2134186 0
2134193 64
2134219 1
2134285 0
2134298 0
2134331 63
2134338 1497
2134360 16
2134449 0
2134483 360
2134544 52
2134595 612
2134756 9
2134795 1178
2134847 1476
2134849 1324
2134866 10
2134902 520
2134951 56
2135017 2290
2135045 447
2135076 355
2135119 297
2135127 0
2135168 802
2135227 128
2135264 68
2135314 364
2135335 687
2135464 1501
2135483 314
2135500 555
2135512 79
2135544 511
2135563 640
2135566 507
2135591 0
2135605 970
2135638 1
2135719 375
2135799 330
2135867 1622
2135888 2697
2135916 1154
2135969 0
2135976 0
2136003 549
2136021 524
2136029 41
2136037 542
2136070 0
2136115 40
2136150 102
2136176 73
2136268 1272
2136283 0
2136290 1934
2136364 2662
2136368 2008
2136377 0
2136391 1874
2136395 1292
2136520 187
2136571 53
2136599 33
2136611 0
2136618 430
2136634 0
2136727 103
2136809 0
2136887 170
2136949 426
2137002 133
2137063 6
2137097 0
2137139 619
2137351 330
2137360 0
2137371 636
2137398 155
2137414 0
2137467 31
2137491 22
2137520 198
2137529 2948
2137531 58
2137537 15
2137544 0
2137597 46
2137612 1567
2137685 14
2137695 27
2137702 1732
2137713 575
2137748 0
2137772 363
2137805 0
2137835 1639
2137898 21
2137979 1156
2138008 314
2138063 0
2138095 1175
2138175 0
2138199 480
2138202 35
2138215 129
2138249 148
2138272 0
2138288 76
2138308 0
2138316 697
2138349 2051
2138351 88
2138370 3227
2138445 1118
2138668 523
2138752 1
2138918 0
2138978 5
2139044 1383
2139046 1835
2139133 443
2139155 205
2139170 283
2139293 3
2139327 304
2139336 333
2139580 1
2139638 884
2139699 0
2139825 320
2139852 543
2139950 270
2139978 0
2139993 0
2140000 398
2140002 1714
2140115 215
2140146 2
2140227 1884
2140255 3054
2140257 1251
2140355 1990
2140424 7
2140435 2514
2140456 0
2140474 912
2140702 48
2140712 563
2140791 943
2140813 0
2140819 441
2140899 967
2140903 5554
2140938 4170
2140951 103
2141023 328
2141073 2074
2141222 421
2141652 2018
2141682 33
2141827 0
2141839 0
2141887 97
2141900 131
2141918 1
2141923 2
2141926 361
2141938 807
2142007 251
2142071 865
2142101 0
2142135 428
2142177 3238
2142183 593
2142199 1701
2142306 524
2142371 0
2142376 141
2142389 641
2142394 111
2142464 50
2142512 0
2142531 1
2142653 112
2142665 146
2142705 125
2142934 509
2143006 146
2143080 242
2143116 0
2143153 992
2143161 0
2143386 159
2143456 28
2143490 761
2143524 205
2143536 151
2143557 645
2143586 937
2143614 0
2143673 117
2143704 12
2143738 1459
2143799 0
2143863 129
2143884 0
2143892 779
2143966 28
2144006 303
2144024 1105
2144103 0
2144147 178
2144205 50
2144252 1
2144268 0
2144304 0
2144326 0
2144366 1
2144376 0
2144430 14
2144440 799
2144466 186
2144571 1034
2144644 908
2144664 94
2144816 0
2144907 386
2144928 0
2145083 52
2145215 0
2145228 13
2145246 261
2145255 295
2145292 1826
2145441 39
2145487 1930
2145515 257
2145712 1323
2145753 19
2145882 831
2145951 1539
2146089 2307
2146109 837
2146246 589
2146284 103
2146302 62
2146427 429
2146454 0
2146496 1
2146514 0
2146733 0
2146837 1609
2146844 51
2146857 612
2146897 6
2146921 670
2146983 918
2146998 137
2147093 540
2147190 19
2147197 168
2147211 701
2147263 1
2147391 1
2147479 445
2147569 542
2147576 187
2147599 87
2147639 5386
2147644 8497
2147655 12
2147901 3099
2147926 2624
2148012 554
2148038 3101
2148179 1541
2148209 615
2148238 2111
2148332 894
2148409 4226
2148428 310
2148457 1226
2148503 995
2148518 1
2148589 1354
2148613 1070
2148618 3283
2148882 452
2148936 0
2148952 0
2149007 0
2149047 968
2149050 0
2149099 90
2149108 314
2149145 223
2149176 262
2149203 185
2149214 662
2149219 415
2149229 0
2149242 1
2149297 32
2149352 0
2149406 467
2149472 1593
2149483 47
2149527 19
2149550 41
2149603 2163
2149607 739
2149635 288
2149711 174
2149718 0
2149756 779
2149786 196
2149829 256
2149841 265
2149946 329
2150015 835
2150068 76
2150171 228
2150192 129
2150232 500
2150290 263
2150407 210
2150559 949
2150587 874
2150594 0
2150615 241
2150766 415
2150797 563
2150821 2115
2150827 913
2150905 567
2150924 1949
2151028 295
2151036 255
2151046 0
2151103 0
2151145 0
2151212 4109
2151262 1772
2151277 207
2151327 327
2151338 1521
2151395 0
2151434 0
2151509 3808
2151585 0
2151625 2112
2151658 38
2151696 359
2151715 28
2151737 1259
2151771 0
2151784 560
2151883 1206
2151919 0
2151980 327
2151990 1116
2152110 248
2152210 147
2152297 0
2152330 1328
2152387 451
2152406 101
2152426 151
2152461 466
2152491 850
2152611 265
2152637 0
2152661 0
2152678 241
2152714 604
2152747 483
2152760 0
2152903 1750
2152908 832
2152918 118
2152924 0
2152994 151
2153053 72
2153125 372
2153198 12
2153222 0
2153279 0
2153386 769
2153408 853
2153456 0
2153571 0
2153584 181
2153619 478
2153643 317
2153650 137
2153665 390
2153980 0
2154079 0
2154116 0
2154189 0
2154199 0
2154228 0
2154260 1
2154289 0
2154322 0
2154456 0
2154656 0
2154696 1
2154737 0
2154835 0
2154874 0
2154943 2
2155054 1
2155096 0
2155102 0
2155152 2
2155184 0
2155201 0
2155292 0
2155426 2
2155475 0
2155483 2
2155522 5
2155648 3
2155715 0
2155774 1
2155805 0
2155819 0
2155828 0
2155921 0
2155971 0
2156029 0
2156036 0
2156063 0
2156087 0
2156136 10
2156176 0
2156194 101
2156204 367
2156238 77
2156295 0
2156351 38
2156423 127
2156440 17
2156573 0
2156581 157
2156583 428
2156595 159
2156602 2288
2156639 55
2156658 509
2156716 2369
2156818 632
2156825 218
2156833 68
2156875 1018
2156983 1361
2157062 533
2157082 1265
2157135 1573
2157146 0
2157161 947
2157229 490
2157237 128
2157311 368
2157433 662
2157497 681
2157504 1
2157512 2
2157554 468
2157662 1032
2157878 603
2157934 552
2157958 66
2157999 4
2158010 0
2158013 226
2158030 65
2158053 83
2158093 0
2158272 936
2158317 1
2158386 110
2158400 0
2158436 405
2158484 8
2158520 0
2158688 110
2158718 214
2158808 18
2158824 151
2158901 87
2158937 220
2159091 1012
2159145 218
2159155 2
2159178 136
2159288 95
2159369 0
2159467 203
2159471 633
2159481 0
2159512 747
2159578 1046
2159742 0
2159792 0
2159821 1273
2159922 26
2159962 0
2160052 125
2160105 667
2160209 204
2160301 219
2160310 5
2160323 1730
2160330 1989
2160337 861
2160396 210
2160415 8
2160527 1037
2160544 2
2160583 445
2160664 410
2160721 0
2160759 0
2160772 264
2160789 0
2160798 322
2160841 16
2160916 1448
2160920 2634
2160964 271
2160981 247
2161025 2172
2161069 0
2161304 477
2161312 546
2161347 0
2161386 97
2161407 2
2161572 289
2161755 0
2161758 393
2161777 922
2161782 1230
2161917 414
2162028 104
2162145 0
2162164 257
2162293 2190
2162325 0
2162350 0
2162434 418
2162479 106
2162509 358
2162580 1772
2162607 205
2162760 0
2162914 106
2162933 961
2162997 5985
2163058 1011
2163095 793
2163342 213
2163390 120
2163411 6
2163459 0
2163492 0
2163510 0
2163528 0
2163583 0
2163586 0
2163597 0
2163617 2
2163630 250
2163642 0
2163676 0
2163687 0
2163693 0
2163711 149
2163771 1
2163780 2
2163783 87
2163786 0
2163840 0
2163849 0
2163852 0
2163855 0
2163909 0
2163918 0
2163921 11
2163924 0
2163978 0
2163987 0
2163990 17
2163993 1
2164047 0
2164056 0
2164059 0
2164062 0
2164142 10
2164160 51
2164177 549
2164190 66
2164218 130
2164264 301
2164268 62
2164325 563
2164340 90
2164413 185
2164430 1644
2164575 4
2164581 889
2164620 0
2164640 944
2164803 0
2164814 1323
2164818 342
2164833 0
2164844 88
2164906 6
2164959 1
2164990 91
2165012 1762
2165070 0
2165160 564
2165307 110
2165340 59
2165366 157
2165385 1
2165395 90
2165415 8
2165441 19
2165460 88
2165470 2
2165490 44
2165516 6
2165535 0
2165545 0
2165565 0
2165577 0
2165589 0
2165591 0
2165602 0
2165642 63
2165698 94
2165704 0
2165710 0
2165715 32
2165725 1
2165746 0
2165755 0
2165802 0
2165821 0
2165827 0
2165835 0
2165842 44
2165886 0
2165919 623
2165922 853
2165964 170
2166040 0
2166092 1195
2166122 600
2166250 119
2166272 795
2166351 0
2166362 1526
2166369 179
2166405 72
2166450 1
2166625 35
2166654 0
2166694 1
2166699 0
2166851 815
2166893 434
2167093 620
2167097 278
2167105 0
2167267 766
2167391 171
2167413 332
2167419 96
2167430 84
2167445 189
2167465 0
2167481 0
2167490 0
2167543 0
2167608 4
2167650 37
2167763 878
2167795 288
2167806 933
2167815 0
2167829 53
2167953 526
2168092 205
2168119 0
2168156 219
2168201 0
2168230 95
2168260 66
2168317 237
2168323 264
2168536 1
2168548 0
2168551 0
2168554 0
2168569 208
2168572 0
2168597 0
2168608 0
2168656 0
2168660 0
2168665 0
2168674 0
2168680 0
2168723 0
2168737 0
2168747 0
2168749 0
2168753 0
2168764 0
2168768 0
2168771 0
2168783 0
2168792 0
2168797 0
2168857 62
2168885 414
2168935 1
2168953 0
2168963 158
2168989 37
2169052 125
2169124 4
2169173 237
2169212 0
2169285 42
2169328 33
2169341 6
2169412 1453
2169453 252
2169508 0
2169577 145
2169628 0
2169637 0
2169650 0
2169661 0
2169724 1
2169836 207
2169857 1334
2169874 1
2169883 0
2169997 5
2170118 0
2170152 287
2170169 694
2170194 1100
2170247 289
2170259 587
2170298 512
2170398 32
2170499 0
2170605 1195
2170683 0
2170696 37
2170718 0
2170739 0
2170743 0
2170750 0
2170752 0
2170758 0
2170784 0
2170791 54
2170797 0
2170823 0
2170836 74
2170848 0
2170850 0
2170860 679
2170863 308
2170884 0
2170888 0
2170910 0
2170920 3
2170923 0
2170941 0
2170951 0
2170985 594
2171009 393
2171051 242
2171174 0
2171201 0
2171222 2195
2171242 13
2171278 144
2171302 0
2171343 816
2171561 695
2171576 282
2171581 0
2171607 438
2171652 58
2171676 910
2171757 135
2171770 218
2172061 505
2172118 7
2172278 0
2172298 638
2172301 922
2172336 15
2172357 0
2172396 0
2172484 1191
2172575 1
2172620 3159
2172624 3102
2172652 385
2172676 89
2172702 189
2172900 621
2173013 135
2173019 180
2173081 0
2173099 143
2173125 195
2173137 665
2173242 283
2173272 0
2173300 6
2173406 756
2173458 1
2173521 2165
2173524 795
2173536 0
2173781 795
2173797 3453
2173911 0
2174010 289
2174042 0
2174054 365
2174080 0
2174181 1083
2174215 680
2174263 1
2174282 211
2174419 27
2174437 0
2174445 612
2174449 61
2174458 427
2174523 1058
2174550 4
2174596 0
2174643 6
2174658 534
2174796 2291
2174829 603
2174888 41
2174916 954
2175003 29
2175180 1
2175189 0
2175208 1
2175232 2369
2175273 57
2175341 194
2175380 301
2175382 411
2175441 229
2175457 0
2175539 0
2175560 2
2175580 48
2175711 249
2175737 609
2175752 2289
2175850 1971
2175883 66
2175995 1505
2176030 4456
2176100 1389
2176161 311
2176188 739
2176201 1170
2176219 1287
2176223 1663
2176235 3
2176271 27
2176337 353
2176345 622
2176362 1099
2176375 0
2176472 1250
2176474 189
2176511 1514
2176524 179
2176551 884
2176560 1079
2176568 0
2176612 0
2176624 728
2176631 410
2176686 3270
2176787 1286
2176796 544
2176835 0
2176850 147
2176863 1233
2176940 3837
2176961 108
2177000 2101
2177052 4771
2177061 4133
2177073 5971
2177075 2823
2177086 54
2177122 133
2177130 892
2177133 2528
2177222 5322
2177243 1418
2177249 2064
2177311 91
2177319 0
2177328 7709
2177399 8427
2177414 700
2177491 208
2177523 2521
2177616 1402
2177670 109
2177684 5404
2177811 0
2177819 1504
2177835 124
2177861 7030
2177984 1094
2178009 1864
2178116 112
2178123 81
2178130 1311
2178149 2779
2178156 1
2178215 2421
2178343 0
2178399 1737
2178425 2
2178554 2637
2178572 2759
2178623 535
2178680 450
2178684 1825
2178831 0
2178920 304
2178947 2095
2178951 1296
2178958 5221
2179036 776
2179070 369
2179082 90
2179120 396
2179231 0
2179314 966
2179345 384
2179404 47
2179444 565
2179453 1467
2179469 731
2179497 1454
2179502 3947
2179524 70
2179539 0
2179575 50
2179627 381
2179683 4405
2179733 0
2179841 43
2179886 1446
2179949 521
2179985 555
2179996 140
2180055 975
2180070 11
2180087 118
2180122 1
2180131 4030
2180135 671
2180178 13
2180233 1
2180254 41
2180296 3202
2180451 0
2180463 1649
2180497 2237
2180499 843
2180515 0
2180523 1298
2180529 791
2180588 54
2180598 590
2180607 90
2180632 290
2180634 284
2180665 0
2180699 310
2180730 351
2180842 1
2181074 151
2181126 362
2181170 2
2181250 130
2181331 0
2181353 437
2181423 0
2181508 0
2181609 126
2181684 99
2181705 101
2181739 0
2181828 1675
2181919 120
2182126 87
2182271 218
2182381 1
2182406 1
2182417 941
2182455 601
2182479 0
2182493 269
2182629 1
2182838 135
2183233 0
2183308 949
2183382 1757
2183407 285
2183421 274
2183503 2
2183599 0
2183714 0
2183798 337
2183837 228
2183867 0
2183957 2865
2183960 1093
2184028 456
2184224 597
2184312 92
2184570 10
2184624 195
2184763 3
2184811 13
2184944 559
2185047 1211
2185068 60
2185108 0
2185200 0
2185212 378
2185290 27
2185299 0
2185323 1597
2185346 103
2185364 169
2185998 146
2186175 136
2186264 35
2186279 147
2186527 454
2186594 378
2186771 618
2186774 1790
2186834 441
2186874 0
2187074 0
2187083 1281
2187170 115
2187202 0
2187213 0
2187228 0
2187235 0
2187256 0
2187258 0
2187290 0
2187300 0
2187308 0
2187311 0
2187319 0
2187321 1
2187363 163
2187397 566
2187435 96
2187489 45
2187621 121
2187657 695
2187732 19
2187840 0
2187903 41
2187984 1102
2188017 962
2188143 0
2188182 1278
2188224 1194
2188269 331
2188335 91
2188383 1048
2188391 0
2188491 463
2188523 0
2188629 443
2188667 0
2188744 95
2188772 39
2188898 400
2188936 0
2188944 2605
2188955 1023
2188961 175
2189036 8
2189068 1330
2189099 261
2189207 209
2189216 17
2189399 890
2189477 138
2189480 0
2189537 125
2189834 29
2189839 83
2189875 191
2189966 0
2190185 8
2190251 539
2190257 0
2190274 344
2190278 693
2190290 3
2190293 855
2190338 373
2190347 474
2190361 0
2190452 249
2190464 0
2190488 388
2190539 1
2190571 100
2190619 51
2190623 400
2190656 0
2190659 575
2190761 21
2190782 407
2190827 0
2190962 0
2190978 0
2191005 15
2191013 34
2191147 602
2191189 0
2191219 0
2191237 0
2191255 381
2191303 286
2191480 102
2191516 0
2191525 13
2191597 817
2191707 177
2191744 0
2191792 155
2191840 218
2191927 8
2191990 185
2192078 0
2192272 357
2192372 635
2192396 9
2192484 0
2192579 1
2192628 217
2192699 180
2192768 159
2193094 332
2193185 357
2193220 227
2193281 720
2193464 965
2193575 844
2193702 35
2194088 0
2194100 2
2194123 1407
2194493 1490
2194497 317
2194512 0
2194629 0
2194731 327
2194824 33
2195003 148
2195046 0
2195055 841
2195093 0
2195182 0
2195195 0
2195212 0
2195215 0
2195266 0
2195306 0
2195396 362
2195480 1592
2195489 176
2195636 1033
2195720 2650
2195867 1397
2195898 0
2195922 520
2195943 123
2195976 0
2196034 231
2196233 1610
2196381 27
2196432 0
2196588 555
2196615 358
2196791 0
2196830 113
2196879 243
2196911 0
2196948 255
2196976 3
2196999 0
2197015 800
2197031 0
2197060 0
2197108 118
2197130 774
2197155 0
2197256 0
2197300 0
2197395 826
2197406 0
2197428 0
2197478 4
2197486 1
2197501 0
2197553 0
2197588 79
2197601 72
2197674 70
2197847 1385
2197853 0
2197906 1
2198033 134
2198223 433
2198243 0
2198261 683
2198419 1789
2198423 52
2198451 223
2198603 165
2198710 13
2198721 358
2198735 102
2198758 0
2198773 1
2198775 73
2198813 263
2198818 306
2198831 0
2198858 30
2198884 0
2198909 0
2198921 5
2198930 340
2198976 7
2199033 225
2199037 0
2199049 8
2199107 0
2199145 0
2199160 0
2199166 29
2199184 0
2199242 321
2199267 468
2199306 862
2199384 268
2199448 835
2199499 1540
2199546 537
2199657 0
2199698 91
2199710 256
2199720 66
2199776 0
2199907 982
2199987 461
2199999 280
2200005 830
2200075 8
2200085 348
2200125 582
2200128 1202
2200168 7
2200191 599
2200254 47
2200306 0
2200441 0
2200448 796
2200459 1
2200499 213
2200502 1419
2200510 160
2200544 1656
2200616 1068
2200686 0
2200693 15
2200700 77
2200763 55
2200859 8
2200944 748
2201053 0
2201122 771
2201155 413
2201200 0
2201210 0
2201212 0
2201217 0
2201224 0
2201226 0
2201234 0
2201236 499
2201247 0
2201324 558
2201411 214
2201417 1280
2201429 1
2201454 565
2201633 878
2201658 0
2201748 771
2201789 0
2201846 599
2201857 1421
2201951 342
2201981 0
2201998 1325
2202115 589
2202123 402
2202177 1
2202179 0
2202308 828
2202314 375
2202377 0
2202390 655
2202455 839
2202477 319
2202664 0
2202728 122
2202772 25
2202853 0
2202876 87
2202914 12
2202958 118
2202965 126
2202995 28
2203001 86
2203013 12
2203019 11
2203065 3115
2203177 940
2203237 0
2203368 0
2203437 0
2203458 0
2203473 1
2203528 1154
2203532 45
2203546 6099
2203554 88
2203757 194
2203793 0
2203854 148
2203877 1154
2203910 2444
2203964 15
2203971 0
2204003 271
2204149 1
2204188 494
2204219 20
2204236 0
2204249 374
2204252 519
2204259 261
2204389 523
2204401 1129
2204521 176
2204546 650
2204638 209
2204728 113
2204782 157
2204787 1589
2204827 0
2204832 142
2204844 52
2204922 1
2204936 906
2204940 169
2204989 665
2204995 76
2205029 0
2205049 2650
2205085 0
2205106 0
2205142 1
2205178 77
2205208 1
2205238 39
2205266 6
2205278 864
2205281 87
2205436 398
2205447 0
2205532 63
2205555 0
2205560 0
2205563 0
2205567 0
2205576 0
2205583 0
2205599 994
2205661 0
2205704 0
2205753 0
2205811 150
2205822 40
2205948 0
2206036 0
2206096 0
2206144 10
2206238 28
2206249 99
2206284 138
2206450 0
2206585 6
2206639 0
2206648 28
2206778 1
2206846 10
2206916 200
2206994 195
2207006 0
2207019 322
2207042 0
2207050 1
2207058 0
2207074 0
2207076 0
2207084 0
2207096 0
2207102 0
2207114 3
2207123 0
2207129 0
2207132 1
2207138 138
2207252 334
2207263 236
2207486 0
2207488 0
2207493 320
2207496 0
2207504 0
2207511 0
2207518 29
2207520 0
2207538 0
2207542 1
2207569 0
2207576 0
2207601 0
2207704 788
2207838 606
2207842 1207
2208136 0
2208275 109
2208360 756
2208362 555
2208529 49
2208609 115
2208741 742
2208841 0
2208863 0
2208892 32
2208942 663
2209017 790
2209050 1685
2209071 1065
2209080 524
2209170 237
2209173 1794
2209179 47
2209287 435
2209320 358
2209615 405
2209730 4
2209871 10
2209975 517
2210072 494
2210090 261
2210185 294
2210197 458
2210227 186
2210245 324
2210279 960
2210297 429
2210317 1111
2210323 237
2210503 2290
2210653 79
2210721 2846
2210724 290
2210898 0
2210922 1263
2211271 18
2211330 74
2211447 33
2211483 760
2211506 1143
2211510 2082
2211531 664
2211582 802
2211713 555
2211758 6
2211812 1
2212019 0
2212123 0
2212149 555
2212438 0
2212493 247
2212544 806
2212694 40
2212772 0
2212778 19
2212972 23
2213101 245
2213182 20
2213216 631
2213343 115
2213603 8
2213724 79
2213896 975
2213926 355
2213932 0
2213979 183
2213992 162
2214019 0
2214163 0
2214435 81
2214518 0
2214525 6
2214684 50
2215047 825
2215187 39
2215197 0
2215205 0
2215233 192
2215254 939
2215267 1041
2215301 1
2215383 5
2215422 372
2215443 20
2215532 0
2215587 361
2215720 1052
2215758 1606
2215777 819
2216041 300
2216103 756
2216199 215
2216211 1150
2216304 2
2216331 1111
2216360 0
2216428 495
2216448 1190
2216469 365
2216599 79
2216632 76
2216842 142
2216913 470
2216953 686
2217188 378
2217332 31
2217404 1365
2217531 501
2217723 1024
2217779 21
2217798 1
2217809 61
2217842 339
2217884 0
2217935 251
2217947 413
2218039 1131
2218107 59
2218172 1820
2218227 961
2218380 0
2218404 200
2218415 1468
2218418 1578
2218517 274
2218563 0
2218606 1101
2218625 1009
2218649 68
2218688 117
2218715 160
2218726 0
2218778 173
2218841 938
2218885 184
2218911 725
2219230 820
2219261 331
2219299 73
2219315 410
2219366 845
2219409 756
2219461 62
2219523 0
2219546 257
2219566 3099
2219620 1647
2219644 858
2219719 985
2219771 8
[truncated: 399,088 more chars]
