# Supplementary material for: A nanocompartment system contributes to defense against oxidative stress in Mycobacterium tuberculosis
Source: eLife. 2021 Nov 9;10:e74358. doi: 10.7554/eLife.74358 (PMC8635971; doi:10.7554/eLife.74358)
Supplement: Source data 15. [file elife-74358-supp16.zip › Source Data File 15.wig]

# output:02-Map/KL-R3-1-1 fastq1:['01-Preprocess/KL-R3-1-1.notCombined_1.fastq.gz'] fastq2:['01-Preprocess/KL-R3-1-1.notCombined_2.fastq.gz'] fastq3:['01-Preprocess/KL-R3-1-1.extendedFrags.fastq.gz']
variableStep chrom=Chromosome
60 0
72 0
102 0
188 0
246 0
333 0
360 0
426 0
448 0
471 0
483 0
494 0
504 0
514 0
525 0
534 1
601 0
653 0
670 0
706 0
741 0
784 0
794 0
843 0
989 1
1092 0
1104 0
1267 1
1278 0
1345 0
1423 0
1522 364
1552 121
1635 1479
1779 0
1782 0
1788 0
1847 303
1858 327
1921 1066
2001 0
2012 350
2063 0
2104 0
2141 0
2232 0
2290 0
2315 0
2318 0
2333 0
2344 0
2363 0
2387 0
2404 0
2427 0
2479 0
2507 0
2537 1
2591 0
2648 0
2738 0
2774 0
2845 0
2920 0
3027 0
3056 1
3066 0
3070 0
3119 0
3131 0
3145 0
3222 0
3228 0
3277 0
3283 20
3329 0
3372 0
3379 0
3384 0
3396 1
3412 0
3425 1
3441 0
3467 0
3471 12
3513 0
3591 0
3682 0
3708 13
3728 0
3739 0
3770 0
3782 0
3796 0
3833 0
3925 0
3960 0
3967 0
3986 37
4011 5
4028 0
4094 0
4118 0
4121 2
4130 0
4158 44
4207 0
4217 458
4353 0
4664 0
4721 0
4789 0
4912 0
4961 0
4970 0
4989 23
4995 3
5066 163
5120 340
5128 106
5170 18
5230 0
5273 0
5287 0
5336 0
5364 0
5420 0
5439 0
5517 0
5547 0
5579 0
5586 0
5623 0
5631 0
5669 0
5687 0
5792 0
5977 0
5996 0
6055 0
6128 0
6230 0
6249 0
6286 0
6403 0
6490 0
6502 0
6526 1
6605 0
6612 0
6672 0
6729 0
6793 0
6809 0
6856 0
6944 1
6983 0
7067 0
7077 0
7093 0
7225 0
7265 0
7299 38
7383 0
7392 0
7470 0
7551 0
7578 0
7620 0
7686 0
7763 0
7767 0
7798 0
7865 1
7970 0
8031 0
8077 0
8099 1
8127 1
8219 0
8236 0
8288 0
8295 0
8338 1
8391 0
8394 0
8436 0
8486 0
8546 0
8786 0
8858 1
8874 0
8901 0
9030 0
9045 1
9100 29
9150 0
9165 0
9419 0
9465 0
9492 0
9503 0
9519 0
9526 0
9542 0
9564 0
9624 0
9776 106
9816 220
9850 38
9877 108
9894 0
9903 185
10023 0
10104 0
10277 0
10299 0
10414 89
10426 134
10583 0
10600 0
10608 6
10769 29
10826 937
10857 0
10876 1
10884 24
10892 0
10894 0
10907 0
10923 0
10953 0
11096 3731
11119 0
11131 0
11176 0
11198 417
11207 232
11289 264
11301 0
11422 1214
11444 0
11530 674
11556 16
11618 515
11659 0
11675 1194
11679 753
11733 2
11739 55
11743 753
11749 2
11787 146
11848 0
12042 1
12054 0
12145 0
12250 74
12352 233
12466 174
12491 159
12512 0
12530 123
12621 886
12663 9
12750 163
12798 87
13025 327
13046 419
13079 1
13155 1
13168 61
13275 0
13309 683
13322 489
13325 291
13369 52
13459 1
13469 0
13486 15
13560 0
13567 3
13595 0
13608 1
13669 0
13686 4
13699 0
13772 0
13852 0
13903 0
14021 0
14059 50
14080 0
14088 6
14096 228
14177 1882
14367 0
14421 23
14454 1
14621 518
14661 29
14665 1699
14667 1940
14677 0
14749 825
14758 1277
14782 0
14813 2753
14821 0
14872 0
14902 0
14938 0
14968 1
15023 0
15084 0
15114 0
15221 0
15245 0
15269 0
15304 0
15327 0
15366 0
15464 1
15515 0
15576 0
15591 35
15657 0
15773 0
15812 0
15927 0
16161 0
16184 0
16273 0
16433 1
16520 1
16535 0
16558 0
16683 0
16794 0
16851 0
16872 1
16926 0
17015 0
17176 2
17190 0
17205 0
17247 0
17313 0
17333 0
17439 0
17476 0
17483 0
17586 0
17862 0
17981 1
18010 0
18123 0
18140 0
18161 0
18215 0
18454 0
18488 1
18527 0
18666 6
18693 0
18725 0
18907 0
19038 0
19043 0
19081 0
19100 0
19107 0
19134 0
19138 0
19151 0
19179 0
19194 0
19226 0
19239 0
19259 0
19310 11
19453 10
19461 0
19582 1
19667 0
19693 0
19760 0
19771 0
19829 1
19838 6
19914 0
19935 0
19951 0
19963 0
19973 0
19984 0
20002 1
20037 0
20044 0
20092 0
20178 0
20211 0
20234 146
20266 1
20278 0
20345 0
20349 0
20376 0
20456 0
20497 92
20547 862
20650 0
20671 0
20680 0
20712 0
20756 44
20787 36
20859 0
20883 334
21041 0
21204 0
21210 1
21266 0
21359 0
21414 0
21477 0
21481 136
21548 0
21608 0
21777 632
22070 9
22092 32
22118 1387
22144 15
22187 0
22195 68
22199 2032
22202 195
22279 0
22314 165
22338 2
22454 0
22460 144
22578 1
22590 0
22625 0
22817 0
22836 0
22887 0
22932 0
23083 0
23099 0
23125 0
23153 0
23205 0
23330 0
23361 94
23381 1
23394 538
23413 430
23442 292
23512 25
23550 412
23582 389
23640 8
23663 59
23681 587
23723 4
23807 487
23856 292
23933 0
23947 0
24102 0
24136 0
24159 0
24174 1
24183 0
24207 0
24231 0
24237 0
24261 1
24282 0
24309 0
24318 0
24336 0
24351 0
24372 0
24384 0
24402 0
24447 1
24483 0
24492 0
24501 0
24534 1
24552 0
24564 1
24579 0
24621 0
24633 0
24657 0
24678 0
24696 0
24714 0
24732 0
24750 0
24768 0
24801 0
24819 0
24840 0
24909 0
24921 1
24924 0
24960 0
24986 0
25069 817
25099 1
25143 245
25168 122
25170 1717
25252 167
25260 658
25438 0
25505 1000
25528 0
25613 12
25616 1451
25624 635
25730 1260
25796 112
25832 0
25844 143
25906 0
25914 24
25960 0
25967 2
26040 187
26067 1238
26141 896
26175 0
26183 928
26193 882
26197 1299
26261 151
26280 1057
26290 351
26300 729
26377 200
26417 0
26622 347
26742 57
26780 956
26831 296
26838 2
26860 92
26873 48
26932 662
27213 77
27245 2328
27252 776
27299 1489
27354 791
27367 576
27399 0
27410 1168
27470 4
27482 0
27484 1
27518 0
27526 0
27528 0
27530 0
27534 0
27558 0
27566 66
27569 0
27578 17
27683 0
27703 0
27784 63
27906 0
27925 0
27994 0
28003 0
28005 0
28145 0
28208 0
28232 0
28263 0
28368 1648
28455 21
28512 0
28661 17
28670 18
28679 63
28687 1
28705 17
28803 0
28914 287
28974 46
29010 1255
29205 194
29270 73
29354 1
29403 35
29457 81
29516 0
29567 43
29587 890
29605 0
29620 151
29659 455
29667 2291
29671 540
29776 170
29892 1494
29920 1114
29923 560
30009 0
30119 0
30195 0
30271 209
30449 1431
30479 499
30679 392
30911 0
30968 1313
31004 0
31066 0
31075 906
31149 205
31153 702
31223 191
31261 9
31323 515
31381 4
31410 0
31589 698
31597 1353
31684 0
31701 0
31810 0
31825 484
31967 36
31978 82
32045 0
32051 0
32134 994
32163 42
32197 0
32253 129
32403 213
32434 442
32493 263
32518 186
32673 904
32755 5
32777 1279
32886 22
32910 0
32995 0
33023 1
33045 15
33058 443
33113 482
33152 0
33217 160
33355 413
33359 12
33449 0
33490 0
33533 0
33560 0
33650 0
33797 741
33805 2
33857 28
33861 0
33863 0
33901 0
33907 1
33927 0
33933 2
33942 50
34010 0
34028 0
34158 290
34163 209
34182 0
34207 0
34241 0
34313 1100
34364 99
34367 0
34401 1
34418 106
34420 74
34504 2461
34590 275
34679 732
34688 36
34743 0
34849 0
34874 34
34893 1
34937 64
34999 154
35021 0
35075 1
35079 54
35117 0
35119 0
35135 1
35160 0
35182 0
35203 0
35206 0
35213 0
35250 0
35261 0
35293 0
35304 0
35326 0
35343 0
35353 135
35388 0
35409 0
35422 0
35453 225
35480 0
35489 0
35570 125
35630 0
35703 942
35750 0
35781 11
35873 207
35910 107
36029 1601
36191 553
36326 2011
36356 100
36368 95
36428 12
36455 3205
36515 0
36519 0
36606 0
36677 995
36734 98
36802 5
37093 703
37125 291
37184 1
37214 824
37224 216
37353 398
37361 11
37404 0
37512 0
37626 1
37666 1275
37674 3
37752 717
37775 2298
37784 1898
37829 164
37944 358
37977 1
38003 161
38047 0
38065 1582
38096 445
38133 155
38249 31
38363 10
38444 1229
38517 239
38588 0
38846 223
38902 0
39125 331
39290 400
39312 0
39343 367
39845 388
39873 974
39878 2027
39937 1110
39941 432
39967 1475
40011 3615
40025 8364
40141 1280
40156 344
40200 143
40238 133
40326 0
40392 0
40474 6364
40496 1541
40543 8
40585 0
40849 4019
40876 0
40930 0
40961 1180
41179 1592
41242 0
41248 161
41374 326
41427 218
41496 31
41593 51
41632 542
41718 0
41727 7
41910 548
41915 46
41986 80
42060 1103
42083 338
42208 1591
42276 448
42362 1327
42434 21
42473 0
42493 0
42644 15
42713 201
42806 552
42852 52
42854 210
42881 288
43245 1
43421 473
43515 0
43547 6624
43549 367
43634 0
43640 0
43642 1
43660 0
43698 0
43796 0
43838 0
43856 0
43865 0
43885 0
43902 0
43937 0
43944 0
43966 0
44069 0
44094 0
44100 0
44102 0
44145 0
44249 0
44261 0
44298 0
44302 0
44408 0
44600 0
44684 0
44720 0
44798 0
44849 0
44864 0
44869 0
44937 0
44952 0
44968 0
44984 0
44986 0
45017 0
45140 0
45167 0
45239 0
45315 0
45353 0
45401 0
45413 0
45464 0
45524 0
45563 0
45590 0
45623 0
45647 0
45649 0
45659 0
45665 0
45686 0
45731 1
45784 0
45804 0
45830 0
45841 1
45854 0
45920 0
46009 0
46014 0
46072 0
46087 1
46100 0
46164 0
46192 1
46271 0
46295 0
46320 0
46432 0
46469 103
46503 0
46515 12
46525 0
46532 0
46568 140
46576 0
46779 58
46959 1
47084 19
47097 1
47119 490
47220 16
47224 1
47301 1
47316 10
47363 271
47367 0
47391 169
47459 40
47577 33
47610 21
47682 0
47706 0
47907 1
48038 4
48079 0
48087 0
48104 23
48108 1630
48203 0
48282 288
48388 40
48446 200
48450 1197
48466 0
48481 107
48489 496
48514 1805
48648 0
48654 37
48663 257
48691 0
48730 0
48765 11
48782 353
48870 0
48895 527
48954 97
48983 64
48991 0
49038 375
49290 14
49388 350
49553 0
49616 0
49656 159
49750 493
49934 2046
49951 35
49973 623
50022 2
50097 0
50214 0
50265 0
50552 0
50641 2
50655 0
50691 0
50778 0
50781 0
50803 0
50955 0
50987 0
51012 0
51015 0
51018 0
51104 0
51125 0
51138 0
51146 189
51186 0
51297 0
51453 1327
51519 608
51609 226
51611 1013
51621 69
51675 0
51745 32
51765 138
51793 0
51804 0
51806 255
51838 1
51880 169
51892 0
51899 0
51907 8661
51967 90
52123 68
52127 2164
52129 747
52180 309
52189 671
52204 0
52366 118
52524 1005
52541 565
52659 2681
52706 2318
52709 726
52746 75
52774 11
52797 385
52829 1
52837 53
52844 1
52873 119
52918 43
53033 0
53114 308
53152 277
53187 153
53242 1
53488 0
53634 0
53648 0
53702 30
53740 0
53809 0
53888 1
53977 0
53987 209
54091 1417
54113 56
54128 0
54146 0
54173 67
54300 0
54560 0
54635 209
54638 197
54703 0
54752 0
54759 20
54869 0
54872 83
55025 0
55058 104
55081 0
55085 1316
55104 0
55191 0
55232 0
55251 1069
55288 91
55337 0
55354 1
55398 0
55421 1
55523 97
55560 1
55612 86
55642 0
55767 0
55796 216
55835 0
55995 0
56008 32
56011 2
56023 2
56031 0
56044 37
56057 0
56080 0
56131 91
56155 339
56157 99
56164 0
56185 210
56191 293
56207 0
56218 16
56228 0
56354 0
56402 0
56521 0
56539 526
56716 108
56822 0
56842 101
57043 2863
57046 1032
57050 64
57052 103
57157 998
57183 0
57278 0
57392 68
57510 0
57615 976
57702 754
57734 5
57878 467
57931 1
57956 797
57985 0
58049 194
58105 0
58191 0
58201 0
58247 0
58284 0
58339 0
58369 0
58460 0
58480 0
58522 240
58526 2364
58703 0
58759 0
58822 0
58834 0
58919 0
59113 0
59175 0
59215 0
59242 0
59358 813
59374 0
59405 0
59481 0
59489 0
59584 0
59593 6
59641 0
59747 0
59839 0
59865 595
59986 1
60027 19
60071 0
60126 189
60135 1
60152 0
60162 0
60211 244
60236 66
60256 57
60273 0
60290 0
60334 0
60345 4
60357 0
60415 0
60453 0
60538 0
60550 0
60567 0
60591 0
60612 1
60699 0
60747 0
60750 0
60793 0
60819 0
60825 0
60885 0
61004 0
61310 0
61404 0
61434 0
61550 0
61556 0
61628 0
61817 0
61888 0
61989 1
62048 0
62070 0
62116 0
62161 0
62167 0
62197 0
62209 0
62310 0
62313 0
62327 0
62572 0
62733 0
62794 0
62828 0
62974 0
63194 4437
63212 250
63241 0
63377 1182
63379 1904
63431 7
63467 123
63494 585
63501 1043
63521 13
63576 1020
63626 30
63756 4
63758 174
63788 441
63800 466
63802 548
63825 0
63863 1004
63884 1325
63887 1060
63890 38
63908 729
63918 0
64023 0
64044 0
64073 0
64179 0
64181 0
64306 0
64347 0
64420 0
64440 0
64518 0
64552 0
64572 0
64581 0
64603 0
64688 0
64691 0
64708 0
64716 0
64800 0
64823 0
64914 0
64955 617
64986 1
65109 182
65125 0
65169 109
65226 84
65315 0
65323 0
65434 305
65500 364
65549 1063
65551 2900
65666 2
65692 2408
65715 24
65758 0
65840 243
65933 0
65987 338
66035 295
66061 399
66065 2136
66098 7
66233 5
66275 106
66364 1075
66386 315
66410 0
66449 199
66511 925
66578 650
66652 0
66659 114
66692 15
66764 1
66787 0
67009 0
67071 3
67127 1
67136 0
67138 629
67156 0
67247 993
67290 2
67299 0
67316 736
67364 190
67898 0
67916 209
67955 233
68150 33
68185 93
68222 23
68237 390
68246 153
68256 457
68276 687
68310 551
68321 265
68360 0
68377 300
68380 284
68387 0
68407 0
68444 5
68577 0
68594 0
68608 235
68726 0
68733 0
68737 1771
68792 47
68861 11
68872 0
68894 161
69044 9
69085 0
69121 0
69170 0
69190 649
69281 379
69301 0
69316 60
69339 2
69367 0
69375 0
69422 53
69444 0
69589 783
69591 194
69625 6
69652 0
69657 69
69661 155
69675 86
69744 396
69792 450
69806 0
69823 0
69850 81
69928 65
69999 42
70021 0
70028 2
70030 29
70099 205
70102 93
70135 0
70177 3
70198 379
70204 405
70206 0
70390 0
70435 370
70453 0
70459 123
70534 15
70542 1
70570 7
70583 1
70699 0
70728 141
70744 11
70821 251
70843 261
70909 97
70933 0
70963 1
70988 0
71098 0
71143 380
71158 2
71266 131
71300 1
71399 2
71519 115
71557 0
71571 0
71588 254
71594 2
71637 89
71679 2118
71681 904
71834 18
71922 0
72031 303
72049 1
72076 399
72089 9
72109 0
72121 10
72255 1
72333 0
72356 1
72359 0
72388 0
72506 8
72518 0
72612 11
72636 1
72654 0
72770 0
72826 0
72857 0
72923 1
72989 0
73031 0
73247 0
73349 0
73415 7
73494 0
73549 4
73604 0
73682 0
73799 0
73961 0
73987 0
74045 0
74095 0
74129 0
74177 0
74192 0
74224 0
74281 0
74313 0
74320 0
74342 0
74374 0
74447 68
74483 0
74562 0
74572 23
74578 36
74696 94
74722 582
74749 814
74761 0
74908 28
75047 108
75049 658
75103 34
75128 3
75142 0
75156 11
75189 516
75203 113
75242 0
75244 0
75253 0
75275 0
75286 55
75500 0
75613 2453
75615 551
75808 0
75826 10
75862 424
75881 0
75983 88
76069 854
76097 201
76105 0
76198 0
76298 782
76715 739
76727 139
76889 55
77005 0
77055 0
77108 200
77192 0
77289 24
77385 6
77422 88
77530 324
77641 0
77650 40
77838 370
77925 146
77955 0
78293 204
78364 0
78442 153
78463 316
78478 0
78567 140
78628 0
78662 0
78703 477
78706 59
78721 1
78733 478
78784 3535
78921 0
79152 207
79256 0
79325 1127
79365 710
79398 74
79427 1
79474 6
79485 0
79724 250
79787 1191
79825 0
79894 26
79917 0
80115 211
80143 0
80149 0
80228 539
80352 84
80385 0
80426 121
80521 847
80551 0
80612 56
80787 2582
80832 32
81165 0
81179 314
81196 188
81216 3773
81220 362
81245 0
81374 357
81396 373
81445 132
81462 1049
81552 0
81566 314
81576 0
81610 472
81671 0
81712 563
81715 576
81727 0
81735 126
81896 544
81919 64
81927 1646
82004 198
82038 11
82361 595
82417 248
82504 239
82517 19
82585 179
82587 47
82666 24
82686 376
82765 402
82807 0
82826 1
82912 75
82996 39
83114 684
83141 1531
83239 1
83326 4
83357 103
83403 991
83409 1
83566 44
83585 0
83738 299
83846 188
83940 2210
83946 2047
83966 2
83981 14
83992 0
84065 13
84081 65
84173 0
84233 38
84313 26
84353 969
84434 198
84493 63
84508 0
84520 0
84543 100
84559 0
84617 622
84742 372
84811 1
84833 290
84872 400
84918 433
84930 453
84952 1212
84956 3206
85010 269
85113 13
85135 1
85166 131
85178 488
85223 533
85276 360
85300 884
85575 286
85637 23
85720 69
85873 0
85915 0
85976 42
85986 30
86103 287
86135 0
86272 0
86280 15
86359 357
86378 226
86429 2
86436 672
86448 2608
86486 0
86492 24
86509 0
86514 0
86527 40
86613 0
86621 2
86681 50
86698 4
86709 280
86835 5
86924 0
87124 0
87131 1
87276 0
87288 840
87309 0
87343 58
87433 194
87586 0
87605 121
87615 76
87631 450
87774 2031
87875 114
87955 438
88015 137
88076 0
88232 1910
88280 1
88299 0
88427 208
88439 172
88454 0
88604 94
88631 363
88665 0
88681 502
88732 0
88778 1033
88954 1032
88963 1
89271 128
89370 0
89383 13
89471 4
89478 0
89516 1
89523 0
89549 0
89593 170
89747 735
89797 632
89817 0
89885 338
89917 440
89982 0
89994 0
90015 0
90101 147
90240 21
90290 1
90321 565
90497 366
90587 0
90607 41
90619 33
90811 10
90935 871
90939 1193
91072 437
91165 0
91216 10
91281 0
91291 0
91353 662
91937 0
92035 22
92134 445
92136 792
92155 1
92194 281
92196 31
92269 370
92278 38
92294 25
92334 230
92338 5
92393 230
92407 24
92638 0
92816 94
92857 0
92973 1
93199 0
93294 138
93434 0
93603 0
93773 685
94215 154
94244 4
94256 207
94269 164
94345 0
94428 0
94472 0
94485 2805
94538 0
94564 10
94611 108
94776 0
94872 67
95042 31
95410 645
95445 0
95463 150
95549 0
95567 0
95594 0
95611 0
95636 16
95684 1
95727 21
95797 0
95840 26
96143 165
96188 1
96267 0
96319 0
96392 383
96458 143
96513 426
96566 158
96642 0
96647 0
96655 0
96688 408
96718 0
96872 250
96890 0
96912 241
96920 0
96936 173
96974 140
96980 46
97071 4
97102 1065
97273 0
97285 35
97330 0
97335 0
97399 2
97470 0
97509 0
97581 103
97592 1
97623 553
97668 9
97688 0
97707 23
97718 0
97788 0
97823 0
97888 0
97893 433
98092 1
98152 0
98260 328
98297 130
98313 47
98330 1861
98349 59
98379 6
98396 0
98437 0
98468 425
98552 205
98613 1309
98692 1
98709 98
98751 298
98818 19
98836 82
98963 471
99023 9
99137 131
99151 225
99188 1341
99322 0
99343 62
99444 971
99546 0
99609 1
99638 0
99732 232
99791 0
99848 67
99940 710
100020 21
100068 0
100176 247
100179 2592
100206 547
100256 0
100310 0
100459 242
100505 37
100517 2079
100629 375
100805 96
100887 1
100983 1626
101082 152
101095 36
101123 1373
101166 4
101194 568
101198 212
101246 0
101319 21
101331 0
101409 334
101643 0
101686 0
101697 25
101715 0
101850 30
101864 1
102093 26
102135 0
102231 43
102385 0
102456 284
102531 92
102612 427
102683 1
102809 0
102816 0
102889 1
103041 157
103052 0
103106 0
103214 1
103405 37
103534 1333
103630 235
103809 0
103957 25
104034 0
104050 446
104092 42
104113 92
104157 1
104424 1
104464 7
104472 4
104491 549
104562 58
104587 1
104611 8
104806 109
104952 0
105089 1
105096 1
105112 0
105146 0
105177 0
105188 50
105198 0
105208 395
105249 0
105259 3
105288 66
105319 124
105329 262
105331 1847
105416 159
105426 731
105507 41
105528 40
105586 0
105603 335
105732 965
105774 232
105808 98
105863 215
105871 0
105877 172
105908 0
105933 0
105939 15
105982 0
106017 33
106032 182
106038 0
106041 5
106050 0
106105 90
106154 89
106323 969
106355 11
106367 379
106483 4
106491 0
106535 21
106601 0
106667 411
106688 185
106742 186
106805 27
106807 177
106829 0
106836 0
106858 0
106906 18
106926 1
106929 133
106941 0
107024 0
107031 171
107033 69
107039 2098
107106 1836
107226 30
107245 135
107278 0
107288 720
107328 537
107436 0
107452 2582
107456 451
107466 41
107553 203
107592 0
107696 69
107717 41
107735 857
107765 0
107795 25
107797 0
107858 0
107927 0
107947 739
108059 392
108129 0
108149 0
108179 0
108197 0
108272 37
108285 0
108344 1
108356 540
108393 1056
108565 0
108586 1
108596 76
108692 0
108718 0
108807 353
108850 40
108854 418
108899 0
108952 160
108976 35
109024 2
109032 0
109070 16
109079 0
109104 0
109197 608
109215 1349
109226 0
109244 0
109285 11
109292 3
109317 0
109410 240
109521 200
109822 973
109824 0
109916 0
110017 109
110040 3
110060 134
110074 408
110076 259
110094 0
110149 0
110199 150
110221 37
110315 128
110340 102
110424 0
110473 0
110574 101
110600 0
110711 690
110916 21
110929 40
110958 0
110970 0
111013 0
111083 0
111148 1575
111211 0
111405 0
111528 182
111578 0
111726 33
111749 17
111822 56
111938 176
112087 0
112112 0
112173 18
112273 0
112324 0
112338 94
112502 0
112513 239
112703 1
112777 0
112906 1328
112922 1237
112926 530
112970 1
112992 2
113033 0
113095 44
113113 294
113133 2
113166 10
113174 0
113227 179
113395 78
113462 7
113517 0
113571 636
113580 214
113652 4
113675 0
113712 0
113827 383
113924 13
114033 23
114049 131
114229 0
114251 0
114285 192
114326 0
114437 0
114512 419
114558 263
114589 1
114705 43
114850 474
114858 39
114903 275
114912 582
114926 0
115035 67
115078 669
115297 983
115305 211
115339 42
115418 1
115435 0
115461 920
115491 10
115563 1508
115650 0
115702 27
115717 993
115753 0
115761 0
115816 1477
115836 0
115858 542
115926 252
115934 303
115944 1
116075 16
116098 0
116152 179
116320 1
116364 0
116474 0
116649 0
116708 125
116733 1064
116803 0
116847 25
116955 2441
117014 0
117039 0
117168 389
117197 0
117213 823
117240 0
117247 63
117380 354
117504 869
117517 236
117537 834
117551 0
117622 408
117640 0
117648 0
117702 0
117731 0
117787 0
117861 0
117882 0
118006 0
118072 0
118109 0
118139 0
118150 0
118239 0
118313 0
118341 0
118447 0
118482 0
118500 0
118564 0
118687 0
118703 0
118761 0
118786 0
118817 0
118857 0
118892 1
118948 0
118969 0
118977 0
119092 1
119211 0
119213 0
119220 0
119240 0
119253 0
119301 0
119310 0
119355 0
119435 0
119447 0
119454 0
119530 0
119570 1
119634 1
119658 0
119730 59
119748 1
119916 0
119936 0
120045 249
120121 1754
120256 846
120310 22
120410 45
120574 0
120626 0
120791 833
120882 1
120892 462
120902 224
120940 1153
120989 42
121171 0
121181 0
121251 117
121291 422
121391 0
121397 1924
121442 0
121500 126
121548 443
121766 4188
121770 306
121856 471
121916 4
121950 0
122045 35
122104 120
122193 0
122211 1474
122220 741
122231 1
122243 0
122304 0
122388 186
122444 67
122494 116
122542 3324
122566 249
122596 715
122609 942
122643 18
122655 18
122696 1580
122764 0
122834 175
122836 601
122992 727
123012 558
123049 157
123122 510
123221 0
123243 203
123346 1001
123470 0
123493 37
123520 0
123522 2982
123612 1
123671 1
123772 0
123829 216
123873 2
123896 98
123906 1242
123910 523
123912 0
124145 852
124149 652
124152 1
124168 0
124219 0
124298 62
124327 1
124343 0
124362 0
124379 31
124390 0
124603 51
124722 0
124786 151
125015 79
125021 0
125292 631
125337 0
125371 94
125377 19
125469 592
125579 0
125592 28
125605 97
125620 0
125644 237
125659 8
125666 953
125823 118
125843 0
125940 0
126059 0
126098 23
126163 2
126431 458
126693 137
126812 0
126829 143
126963 142
127059 0
127096 14
127119 154
127157 29
127160 132
127181 0
127232 0
127335 0
127344 2
127392 1667
127503 2766
127731 291
127839 0
127853 0
128018 79
128025 2
128073 1
128109 650
128148 0
128154 0
128165 0
128305 113
128379 0
128389 86
128616 148
128697 544
128777 22
128820 0
128904 57
128983 26
129116 0
129184 5
129231 346
129269 0
129321 214
129396 838
129431 0
129496 621
129708 112
129789 0
129812 3
129827 33
129860 708
129888 157
129969 0
130019 49
130074 870
130107 165
130130 0
130263 366
130353 0
130491 316
130558 160
130564 0
130573 281
130587 402
130602 0
130616 369
130699 982
130708 115
130787 0
130929 563
131037 514
131140 123
131149 320
131158 0
131328 248
131341 990
131441 1
131497 1
131542 276
131553 675
131565 242
131640 59
131740 496
131776 0
131867 78
131894 0
131929 30
132047 0
132077 1
132137 0
132276 2
132284 0
132353 0
132374 76
132392 2
132401 1
132529 541
132563 0
132638 8
132668 1
132743 2
132752 278
132838 1
132870 1750
132951 25
132975 823
133002 2518
133019 870
133094 1063
133136 4292
133140 1654
133248 131
133278 418
133317 1756
133374 1297
133410 243
133427 89
133430 187
133603 4
133629 970
133635 64
133785 0
133833 142
133868 37
133915 103
134017 0
134056 708
134074 0
134089 667
134117 1
134213 0
134305 1522
134332 0
134359 3886
134393 0
134400 352
134431 0
134466 668
134469 323
134506 56
134627 375
134655 53
134669 0
134917 0
134986 311
134991 302
135000 41
135044 0
135077 284
135134 643
135247 0
135367 1
135402 566
135463 139
135477 0
135483 16
135604 459
135635 225
135660 372
135676 48
135738 0
135774 0
135820 303
135824 100
135833 0
135894 0
135970 83
136005 0
136038 0
136089 412
136100 1
136159 1
136163 0
136212 0
136277 0
136370 24
136375 3
136379 207
136435 0
136457 0
136467 0
136491 0
136514 14
136593 0
136621 0
136646 0
136678 0
136712 102
136723 0
136748 0
136754 0
136766 0
136792 0
136855 0
136906 0
136921 2
136969 0
136991 514
137015 214
137043 13
137056 11
137068 11
137123 0
137151 134
137207 0
137215 0
137281 0
137293 0
137307 0
137353 0
137442 0
137483 0
137518 0
137587 0
137607 11
137613 1
137677 0
137681 72
137696 0
137704 0
137855 0
137907 0
137923 0
137985 0
138022 34
138026 139
138083 106
138100 462
138170 657
138215 1120
138267 2
138416 15
138511 658
138582 1317
138611 1148
138616 184
138630 521
138636 118
138765 0
138797 463
138927 26
138999 97
139075 0
139119 121
139267 66
139356 58
139451 0
139511 116
139538 49
139561 5
139663 0
139878 42
139997 322
140106 300
140117 1556
140169 0
140187 27
140213 423
140237 47
140268 0
140313 1736
140344 116
140367 2
140406 783
140422 253
140436 0
140454 375
140488 586
140536 0
140567 2
140620 3168
140721 15
140752 190
140887 0
140948 216
140999 189
141003 980
141066 693
141110 0
141160 10
141221 490
141275 219
141370 416
141396 142
141411 158
141465 1
141483 0
141596 0
141683 9
141695 295
141718 133
141768 412
141793 0
141811 0
141936 4
142027 1
142071 728
142166 455
142293 228
142300 228
142400 21
142426 0
142471 1
142573 359
142629 106
142690 67
142721 0
142741 264
142884 0
142952 0
143007 1
143010 728
143171 0
143191 1
143280 246
143366 208
143374 293
143376 178
143458 17
143509 0
143717 0
143719 88
143782 8
143925 226
143937 0
143946 556
143956 1
143967 22
144655 0
144700 0
144832 83
144834 64
144959 0
145028 2
145050 1
145193 0
145201 0
145220 0
145254 3
145403 0
145426 0
145624 31
145628 0
145645 4
145679 0
145742 0
145873 0
146022 0
146036 0
146055 0
146094 0
146189 1113
146287 563
146300 0
146316 0
146349 211
146532 0
146685 251
146688 349
146792 2565
146880 0
146932 0
147065 0
147191 0
147197 558
147245 2
147253 289
147302 0
147479 0
147518 43
147825 974
147828 0
147880 438
147883 0
147941 0
147950 0
147978 0
147987 0
148008 0
148095 1602
148191 541
148195 159
148228 0
148244 109
148353 2144
148453 0
148468 0
148488 0
148569 65
148614 0
148621 0
148625 0
148703 0
148749 4
148752 734
148766 1
148781 0
148873 0
148886 1
148943 0
148962 1
149104 215
149151 2
149155 0
149187 383
149222 50
149306 0
149343 1
149393 0
149451 0
149467 732
149549 0
149592 0
149716 804
149791 83
149938 3
150286 2
150393 17
150432 0
150557 30
150633 22
150732 1
150872 1069
150874 161
150994 0
151063 176
151073 40
151099 18
151120 667
151124 1018
151142 83
151361 0
151487 0
151508 0
151794 5
151810 26
151831 5
151936 83
151945 24
152113 801
152176 967
152228 0
152455 0
152471 1
152552 0
152597 0
152624 1
152642 0
152713 0
152801 0
152810 0
152813 0
152840 0
152915 0
152954 0
153047 0
153156 0
153194 0
153354 0
153384 0
153413 0
153419 0
153428 0
153560 0
153563 0
153686 0
153713 0
153719 0
153869 0
153974 0
154031 0
154061 0
154125 17
154178 109
154231 43
154298 0
154341 1
154371 0
154386 1
154391 0
154415 0
154457 1
154514 0
154548 0
154590 0
154644 0
154693 1
154716 0
154740 0
154759 0
154771 0
154802 0
154847 0
154871 0
154946 0
154985 0
155123 0
155221 0
155339 0
155348 0
155441 0
155495 0
155516 0
155528 0
155593 247
155600 0
155621 122
155682 38
155731 1
155766 15
155774 304
155863 563
155962 11
155984 202
156088 0
156105 6039
156186 382
156214 0
156239 608
156242 509
156283 25
156306 209
156308 1630
156312 500
156400 0
156432 0
156444 0
156637 0
156672 52
156706 543
156738 0
156797 0
156832 0
156840 0
156948 9
157035 0
157053 28
157056 0
157142 77
157165 0
157185 41
157191 183
157221 76
157233 31
157284 504
157287 89
157326 12
157359 0
157434 32
157456 24
157492 2
157506 0
157525 27
157534 0
157600 251
157604 32
157607 0
157723 0
157817 627
157823 172
158078 170
158111 11
158145 0
158291 56
158421 1
158434 0
158637 147
158656 315
158675 48
158710 22
158761 1
158840 0
158931 1
158940 180
159045 1844
159049 636
159082 831
159222 0
159257 1626
159261 95
159513 97
159591 170
159665 146
159681 943
159692 46
159731 617
159837 0
160005 0
160112 1
160187 600
160214 59
160264 470
160301 648
160427 28
160433 1803
160435 795
160546 2632
160568 265
160639 161
160714 0
160793 48
160857 1
160941 406
160966 190
161244 1598
161349 0
161382 323
161385 1260
161446 301
161472 0
161607 45
161701 716
161722 17
161741 0
161756 393
161877 0
162011 0
162013 793
162211 991
162227 415
162280 129
162290 141
162356 300
162407 194
162455 2
162539 1078
162645 741
162764 0
162791 0
162796 3
162845 7
162876 0
162943 0
162954 32
163046 0
163092 9
163152 0
163196 0
163262 473
163266 28
163285 0
163295 12
163300 0
163317 0
163327 0
163350 1642
163403 17
163501 7
163524 120
163534 546
163568 219
163694 282
163732 65
163821 3179
163874 561
163934 1
163954 0
163965 261
164002 1
164072 0
164098 352
164297 1383
164353 0
164386 0
164397 7
164403 102
164414 3391
164467 294
164478 1638
164772 0
164806 284
164818 0
164830 420
164968 51
164986 0
165005 216
165067 0
165125 211
165130 284
165160 27
165282 1005
165302 528
165434 1660
165452 967
165495 154
165595 825
165674 3114
165713 1291
165824 1304
165924 377
165972 232
166049 1779
166052 433
166184 296
166240 0
166259 1308
166301 906
166352 2372
166520 372
166625 150
166675 2
166862 1
166929 924
166986 377
167048 39
167063 11
167065 220
167085 0
167092 27
167120 23
167147 633
167150 225
167161 0
167201 134
167213 0
167223 1
167252 96
167288 0
167298 0
167305 3
167307 507
167335 538
167398 3
167445 0
167549 0
167569 78
167839 133
168111 0
168158 502
168384 104
168449 31988
168615 0
168635 34
168705 31
168777 291
168817 0
168989 0
169043 75
169157 0
169173 0
169208 249
169273 661
169305 3219
169311 263
169316 1
169355 922
169380 258
169395 121
169440 76
169482 1
169500 0
169570 0
169580 4
169935 2955
169947 13
169971 346
169986 1043
170033 16
170055 1
170075 187
170140 726
170201 0
170243 4409
170359 0
170432 1
170450 979
170454 898
170480 7199
170559 444
170599 20
170665 368
170689 1467
170818 115
170963 594
171031 1438
171033 0
171052 1119
171135 0
171155 22
171177 0
171179 0
171184 125
171188 0
171193 359
171197 54
171201 1794
171243 263
171271 70
171400 0
171488 39
171521 142
171593 0
171626 469
171656 250
171753 718
171792 0
171807 180
171812 84
171840 89
171957 26
171983 32
172237 90
172328 31
172398 0
172445 0
172457 825
172486 221
172490 3556
172527 298
172562 37
172595 3061
172625 511
172656 0
172781 3612
172785 0
172936 0
172970 905
173141 906
173164 12740
173166 3232
173168 31
173176 987
173178 4525
173195 1970
173218 647
173230 139
173384 7544
173426 405
173467 0
173547 4850
173586 22
173625 1139
173673 472
173682 3
173695 646
173715 2007
173724 3391
173832 3861
173838 40
173958 1989
174043 2170
174114 1382
174246 3960
174469 0
174477 2587
174488 1352
174548 1
174621 674
174659 2043
174704 678
174708 0
174717 7
174798 1285
174800 173
174865 0
174896 298
174904 361
175040 258
175192 478
175205 10
175214 11
175224 2369
175259 132
175322 1208
175360 1141
175385 1392
175458 1
175502 31
175541 1478
175620 1547
175691 106
175697 233
175716 63
175748 74
175767 0
175792 2609
175800 463
175850 65
175863 1053
175976 0
175989 30
175995 0
176066 754
176078 611
176202 255
176234 246
176309 116
176397 590
176427 2
176464 176
176495 2
176541 0
176588 74
176666 0
176691 469
176780 0
176814 0
176840 0
177010 16
177046 252
177074 497
177102 0
177179 707
177192 0
177339 1866
177343 421
177357 440
177511 703
177514 586
177572 1017
177715 113
177728 2
177747 274
177775 117
177852 61
177868 171
178019 331
178045 0
178066 0
178083 1234
178183 3563
178186 2043
178233 1883
178258 2029
178278 68
178287 1
178298 28
178321 0
178348 217
178360 1460
178375 0
178399 277
178407 47
178437 85
178449 2366
178576 167
178641 284
178696 135
178698 1151
178780 1751
178794 0
178829 750
178851 434
178874 360
179023 233
179111 1169
179150 0
179166 149
179184 562
179188 1221
179225 126
179245 97
179256 137
179335 472
179342 1035
179376 20
179453 0
179466 3
179472 683
179491 1
179551 538
179611 454
179860 1096
179872 20
179878 94
179893 0
180010 2531
180013 139
180029 668
180031 485
180048 18
180053 482
180056 229
180091 2110
180102 766
180154 0
180181 59
180193 826
180208 1904
180235 659
180287 145
180396 0
180453 1333
180535 375
180564 609
180584 1163
180591 198
180608 1541
180621 5
180769 432
180806 87
180845 583
180857 126
180951 1273
180997 251
181022 1020
181043 1255
181121 86
181202 0
181219 70
181237 165
181273 130
181420 420
181496 0
181557 177
181597 125
181612 56
181632 44
181680 925
182102 211
182341 0
182436 6
182464 52
182525 9
182718 1379
182735 91
182981 526
183019 1619
183110 196
183119 217
183176 98
183221 85
183225 2319
183234 52
183245 3068
183345 1231
183352 44
183405 435
183435 340
183444 189
183508 25
183535 1
183548 74
183559 334
183567 95
183586 0
183599 0
183614 20
183793 533
183914 0
183924 0
184051 244
184053 239
184196 0
184216 2
184306 0
184606 0
184628 0
184720 89
184726 60
185064 7
185082 16
185109 38
185381 0
185486 41
185861 38
185994 61
186024 0
186105 3
186143 211
186177 8
186300 0
186399 0
186416 351
186477 26
186508 190
186523 0
186549 6
186565 148
186601 944
186663 880
186706 203
186730 67
186773 0
186780 2120
186813 0
186852 170
186869 1
186929 587
186935 1376
186938 998
186971 356
187043 557
187049 492
187103 4
187121 2100
187184 482
187194 286
187235 2406
187268 2
187292 38
187460 0
187551 425
187557 2386
187561 3778
187568 0
187583 0
187598 1320
187601 531
187694 176
187704 340
187710 13
187716 491
187730 236
187739 555
187763 963
187775 1139
187833 4408
187836 763
187854 3
187911 89
187963 319
187974 77
187992 236
188001 156
188013 1989
188019 2295
188028 8
188065 164
188082 625
188094 266
188122 0
188128 1743
188131 238
188183 20
188191 618
188201 690
188216 0
188235 7
188267 16
188341 93
188367 1
188409 281
188443 516
188483 0
188548 4398
188580 5
188642 913
188667 81
188765 0
188832 641
188868 385
188875 28
188918 1
188994 500
189022 1
189042 112
189061 367
189127 203
189157 1028
189160 2135
189212 0
189220 6
189238 0
189247 1140
189310 24
189364 6703
189367 1739
189383 139
189385 7
189416 0
189445 0
189460 2176
189466 2
189535 0
189547 426
189562 0
189569 28
189616 5298
189665 553
189686 493
189730 1596
189760 0
189812 0
189875 0
189967 219
189981 0
189989 304
190004 471
190017 0
190127 209
190146 1
190180 332
190255 97
190267 45
190328 823
190496 0
190505 347
190508 803
190512 1535
190516 1800
190525 1504
190542 1410
190582 166
190594 1722
190596 8
190611 434
190700 0
190787 1282
190861 0
190894 192
191002 27
191060 220
191091 34
191113 0
191159 0
191206 46
191367 1
191418 599
191576 159
191771 44
191809 0
191852 0
191927 0
191932 13
191985 690
192058 86
192168 382
192277 15
192372 598
192419 0
192451 531
192453 131
192481 15
192545 1
192581 0
192681 40
192712 0
192920 208
193050 847
193076 310
193110 1137
193231 38
193234 809
193256 22
193339 167
193370 217
193417 605
193434 944
193489 91
193503 0
193562 795
193570 0
193659 3192
193739 0
193749 0
193797 0
193860 0
193862 0
193875 0
193878 0
194109 588
194206 41
194308 1183
194310 1290
194323 773
194425 37
194801 0
194906 0
194933 0
194940 710
194990 505
195030 484
195036 1419
195053 1015
195162 175
195244 79
195303 359
195482 63
195492 509
195560 1575
195641 516
195658 396
195700 33
195758 2613
195859 14
195894 0
195975 0
196045 6
196145 0
196172 0
196243 149
196259 754
196294 1012
196316 0
196428 0
196458 362
196490 261
196577 0
196655 253
196669 0
196683 633
196700 2888
196723 0
196743 0
196756 536
196831 0
196888 133
197036 0
197057 0
197091 674
197392 173
197419 222
197518 57
197720 65
197813 679
197816 1604
197860 0
198073 950
198200 622
198217 1794
198257 9
198278 2001
198287 1539
198377 1654
198380 444
198386 472
198494 727
198527 112
198576 769
198598 40
198619 855
198631 2902
198633 151
198729 3314
198731 374
198754 828
198825 773
198887 87
198891 12075
198934 0
198958 847
199085 104
199194 939
199350 34
199404 2754
199406 293
199440 875
199460 0
199481 0
199488 246
199516 126
199525 367
199529 3608
199555 0
199591 0
199603 9
199633 14
199645 0
199677 2571
199679 1335
199683 437
199779 1089
199815 371
199842 1732
199854 2116
199873 118
199880 58
200002 1919
200009 1462
200011 959
200073 2092
200097 1672
200140 0
200162 3258
200189 0
200206 0
200213 804
200421 5707
200563 2001
200702 735
200713 237
200810 361
200831 185
200902 40
200917 2259
201021 24
201038 689
201055 502
201058 1013
201104 908
201215 1816
201243 0
201328 226
201337 4
201436 47
201471 387
201518 3656
201521 1230
201581 388
201594 1866
201687 314
201838 401
201918 384
201921 220
201961 0
202084 5194
202137 0
202238 2437
202449 154
202467 221
202493 0
202596 340
202629 398
202653 3051
202676 0
202746 925
202758 2821
202839 1882
202865 0
202897 36
202937 194
202940 556
203030 182
203113 1121
203128 972
203143 534
203318 330
203414 807
203424 985
203516 0
203529 2
203559 10
203595 1514
203642 1
203655 14
203688 164
203726 141
203858 0
203910 220
203919 795
203944 84
203965 81
203992 802
204218 192
204227 1035
204369 0
204506 53
204691 514
204728 1799
204774 1297
204802 401
204837 395
204866 1593
204950 159
205028 1501
205061 1341
205087 0
205172 1855
205212 215
205283 0
205298 315
205309 1156
205312 614
205338 0
205348 1295
205387 0
205408 383
205416 0
205434 128
205492 1107
205552 1907
205584 58
205588 3792
205980 0
205988 4
206049 15
206062 71
206126 309
206179 214
206238 0
206269 2144
206376 662
206386 68
206400 1227
206595 12
206622 331
206635 1834
206665 1694
206667 547
206710 1099
206795 1046
206807 412
207036 52
207107 10
207158 32
207216 371
207240 208
207275 92
207381 0
207420 0
207422 2467
207597 1104
207630 253
207673 3
207697 40
207724 17
207930 1004
208010 2720
208091 233
208151 391
208207 2021
208214 418
208222 0
208294 1189
208313 66
208315 3579
208431 133
208530 0
208605 0
208678 273
208726 325
208746 0
208793 223
208805 324
208827 1448
208913 0
208920 109
208932 136
209173 0
209247 2782
209328 1508
209373 206
209400 0
209450 239
209459 0
209520 1407
209574 3373
209583 28
209604 631
209670 138
209704 1205
209813 0
209873 1
209914 984
209935 462
209959 364
210011 0
210024 5
210103 108
210133 0
210217 0
210277 19
210380 93
210395 68
210406 330
210492 1
210498 822
210565 14
210596 138
210619 57
210628 405
210648 0
210742 361
210829 0
210859 0
210893 48
210938 0
211010 0
211112 0
211132 0
211186 0
211312 0
211324 0
211331 0
211339 0
211391 1
211449 0
211487 0
211510 0
211514 0
211560 0
211573 0
211589 0
211592 0
211635 1
211637 0
211720 1
211731 0
211797 1
211891 0
211915 0
211931 0
212104 0
212120 0
212278 24621
212322 577
212428 0
212474 0
212519 123
212550 184
212568 501
212598 285
212614 183
212643 124
212646 322
212678 0
212746 0
212759 0
212914 522
212991 780
213124 882
213161 371
213210 0
213224 0
213275 59
213285 0
213287 345
213347 701
213366 286
213368 391
213474 144
213495 0
213553 438
213820 0
213848 569
213920 991
213947 0
214038 330
214075 313
214086 0
214093 1355
214145 1024
214223 159
214268 1242
214317 1626
214337 402
214382 983
214442 745
214466 4458
214524 0
214591 932
214628 5735
214743 656
214838 341
214850 576
214925 1404
214956 402
215200 4188
215275 235
215281 0
215318 703
215320 214
215362 495
215514 0
215557 2
215560 0
215574 71
215617 0
215760 9
215837 0
215895 1045
215917 0
215926 0
215994 64
216020 0
216028 0
216076 297
216201 0
216231 4
216377 1743
216455 0
216475 0
216501 0
216514 0
216622 0
216641 532
216869 0
216890 112
216944 0
217085 0
217101 67
217128 683
217297 0
217316 263
217343 1
217376 339
217389 0
217426 1231
217433 26
217663 529
217742 1
217904 42
217928 0
217988 184
217990 95
218003 0
218056 0
218099 1042
218101 2070
218184 0
218219 382
218261 59
218289 0
218367 0
218385 1341
218391 434
218430 65
218526 176
218540 371
218596 0
218610 208
218614 232
218618 0
218620 0
218622 0
218627 0
218629 0
218635 0
218642 0
218699 0
218784 0
218820 0
218981 135
219146 120
219148 198
219205 10
219297 0
219365 1
219417 1
219468 0
219491 0
219612 199
219677 500
219699 1234
219708 0
219757 0
219799 393
219859 0
219876 4
219905 0
219915 573
219987 0
219997 0
220042 0
220053 0
220061 0
220066 0
220275 0
220286 0
220363 0
220371 0
220391 0
220461 0
220569 0
220634 0
220656 0
220685 0
220800 0
220872 0
221063 0
221071 0
221204 0
221237 1
221248 0
221470 0
221732 424
221777 4
221786 0
221799 78
221806 907
221815 2502
221849 349
221868 65
221889 30
221910 95
221979 162
222212 1470
222217 0
222228 81
222318 48
222381 2072
222385 656
222428 1
222458 619
222481 324
222739 148
222771 1
222939 241
222983 0
223003 284
223009 1084
223043 619
223078 65
223158 508
223314 0
223351 2584
223408 368
223482 0
223528 48
223563 94
223606 406
223644 1164
223662 171
223907 0
224113 267
224135 126
224177 399
224350 1782
224353 979
224398 1416
224428 75
224572 227
224626 2320
224662 515
224694 0
224714 98
224725 1548
224755 266
224818 1087
224859 142
224863 844
225015 1260
225030 15
225054 322
225112 793
225114 1136
225184 0
225274 20
225384 144
225390 0
225467 167
225481 856
225495 0
225503 0
225663 807
225842 270
225855 208
225908 306
225922 1192
225950 0
226039 616
226125 112
226177 0
226185 5
226269 372
226351 18
226368 430
226387 423
226447 2
226461 161
226505 279
226585 0
226635 76
226653 0
226665 689
226668 0
226714 0
226731 1
226780 1
226828 0
226870 47
226911 118
226996 252
227011 402
227088 368
227100 1137
227104 783
227112 324
227115 1385
227140 27
227311 1026
227314 2329
227374 0
227562 4402
227687 205
227803 0
227872 0
227904 689
227935 2535
228027 642
228115 4
228165 248
228255 176
228331 0
228473 2743
228561 1
228724 61
228830 0
228908 1572
228948 338
229254 1
229285 0
229305 0
229347 0
229365 1397
229376 2
229386 608
229420 455
229428 575
229431 377
229536 941
229545 3
229560 252
229570 40
229599 238
229722 457
229728 286
229854 293
229920 0
229956 4028
229992 58
230082 47
230290 0
230388 182
230411 1542
230450 74
230460 139
230584 672
230600 0
230603 0
230605 0
230628 1
230709 11376
230783 2
231071 442
231196 225
231286 1
231383 210
231427 548
231464 195
231555 267
231589 426
231601 0
231608 0
231612 8
231614 0
231622 0
231626 2
231767 4
231773 14
231790 508
231801 386
231818 0
231896 720
232071 313
232360 508
232393 27
232450 214
232515 0
232540 302
232543 56
232582 1
232618 0
232678 682
232868 1019
232941 124
233020 0
233149 0
233274 0
233277 29
233357 213
233479 313
233642 65
233701 210
233703 63
233761 865
233770 1372
233854 0
233940 0
233953 420
233976 0
234109 369
234228 55
234325 18
234378 148
234403 0
234475 1
234512 21
234517 0
234589 4
234699 85
234749 0
234784 9
234834 0
234895 136
234904 0
234991 128
235057 547
235101 65
235144 171
235147 71
235212 297
235237 0
235253 114
235258 179
235291 45
235312 0
235347 0
235405 98
235473 369
235477 887
235562 1
235576 1202
235673 0
235708 0
235831 114
235945 0
235981 36
235989 0
236017 21
236020 25
236034 0
236068 247
236093 1
236101 1546
236257 15
236289 1
236360 1
236394 1072
236423 0
236483 0
236673 561
236678 28
236692 496
236704 2
236771 7051
236775 3494
236922 0
236977 0
236987 108
237008 3
237034 705
237037 110
237390 0
237400 0
237482 407
237659 2838
237697 241
237712 10
237778 0
237893 49
237910 39
237995 274
238114 370
238122 70
238174 40
238217 0
238243 914
238299 723
238570 387
238573 685
238622 219
238648 0
238681 853
238780 9
238908 254
238933 0
238961 49
239000 0
239229 255
239301 305
239392 368
239447 28
239464 150
239590 30
239796 0
239856 7
239969 519
240264 204
240303 306
240403 367
240434 0
240523 0
240547 164
240731 0
240761 8
240817 662
240870 1097
240943 76
241014 47
241026 0
241054 305
241058 198
241080 429
241114 158
241182 0
241210 7
241224 0
241318 120
241347 740
241501 104
241557 6
241691 462
241749 0
241922 19
241977 0
242214 56
242261 1
242273 0
242318 12
242346 998
242391 5
242414 220
242519 0
242539 0
242624 114
242807 537
242815 3
242868 580
243006 512
243056 0
243058 605
243086 17
243108 211
243125 213
243220 0
243226 0
243246 0
243255 1272
243263 60
243317 2495
243321 256
243352 441
243372 192
243866 62
243878 0
243895 11
243921 97
243945 1065
244008 150
244026 0
244045 34
244111 402
244218 90
244243 0
244273 889
244485 635
244558 309
244622 0
244696 0
245165 0
245226 0
245296 2
245397 0
245408 0
245504 0
245809 0
245819 0
245826 0
245845 0
245979 0
246042 2
246085 0
246151 0
246231 1
246343 0
246384 1
246497 0
246516 0
246564 0
246615 0
246695 0
246882 0
246939 0
246987 0
247137 0
247188 1
247250 0
247271 0
247284 0
247290 0
247320 0
247329 62
247352 60
247450 115
247474 42
247527 0
247537 0
247670 1
247723 135
247993 935
248038 680
248053 15
248120 0
248160 0
248206 0
248213 1
248311 1
248391 0
248405 0
248581 0
248702 0
248733 0
248862 29
248868 0
248919 377
248942 92
248966 0
249111 4
249150 0
249281 123
249297 22
249436 1641
249534 0
249610 0
249618 270
249726 454
249791 1
249924 232
249942 12
250004 145
250048 40
250106 0
250134 68
250260 0
250302 2236
250439 428
250488 643
250494 0
250528 3
250582 18
250846 95
250939 171
251154 0
251190 875
251400 1
251628 288
251630 0
251666 3
251675 0
251690 0
251704 0
251730 1
251734 6
251741 167
251745 0
251762 0
251766 5
251811 0
251936 0
251989 0
252040 0
252127 0
252157 35
252174 37
252232 0
252388 3
252427 0
252439 0
252472 0
252483 1
252568 0
252571 0
252706 4
252771 0
252904 0
252949 0
253116 0
253195 0
253210 0
253463 0
253595 238
253600 0
253617 1163
253650 611
253670 153
253800 0
253877 91
253891 273
254050 1163
254333 778
254585 373
254704 117
254754 68
254767 21
254830 247
254845 0
254854 87
254872 0
254909 1498
254911 291
254946 65
254978 982
254993 0
255070 0
255088 169
255114 71
255182 0
255219 0
255272 90
255294 408
255310 2455
255325 1132
255367 233
255381 2363
255424 10
255563 26
255573 147
255636 1284
255661 347
255697 0
255831 93
255934 46
255982 379
256018 1425
256082 149
256148 2
256175 95
256177 3
256189 0
256208 94
256376 1288
256379 179
256393 33
256421 127
256565 47
256634 0
256755 616
256757 1990
256778 377
256886 0
256957 1
256964 108
256981 0
257066 0
257069 351
257151 1085
257219 234
257234 1
257246 144
257298 0
257318 530
257336 2066
257393 8
257547 255
257550 249
257559 8
257642 451
257666 19
257720 2262
257722 301
257752 70
257802 295
257814 20
257820 0
257833 8
257846 472
257902 0
257925 0
257940 142
257991 13
258051 649
258234 287
258485 0
258531 876
258651 995
258681 1
258705 248
258747 6
258751 4259
258873 0
258891 1
258918 0
258925 0
258952 118
259047 0
259055 2793
259098 9
259192 0
259240 3068
259248 0
259363 0
259533 0
259554 1410
259608 0
259617 0
259657 0
259668 0
259703 81
259710 0
259760 0
259780 17
259794 110
259852 659
259908 0
259924 421
259934 0
259937 114
259973 42
260043 87
260049 773
260089 985
260157 124
260209 208
260247 0
260254 0
260302 764
260387 221
260455 206
260479 1
260503 0
260583 299
260587 787
260647 0
260649 0
260690 0
260702 648
260840 79
260866 10
260894 0
260963 123
261087 208
261123 94
261131 505
261133 500
261140 945
261230 0
261309 0
261431 329
261437 1367
261458 162
261470 86
261511 0
261555 0
261577 0
261654 13
261888 1074
262048 381
262169 0
262287 57
262344 459
262432 0
262452 0
262461 0
262492 0
262537 992
262543 292
262551 252
262632 265
262722 363
262800 43
262851 1
262867 0
262887 88
262889 99
262921 0
262934 281
262961 3
263026 320
263039 59
263098 309
263190 6
263214 11
263245 934
263261 457
263340 800
263383 0
263394 0
263574 737
263631 807
263640 0
263701 0
263857 0
263886 0
263926 285
264021 316
264038 115
264049 16
264055 33
264095 0
264103 296
264222 274
264241 0
264313 292
264427 1552
264562 414
264582 314
264658 128
264674 0
264690 157
264729 7
264882 21
264890 174
264898 0
264943 86
264972 0
265117 382
265184 305
265197 1257
265261 161
265287 0
265299 271
265315 1
265332 842
265343 0
265379 0
265412 0
265495 96
265506 388
265553 0
265785 0
265831 111
265975 0
265982 3
266015 5
266151 514
266184 749
266293 5
266302 0
266314 100
266401 0
266434 0
266449 8
266527 0
266572 150
266646 134
266660 0
266740 0
266829 0
266837 0
266841 0
266863 0
266948 0
267006 161
267080 157
267101 0
267141 132
267355 341
267409 628
267658 765
267681 189
267689 820
267742 69
267764 180
267825 171
267861 0
267864 8
267881 0
267951 0
267962 0
267968 0
268038 1
268074 0
268104 0
268155 0
268262 0
268380 0
268416 0
268447 0
268468 0
268527 0
268554 0
268639 0
268649 58
268654 0
268738 0
268804 0
268867 0
268876 0
268880 0
268959 0
268996 0
269015 0
269021 0
269083 0
269111 2
269128 1
269333 0
269345 0
269360 0
269436 0
269514 0
269575 0
269627 0
269724 0
269835 581
269876 1170
269895 0
270009 0
270044 0
270272 0
270384 0
270437 1
270500 2
270528 1
270536 0
270608 0
270668 2
270713 0
270737 1
270740 0
270781 0
270785 0
270871 1
271046 0
271139 0
271173 0
271221 0
271280 0
271433 0
271452 0
271487 0
271491 0
271505 0
271542 1
271575 0
271758 0
271816 0
271873 0
271971 0
272016 0
272091 0
272094 0
272132 0
272184 0
272196 0
272232 0
272256 0
272264 0
272292 0
272331 0
272337 0
272370 0
272672 0
272728 1
272761 0
272763 0
272792 0
272812 0
272972 1
273041 0
273054 39
273240 0
273376 0
273412 0
273508 0
273574 0
273593 0
273775 0
273831 0
273847 1
273941 0
274039 0
274107 0
274174 1
274238 392
274307 1885
274385 2281
274390 248
274461 338
274474 173
274586 6
274606 294
274706 105
274853 0
274866 3
274914 0
274916 316
274918 0
274924 0
274935 0
274937 0
274939 903
274990 11
275107 458
275161 109
275181 630
275287 0
275317 2
275351 0
275638 385
275647 82
275665 4843
275671 3517
275737 511
275802 0
275857 29
275948 677
275952 825
275975 1534
276012 45
276057 281
276091 705
276193 1371
276242 270
276259 1007
276289 13
276325 20
276337 824
276343 149
276365 287
276487 651
276507 307
276547 573
276550 121
276625 1148
276661 990
276697 1253
276709 12
276724 1347
276805 2229
276850 1019
276886 57
276940 550
276950 104
276988 1014
277021 11
277030 3
277202 140
277225 141
277326 339
277380 159
277464 168
277510 310
277541 91
277583 114
277702 0
277747 140
277762 534
277863 0
278011 321
278052 80
278076 278
278084 184
278118 1952
278202 0
278304 83
278317 925
278430 3767
278750 671
278861 1503
278954 228
278975 70
278990 102
279068 2263
279107 47
279110 860
279329 19
279377 0
279458 315
279527 160
279606 75
279644 10
279672 8
279711 153
279733 266
279903 189
279948 81
280103 0
280146 436
280258 311
280312 0
280321 0
280414 92
280476 25
280617 10
280626 0
280698 0
280701 1
280863 0
280892 2
280951 0
281035 25
281077 131
281096 212
281154 0
281196 0
281215 0
281284 118
281290 0
281308 0
281385 0
281406 33
281413 0
281464 0
281521 50
281546 0
281574 24
281617 0
281695 0
281724 252
281883 629
281891 0
282005 60
282064 252
282067 656
282253 143
282286 17
282415 110
282466 198
282544 633
282548 39
282589 238
282621 551
282650 501
282758 0
282850 1
282875 0
283039 0
283063 0
283082 0
283231 0
283314 0
283423 0
283614 0
283741 0
283750 0
283970 0
284107 1
284318 1
284388 0
284414 0
284768 0
284786 0
284846 0
285038 0
285074 0
285092 0
285175 0
285198 1
285256 0
285266 0
285291 0
285548 0
285634 0
285649 1
285787 0
285939 0
286165 0
286214 0
286531 0
286652 0
286658 0
286807 0
286899 232
286903 0
286909 0
286914 0
287111 202
287122 889
287159 599
287211 0
287307 0
287441 1104
287599 0
287695 0
287785 0
287798 78
287810 316
287951 0
288080 0
288130 108
288199 1
288214 0
288350 0
288379 305
288384 1069
288390 59
288394 1
288403 0
288439 0
288450 1
288508 0
288515 0
288575 1
288581 538
288584 32
288717 0
288722 0
288724 0
288758 0
288868 0
288940 29
289052 1
289075 0
289080 0
289092 0
289103 154
289140 413
289227 15
289339 1
289359 7
289365 72
289375 91
289473 309
289483 227
289503 352
289635 0
289655 17
289766 0
289813 3
289815 80
289829 0
289846 0
289859 54
289903 14
289954 0
289985 0
289995 0
290104 0
290154 4
290362 11
290388 285
290467 0
290491 0
290515 3
290601 1
290655 23
290741 1
290806 0
290951 96
291467 2
291516 0
291545 29
291703 0
291711 38
291817 14
291827 9
291920 0
292045 1
292071 799
292077 908
292083 0
292093 163
292098 449
292108 0
292121 764
292124 782
292185 202
292220 0
292264 27
292397 634
292435 3
292522 0
292620 9
292766 0
292803 5
292816 0
292856 0
292864 0
292887 0
293053 0
293086 15
293125 203
293132 0
293151 6
293182 5
293248 7
293508 490
293592 0
293608 265
293761 1288
293792 487
293922 0
294057 2
294093 0
294297 0
294327 0
294342 0
294399 0
294428 0
294522 0
294528 0
294552 0
294669 0
294687 1
294776 0
294851 0
294945 0
295042 0
295178 1
295218 0
295251 0
295259 0
295594 0
295623 0
295674 38
295684 0
295699 56
295709 0
295723 187
295725 0
295736 418
295761 725
295775 261
295779 1572
295796 0
295838 0
295856 557
295867 31
295890 2958
295924 247
295953 225
295972 275
295986 7
296124 26
296309 0
296411 1
296444 0
296491 0
296499 106
296501 402
296533 20
296562 0
296572 13
296596 0
296625 0
296665 0
296686 38
296853 123
296859 0
296873 0
296893 33
296895 0
296933 0
296945 0
296972 0
296982 199
297075 468
297155 351
297231 0
297267 4
297281 0
297326 0
297344 173
297362 225
297390 363
297404 2488
297472 400
297489 0
297508 0
297517 99
297533 182
297590 0
297726 5
297746 147
297815 88
297836 558
297932 1132
297939 0
298027 0
298104 0
298117 0
298146 0
298159 4
298253 0
298261 0
298395 0
298480 0
298494 10
298540 0
298559 1
298746 0
298844 0
298855 1
298864 0
298906 0
298909 1
299049 4
299081 0
299130 0
299206 1
299229 0
299239 0
299280 0
299303 0
299326 3
299339 0
299350 0
299423 0
299463 0
299467 0
299502 1
299552 0
299616 0
299638 0
299678 0
299710 0
299770 0
299789 0
299882 1
299917 0
299944 0
300130 0
300235 0
300319 0
300427 0
300493 0
300548 0
300681 1
300702 0
300741 0
300771 0
300778 0
300803 0
300842 0
300886 0
300944 0
300976 0
301051 0
301144 0
301175 0
301177 0
301186 0
301234 5
301281 0
301291 0
301294 0
301306 0
301309 1
301312 0
301344 2
301347 0
301444 2
301459 0
301465 0
301480 0
301513 0
301657 96
301679 0
301694 11
301739 1
301793 279
301834 1
301855 32
302054 1
302066 0
302077 488
302080 1535
302084 142
302109 217
302164 0
302174 52
302222 98
302261 305
302327 1
302552 0
302590 1150
302656 1299
302681 206
302710 314
302712 130
302738 13
302811 3945
302840 18
302854 681
302871 93
303025 523
303049 1215
303051 0
303090 0
303097 0
303125 283
303128 84
303199 260
303229 80
303280 62
303306 1
303363 9
303488 0
303540 1
303747 0
303751 0
303776 0
303790 0
303811 90
303988 301
304060 9
304154 96
304325 678
304494 0
304547 116
304597 571
304684 297
304795 108
304849 73
304897 0
304907 1
304925 288
305017 0
305060 46
305098 0
305119 32
305122 515
305266 508
305390 60
305406 0
305478 155
305498 734
305535 1454
305548 7
305599 226
305753 182
305799 0
305807 46
305861 631
305906 303
306039 2184
306173 0
306264 395
306341 222
306360 550
306681 0
306719 0
306816 56
306911 854
306935 371
307091 0
307130 31
307188 1154
307261 317
307410 3213
307473 0
307651 1
307750 169
307816 181
307834 0
307961 0
308075 86
308085 3162
308091 2
308268 0
308282 178
308407 0
308549 0
308602 142
308617 0
308665 116
308674 71
308754 630
308775 0
308807 486
308816 0
308824 0
308909 210
308911 415
308922 62
308932 113
308934 0
309078 104
309120 116
309249 0
309295 403
309324 484
309331 451
309345 112
309383 49
309426 246
309494 105
309597 167
309630 0
309659 72
309673 9
309763 211
309848 242
309946 178
310071 0
310236 786
310276 1
310283 645
310295 0
310308 0
310322 446
310400 0
310540 0
310613 18
310630 0
310705 0
310740 0
310837 0
310903 0
311098 208
311136 0
311212 77
311312 39
311461 277
311517 173
311551 726
311604 0
311655 1
311664 1
311703 134
311739 0
311856 0
311925 2
311957 0
311987 0
312009 309
312081 895
312102 0
312124 346
312162 808
312227 345
312233 0
312259 86
312548 200
312625 0
312659 42
312670 0
312695 233
312730 0
312760 0
312766 0
312819 45
312835 824
312868 358
312919 51
313084 797
313141 0
313209 250
313245 52
313268 2
313291 9
313293 40
313314 0
313450 546
313488 0
313519 0
313540 2723
313582 894
313584 499
313600 0
313776 0
313795 21
313918 0
313993 0
314168 258
314178 0
314205 0
314236 481
314270 1
314310 172
314410 443
314435 0
314478 7
314523 114
314616 0
314643 181
314840 60
314865 295
314879 9
314931 421
314945 313
314997 0
315038 0
315073 0
315116 0
315131 20
315143 60
315178 86
315259 0
315291 1117
315335 0
315369 100
315423 7
315632 190
315907 1626
315909 847
316012 140
316135 0
316149 1073
316234 19
316260 414
316299 0
316381 38
316415 0
316447 0
316501 1
316566 41
316741 521
317091 690
317095 2270
317141 114
317186 0
317313 105
317377 633
317381 209
317514 0
317526 0
317548 2
317562 1
317709 0
317828 668
317856 1
317931 0
317960 746
317970 291
317973 543
318145 47
318210 1393
318357 0
318363 0
318435 596
318571 0
318734 176
318807 248
318825 186
318827 733
319267 0
319305 829
319443 424
319516 49
319530 472
319827 515
319905 1183
320030 94
320109 110
320157 0
320271 79
320283 0
320326 255
320499 1107
320523 445
320542 1725
320626 0
320652 0
320658 1313
320802 310
320856 1
320996 32
321033 0
321220 975
321226 1190
321237 93
321259 0
321273 0
321290 0
321325 846
321361 99
321465 252
321605 459
321655 1379
321853 17
322035 1446
322123 1516
322153 0
322435 0
322585 142
322614 64
322636 643
322675 1059
322681 243
322689 630
322720 5167
322724 814
322878 99
322888 152
322977 3232
322997 1996
323000 1305
323007 451
323025 21
323053 301
323088 1569
323100 466
323121 1203
323238 100
323267 48
323280 3
323290 143
323307 307
323310 802
323312 807
323319 0
323357 209
323429 0
323504 0
323798 1
323896 19
323978 299
324029 201
324248 334
324398 1206
324401 1409
324425 26
324534 159
324555 749
324572 19
324630 64
324660 91
324714 21
324734 0
324874 9
324951 17
325056 262
325068 1
325283 29
325389 643
325507 14
325591 0
325656 672
325665 765
325763 15
325848 39
325908 3560
325932 438
326057 44
326136 221
326140 68
326160 19
326197 12
326236 811
326247 795
326263 50
326267 279
326281 0
326336 1380
326359 0
326366 146
326447 485
326624 1503
326786 0
326808 1
326839 0
326870 873
326936 0
327015 114
327251 1106
327357 426
327379 629
327390 50
327428 0
327476 13
327479 1510
327609 631
327628 207
327755 518
327964 1970
328000 68
328099 2252
328106 0
328223 0
328249 56
328334 51
328363 40
328393 0
328433 688
328446 51
328449 98
328511 288
328530 163
328533 25
328543 0
328593 0
328648 684
328702 477
328903 1401
328970 0
329080 0
329090 0
329104 0
329239 613
329265 116
329285 24
329329 0
329515 4
329527 8
329551 0
329602 317
329725 22
329730 1200
329742 0
329745 5
329806 0
329823 0
329889 0
329933 0
329948 0
329961 3
330030 443
330036 124
330060 582
330080 0
330171 797
330174 124
330180 353
330362 235
330518 396
330738 1142
330761 0
330860 827
330864 132
330875 72
330897 0
330934 0
331001 0
331029 0
331080 759
331386 0
331483 0
331489 22
331533 78
331636 82
331658 80
331686 0
331696 53
331704 6
331718 110
331722 24
331861 8
331893 0
331943 0
332017 396
332021 163
332083 0
332102 17
332129 0
332151 50
332177 1176
332179 193
332198 0
332246 152
332327 24
332378 208
332384 4
332452 16
332666 65
332697 3
332709 444
332725 500
332758 0
332807 1
332819 612
332987 1
333011 1368
333141 205
333213 720
333223 1258
333231 52
333291 0
333347 0
333378 0
333385 96
333429 35
333438 178
333503 571
333651 2
333736 0
333746 120
333850 283
333905 94
333998 712
334370 224
334469 128
334498 0
334537 0
334576 1
334823 484
334885 0
334894 0
334969 0
334987 0
335207 84
335227 0
335678 219
335681 83
335906 125
335983 31
336051 3457
336126 131
336280 0
336325 184
336382 649
336437 230
336451 126
336561 262
336763 2
336896 230
336947 49
337189 27
337222 0
337438 919
337700 52
337703 201
337715 41
337762 357
337771 33
338192 388
338209 0
338669 29
338746 0
338814 185
338889 303
339020 41
339043 0
339088 268
339147 1
339154 1
339181 16
339193 0
339206 151
339315 0
339321 0
339357 1275
339363 1
339478 9
339503 266
339559 1531
339580 319
339593 324
339655 1045
339784 28
339826 1069
339961 326
339977 799
340054 11
340056 0
340107 1
340168 0
340181 123
340192 0
340307 27
340338 0
340349 19
340525 104
340531 267
340614 246
340646 532
340696 1
340710 74
340716 235
340977 93
340985 37
341003 98
341015 1074
341115 351
341247 465
341259 487
341331 2
341550 255
341578 53
341658 258
341666 30
341733 223
341795 0
341811 366
341836 0
341944 0
341963 0
341968 67
341979 51
341987 108
342003 0
342031 923
342082 1
342087 0
342097 0
342140 39
342215 1
342227 0
342286 0
342294 0
342480 0
342499 0
342514 0
342559 0
342627 0
342685 1
342735 2
342832 0
342952 0
342999 0
343333 0
343480 0
343591 0
343672 0
343800 0
343821 0
343974 0
343982 0
343991 1
344115 0
344293 0
344327 0
344367 0
344462 0
344830 0
344928 0
344956 0
344973 0
344976 0
345016 0
345048 0
345129 0
345145 0
345161 2
345186 0
345322 1
345332 0
345339 0
345407 0
345420 0
345425 1
345613 0
345630 0
345750 0
345767 0
345887 1
345944 0
345948 0
345953 0
345957 0
346128 0
346138 0
346141 0
346203 1
346317 0
346425 1
346543 0
346601 0
346688 0
346732 0
346766 1
346971 0
347159 0
347233 0
347363 0
347389 0
347462 1
347480 0
347520 0
347579 0
347645 0
347715 0
347732 0
347747 0
347767 0
347854 0
347924 1
348088 0
348106 0
348175 0
348199 0
348206 0
348218 0
348243 0
348252 0
348354 0
348373 0
348431 0
348448 2
348472 0
348492 0
348521 0
348541 1
348785 0
348857 0
348915 0
349059 1
349097 0
349226 0
349254 0
349283 0
349347 0
349540 0
349550 0
349728 0
349736 0
349879 1
349908 0
349912 0
349972 0
349988 0
350014 0
350055 0
350086 0
350098 0
350136 0
350157 0
350232 0
350263 0
350361 0
350403 0
350465 0
350527 0
350556 0
350568 0
350618 0
350676 0
350703 0
350803 0
350812 0
350816 0
350852 0
350914 0
351018 0
351067 0
351083 0
351101 0
351183 1
351215 0
351457 0
351474 0
351502 0
351524 1
351545 0
351767 0
351771 0
351804 1
351806 9
351863 0
351869 0
351898 0
351908 0
351985 0
351998 0
352052 1
352136 0
352146 336
352257 0
352259 0
352327 0
352343 0
352410 0
352450 0
352484 0
352526 0
352559 0
352713 0
352721 0
352776 0
352837 0
353034 1
353192 0
353295 0
353435 0
353450 0
353457 1
353505 0
353524 0
353583 0
353631 0
353714 0
353735 0
354154 0
354244 0
354251 0
354274 0
354292 0
354323 0
354388 0
354463 0
354674 1
354697 0
354914 0
354974 0
355114 0
355164 0
355338 0
355448 0
355472 1
355524 2
355536 0
355572 0
355852 0
355947 0
355958 0
355982 0
356022 0
356045 1
356164 0
356198 0
356210 0
356305 1
356416 1
356501 0
356513 0
356545 0
356606 0
356630 0
356818 7
356824 0
356908 611
356988 1
357050 1346
357054 1
357067 115
357085 1233
357126 18
357138 528
357152 46
357259 184
357273 518
357275 31
357290 0
357316 47
357340 16
357383 1
357391 0
357404 0
357451 7
357466 0
357478 0
357481 391
357517 84
357554 336
357799 97
357843 3219
357942 3
358086 180
358124 584
358168 349
358189 16
358225 0
358306 268
358583 0
358609 17
358619 1721
358631 109
358669 0
358672 0
358726 2721
358730 2937
358770 29
358864 0
358884 321
358954 0
358982 0
359107 6
359117 206
359124 0
359222 0
359532 54
359622 1395
359630 13
359726 589
359759 1200
359837 1491
359849 2
359980 37
359988 121
360013 50
360020 240
360090 0
360100 1
360125 62
360137 874
360143 313
360188 1191
360203 171
360205 3379
360286 0
360310 79
360350 175
360402 0
360419 671
360490 0
360498 0
360517 68
360549 28
360557 651
360591 0
360602 78
360641 0
360656 0
360709 51
360726 415
360758 218
360767 0
360812 19
360831 98
360848 0
360865 0
360877 0
360899 1
360947 0
361055 320
361073 220
361085 0
361203 574
361210 337
361212 653
361227 511
361231 1195
361251 308
361282 144
361477 52
361517 1349
361592 166
362326 1
362517 86
362578 0
362590 202
362742 1891
362746 540
362752 291
362782 0
362820 73
362935 0
363016 0
363130 1025
363134 1725
363169 1053
363230 0
363236 38
363239 886
363251 35
363396 132
363404 212
363412 0
363435 225
363450 279
363527 523
363738 0
363776 0
363797 0
363804 0
363814 0
363836 459
363866 778
363916 755
363932 125
364026 102
364144 1483
364174 2604
364201 2236
364251 1188
364255 864
364381 0
364421 80
364467 11
364509 0
364514 0
364524 12
364534 0
364567 275
364698 1
364741 1145
364754 945
364758 328
364834 0
364941 596
365130 357
365178 1099
365304 629
365565 0
365589 619
365693 196
365695 812
365762 1494
365798 708
365865 237
365894 4
365918 245
366035 47
366077 148
366140 4588
366151 0
366158 11
366188 229
366296 0
366304 0
366342 0
366400 0
366451 31
366481 437
366491 0
366541 43
366559 85
366734 485
366881 0
366887 0
366907 11
366967 195
367027 34
367052 0
367088 0
367157 155
367160 24
367345 170
367407 0
367436 1132
367512 115
367580 0
367746 0
367809 893
367834 0
367840 0
367891 2867
367921 732
367981 115
367999 64
368011 31
368066 0
368289 95
368387 19
368396 0
368417 62
368435 326
368447 0
368452 1218
368482 501
368570 1
368722 877
368726 74
369083 0
369098 314
369131 2
369177 0
369191 87
369224 172
369235 93
369241 71
369259 88
369289 37
369329 1
369349 1255
369383 1146
369419 0
369443 0
369572 57
369659 0
369680 0
369710 0
369745 246
369753 0
369805 35
369863 0
369911 1
369973 1625
370001 273
370036 0
370124 239
370190 0
370208 17
370262 5
370298 0
370301 10
370314 1635
370365 146
370367 2189
370371 349
370395 0
370416 0
370447 0
370477 0
370537 0
370616 0
370622 2
370838 0
370868 0
370933 113
370993 38
371025 462
371063 0
371113 196
371213 220
371281 655
371438 0
371498 0
371516 368
371535 0
371549 0
371562 117
371609 0
371640 383
371657 0
371687 0
371723 0
371735 0
371751 0
371765 238
371800 611
371811 15
371830 0
371890 1
371908 1
371921 37
371969 8
372027 1056
372035 0
372299 1
372346 105
372406 646
372494 775
372554 1445
372557 0
372566 0
372596 173
372608 0
372626 2
372664 1271
372668 116
372764 127
372821 15
372881 0
372887 0
372929 22
372941 0
372981 0
372987 0
373013 0
373034 0
373075 115
373077 285
373107 345
373121 0
373253 262
373282 78
373301 26
373313 1066
373317 475
373371 845
373373 129
373392 367
373510 0
373578 102
373644 1
373659 0
373674 0
373707 507
373739 33
373777 0
373794 72
373799 109
373887 45
373929 335
373967 92
373995 426
373999 61
374315 210
374318 0
374404 238
374419 364
374431 0
374460 0
374483 107
374513 696
374573 84
374591 4
374603 631
374607 140
374633 97
374663 1078
374919 4
375029 2129
375178 48
375251 2332
375293 102
375436 9
375497 412
375505 0
375610 3
375665 397
375673 0
375718 68
375746 1
375757 0
375769 157
375772 108
375780 0
375805 56
375818 0
375844 19
375859 133
375890 0
375919 1499
375944 56
376078 171
376140 162
376256 905
376389 0
376499 1358
376544 457
376583 43
376610 0
376674 0
376825 0
376889 4
376926 0
376958 230
376970 28
377002 385
377064 2
377100 0
377107 76
377170 73
377217 64
377261 20
377297 601
377375 1
377381 0
377405 0
377477 113
377534 88
377546 27
377580 71
377695 355
377701 64
377723 1
377741 221
377827 0
377886 0
377944 278
377965 0
378105 704
378146 1
378158 39
378198 0
378222 74
378276 386
378278 137
378320 236
378332 66
378408 102
378585 1
378695 198
378724 44
378736 4
378778 0
378790 131
378850 407
378869 0
378946 0
378986 0
379003 9
379075 139
379081 141
379160 44
379171 413
379187 1250
379224 2
379279 1796
379281 267
379349 0
379416 1404
379544 1416
379703 0
379720 0
379770 0
379808 0
380037 0
380061 959
380076 207
380102 1
380229 49
380331 29
380432 0
380465 72
380490 0
380492 0
380509 1
380515 0
380535 29
380555 131
380559 0
380609 1
380627 1
380652 0
380684 1
380719 0
380902 63
380915 1
381069 62
381125 1
381141 0
381158 1
381207 0
381233 0
381411 216
381494 0
381795 35
381797 1
381907 0
381976 344
382031 1066
382286 2
382459 608
382462 184
382468 2
382499 179
382709 1101
382711 1382
382751 490
382826 1
382874 87
382940 577
383372 3387
383376 2960
383378 29
383405 1983
383411 347
383461 0
383548 441
383552 1384
383593 50
383607 622
383896 339
383955 0
383974 780
384133 711
384265 231
384280 5
384301 414
384376 295
384445 236
384484 59
384512 124
384573 124
384653 579
384830 134
384846 0
384879 970
384894 0
384989 27
385073 0
385174 46
385218 122
385349 148
385359 191
385380 181
385420 528
385484 303
385616 948
385652 154
385743 0
385766 1487
385788 115
385825 27
385892 0
385946 282
385976 323
385983 3308
386074 7
386089 1
386230 10
386266 48
386293 323
386327 561
386466 577
386521 983
386559 107
386713 717
386800 19
386866 191
387091 145
387133 869
387181 1
387197 338
387358 0
387421 343
387490 203
387503 13
387598 800
387780 1
387814 416
387839 178
387846 0
387850 0
387854 117
387865 0
387875 0
387904 0
387908 43
387992 15
388093 1074
388162 108
388170 663
388180 0
388204 3568
388235 1333
388357 36
388387 1
388440 226
388443 341
388482 423
388518 0
388539 404
388570 1774
388723 76
388970 195
389065 0
389092 1358
389128 199
389148 373
389152 478
389168 16
389183 1
389247 450
389287 119
389313 0
389349 0
389361 0
389398 67
389430 0
389467 110
389528 10
389536 18
389763 409
389777 0
389804 0
389821 38
389891 0
389928 0
389973 0
389998 0
390219 405
390328 31
390369 49
390379 5
390432 0
390473 0
390581 89
390611 58
390687 0
390694 4
390817 73
390825 0
390889 280
390913 229
390979 56
390987 0
390995 428
391003 1262
391162 10
391300 0
391303 0
391307 0
391329 0
391331 0
391372 0
391395 2
391473 0
391583 62
391586 0
391781 1
391795 0
391813 0
391821 0
391851 0
391877 0
391892 9
392058 929
392120 86
392141 756
392169 1014
392171 2254
392249 245
392261 0
392437 1
392516 187
392530 0
392546 0
392625 536
392638 568
392649 50
392661 1223
392697 50
392726 0
392965 72
392996 175
393097 1
393182 1166
393313 22
393316 202
393347 0
393382 0
393405 0
393419 0
393433 15
393477 0
393512 0
393532 0
393690 0
393770 150
393874 1063
393876 673
393897 991
393930 39
393975 276
393993 0
394001 0
394062 0
394079 0
394091 0
394099 0
394166 0
394180 0
394243 13
394254 0
394373 0
394420 119
394438 17
394489 0
394542 1
394550 81
394661 0
394815 1
394859 0
394867 14
394941 169
394997 0
395013 1
395246 51
395288 1335
395292 389
395348 15
395566 1645
395570 1082
395635 18
395696 494
395712 2
395903 128
395945 536
395951 79
396011 0
396095 146
396098 148
396155 1
396158 0
396169 0
396171 0
396274 0
396295 0
396340 2
396422 0
396460 1204
396489 1
396511 177
396585 1456
396656 0
396735 615
396751 170
396871 350
397009 1
397037 109
397173 366
397180 141
397215 935
397293 874
397390 54
397402 0
397433 0
397456 1076
397459 739
397478 325
397490 56
397584 183
397678 467
397718 4
397827 36
397935 595
397968 0
397992 1187
398193 9
398225 0
398241 245
398274 0
398337 42
398375 0
398443 784
398646 1103
398657 494
398700 0
398742 0
398760 0
398763 0
398886 0
398991 0
399057 0
399064 0
399081 0
399156 0
399174 0
399180 0
399214 0
399237 1
399264 0
399278 0
399486 0
399491 2
399495 0
399536 184
399549 0
399564 0
400077 0
400096 0
400109 0
400128 0
400146 0
400155 0
400158 0
400167 0
400357 0
400477 6
400506 1
400524 9
400543 17
400567 8
400683 0
400732 0
401164 0
401265 15
401275 69
401317 17
401325 0
401372 1
401412 1291
401416 580
401503 231
401572 53
401731 42
401822 0
401874 453
401883 0
401899 0
402060 0
402074 0
402090 0
402268 0
402348 0
402363 1
402400 0
402444 0
402459 0
402534 0
402616 0
402651 0
402702 0
402784 0
402792 0
402837 0
402888 1
402900 0
402919 0
403047 2
403408 0
403420 0
403597 0
403642 0
403676 0
403688 0
403977 0
404001 0
404016 0
404106 0
404127 0
404316 0
404382 0
404412 0
404418 0
404448 0
404589 0
404599 0
404626 0
404692 0
404844 0
404962 1
405017 0
405118 0
405263 0
405272 0
405291 0
405336 0
405399 1
405442 1
405466 0
405567 0
405577 0
405579 0
405665 0
405750 1
405812 0
405861 231
405884 199
405936 0
405941 0
405971 0
406046 0
406110 0
406124 146
406130 316
406160 1
406201 0
406264 206
406637 414
406716 0
406743 49
406768 0
407006 205
407020 2
407109 1
407405 5
407422 110
407499 0
407544 172
407606 359
407629 111
407645 24
407792 0
407816 8
407831 76
407843 0
408065 9
408154 0
408326 1
408411 542
408476 17
408511 0
408527 0
408584 301
408595 96
408606 0
408632 0
408697 1
408738 116
409052 0
409131 489
409156 9
409171 65
409188 279
409208 134
409216 20
409242 611
409298 163
409373 0
409380 137
409469 0
409673 0
409781 376
409828 129
409832 44
409862 287
409940 177
409966 0
410054 0
410207 3201
410230 1
410537 0
410547 0
410645 0
410687 1041
410772 66
410788 84
410862 369
410879 117
410966 577
411001 895
411004 1278
411130 41
411166 1038
411171 572
411356 380
411362 499
411418 51
411549 708
411662 133
411763 0
411775 12
411808 0
411820 0
411976 731
412116 483
412280 0
412289 0
412308 0
412372 0
412410 945
412412 931
412557 76
412682 0
412808 5
412826 298
412878 1
413502 168
413596 240
413643 0
413802 948
413836 62
413845 60
413903 602
413931 0
413967 0
414169 864
414368 1145
414490 1857
414499 114
414644 322
414691 13
414759 0
414791 160
414800 715
414824 1617
414885 83
414893 0
414914 1071
414933 106
414946 2198
414966 5
414975 18
414980 75
415001 906
415034 20
415104 1147
415175 359
415184 1
415238 517
415317 29
415393 292
415426 353
415476 15
415593 305
415616 262
415668 406
415710 7
415906 0
415932 96
416019 1757
416092 0
416139 608
416146 0
416148 125
416187 3461
416292 0
416300 127
416324 1217
416403 3233
416425 11
416443 346
416586 1197
416595 506
416614 4
416649 1520
416685 103
416700 0
416790 570
416854 0
416896 0
416913 59
416954 1010
417038 55
417148 1210
417226 0
417238 303
417350 124
417432 0
417449 0
417462 0
417474 0
417505 0
417530 0
417579 1
417620 0
417653 1
417669 0
417760 0
417859 0
417907 0
418033 2
418125 0
418241 0
418257 154
418310 0
418353 0
418419 0
418551 0
418634 0
418651 0
418666 0
418785 0
418795 0
418808 0
418811 0
418829 0
418839 6
418843 0
418859 0
418882 0
418902 0
418930 12
418944 0
418986 168
418988 807
419045 299
419142 942
419173 206
419339 855
419375 1254
419559 529
419646 963
419703 141
419715 644
419794 0
419813 0
419817 0
420070 1
420090 0
420150 0
420167 0
420179 1
420195 0
420297 0
420603 0
420640 0
420938 0
420956 0
421077 0
421364 0
421386 0
421441 0
421511 0
421578 0
421755 0
421922 0
421927 0
422001 0
422076 0
422196 0
422222 0
422332 61
422365 0
422414 2
422485 0
422539 0
422628 0
422662 0
422817 0
422963 0
423114 1
423233 0
423283 0
423399 0
423498 0
423509 0
423577 5
423630 3529
423688 0
423700 76
423728 404
423732 203
423786 0
423872 1206
424031 1
424082 0
424133 0
424145 58
424155 0
424209 523
424247 13
424263 177
424270 2209
424323 0
424603 0
424632 1200
424653 1550
424675 1231
424710 866
424727 685
424773 2
424796 2790
424829 591
424843 0
424853 19
424883 1059
424961 14
424973 1283
424977 152
425003 241
425050 1148
425063 132
425153 898
425230 0
425349 0
425537 295
425567 305
425586 0
425726 2172
425780 0
425811 23
425825 315
426148 1235
426186 317
426287 1306
426371 35
426401 954
426405 0
426416 169
426431 75
426551 1322
426654 3
426718 2
427139 192
427143 66
427169 323
427188 0
427213 0
427245 146
427482 0
427517 202
427594 287
427741 0
427786 63
427821 274
427834 856
427908 0
427941 0
427986 161
427996 79
428024 73
428123 220
428138 169
428153 617
428163 7
428213 672
428273 220
428288 2289
428313 83
428502 0
428553 3
428654 2696
428671 0
428684 887
428688 789
428709 0
428714 1705
428814 253
428842 736
428898 376
428982 47
429075 1804
429108 0
429114 0
429178 12
429180 49
429208 810
429228 0
429252 0
429270 0
429334 260
429351 348
429420 0
429506 80
429536 256
429596 375
429614 78
429626 874
429630 224
429686 110
429960 0
430061 602
430078 30
430091 1193
430095 208
430121 3011
430219 866
430375 126
430389 0
430427 1051
430507 0
430575 0
430789 158
430799 84
430867 0
430889 0
430903 148
430974 308
430998 0
431018 1090
431078 411
431093 284
431151 104
431202 0
431438 1610
431442 93
431468 431
431472 105
431493 61
431498 2204
431712 58
431734 0
431800 0
431955 853
432095 714
432160 575
432169 705
432193 0
432246 0
432300 58
432348 0
432350 662
432360 0
432399 344
432425 12
432440 430
432485 47
432510 238
432519 0
432534 0
432603 69
432657 109
432663 376
432800 241
432830 211
432860 7
432892 52
432915 0
433019 0
433192 0
433222 0
433254 36
433326 0
433449 304
433499 205
433517 29
433529 6
433554 258
433574 665
433578 99
433589 1075
433621 2
433679 1083
433716 0
433812 0
433827 2
433848 0
434049 777
434219 78
434261 77
434365 556
434465 191
434633 417
434681 1029
434690 35
434772 772
434831 333
434848 462
434937 0
434956 30
434993 0
435126 15
435161 1
435184 313
435404 3034
435431 324
435580 0
435658 2
435701 0
435730 0
435790 1
435820 0
435904 0
435964 0
436010 0
436060 0
436066 0
436149 0
436243 0
436340 0
436360 0
436373 0
436409 0
436411 0
436433 0
436444 0
436565 0
436631 0
436672 0
436718 0
436797 181
436807 0
436829 9
436834 0
436863 0
436865 13
436943 0
436980 0
437026 0
437073 0
437109 0
437176 0
437200 0
437350 0
437401 0
437422 0
437472 0
437505 2
437641 4
437758 111
437782 119
437863 2488
437996 41
438017 722
438047 5
438056 121
438079 34
438211 416
438285 258
438366 559
438385 0
438422 77
438450 546
438510 0
438517 37
438525 282
438531 5199
438722 1
438778 475
438800 0
438921 0
438992 1
439237 0
439422 0
439431 0
439458 0
439485 0
439600 0
439696 1187
439736 320
439763 2
439799 6
439832 56
439924 0
440004 80
440064 18
440220 39
440310 946
440396 892
440402 2087
440604 443
440705 452
440730 1247
440760 1
440780 855
440829 0
440955 0
440995 2540
441206 2816
441266 22
441274 0
441353 0
441368 0
441416 0
441458 0
441497 0
441525 0
441656 0
441695 0
441758 0
441986 0
442043 1
442056 0
442224 0
442238 0
442274 0
442293 0
442334 0
442381 1840
442440 0
442462 0
442577 1
442656 0
442725 0
442758 0
442774 0
442836 1
442845 0
442914 0
443019 60
443033 0
443068 295
443127 27
443165 2669
443275 0
443297 0
443307 0
443383 1839
443436 184
443572 707
443578 163
443619 176
443698 0
443710 0
443724 334
443856 108
443889 0
443895 0
443914 159
443917 205
444052 484
444197 401
444213 0
444223 218
444242 93
444358 552
444506 294
444522 1953
444532 196
444661 695
444956 227
444984 1
445252 0
445263 78
445270 0
445272 0
445283 0
445315 23
445390 80
445566 2
445607 203
445622 0
445630 1
445646 5
445662 531
445700 395
445786 1167
445798 0
446147 118
446283 0
446304 298
446331 516
446365 460
446381 1068
446442 0
446598 271
446656 0
446711 374
446824 1
446878 0
446998 40
447006 1
447074 679
447167 307
447178 819
447197 598
447308 62
447395 0
447448 1
447463 29
447600 0
447706 433
447718 0
447735 370
447746 0
447783 190
447796 277
447808 8
447838 0
447863 270
447947 0
447958 0
447980 0
447991 1474
448071 0
448210 0
448242 0
448543 0
448551 0
448559 28
448604 0
448767 42
448828 0
448853 271
448866 0
448976 0
449030 3
449405 0
449611 395
449645 1
449740 261
449852 6
449861 141
449867 247
449888 62
450025 467
450140 0
450448 1
450458 0
450480 24
450497 0
450512 240
450536 0
450559 0
450635 257
450668 0
450696 454
450698 1372
450719 70
450737 74
450773 149
450798 0
450884 351
450983 107
450992 42
451079 105
451081 104
451147 172
451199 0
451379 0
451418 0
451492 174
451504 31
451622 4
451679 45
451762 0
451815 164
451864 14
451955 31
452058 54
452159 78
452259 295
452385 59
452467 16
452634 0
452678 66
452709 376
452738 234
453006 548
453045 101
453171 0
453188 95
453242 1218
453246 398
453266 224
453298 0
453452 100
453504 280
453595 0
453624 405
453686 0
453717 0
453852 5
453904 1
454091 0
454136 0
454150 24
454167 474
454184 0
454218 1349
454220 1874
454259 785
454277 170
454408 126
454445 105
454473 0
454564 135
454899 492
454916 0
454945 0
455025 934
455308 147
455329 0
455384 19
455388 3
455450 0
455485 0
455493 102
455499 254
455530 189
455672 1
455726 0
455785 790
455921 2
455961 220
455963 518
455970 16
455986 285
456066 0
456139 1111
456190 455
456269 55
456301 0
456342 0
456411 0
456436 2
456568 944
456578 1
456681 0
456735 237
456770 84
456776 0
456827 52
456894 115
456967 0
456998 162
457013 690
457032 0
457066 6230
457159 123
457201 2036
457208 0
457244 21
457354 1
457367 0
457393 2739
457399 675
457476 0
457564 0
457645 449
457732 392
457842 150
457881 1
457903 0
457939 0
458002 0
458011 0
458024 1
458047 0
458065 0
458193 0
458222 0
458280 0
458283 0
458471 85
458623 0
458905 0
458918 0
459068 0
459105 0
459160 0
459182 0
459254 0
459323 0
459328 132
459506 1
459598 1
459791 0
459985 0
460030 0
460039 0
460087 0
460265 0
460492 0
460859 0
460861 0
460930 0
460990 0
461044 0
461076 1
461251 0
461512 0
461530 0
461689 1
461739 0
461856 1
461870 0
461949 1
461961 0
461990 1
462083 572
462121 23
462216 804
462247 196
462315 348
462390 2694
462411 578
462435 765
462437 1360
462453 3613
462657 3228
462660 667
462672 40
462714 857
462902 1
462993 697
463008 1178
463077 860
463107 211
463159 0
463179 0
463305 1
463352 68
463364 0
463382 0
463565 8
463593 673
463685 1666
463729 1425
463901 121
463929 0
464049 2
464295 17
464336 0
464416 0
464467 0
464710 1059
464717 537
464736 3753
464824 2240
464902 806
464909 0
464929 6
464992 136
464995 567
465040 445
465083 1729
465161 0
465318 0
465413 0
465419 969
465445 146
465479 3
465510 84
465643 24
465775 249
465798 0
465844 170
465855 1
465862 509
466020 2
466152 123
466284 0
466321 0
466333 7
466435 0
466491 27
466606 2377
466662 192
466673 237
466699 45
466780 31
466789 410
466973 55
466998 1212
467000 1051
467091 30
467099 7
467255 3
467281 104
467308 267
467320 0
467374 649
467395 1003
467428 1899
467431 4
467541 1930
467583 0
467596 24
467675 493
467700 1
467712 158
467787 28
467868 198
467955 43
467984 83
468005 67
468139 225
468143 1041
468184 0
468215 0
468247 79
468256 177
468288 399
468296 1862
468376 0
468503 263
468528 0
468874 0
468939 500
469069 1069
469235 2
469482 13
469569 0
469597 549
469608 377
469644 52
469738 564
469839 1
469860 0
469915 424
469917 1537
470130 347
470145 1602
470151 35
470202 337
470208 546
470217 0
470311 1
470479 0
470537 0
470596 6
470611 0
470652 0
470704 44
470721 0
470791 0
470819 0
470901 0
470907 217
470928 567
470972 485
471209 2
471228 140
471314 21
471324 2
471414 0
471426 229
471465 0
471543 314
471612 0
471650 133
471680 27
471879 16
472036 11
472266 316
472305 203
472473 88
472540 0
472576 0
472673 1230
472680 1496
472705 48
472854 855
472893 1154
472968 0
472992 1503
473103 294
473213 1898
473225 353
473579 0
473821 0
473831 187
474225 14
474265 1
474362 1
474385 303
474475 140
474592 162
474698 591
474764 427
474794 105
474841 1000
474853 932
474964 617
475049 485
475070 0
475140 0
475227 16
475259 463
475325 112
475342 700
475369 26
475437 53
475448 0
475455 121
475583 675
475740 5
475800 0
475897 714
476053 540
476139 0
476182 1
476189 0
476212 10
476219 0
476246 0
476265 6
476314 434
476345 249
476425 0
476465 328
476483 0
476489 67
476545 82
476547 105
476584 344
476640 0
476680 0
476710 31
476767 60
476806 334
476959 0
477134 1
477324 554
477328 871
477366 109
477390 2423
477393 674
477412 955
477445 217
477487 56
477505 0
477546 34
477565 1228
477571 234
477655 0
477715 0
477784 0
477869 2
477979 0
477994 0
478018 47
478050 0
478082 0
478087 0
478123 82
478132 1
478152 0
478267 232
478567 17
478636 722
478681 0
478692 0
478710 1
478930 0
478990 0
479436 82
479497 87
479595 233
479691 395
479761 446
479777 0
479905 0
479935 0
480033 894
480236 0
480314 24
480336 148
480356 0
480430 0
480497 1851
480568 31
480703 109
480719 1628
480783 257
480947 327
480974 624
480998 730
481015 0
481141 754
481199 601
481366 196
481443 0
481511 223
481567 87
481599 0
481611 666
481630 112
481692 0
481702 288
481815 86
481845 93
481896 0
481976 0
482009 838
482012 140
482024 252
482036 0
482068 0
482167 248
482265 250
482273 35
482278 1
482286 0
482300 2673
482366 683
482369 0
482411 1
482435 428
482487 1471
482597 0
482643 0
482669 1155
482671 1255
482711 881
482822 1616
482929 133
482939 275
483073 0
483093 0
483106 8
483135 189
483166 0
483214 0
483265 380
483360 0
483386 6
483445 503
483487 35
483505 0
483615 503
483658 23
483708 1
483742 21
483753 0
483762 0
483787 0
483793 43
483815 195
483817 15
483951 0
483958 2
483985 34
483987 32
484049 0
484098 0
484100 0
484127 0
484131 60
484134 1
484139 1
484176 0
484199 3
484215 13
484251 0
484272 0
484279 287
484299 8
484365 687
484369 1220
484386 2
484390 0
484401 0
484411 26
484435 238
484458 0
484475 1
484484 7
484486 0
484524 0
484534 0
484540 0
484561 0
484567 0
484571 0
484634 0
484650 0
484666 0
484693 0
484717 0
484723 0
484753 0
484810 0
484845 0
484854 1
484858 0
484863 0
484884 62
484894 0
484899 0
484928 0
484961 694
484985 0
485041 122
485067 119
485071 6
485100 0
485103 1290
485108 0
485161 1
485182 167
485206 0
485218 0
485225 0
485257 0
485337 361
485340 0
485354 9
485368 0
485383 0
485397 0
485405 54
485416 0
485425 0
485440 0
485469 0
485511 0
485533 0
485542 2
485545 0
485577 0
485595 0
485610 1
485628 0
485643 0
485668 0
485693 0
485704 425
485718 0
485757 0
485782 0
485796 0
485825 0
485838 0
485846 1
485870 1
485910 0
485934 0
485940 0
485946 0
485961 0
485979 1
485993 0
486044 7
486093 0
486113 0
486146 0
486154 0
486209 0
486231 0
486234 0
486246 0
486293 0
486317 0
486333 0
486347 0
486360 0
486368 0
486394 7
486414 0
486432 0
486435 0
486444 0
486465 1
486468 0
486477 0
486487 0
486498 0
486560 72
486579 0
486594 0
486624 0
486651 0
486699 0
486719 0
486741 0
486788 0
486791 1
486828 0
486840 0
486843 1
486858 0
486925 2
486956 0
486963 24
486983 627
487050 0
487143 1
487161 133
487193 15
487429 925
487471 0
487662 197
487668 448
487678 9
487687 0
487747 0
487794 8
487843 0
488039 76
488329 13
488343 8
488379 1692
488590 0
488620 422
488700 0
488798 3039
488880 48
488903 2567
488907 1896
488915 161
488933 11
488981 106
488989 178
489005 235
489080 160
489141 0
489179 15
489210 61
489227 0
489234 0
489245 0
489254 0
489271 0
489279 0
489313 0
489321 0
489369 0
489386 0
489390 0
489399 0
489410 0
489442 0
489466 356
489531 152
489535 307
489543 0
489591 0
489617 0
489647 0
489679 565
489711 3
489732 0
489755 59
489759 0
489773 1
489823 0
489830 0
489839 0
489884 0
489888 0
489896 0
489937 1
489998 0
490027 0
490064 7
490143 21
490282 0
490350 0
490370 5
490389 10
490488 0
490536 1
490577 35
490657 110
490710 2573
490758 0
490765 4215
490771 325
490799 51
490804 2
490850 2
490974 3
491023 0
491071 0
491134 17
491195 0
491242 48
491245 0
491269 6
491299 32
491332 2
491364 66
491389 24
491414 0
491485 16
491672 11
491680 6
491708 5
491807 77
491836 619
491911 0
491936 640
491949 0
491981 0
492005 286
492059 1
492110 45
492274 0
492285 0
492315 0
492355 195
492359 521
492363 589
492408 15
492435 0
492490 0
492541 6
492580 0
492690 23
492719 233
492759 0
492831 0
492859 71
492868 72
492887 143
493077 33
493124 61
493138 75
493193 13
493239 275
493311 0
493356 0
493364 0
493414 1
493481 84
493589 5
493684 0
493700 452
493758 431
493779 120
493806 1032
493856 42
494185 0
494246 0
494286 115
494321 350
494331 0
494358 915
494432 0
494556 7
494659 0
494665 137
494703 0
494733 48
494745 0
494783 0
494848 35
494852 180
495013 338
495063 158
495111 0
495134 0
495428 0
495540 0
495569 0
495622 0
495660 0
495693 0
495797 1
495875 1
496014 0
496082 1
496218 0
496227 0
496256 0
496269 0
496329 1
496395 0
496401 0
496424 0
496494 0
496518 0
496548 0
496614 0
496629 0
496818 0
496863 1
496892 0
496911 0
496926 0
497056 0
497324 0
497378 0
497474 0
497505 0
497513 0
497527 0
497652 0
497765 0
497885 1
498307 0
498357 1
498491 0
498509 0
498538 0
498652 0
498691 0
498812 0
498824 0
498839 0
498884 0
498914 0
499035 0
499057 0
499117 0
499180 0
499257 1
499263 0
499277 0
499291 0
499326 0
499372 0
499460 0
499626 0
499645 1
499661 870
499663 69
499674 16
499700 276
499706 1953
499734 24
499794 1550
499806 0
500064 2063
500170 1492
500303 1443
500342 1
500364 48
500493 0
500539 0
500609 0
500676 0
500763 0
500788 0
500798 0
500854 0
500984 0
501029 167
501037 0
501052 0
501102 65
501161 0
501347 0
501545 0
501752 0
501801 0
501853 0
501898 0
501929 0
501950 0
501963 0
501988 0
502106 0
502259 0
502288 0
502328 0
502342 0
502386 0
502425 0
502454 0
502479 0
502502 0
502571 0
502709 0
502754 0
502759 0
502793 1
502800 0
502854 0
502872 0
502929 0
503056 0
503122 0
503161 0
503198 241
503211 1879
503213 438
503242 290
503273 0
503287 0
503296 151
503302 468
503360 0
503378 51
503400 258
503412 0
503483 180
503570 0
503582 586
503603 82
503677 162
503739 0
503757 38
503764 0
503886 1
503973 18
504010 394
504128 497
504131 662
504184 0
504418 15
504471 12
504516 74
504555 105
504564 0
504589 0
504632 0
504654 0
504711 0
504734 0
504834 284
504863 289
504884 12
504906 150
504921 518
505039 323
505080 0
505104 46
505174 0
505192 0
505389 607
505404 1993
505455 157
505475 48
505503 420
505587 401
505664 1
505722 735
505745 139
505760 417
506100 78
506148 2425
506277 0
506335 74
506413 131
506417 0
506518 0
506562 1944
506571 0
506580 60
506681 115
506687 22
506742 280
506799 668
506808 4
506820 52
506872 87
507051 101
507066 144
507089 0
507098 70
507138 657
507159 1596
507356 0
507394 0
507466 5
507592 0
507604 1
507674 0
507692 0
507702 1
507810 0
507832 0
507944 0
507966 1
507984 0
508100 1
508108 0
508112 0
508232 0
508402 0
508427 0
508432 0
508466 0
508486 0
508578 0
508591 0
508601 47
508706 0
508955 0
509021 0
509037 0
509087 0
509126 0
509193 0
509348 0
509361 0
509387 0
509486 0
509519 0
509561 0
509615 0
509899 0
510009 0
510056 0
510074 0
510132 1
510164 0
510237 3
510248 31
510264 0
510322 6
510333 45
510378 9
510430 276
510442 809
510457 0
510516 567
510519 367
510580 1395
510601 345
510637 1245
510667 1
510715 305
510786 0
510797 174
511238 0
511254 2124
511290 0
511397 978
511686 2855
511731 0
511781 6
511838 0
511868 0
511899 165
512186 1
512502 38
512582 0
512604 1
512821 1035
513025 2832
513137 217
513224 121
513300 138
513355 467
513499 5
513614 20
513700 268
513773 2083
513837 1188
514050 0
514236 0
514665 0
514680 0
514776 0
514803 0
514809 432
514967 0
514993 709
515204 0
515273 0
515321 909
515374 2122
515550 1418
515660 5132
515847 676
515858 2162
515862 1701
515870 2979
515879 0
516001 0
516009 203
516018 0
516073 504
516086 0
516183 541
516192 1
516198 90
516227 0
516230 350
516392 0
516409 0
516441 155
516447 0
516483 0
516669 95
516896 1075
516903 180
516932 1
517007 0
517150 0
517181 281
517234 115
517247 666
517366 0
517421 339
517464 0
517474 0
517485 1
517495 0
517705 0
517760 118
517771 0
517804 292
517900 0
517924 0
517991 0
518051 0
518121 0
518200 0
518275 1
518355 0
518385 0
518404 40
518409 320
518424 35
518467 95
518622 0
518652 0
518671 0
518675 0
518691 0
518732 0
518901 0
518904 0
518965 0
519081 935
519107 0
519282 1
519316 0
519404 0
519410 0
519436 0
519439 47
519479 0
519491 1
519588 54
519599 2
519719 80
519731 2
519821 215
519850 51
519882 1204
519917 66
519943 1197
519962 1408
520032 95
520049 109
520090 531
520224 1169
520320 0
520452 0
520508 661
520524 0
520536 272
520566 0
520626 0
520678 55
520736 780
520801 817
520804 282
520864 1000
520957 47
520989 0
521010 14
521012 289
521072 655
521153 0
521206 273
521259 0
521346 1310
521350 397
521368 219
521420 174
521452 0
521508 224
521610 0
521665 23
521702 0
521766 237
521768 2609
521829 0
521845 146
521923 141
521977 554
521985 0
522008 0
522024 691
522066 218
522165 369
522174 13
522229 4317
522231 733
522315 0
522348 0
522379 1507
522490 119
522532 1099
522534 7
522662 21
522692 298
522719 1395
522748 343
522887 493
523023 1390
523055 319
523369 0
523511 78
523537 155
523565 0
523817 1591
523820 866
523945 3200
524029 0
524114 843
524168 4
524247 7
524497 0
524582 0
524694 56
524705 32
524735 0
524766 1
524795 1
524806 0
524854 0
524932 0
524996 0
525032 1
525046 0
525049 0
525065 0
525116 1
525346 0
525358 0
525469 8
525473 0
525505 0
525657 0
525744 0
525771 0
525876 0
525949 0
526093 1962
526129 137
526144 4
526264 254
526296 33
526350 6
526372 0
526475 5
526558 5
526594 13
526648 0
526762 3315
526779 309
526928 0
527200 157
527297 1048
527328 122
527369 93
527515 316
527518 834
527612 169
527627 232
527731 278
527747 54
527767 53
527785 752
527874 1
527895 47
527907 173
527933 0
527996 0
528003 357
528022 1188
528033 73
528171 1273
528211 136
528287 142
528325 1748
528402 0
528413 0
528419 0
528448 0
528541 1
528545 0
528626 0
528684 0
528800 0
528834 0
529177 1
529196 0
529208 0
529256 0
529333 0
529474 0
529551 0
529679 0
530051 0
530297 699
530302 1
530326 346
530392 0
530468 0
530475 155
530535 778
530660 837
530672 29
530707 201
530736 500
530752 858
530791 1
530818 418
530852 154
530873 1
530920 809
530939 330
530981 0
531166 685
531213 259
531363 338
531410 0
531467 145
531476 0
531497 25
531745 0
531787 281
531839 2
531876 0
531927 2
531987 849
531991 327
532046 53
532080 0
532134 8
532225 1208
532253 1
532267 234
532303 17
532318 174
532322 360
532332 0
532383 1581
532395 314
532504 0
532569 854
532571 3042
532640 150
532666 116
532697 56
532726 158
532729 1206
532743 128
532759 271
532803 0
532824 0
532888 0
532901 0
532909 0
532949 0
532977 417
532987 1
533005 0
533011 0
533120 68
533284 0
533400 868
533522 217
533543 143
533670 0
533743 958
533750 0
533777 187
533911 0
533933 1977
533948 600
533951 549
534083 40
534221 1312
534248 81
534255 0
534284 989
534308 101
534404 810
534409 28
534482 0
534500 0
534530 96
534572 997
534668 1080
534742 461
534780 223
534799 763
534823 0
534898 271
534956 18
534992 427
535036 469
535039 177
535117 586
535136 458
535210 1
535258 236
535270 264
535297 0
535306 1074
535344 21
535373 1
535408 555
535491 2
535513 498
535587 0
535617 122
535630 42
535648 0
535680 197
535690 1779
535711 364
535731 4
535794 54
535999 575
536050 1087
536061 1102
536063 914
536102 186
536151 1
536227 2608
536347 0
536421 72
536531 16
536552 628
536738 1
536745 1206
536748 77
536756 46
536778 67
536819 0
536826 200
536844 412
536928 39
536962 341
537028 1139
537132 764
537141 902
537150 22
537204 366
537341 2
537355 4
537385 24
537416 5
537431 156
537494 627
537520 0
537536 158
537575 114
537653 951
537784 11
537866 2856
537891 207
537953 23
537965 0
538025 194
538037 298
538169 1638
538229 133
538325 1212
538406 637
538448 80
538481 1377
538555 56
538572 0
538648 5
538711 0
538800 2
538846 17
538921 2
538958 35
539031 0
539053 0
539112 1
539142 0
539175 0
539237 0
539254 0
539289 0
539304 0
539352 0
539438 0
539475 0
539547 0
539656 0
539698 0
539732 0
539750 0
539756 0
539806 0
539859 0
539862 103
539886 22
539966 0
539971 0
540054 0
540099 0
540141 0
540163 0
540215 4
540232 0
540244 0
540248 19
540263 0
540275 0
540301 0
540357 1
540396 82
540430 2243
540472 559
540512 24
540543 132
540596 104
540605 113
540608 24
540650 0
540667 33
540674 9
540681 0
540729 272
540738 0
540747 0
540763 0
540826 1
540836 0
540852 41
540855 48
540873 0
540900 171
540918 0
540950 41
540958 26
540997 0
541061 0
541080 4
541117 28
541146 0
541178 0
541181 46
541185 1
541212 0
541219 0
541222 0
541272 23
541360 0
541405 0
541461 0
541482 0
541485 0
541510 0
541514 0
541516 0
541563 0
541592 0
541595 1
541610 0
541643 0
541659 0
541705 0
541709 0
541747 0
541760 56
541801 0
541905 530
541949 844
541961 0
541995 0
542009 65
542015 0
542020 0
542024 0
542037 0
542059 344
542078 0
542085 148
542096 0
542107 1637
542112 1
542127 758
542148 45
542278 0
542310 667
542328 95
542398 747
542581 360
542658 0
542718 50
542777 1
542795 120
542903 0
542954 6
542960 279
542973 0
542979 0
543027 0
543071 204
543084 133
543108 803
543161 0
543173 1595
543190 324
543233 828
543256 1
543297 269
543399 591
543474 50
543521 0
543577 319
543603 639
543645 237
543746 2
543858 1018
543867 282
543869 544
544010 2378
544031 302
544102 0
544129 99
544217 111
544271 0
544326 110
544406 3
544511 331
544732 24
544737 48
544924 1946
544934 0
544956 369
545101 244
545125 31
545156 177
545183 65
545189 328
545195 104
545202 178
545230 47
545236 53
545243 0
545359 0
545365 110
545376 0
545412 0
545437 1
545511 0
545526 0
545622 0
545631 0
545634 0
545647 0
545667 0
545708 0
545821 0
545828 0
545833 0
545877 59
545890 5
545956 137
546109 99
546310 511
546331 274
546350 39
546352 455
546409 1
546601 2
546677 0
546772 2264
546803 392
546829 182
546860 886
546908 7
546966 0
546986 0
547036 421
547207 0
547244 1077
547280 915
547297 71
547359 188
547438 71
547473 32
547481 0
547484 85
547491 64
547494 706
547497 376
547501 34
547504 116
547507 849
547511 677
547514 946
547522 497
547533 86
547543 0
547552 67
547561 9
547587 0
547607 0
547689 69
547692 0
547771 0
547787 67
547797 0
547824 81
547833 0
547864 0
547878 0
547917 0
547974 1
548145 74
548178 916
548223 50
548256 0
548313 0
548349 48
548357 28
548408 0
548449 1
548530 87
548634 1797
548640 0
548678 400
548709 0
548739 271
548859 947
549027 0
549097 747
549222 0
549330 726
549393 200
549399 26
549420 424
549524 3
549566 664
549570 1587
549631 0
549643 0
549646 24
549671 0
549720 2877
549732 0
549780 1205
550028 0
550056 197
550122 1234
550272 707
550428 1968
550617 0
550740 847
550775 0
550801 75
550824 2
550827 4914
550923 1
550959 3
551004 166
551052 226
551061 1
551088 3130
551139 90
551169 253
551177 145
551256 250
551327 1
551426 571
551594 307
551616 38
551687 0
551696 518
551704 18
551760 0
551777 149
551843 1
551996 156
552198 188
552211 18
552216 0
552227 204
552229 2301
552233 685
552258 619
552273 116
552311 759
552320 281
552365 401
552491 119
552497 98
552500 861
552503 79
552545 504
552548 271
552570 912
552601 70
552606 0
552623 0
552659 0
552719 0
552732 0
552751 0
552848 0
552860 0
552879 0
552947 0
553000 0
553045 0
553086 0
553094 0
553138 0
553175 0
553190 0
553387 0
553439 0
553483 0
553499 0
553507 0
553526 0
553531 0
553551 0
553590 0
553721 0
553830 0
554078 0
554085 419
554158 382
554301 24
554314 71
554371 1554
554385 0
554480 86
554487 962
554559 600
554583 43
554626 119
554640 555
554672 0
554700 0
554713 1048
554737 537
554746 0
554855 136
554885 772
554901 0
555010 11
555025 26
555060 0
555115 0
555129 90
555171 24
555237 27
555371 185
555402 219
555414 192
555441 12
555477 0
555504 264
555508 4
555600 0
555684 143
555731 67
555836 315
555840 15
555855 215
555861 0
555963 0
556052 296
556206 139
556264 46
556293 858
556318 0
556351 1684
556428 1981
556676 0
556911 1040
556976 0
557010 447
557031 114
557158 231
557189 5
557202 971
557283 0
557301 0
557311 0
557435 0
557480 1
557514 0
557526 0
557614 0
557791 0
557842 0
557860 0
557946 0
558019 1
558210 0
558301 0
558349 0
558387 0
558439 0
558460 0
558592 0
558613 0
558619 0
558643 0
558688 0
558727 0
558811 96
558917 1
559076 214
559139 158
559146 1
559254 27
559419 0
559492 0
559571 0
559616 100
559672 0
559698 0
559744 387
559750 105
559760 1166
559816 302
559840 0
559849 1
559852 0
559898 79
559909 0
559930 9
559964 1
559981 0
559993 0
560094 0
560140 473
560160 0
560188 0
560280 74
560323 4
560347 0
560354 593
560398 330
560400 131
560457 0
560498 0
560578 44
560591 0
560619 0
560659 4
560668 2480
560677 357
560746 275
560827 1
560849 191
560882 0
560918 0
560927 0
560936 0
561017 0
561071 1
561272 1
561455 0
561602 0
561614 1
561665 2
561711 1
561773 0
561798 4268
561952 200
562012 2703
562091 13
562099 327
562103 1771
562107 327
562160 6
562180 0
562197 22
562219 612
562251 0
562302 412
562305 310
562359 305
562361 1063
562383 0
562403 5
562418 367
562434 0
562451 1042
562464 951
562670 10325
562717 158
562724 427
562841 435
562922 369
563049 15
563069 0
563102 172
563142 0
563237 525
563243 142
563278 285
563415 481
563448 436
563461 3
563464 28
563534 578
563550 0
563575 5869
563751 0
563822 15
563848 65
563904 424
563923 815
564036 702
564181 148
564259 7
564385 865
564409 1565
564457 0
564540 2540
564711 2338
564755 2
564908 2027
564942 0
564958 0
564975 923
565009 592
565015 16
565168 0
565197 2308
565261 2129
565326 0
565365 3
565369 1071
565380 945
565441 47
565479 20
565592 3007
565621 1132
565703 415
565754 394
565766 2
565776 15
565780 502
565792 71
565925 142
566039 87
566055 1
566072 0
566079 13
566113 35
566169 420
566210 35
566276 287
566394 382
566472 683
566501 0
566515 180
566547 140
566586 472
566588 227
566664 250
566718 120
566769 0
566828 1236
566881 2754
566962 2084
566982 607
567100 606
567220 1035
567262 607
567342 539
567778 0
567962 0
568042 0
568161 0
568307 0
568340 0
568386 0
568439 0
568457 0
568547 0
568567 0
568569 0
568635 0
568832 1
568984 14
569015 2863
569114 5
569141 0
569220 849
569234 158
569341 0
569343 378
569367 0
569408 237
569437 238
569466 671
569484 24
569540 0
569736 351
569773 0
569818 18
569953 0
570039 1833
570048 422
570062 1215
570095 76
570147 163
570261 2319
570372 342
570378 41
570433 36
570445 376
570481 587
570512 32
570525 23
570531 0
570580 0
570802 0
570823 1
570871 0
570962 0
571035 0
571061 0
571166 0
571343 0
571397 0
571466 1
571603 0
571611 0
571646 3857
571687 40
571738 518
571747 0
571757 2
572037 1512
572058 1654
572082 372
572094 359
572240 165
572290 78
572382 623
572385 336
572396 0
572424 183
572451 212
572465 626
572577 2
572640 1
572652 2274
572676 1
572684 3
572744 64
572789 86
572820 491
572823 19
572838 366
572883 168
572947 0
573044 2194
573047 327
573063 0
573075 28
573175 356
573178 812
573197 212
573356 0
573374 273
573457 0
573475 952
573744 0
573813 72
573816 77
573825 673
573840 107
573925 58
573987 0
573995 0
574059 168
574150 451
574163 932
574259 0
574288 53
574403 1
574452 0
574594 322
574695 2086
574701 357
574717 844
574722 370
574814 0
574922 0
574961 44
575035 1296
575075 193
575082 77
575117 23
575206 790
575217 1560
575558 0
575714 0
575786 1
575789 0
575810 0
575944 0
576123 0
576129 0
576398 1
576668 0
576689 975
576726 0
576738 0
576853 54
577013 277
577015 126
577048 397
577060 0
577087 147
577157 117
577238 1023
577283 34
577336 36
577394 734
577452 99
577498 944
577619 80
577723 229
577733 1
577831 26
577877 0
577884 1
578003 1741
578097 257
578119 1530
578133 1
578278 247
578291 158
578315 0
578338 322
578425 0
578577 2
578594 0
578677 0
578702 0
578747 0
578783 1
578846 0
578912 0
579068 0
579109 0
579113 0
579173 106
579258 0
579277 1197
579313 0
579336 39
579568 1235
579593 0
579719 208
579799 30
579819 1
579881 235
579998 0
580007 1
580025 0
580032 91
580053 0
580083 0
580170 5
580207 318
580410 3
580495 239
580607 59
580684 386
580761 522
580988 0
580996 1819
581054 0
581100 208
581115 0
581298 368
581367 877
581438 1
581475 26
581490 400
581528 2
581785 0
581852 186
581876 2026
581883 129
582003 0
582151 689
582312 0
582783 1072
582795 86
582817 5
583041 648
583166 0
583188 324
583260 87
583347 0
583354 913
583378 0
583408 429
583421 534
583561 238
583571 237
583724 0
583864 535
583875 460
583899 109
583908 134
583986 5
584037 0
584055 113
584073 0
584091 697
584155 3367
584354 104
584385 1076
584500 170
584544 92
584552 0
584581 682
584691 42
584693 0
584870 1
585041 40
585169 73
585220 53
585274 409
585370 1
585406 131
585421 492
585425 25
585451 0
585466 0
585506 0
585523 0
585599 0
585644 1
585831 1
585896 0
586069 0
586098 4
586139 0
586230 482
586262 508
586320 67
586334 824
586372 334
586715 163
586809 0
587001 0
587049 0
587083 653
587089 0
587127 42
587199 1012
587412 1
587499 0
587604 0
587695 591
587766 2
587773 4
587799 118
587866 0
588155 357
588164 0
588170 0
588194 0
588240 947
588273 237
588307 0
588367 109
588397 1202
588415 372
588493 0
588530 1665
588655 146
588689 1396
588786 116
588835 271
588865 717
588915 46
589008 0
589168 308
589182 452
589351 0
589473 252
589700 331
589884 1461
589903 298
590056 23
590112 0
590186 0
590218 0
590233 0
590393 0
590413 1
590429 0
590493 0
590635 0
590814 0
590841 0
590856 0
590958 0
590991 0
591004 0
591010 1
591019 18
591028 0
591042 179
591119 408
591143 0
591234 361
591330 0
591345 0
591435 5
591453 22
591459 19
591461 364
591485 0
591574 3
591617 7
591642 176
591717 44
591757 308
591765 6
591884 0
591960 15
592001 330
592089 0
592166 0
592181 0
592191 2590
592223 3
592235 1398
592290 431
592498 3
592533 777
592563 11
592572 55
592583 0
592617 84
592656 2120
592685 333
592702 0
592726 0
592732 7
592748 0
592782 0
592796 0
592855 0
593088 865
593137 163
593384 625
593396 1355
593457 489
593471 0
593490 0
593497 3
593524 326
593536 0
593589 931
593640 30
593651 0
593686 1045
593745 83
593824 183
593826 330
593872 730
593905 912
593937 2108
593941 325
593950 13178
593959 1636
594006 716
594040 8508
594061 1206
594094 3043
594097 1324
594224 22
594271 440
594295 10
594457 143
594499 334
594607 716
594629 1
594646 273
594658 5527
594709 319
594791 1380
594803 188
594912 0
594971 0
594983 1
595065 0
595132 0
595145 0
595175 1
595259 0
595326 21
595333 288
595340 319
595398 27
595449 0
595462 148
595481 29
595488 0
595675 0
595687 0
595794 0
595836 0
595873 0
595880 0
595896 0
595975 1
596082 0
596104 0
596128 0
596137 0
596151 1
596366 0
596391 425
596397 6
596436 95
596445 53
596507 0
596585 123
596591 0
596607 46
596642 0
596649 32
596654 309
596658 143
596679 646
596682 227
596691 49
596708 306
596720 39
596730 702
596776 0
596845 1827
596849 575
596945 1841
596984 213
597019 0
597094 189
597139 0
597174 287
597320 104
597356 12
597435 0
597443 0
597496 391
597498 3
597528 1
597613 818
597625 1676
597636 541
597655 1836
597721 1232
597777 127
597783 0
597827 203
597835 440
597845 0
597849 0
597997 2
598004 54
598021 3
598036 0
598066 282
598132 1531
598159 76
598188 0
598238 5
598396 13
598408 1417
598530 533
598536 63
598568 0
598578 0
598582 1
598596 0
598616 0
598655 0
598686 0
598689 0
598730 0
598755 66
598783 325
598842 333
598853 70
598860 0
598865 0
598905 0
598915 110
598921 0
598964 0
598973 0
598980 0
599020 0
599034 0
599040 15
599049 0
599090 0
599124 0
599152 26
599154 0
599172 22
599233 0
599391 157
599402 342
599434 2465
599466 0
599485 0
599516 0
599561 0
599574 0
599583 0
599624 0
599649 0
599659 0
599713 0
599775 0
599793 0
599835 137
599871 1
599886 0
599987 144
600103 781
600156 0
600308 1305
600343 168
600345 1381
600364 0
600376 0
600384 18
600389 0
600402 173
600410 671
600473 0
600506 0
600606 0
600613 0
600674 0
600699 0
600705 0
600714 0
600813 0
601036 0
601147 0
601166 0
601202 0
601294 0
601342 1
601370 0
601455 0
601606 0
601640 0
601686 0
601759 0
601841 0
601867 0
601871 0
602076 1
602125 0
602158 0
602240 0
602275 0
602287 0
602291 0
602308 0
602312 0
602392 0
602784 0
602833 0
602893 0
602952 1
603090 0
603225 0
603311 0
603358 1
603438 0
603580 1
603633 0
603698 0
603767 0
604062 0
604079 0
604196 0
604231 1
604269 1
604350 0
604514 1
604551 0
604585 1
604597 0
604617 0
604751 0
604771 0
604792 0
604796 0
605039 0
605061 0
605137 0
605172 1
605196 0
605223 0
605252 0
605277 0
605376 0
605430 0
605448 0
605477 0
605506 0
605522 0
605556 0
605566 1
605585 415
605621 250
605643 1825
605664 0
605716 61
605743 583
605889 347
605974 0
606161 0
606293 945
606514 0
606517 0
606526 0
606716 0
606836 0
606865 120
606883 31
606902 2
606926 18
607042 0
607091 0
607523 0
607624 35
607634 15
607676 109
607684 0
607731 253
607771 1912
607775 1523
607862 47
607931 0
608060 0
608077 0
608083 149
608136 1470
608197 244
608209 87
608227 259
608438 415
608462 17
608529 361
608539 270
608582 55
608594 15
608613 0
608635 87
608646 140
608704 225
608728 135
608745 567
608757 0
608781 349
608853 231
608894 167
608987 1490
609031 370
609115 144
609156 128
609214 1842
609256 0
609316 985
609448 1305
609450 39
609562 16
609604 3
609769 531
609792 252
609820 905
609904 2388
609995 96
610009 53
610108 379
610120 298
610202 168
610206 4230
610269 1
610290 0
610298 194
610326 63
610328 322
610449 0
610612 0
610667 283
610678 330
610833 650
610913 138
610936 1165
610957 42
611080 11
611173 408
611218 188
611299 11
611331 0
611380 1000
611389 1351
611506 495
611552 0
611632 1
612069 0
612094 0
612114 1
612179 1
612192 48
612234 22
612254 530
612314 645
612347 138
612399 140
612555 201
612597 1832
612673 544
612739 1658
612758 792
612845 359
612895 0
612955 27
612988 477
612992 258
613046 0
613094 0
613128 884
613218 64
613269 31
613275 1
613285 0
613327 356
613332 98
613570 609
613627 172
613785 359
613811 0
613850 0
613884 1236
613886 135
614044 0
614091 4316
614099 0
614155 1
614235 82
614295 1488
614327 22
614347 1038
614402 3384
614462 0
614525 279
614589 79
614594 0
614659 0
614684 24
614713 1
614788 494
614797 442
614827 6
614866 0
614920 0
614984 0
615030 0
615034 1
615160 0
615184 0
615202 0
615233 0
615300 0
615361 0
615471 0
615490 0
615532 0
615681 0
615807 0
615830 1
615888 0
615986 0
616059 0
616098 0
616276 0
616289 0
616383 0
616558 0
616589 0
616597 0
616703 0
616714 0
616778 0
616808 80
616913 0
617011 0
617171 1
617182 0
617284 0
617296 0
617338 0
617548 0
617610 0
617619 0
617914 0
618054 0
618372 1
618425 0
618512 1
618586 0
618755 0
618839 0
618861 2
618989 0
619034 1
619085 0
619133 0
619151 0
619280 0
619415 0
619738 0
619743 0
619927 0
620061 0
620067 0
620143 0
620159 0
620221 0
620290 0
620359 0
620398 0
620444 1
620532 0
620578 0
620624 2
620662 0
620713 0
620722 0
620820 1
620848 0
620951 0
621047 1341
621093 13
621102 6
621105 1742
621153 75
621176 696
621183 0
621258 116
621357 0
621564 403
621582 20
621666 816
621699 617
621725 0
621764 656
621775 473
622122 712
622132 116
622239 59
622275 1215
622304 200
622306 2454
622317 14
622343 0
622375 0
622383 1
622630 0
622662 0
622751 5
622798 189
622809 1
622852 22
622864 0
622964 904
622976 221
623051 174
623201 149
623215 0
623357 218
623441 189
623482 0
623557 1
623671 361
623861 133
623974 0
624191 271
624453 0
624507 746
624525 0
624575 199
624631 0
624697 0
624725 490
624884 35
624910 0
625005 4451
625013 144
625101 0
625142 384
625350 421
625385 643
625419 0
625480 4
625489 2288
625514 1553
625563 0
625640 0
625748 0
625791 0
625916 0
625962 0
625969 0
626028 0
626034 0
626055 0
626259 1
626271 0
626456 415
626505 1036
626553 159
626640 223
626661 0
626811 2332
626853 220
627003 0
627037 4
627042 1
627306 0
627509 32
627605 1
627620 1049
627773 193
627803 1
627854 0
627866 510
627896 20
628057 1
628116 0
628163 0
628299 188
628323 0
628530 1
628619 3252
628694 420
628740 0
628755 0
628799 0
628944 972
628953 337
629095 124
629141 14
629151 404
629226 244
629278 866
629286 0
629341 1004
629351 6
629493 1245
629631 488
629829 786
629923 0
629936 0
629958 113
629964 1250
629976 55
629986 1494
630017 0
630167 2
630228 0
630314 0
630401 33
630486 75
630546 48
630672 197
630766 1
630784 65
630808 558
630826 525
630974 0
631103 415
631128 0
631670 256
631705 363
631806 0
631816 108
631902 0
631951 79
632217 0
632283 1034
632407 118
632461 79
632551 0
632602 1251
632616 0
632684 0
632817 590
632827 422
632925 0
632973 0
633013 248
633056 32
633088 0
633301 0
633328 63
633336 0
633374 0
633410 0
633429 0
633431 0
633581 0
633610 22
633681 0
633707 3
634034 79
634168 0
634200 489
634244 0
634296 0
634336 0
634417 769
634488 0
634506 1
634566 0
634852 0
634880 1
634884 0
634939 0
634972 1
635093 0
635131 0
635157 0
635169 0
635266 0
635397 0
635534 0
635574 0
635740 0
635829 0
635881 745
635883 94
635913 414
635936 0
635997 80
635999 708
636019 144
636142 0
636157 8
636194 316
636460 0
636487 442
636555 8
636640 109
636695 432
636732 100
636763 195
636767 3
636844 721
636959 0
636991 0
637041 0
637326 0
637332 0
637488 1
637511 33
637528 133
637551 355
637562 14
637600 110
637634 442
637744 48
637815 0
637869 83
637905 202
637926 0
637943 44
637981 15
637988 56
638210 965
638252 143
638255 139
638283 2
638342 448
638400 1267
638445 4511
638462 1049
638465 3452
638697 0
638929 239
638946 180
638950 392
638989 100
639013 94
639019 586
639057 0
639097 0
639301 0
639312 0
639361 0
639373 1
639424 0
639607 0
639613 1
639748 0
639841 0
639991 1844
640022 374
640096 539
640162 0
640178 1711
640319 239
640436 1547
640563 0
640576 230
640837 3079
640856 0
640868 0
640963 0
640983 166
641048 7
641097 173
641162 73
641463 1705
641466 473
641521 33
641556 0
641633 2
641712 813
641745 678
641748 386
641789 777
641820 101
641823 109
641883 96
641914 0
641942 0
641972 217
642044 0
642122 1042
642133 22
642159 765
642172 66
642219 906
642239 124
642396 9
642444 0
642533 681
642555 2410
642565 143
642650 1268
642731 459
642740 0
642779 1473
642822 0
642858 100
642875 371
643100 0
643137 0
643222 55
643342 674
643411 323
643487 0
643588 54
643642 14
643755 59
643774 0
643808 0
643837 120
643873 0
643945 0
644083 85
644175 574
644380 134
644388 22
644482 153
644494 20
644512 0
644535 0
644643 0
644694 0
644735 0
644976 0
645110 0
645143 0
645161 0
645441 0
645454 179
645482 3
645517 1
645587 0
645693 1
645835 2
645857 15
645887 8
645906 1
645988 4
646017 0
646052 0
646115 0
646157 0
646167 0
646270 599
646293 0
646475 0
646580 0
646622 0
646670 1
646765 0
646919 0
647148 0
647181 0
647224 0
647481 0
647544 0
647549 1
647670 0
647698 0
647819 0
647963 0
648021 0
648050 0
648068 0
648144 0
648147 0
648229 0
648253 0
648266 0
648286 0
648295 0
648336 0
648416 0
648495 84
648503 0
648615 73
648851 171
648879 0
648902 52
648935 0
649039 0
649062 0
649316 0
649340 541
649362 0
649422 0
649464 0
649559 38
649631 356
649670 103
649676 227
649688 292
649758 0
649772 0
649800 0
649888 0
650051 0
650116 0
650119 0
650166 0
650175 0
650216 0
650232 0
650238 1
650347 0
650364 0
650398 17
650408 94
650453 43
650543 608
650606 332
650621 2006
650663 0
650694 557
650746 537
650755 96
650757 260
650891 1730
650927 45
650986 0
651004 8
651017 1205
651059 10
651131 55
651138 0
651214 102
651419 1
651464 0
651466 0
651468 0
651483 0
651485 0
651694 0
651715 0
651724 0
651755 0
651842 1
652010 1
652013 0
652118 0
652126 0
652187 0
652202 0
652223 0
652339 0
652380 0
652390 0
652466 0
652563 0
652567 0
652759 0
653053 0
653121 4
653149 0
653153 0
653293 0
653327 2
653445 0
653490 0
653510 0
653530 0
653537 0
653677 0
653708 0
653755 0
653776 359
653814 0
653839 1416
653862 436
653932 24
654020 0
654026 0
654034 0
654101 1
654155 0
654244 0
654299 1
654352 0
654468 0
654497 51
654740 770
654750 0
654785 0
654875 545
654925 311
654977 597
654979 643
655322 117
655333 276
655411 526
655446 1
655498 118
655563 695
655592 964
655789 499
655796 1
655961 422
655984 0
656056 0
656077 182
656088 454
656128 1
656146 600
656244 81
656302 174
656353 447
656447 1786
656486 434
656510 0
656554 383
656602 383
656632 0
656660 73
656727 0
656737 461
656780 1
656806 0
656827 80
656853 1135
656938 100
656973 301
657016 216
657028 724
657034 518
657037 556
657070 0
657113 66
657148 2706
657181 424
657205 452
657259 0
657307 0
657361 68
657394 0
657509 0
657549 0
657555 2834
657733 165
657757 0
657765 209
657772 63
658064 2
658083 155
658096 124
658104 0
658144 1
658162 0
658205 307
658263 594
658272 535
658363 0
658374 270
658379 1193
658386 0
658469 470
658552 420
658560 2818
658603 727
658642 136
658735 905
658773 503
658834 0
659082 152
659100 0
659107 0
659211 120
659236 2
659332 260
659334 4203
659338 943
659437 1640
659564 2
659612 516
659814 1
659857 5
659922 366
660086 2
660216 0
660359 527
660407 1546
660452 0
660518 232
660717 312
660879 0
660940 81
661049 214
661077 58
661111 2049
661267 459
661417 35
661431 159
661465 0
661544 138
661553 856
661585 1
661614 1356
661641 148
661655 2
661748 569
661794 1375
661797 464
661964 0
662043 486
662051 752
662104 22
662134 0
662193 134
662244 0
662374 0
662447 16
662458 234
662579 0
662671 41
662678 355
662703 0
662727 1014
662797 0
662911 0
662996 210
663047 0
663215 1190
663257 1
663263 0
663285 2346
663293 0
663312 0
663480 0
663488 0
663577 665
663622 213
663625 0
663824 46
663958 7
664001 54
664014 136
664099 0
664244 276
664304 190
664504 282
664711 0
664756 15
664852 7
664860 4134
664919 1033
664924 187
664973 10
665045 118
665133 1969
665154 219
665211 638
665214 203
665261 217
665324 0
665338 36
665419 444
665435 0
665491 65
665543 10480
665545 734
665580 902
665618 470
665670 683
665690 0
665792 0
665829 347
665852 2042
665966 19
665972 278
666174 93
666200 286
666245 531
666260 4
666538 2
666548 747
666578 1
666668 10
666716 1088
667028 637
667103 1103
667135 0
667175 0
667199 434
667253 12
667267 26
667393 683
667472 363
667523 90
667550 2
667563 0
667571 1504
667573 841
667676 493
667708 267
667716 0
667858 0
667900 152
667980 477
667997 43
668070 0
668087 51
668261 1093
668280 353
668282 538
668418 250
668427 235
668439 353
668446 347
668460 862
668548 443
668589 438
668775 185
668835 427
668964 339
669153 553
669162 1153
669186 0
669225 147
669417 126
669549 0
669600 2
669627 71
669730 552
669737 0
669769 0
669774 1
669810 30
669815 0
669825 0
669830 0
669888 792
669919 0
669960 217
670000 0
670028 162
670031 286
670127 0
670258 28
670283 39
670309 83
670599 1
670638 86
670650 1
670684 1
670691 367
670917 0
670994 2
670998 152
671038 0
671150 86
671184 15
671250 1301
671274 1199
671310 197
671403 1579
671405 0
671542 752
671638 0
671646 27
671686 1024
671703 219
671744 390
671787 23
671949 116
671997 106
672154 0
672179 226
672775 0
672923 1
672958 0
672982 71
673372 0
673588 0
673702 0
674177 847
674353 0
674605 301
674665 285
674698 3
674854 0
674899 0
675217 44
675286 0
675354 13
675400 0
675433 0
675440 17
675510 88
675620 0
675660 17
675735 711
675905 422
675975 0
675988 240
676042 0
676071 0
676084 210
676144 8
676158 1
676232 998
676247 115
676265 0
676378 245
676427 0
676460 56
676465 952
676522 61
676633 0
676764 51
676791 1
676877 58
676880 193
676919 113
676980 1442
676984 0
677126 450
677158 68
677206 218
677261 284
677328 1070
677348 520
677411 0
677506 0
677593 15
677600 755
677627 1
677650 3
677679 0
677681 0
677695 0
677698 0
677703 26
677707 0
677728 197
677798 47
677858 601
677860 361
677952 105
678002 707
678025 189
678033 894
678040 63
678054 6
678073 0
678183 503
678240 1
678327 29
678390 738
678555 65
678750 72
678765 420
678883 136
678885 688
678900 239
678940 439
679131 610
679157 312
679210 560
679217 0
679228 2911
679319 3
679366 1619
679398 25
679454 885
679478 66
679487 23
679493 182
679658 681
679661 55
679668 887
679681 0
679739 86
679802 244
679886 173
679895 200
679931 29
679949 0
679958 5
679988 415
680000 193
680051 1040
680151 0
680201 175
680213 0
680242 0
680261 1074
680312 767
680339 218
680435 0
680493 0
680505 518
680513 584
680558 1139
680630 240
680645 0
680683 2
680761 0
680798 56
680831 1
680833 56
680888 1023
680915 9
680939 1218
680959 991
681025 2
681059 385
681073 0
681104 194
681110 882
681224 183
681248 141
681380 128
681558 7
681562 374
681650 107
681671 738
681699 0
681753 0
681776 300
681779 98
681788 858
681811 37
681886 143
681936 0
681942 0
681957 7
681964 1
681999 88
682145 0
682197 5
682251 1
682284 113
682332 0
682354 326
682386 283
682452 0
682523 0
682533 1
682556 0
682581 0
682657 590
682677 0
682686 0
682739 392
682753 301
682762 623
682779 0
682902 0
682940 0
683017 32
683083 0
683144 289
683187 0
683266 2817
683325 821
683470 37
683532 51
683921 109
683951 42
683968 88
684049 0
684058 816
684172 6
684236 0
684277 210
684339 81
684347 1
684384 594
684469 0
684700 1
684762 2
684906 0
684920 0
684941 0
684954 0
684988 98
685004 0
685071 0
685104 0
685111 0
685156 56
685204 2503
685217 506
685287 186
685359 23
685412 7
685608 0
685622 6
685687 34
685718 0
685775 0
685786 116
685924 250
685962 0
685976 0
686006 0
686102 0
686269 0
686370 6
686457 0
686486 61
686543 415
686564 1201
686573 0
686663 1614
686666 36
686672 582
686780 58
686813 359
686863 2685
686909 147
686917 46
686961 5
686988 0
687013 3
687109 55
687144 0
687175 65
687341 0
687390 1
687416 0
687442 0
687478 6
687585 0
687634 90
687672 164
687688 422
687769 0
687776 0
687814 0
687820 0
687916 70
687952 8
687991 189
687995 835
688009 0
688052 152
688146 0
688210 1
688234 113
688261 90
688326 0
688350 0
688612 0
688696 776
688780 0
688857 64
688907 0
688935 92
688937 273
688958 78
688992 71
689010 0
689178 174
689182 4405
689185 71
689226 0
689373 0
689448 599
689455 1
689464 0
689531 0
689573 137
689774 0
689804 506
689906 23
689926 106
689998 30
690162 34
690211 1916
690254 70
690333 0
690368 1042
690413 0
690492 247
690556 27
690621 0
690635 0
690641 0
690654 0
690678 0
690722 30
690771 90
690783 22
690803 0
690864 156
691153 262
691170 11
691364 4
691369 0
691425 2
691449 1181
691452 78
691529 0
691554 0
691584 27
691620 16
691680 120
691713 69
691811 14
691829 0
691883 62
691932 267
691965 0
692047 0
692161 46
692206 165
692231 439
692266 166
692302 495
692373 0
692415 642
692510 0
692515 95
692652 0
692881 0
692890 1
692928 79
692954 62
692976 115
693019 0
693032 720
693176 6
693251 24
693315 408
693328 0
693354 0
693363 19
693391 230
693393 37
693414 124
693430 52
693498 175
693594 315
693626 195
693845 57
693854 0
694048 522
694055 286
694068 66
694133 2021
694136 319
694264 0
694278 1997
694339 2004
694395 3880
694422 316
694517 127
694644 1582
694664 237
694674 585
694699 101
694719 132
694803 147
694848 1041
694876 209
694986 50
695022 386
695050 161
695127 0
695146 0
695223 0
695293 0
695378 0
695435 2
695471 1
695476 0
695488 2
695496 0
695555 1
695605 0
695669 0
695688 44
695695 0
695789 611
695794 1177
695983 1
696027 0
696132 214
696161 0
696231 1
696326 755
696423 220
696703 1080
696782 0
696914 0
696931 0
696935 0
696959 0
696972 8
697071 26
697082 0
697191 251
697269 763
697366 181
697400 264
697431 256
697507 69
697517 0
697578 0
697584 0
697636 1041
697700 96
697708 0
697762 0
697806 75
697811 0
697856 1
697905 175
697915 428
697945 953
698362 10
698596 744
698683 0
698713 0
698816 378
699081 1
699147 20
699156 198
699186 150
699338 104
699441 32
699461 209
699499 1057
699548 302
699565 0
699600 2195
699803 119
699835 18
700063 0
700165 246
700198 122
700226 41
700262 525
700443 1
700866 98
700940 0
701068 688
701106 1729
701155 17
701207 108
701348 279
701397 838
701417 156
701429 1816
701481 746
701558 0
701592 962
701732 506
701817 1179
701893 7
701900 240
701937 378
702133 273
702165 0
702218 0
702310 2
702343 3
702477 1325
702513 507
702623 234
702757 0
702770 223
702791 0
703006 437
703209 0
703215 0
703229 0
703237 0
703240 0
703396 0
703463 73
703546 0
703597 102
703613 0
703665 0
703697 0
703732 0
703795 296
703926 482
703932 284
704069 0
704090 0
704144 395
704175 276
704210 0
704300 1
704366 443
704440 137
704509 17
704519 422
704704 0
704747 0
704802 408
704911 399
705098 210
705533 295
705716 579
705799 0
705824 0
705832 798
705875 0
705886 251
705895 159
705962 116
706011 0
706039 0
706062 0
706076 110
706091 0
706153 140
706178 100
706194 903
706203 2
706210 1
706255 321
706320 0
706460 777
706483 38
706565 30
706639 1172
706804 1153
706810 1660
706931 14
706946 0
706949 321
707126 157
707196 0
707447 1221
707770 552
707875 0
707996 44
708011 91
708074 596
708134 1514
708704 351
708805 0
708873 290
709154 0
709202 1330
709300 0
709312 0
709527 435
709585 390
709733 0
709750 53
709799 2
709919 195
709984 280
709991 12
710027 510
710071 84
710150 0
710157 59
710224 422
710323 147
710355 432
710420 0
710435 128
710454 74
710585 145
710606 474
710628 0
710729 0
710770 0
710790 47
710844 0
710910 45
710993 12
711300 295
711358 40
711385 0
711470 498
711476 1155
711624 0
711830 728
711883 1
711905 58
711993 13
712140 0
712213 75
712219 0
712225 0
712346 0
712373 0
712411 0
712480 0
712513 148
712531 245
712576 214
712627 0
712674 0
712728 0
712773 0
712935 1
713145 64
713328 149
713620 0
713696 0
713748 0
713775 155
713891 148
713930 0
713946 0
714060 60
714078 0
714177 66
714290 4308
714322 78
714481 16
714826 361
714961 0
715004 598
715024 239
715038 0
715119 1
715348 0
715385 1
715436 418
715541 2912
715796 116
715940 307
715943 0
715972 0
715986 42
716033 222
716084 0
716231 26
716267 1355
716298 0
716328 0
716360 572
716379 0
716386 0
716390 0
716393 0
716396 0
716398 0
716421 2389
716499 135
716638 0
716775 139
716797 37
716910 21
716919 445
716952 42
716970 342
717057 0
717064 735
717116 184
717235 0
717346 0
717427 62
717447 0
717633 0
717711 3611
717718 1383
717795 0
717802 246
717813 432
718001 0
718012 3
718020 45
718054 0
718060 212
718138 223
718228 0
718485 0
718790 56
719305 818
719521 828
719572 0
719947 1113
719974 0
720026 6
720138 14
720354 0
720369 235
720405 89
720674 108
720715 56
720776 0
721079 0
721237 636
721316 0
721386 0
721398 1
721416 2
721559 0
721580 1
721868 875
721901 13
721946 0
721967 2
722009 0
722045 119
722060 0
722074 0
722108 0
722159 114
722672 66
722734 0
722856 319
722869 27
722976 125
722987 293
723077 5
723104 524
723155 1019
723662 2
723790 1
723869 0
724064 361
724097 365
724127 735
724176 0
724215 0
724490 62
724535 549
724569 350
724783 39
724828 134
724901 0
724935 63
725049 83
725070 0
725227 0
725314 1037
725337 1
725453 1
725503 716
725811 0
725851 0
726208 138
726240 10
726587 0
726755 0
726853 255
727159 3244
727316 160
727861 663
727881 0
727900 2041
728319 1
728359 469
728392 34
728402 0
728437 106
728540 1759
728584 279
728604 97
728756 268
728818 233
728853 2
728863 0
728908 2163
729004 0
729019 44
729108 205
729119 2
729227 2024
729257 45
729259 898
729328 262
729339 1
729499 112
729508 62
729521 443
729525 2649
729691 193
729694 250
729838 0
729859 0
729904 279
729933 110
729974 329
729988 238
730172 82
730174 126
730201 14
730366 0
730372 336
730420 7
730483 127
730539 514
730572 258
730595 21
730737 210
730839 0
730847 34
730888 31
730939 311
731014 0
731044 202
731101 270
731140 85
731171 3
731190 0
731212 649
731277 1
731305 1
731394 33
731443 113
731453 1
731482 0
731501 0
731529 0
731558 0
731596 0
731610 0
731623 0
731639 1
731646 1
731675 0
731698 0
731711 0
731723 0
731774 0
731778 0
731877 0
731912 2
731916 0
731923 0
731963 0
731969 1
731981 0
732011 0
732044 0
732077 1
732079 0
732106 0
732122 0
732189 1
732239 0
732251 0
732344 0
732346 0
732450 0
732480 0
732597 0
732639 0
732764 0
732767 0
732814 0
732819 0
732824 0
732842 0
732864 0
732873 0
732972 0
733020 1
733190 0
733239 42
733323 132
733327 4028
733351 266
733478 128
733531 0
733652 303
733656 793
733712 19
733716 119
733719 0
733771 0
733943 0
734012 1
734033 0
734052 1
734058 0
734092 0
734120 0
734124 0
734259 0
734300 0
734401 0
734416 0
734425 0
734485 0
734559 0
734575 0
734625 0
734780 0
734806 0
734825 0
734968 0
735151 0
735208 0
735219 0
735267 0
735417 0
735448 1
735456 1
735489 0
735502 33
735511 0
735538 0
735577 0
735675 0
735726 1
735746 0
736081 0
736138 0
736222 293
736246 701
736278 231
736299 61
736323 18
736362 330
736383 0
736392 54
736401 201
736438 61
736482 408
736580 13
736633 4
736653 0
736662 3
736737 56
736912 2
737028 589
737067 1351
737079 1089
737130 41
737176 10
737225 150
737245 392
737269 365
737302 1401
737338 7
737347 17
737356 5866
737358 597
737459 0
737465 0
737586 1304
737610 147
737668 475
737692 872
737715 512
737730 49
737778 1
737827 1106
737875 611
737946 144
737967 1
738022 362
738034 307
738085 195
738140 86
738202 944
738274 1838
738298 395
738331 369
738367 333
738376 1787
738385 3070
738466 1776
738904 758
738950 0
738981 3732
739063 10228
739114 2832
739146 2258
739167 3934
739185 1778
739253 6
739260 453
739276 0
739313 358
739328 22
739360 2211
739397 1471
739415 3522
739432 818
739462 3723
739496 3421
739676 1468
739696 827
739727 1182
739751 603
739892 264
739934 1581
739987 1103
740064 643
740081 51
740093 870
740144 710
740165 959
740168 1057
740187 17
740213 2467
740436 12
740462 79
740511 847
740534 569
740556 1
740853 738
740964 0
741090 2679
741093 200
741127 0
741152 0
741209 1
741266 0
741278 0
741329 0
741371 0
741524 0
741541 0
741617 0
741850 0
742085 0
742298 0
742453 0
742562 0
742580 938
742618 1041
742641 2
742653 416
742661 79
742712 0
742734 268
742963 76
743031 2368
743046 148
743106 1264
743175 87
743229 1975
743346 2460
743367 919
743463 235
743505 110
743553 651
743847 0
743890 0
743919 0
744004 1
744024 69
744033 275
744073 508
744129 193
744189 231
744301 0
744426 659
744460 0
744609 233
744717 14
745155 59
745456 225
745539 276
745583 908
745589 0
745650 401
745659 3
745938 18
745978 0
746058 574
746224 6
746334 712
746460 3
746598 0
746789 365
746987 1
747139 149
747246 588
747254 468
747824 560
747836 1
747943 1387
748009 1701
748047 282
748164 0
748235 0
748271 0
748357 0
748391 0
748420 0
748600 0
748670 0
748810 0
748821 0
749239 1886
749279 0
749379 41
749447 1235
749627 0
749634 587
749658 56
749667 0
749744 521
749759 174
749799 1584
749955 1467
749966 0
749977 1
749986 1
749988 0
750036 39
750073 826
750129 11069
750137 125
750177 2470
750243 2
750329 842
750408 4120
750474 401
750528 8
750558 947
750602 0
750654 1318
750666 918
750790 0
750837 1
750855 2
750930 875
750934 3103
750936 1602
750947 897
750954 10
751005 446
751182 54
751245 104
751247 900
751371 0
751523 0
751535 0
751614 246
751659 488
751705 0
751814 86
751880 51
751965 472
752023 728
752037 396
752110 77
752117 1654
752268 517
752570 727
752594 86
752646 51
752658 1226
752730 16
752763 1103
752925 118
752985 0
753048 268
753071 619
753074 1100
753210 0
753392 277
753445 486
753463 0
753511 2366
753628 1232
753641 1147
753648 1483
753654 1487
753658 871
753705 472
753732 917
753747 104
753783 52
753796 178
753887 68
753949 361
754044 0
754047 117
754076 0
754084 55
754251 1
754295 0
754308 0
754332 17
754383 706
754388 0
754421 0
754476 0
754487 1
754528 51
754622 981
754783 214
754880 0
754930 0
754940 869
755080 398
755163 40
755231 0
755242 0
755249 649
755279 948
755311 43
755549 146
755571 649
755623 522
755741 1
755767 479
756023 293
756029 897
756103 0
756112 0
756122 44
756125 91
756197 2
756224 87
756361 3
756374 0
756426 2
756463 1
756494 0
756504 8
756507 0
756540 0
756554 85
756656 36
756662 549
756670 14
756685 237
756695 0
756707 30
756755 0
756842 2
756902 1216
757059 51
757079 20
757097 626
757172 2816
757223 238
757316 73
757325 187
757354 0
757361 17
757405 0
757527 45
757577 232
757622 21
757652 369
757748 346
757850 279
758093 160
758117 997
758123 100
758137 14
758150 162
758210 0
758244 0
758252 231
758369 68
758383 17
758498 0
758648 188
758670 0
758786 224
758823 0
758832 1103
758836 97
758908 1
758991 0
759336 0
759374 0
759410 107
759458 0
759522 0
759531 0
759545 0
759555 0
759581 0
759603 0
759644 0
759675 0
759729 0
759764 0
759839 0
759845 0
759875 0
759883 0
759914 0
760059 0
760173 0
760344 0
760620 0
760704 0
760728 1
760730 0
760818 0
760925 0
761226 0
761295 0
761334 0
761360 0
761376 0
761496 0
761520 0
761648 0
761757 0
761792 0
761796 0
761909 0
761979 0
762402 0
762533 0
762849 0
762867 0
762873 0
762933 0
762965 0
763023 0
763035 0
763095 0
763201 0
763323 0
763340 0
763343 0
763352 0
763367 0
763414 0
763442 0
763475 0
763486 0
763550 0
763562 0
763685 0
763715 1
763757 0
763769 1
763878 0
764090 1
764111 0
764120 0
764399 0
764639 0
764893 0
765125 0
765128 0
765164 0
765203 0
765318 0
765410 0
765479 1
765533 0
765614 1
765746 0
765826 0
765914 0
765983 0
766112 0
766130 0
766237 0
766240 0
766304 0
766485 0
766553 0
766598 0
766764 0
766793 0
767098 0
767152 1
767158 1
767168 0
767216 0
767231 369
767243 420
767246 0
767297 665
767303 0
767312 98
767318 605
767560 413
767565 17
767725 1533
767772 220
767788 0
767925 304
767950 194
768000 613
768204 72
768219 0
768240 896
768249 168
768261 27
768325 414
768358 178
768369 221
768425 334
768501 56
768515 0
768642 1
768678 1273
768763 0
768891 0
768924 0
768982 1006
768991 0
769036 1
769051 979
769140 0
769269 1021
769278 161
769287 0
769344 1257
769348 131
769356 76
769486 80
769530 231
769586 353
769591 233
769602 410
769641 0
769663 73
769685 363
769705 0
769780 71
769859 468
769951 1716
769966 319
770170 309
770340 36
770570 698
770581 713
770601 7
770677 0
770717 2
770726 450
770728 1330
770813 0
770858 1
770870 309
771005 1968
771041 327
771102 91
771173 0
771274 112
771441 0
771461 0
771472 0
771492 152
771532 587
771605 174
771687 0
771700 0
771706 0
771727 200
771739 1
771756 95
771864 140
771886 879
771910 777
771912 169
771934 169
771961 21
772090 7
772285 12
772409 0
772456 0
772621 321
772687 130
772717 0
772772 4
772776 32
772918 0
773047 4
773102 90
773174 1620
773360 1
773399 65
773415 1561
773445 21
773477 0
773558 15
773633 0
774035 0
774059 104
774092 0
774168 0
774244 1
774369 0
774489 7
774710 103
774721 0
774937 22
775089 0
775186 0
775492 334
775572 10
775580 0
775747 0
775932 537
775996 0
776160 580
776200 1
776211 0
776412 155
776706 163
776724 307
776730 1616
776770 451
776940 1137
777047 40
777109 12
777189 1
777206 71
777222 423
777237 1068
777249 0
777410 1
777489 46
777582 3625
777585 733
777627 273
777651 19
777813 596
777874 9
777927 1347
778038 168
778155 0
778304 28
778393 59
778499 240
778694 422
778709 875
778713 460
778733 0
778876 0
778953 1
778977 0
779065 0
779263 239
779422 138
779424 505
779458 72
779578 75
779604 893
779779 1
779796 351
779914 152
780007 0
780066 667
780075 1001
780142 0
780482 3438
780554 121
780573 1057
780582 1283
780592 7
780853 145
780881 41
780933 202
780988 29
780997 944
781021 0
781066 121
781080 13
781120 0
781147 45
781224 1
781296 0
781309 247
781363 0
781390 0
781401 0
781474 0
781497 0
781546 0
781557 0
781610 0
781657 0
781671 1
781755 0
781842 0
781868 0
781908 0
781916 1
781985 0
782063 0
782186 0
782252 0
782393 0
782416 0
782445 0
782453 0
782457 22
782517 0
782587 0
782590 0
782598 0
782605 0
782727 0
782869 0
782926 1
783079 0
783095 0
783127 0
783184 0
783259 0
783328 0
783450 0
783478 1
783490 0
783513 0
783600 0
783606 0
783622 0
783943 0
783982 0
784072 0
784104 0
784117 3
784159 0
784177 0
784219 0
784351 0
784434 0
784468 0
784510 0
784531 0
784625 0
784647 37
784669 8
784718 94
784722 359
784730 5495
784736 640
784750 11
784763 1
784788 0
784790 0
784797 0
784913 0
785006 0
785034 0
785055 0
785088 0
785214 0
785224 0
785486 0
785754 0
785805 0
785820 1
786009 36
786015 822
786108 5
786153 31
786161 0
786177 827
786227 68
786269 2123
786286 0
786326 410
786441 17
786552 102
786578 182
786659 220
786908 476
787046 33
787056 2
787070 121
787096 1829
787206 0
787235 158
787252 0
787338 641
787479 0
787500 885
787615 459
787640 2
787664 1
787685 0
787708 72
787774 0
787782 0
787818 0
787835 0
787905 0
787921 326
787939 43
788054 15
788099 634
788115 0
788174 345
788244 153
788260 593
788273 7
788314 1422
788604 101
788647 0
788709 6
788716 0
788767 0
788927 0
788945 513
789032 400
789035 2234
789141 31
789158 152
789169 1891
789213 1799
789282 0
789297 0
789418 325
789447 0
789454 178
789557 234
789658 56
789695 421
789908 1639
789954 0
789969 190
790101 2581
790105 250
790112 126
790195 0
790244 588
790412 301
790469 42
790577 11
790583 0
790589 0
790627 0
790642 0
790705 3
790779 0
790826 1
790987 279
790997 9
791167 20
791216 127
791284 418
791299 0
791432 0
791442 1
791451 26
791506 12
791509 1
791701 1
791763 281
791774 0
791841 166
791916 1055
791963 465
791980 985
792038 0
792046 0
792098 129
792170 0
792222 67
792238 0
792251 232
792358 19
792413 362
792418 5
792508 240
792706 0
792725 7
792761 499
792805 41
792923 69
792955 297
792989 0
793102 115
793191 0
793223 0
793330 150
793360 0
793407 216
793511 26
793535 0
793565 0
793640 0
793722 88
793885 0
793939 0
793954 173
794010 0
794051 34
794158 0
794320 7
794337 52
794383 122
794405 33
794523 0
794568 154
794602 49
794614 0
794658 1
794686 0
794695 57
794727 0
794746 0
794782 43
794803 0
794851 35
794855 1031
794861 0
794964 0
795008 0
795045 105
795130 1
795275 0
795671 0
795779 27
795781 95
795787 0
795829 32
795838 0
795919 290
795970 0
796045 89
796123 0
796131 913
796183 116
796190 0
796203 56
796335 0
796407 4
796429 0
796677 29
796721 1
796747 0
796824 210
796828 732
796857 55
796875 0
796895 126
796925 1099
796929 365
796953 0
797140 0
797230 0
797273 0
797316 0
797358 0
797492 97
797517 1
797525 0
797548 2
797669 0
797693 69
797787 399
797876 0
797912 0
797920 1
797955 2
797982 0
798050 18
798073 4
798114 75
798134 0
798167 0
798195 114
798272 6
798281 0
798335 0
798448 11
798453 60
798595 0
798616 0
798661 261
798667 23
798772 0
798847 0
798879 2
799018 0
799144 0
799161 0
799183 75
799196 30
799228 0
799316 0
799330 143
799373 0
799413 0
799474 0
799512 0
799696 0
799799 29
799848 2
799894 2
799923 0
799939 0
799947 0
799977 0
799995 28
799998 10
800044 3
800073 221
800126 0
800193 0
800237 0
800359 0
800368 0
800383 0
800398 0
800454 0
800477 1
800523 0
800596 1
800611 0
800631 0
800654 0
800658 0
800790 315
800832 0
800844 0
800855 0
800876 1
800879 0
800915 0
800947 0
800949 0
800968 0
801016 0
801046 0
801091 0
801139 0
801156 0
801342 0
801357 0
801530 0
801623 0
801675 0
801748 0
801771 0
801848 0
801868 0
801932 0
802035 0
802089 0
802091 0
802193 0
802217 0
802330 0
802349 0
802433 0
802487 2
802523 0
802543 0
802580 0
802674 0
802701 0
802711 0
802777 0
802791 0
802816 0
802837 0
802890 0
802944 1
802986 0
803041 1
803055 0
803241 0
803268 0
803295 0
803368 0
803386 62
803402 0
803551 0
803662 0
803700 0
803703 1
803709 0
803716 0
803941 0
804018 0
804129 0
804195 0
804280 0
804348 0
804363 0
804372 1
804418 0
804442 0
804622 0
804637 0
804783 0
804824 0
804831 0
804838 0
804840 0
804888 0
805022 0
805124 0
805130 2
805203 0
805230 1
805262 0
805390 0
805400 1
805431 1
805502 0
805505 0
805654 1
805669 0
805697 0
805747 0
805770 0
805794 0
805803 0
805856 0
805881 0
805905 0
805945 0
806012 0
806014 0
806037 0
806160 2
806164 373
806274 0
806287 0
806292 645
806307 91
806334 97
806382 153
806413 47
806455 567
806630 77
806640 49
806734 1693
806743 2092
806787 238
806839 273
806849 88
806872 0
806885 335
806887 984
806932 11
807019 179
807079 1203
807103 436
807112 0
807146 0
807182 0
807190 607
807322 43
807355 43
807472 27
807532 496
807541 0
807577 101
807595 371
807682 62
807715 29
807791 0
807841 1241
808054 475
808114 1142
808138 219
808144 2470
808147 411
808184 4
808233 0
808318 1422
808324 484
808391 775
808405 616
808539 1
808582 7
808611 0
808734 0
808806 6
808829 0
808855 1
808911 504
808950 0
809053 0
809096 1
809125 2
809136 57
809154 0
809179 0
809202 1694
809232 1541
809301 0
809421 282
809480 297
809544 71
809556 0
809606 0
809643 0
809716 0
809732 0
809772 466
809796 0
809881 148
809930 0
809954 0
810087 10
810108 0
810284 131
810306 238
810336 0
810343 27
810364 251
810413 834
810417 2189
810428 0
810474 2148
810478 890
810686 75
810726 1887
810764 995
810829 60
810855 611
810870 0
810885 18
810943 284
810954 6
810972 427
811071 167
811112 1925
811126 0
811134 12
811184 0
811204 0
811216 0
811259 1
811339 0
811371 1
811466 0
811528 0
811598 1
811705 0
811739 0
811789 0
811820 0
811839 0
811994 0
812029 0
812101 0
812143 0
812461 0
812489 0
812687 0
812726 0
812810 0
812827 98
812834 0
812865 0
812913 0
812967 0
813020 0
813036 0
813108 0
813146 0
813158 1
813171 0
813179 0
813237 0
813332 0
813363 0
813406 0
813412 0
813475 0
813495 0
813547 0
813580 0
813591 0
813607 0
813647 0
813680 0
813725 1
813841 0
813869 0
813890 0
813931 0
813935 0
814226 0
814243 0
814245 0
814249 0
814326 0
814360 4
814451 0
814455 0
814546 1
814568 0
814587 0
814641 0
814707 0
814726 0
814902 0
814978 0
814986 1
814988 0
815075 0
815188 0
815390 6
815409 0
815628 111
815718 0
815731 486
815772 350
815797 0
815817 301
815887 754
815970 0
815982 0
816089 91
816107 1630
816110 518
816251 0
816373 0
816417 0
816479 24
816487 0
816572 244
816584 1198
816798 0
816847 469
816929 117
816932 957
817072 58
817151 28
817195 35
817314 0
817323 64
817347 218
817355 0
817432 44
817532 62
817621 21
817670 1
817700 682
817762 0
817806 0
817879 4
817975 129
818065 0
818098 0
818170 45
818182 1
818199 0
818255 0
818393 0
818412 1432
818453 635
818474 169
818522 3
818545 113
818607 1
818647 67
818685 1
818721 235
818828 11
818832 194
818862 223
818882 0
818895 133
818969 161
819054 0
819240 2203
819273 58
819388 23
819633 2696
819668 0
819676 112
819679 1533
819685 1
819752 24
819791 3
819844 0
819865 132
819871 32
819887 263
820088 0
820102 5
820132 59
820243 268
820257 925
820263 758
820323 608
820354 104
820409 1
820508 919
820917 128
821043 0
821186 270
821339 842
821355 189
821391 1268
821393 107
821405 2
821494 395
821539 0
821601 0
821798 31
821820 0
821921 0
821948 142
821978 1487
822204 454
822280 0
822355 34
822378 0
822413 875
822415 4079
822417 3264
822515 80
822555 411
822606 575
822625 122
822812 122
822896 1805
822902 782
823475 39
823592 0
823680 171
823726 1588
823837 326
823867 465
824004 11
824059 183
824278 4
824362 979
824424 0
824460 86
824541 0
824643 839
824655 1139
824692 0
824702 43
824710 0
824734 1
824796 0
824881 1
824977 0
825011 0
825014 0
825049 0
825151 0
825160 2
825164 0
825180 0
825230 0
825535 0
825565 0
825583 0
825615 0
825624 0
825646 1
825730 0
825757 0
825769 0
825796 0
825802 0
825901 0
825910 0
825927 0
825946 1
826029 1
826065 0
826105 181
826275 0
826377 0
826551 0
826581 1
826584 0
826665 92
826880 358
826889 0
826977 920
827164 0
827186 49
827216 1
827248 1558
827344 5
827433 0
827468 25
827508 318
827525 49
827597 461
827627 73
827923 684
827945 236
827948 39
828023 197
828067 1
828112 103
828153 0
828218 1
828239 0
828385 0
828475 0
828537 2
828698 0
828859 0
828890 42
828903 131
828922 1
828935 1021
829064 1008
829166 93
829196 141
829218 102
829283 27
829360 438
829413 0
829424 0
829720 1300
829752 1802
829838 1240
829893 0
829911 0
829965 3
829989 0
830384 527
830691 0
830714 239
830824 660
830907 0
830954 1907
831064 44
831176 6
831242 301
831345 1
831368 45
831386 324
831433 190
831473 1
831485 123
831509 0
831527 87
831555 543
831557 0
831587 195
831610 0
831637 84
831678 1379
831716 730
831718 125
831758 356
831869 329
831975 165
831998 33
832006 0
832046 802
832082 412
832147 0
832175 685
832238 828
832259 102
832341 1570
832397 28
832413 582
832418 826
832510 0
832526 120
832682 4
832727 49
832811 296
832846 419
832950 103
832982 619
833164 426
833199 83
833239 370
833273 0
833340 0
833522 0
833531 2
833567 0
833613 642
833678 168
833738 313
833785 21
833887 909
833911 1939
833914 1445
833945 1
834161 1
834182 1020
834186 476
834199 803
834327 1069
834372 82
834524 67
834584 2
834613 0
834639 0
834670 222
834715 0
834817 0
834899 0
834908 53
834961 0
834964 39
835016 1
835060 51
835129 723
835222 258
835270 0
835417 97
835426 0
835514 115
835621 1080
835644 70
835802 38
835884 83
835959 134
836144 224
836260 1394
836425 0
836620 53
836711 0
836849 0
836897 0
836981 0
837272 0
837397 2
837584 365
837710 0
838050 37
838149 542
838219 52
838363 0
838382 0
838389 0
838395 2
838412 0
838525 199
838534 0
838634 80
838667 141
838709 2167
838909 1
839236 56
839329 900
839332 811
839542 0
839575 1
839629 236
840061 0
840283 120
840751 191
840760 0
840854 153
840934 0
840978 1329
841150 1
841202 213
841212 154
841355 163
841544 342
841556 0
841568 809
841654 643
841672 0
841738 1
841843 114
841919 22
841929 0
841937 0
841995 65
842016 108
842021 2568
842025 615
842043 250
842122 0
842150 23
842213 1
842234 18
842316 1422
842348 1470
842426 1157
842788 422
842791 133
842809 64
843008 3179
843084 0
843211 2834
843243 38
843360 213
843372 3
843378 0
843435 123
843535 0
843553 0
843612 810
843667 0
843703 0
843755 0
843912 56
843966 0
844053 2
844257 2
844402 0
844422 4
844503 169
844578 49
844692 129
844728 0
844779 404
844944 38
844989 184
845029 284
845130 31
845250 1001
845256 450
845266 0
845459 29
845550 59
845583 0
845627 431
845734 1
845846 124
845993 0
846001 0
846006 35
846009 30
846054 228
846093 0
846130 267
846133 196
846153 308
846211 143
846298 92
846342 129
846372 0
846417 499
846425 0
846510 265
846676 12
846699 0
846701 281
846710 895
846730 0
846746 39
846848 1
846932 37
846959 9
847149 1003
847234 3
847308 1102
847409 52
847431 109
847491 5
847552 202
847597 1022
847645 1
847678 0
847716 318
847725 771
847856 0
847869 3025
847873 615
847928 1758
848053 0
848060 356
848086 166
848094 30
848100 34
848104 91
848141 0
848219 0
848235 0
848246 0
848310 0
848315 1
848329 0
848337 0
848373 0
848378 0
848408 0
848417 0
848480 0
848483 0
848516 0
848534 0
848591 0
848642 0
848651 1
848700 0
848708 0
848748 0
848774 0
848820 4
848906 0
848916 0
848918 0
848921 0
848927 0
848970 0
848984 0
848987 0
849019 34
849057 26
849074 0
849092 1
849194 0
849269 0
849284 0
849293 0
849332 0
849362 0
849428 0
849443 0
849454 21
849464 0
849467 0
849494 0
849577 56
849619 502
849639 6
849823 222
849966 269
849991 1489
849999 0
850084 720
850088 1114
850115 26
850244 0
850343 1348
850345 2542
850359 0
850369 263
850394 92
850410 491
850496 0
850625 114
850628 2418
850678 0
850694 0
850705 0
850734 0
850860 1636
850984 652
851055 500
851146 738
851241 228
851254 10
851439 124
851477 10
851544 0
851552 0
851576 0
851595 0
851749 0
851918 0
851959 0
852048 0
852072 0
852157 0
852195 0
852220 0
852256 0
852265 0
852328 0
852332 0
852359 914
852363 57
852427 0
852433 0
852600 0
852611 1
852639 0
852672 8
852674 0
852700 0
852775 0
852810 0
852886 0
852924 14
853181 1
853196 0
853218 6
853324 0
853519 0
853650 0
853954 44
854062 42
854174 0
854237 1413
854278 0
854307 310
854338 2
854349 541
854377 95
854518 675
854690 545
854700 68
854718 0
854763 0
854790 35
854833 23
854835 1713
854862 119
855009 2589
855075 1216
855120 0
855189 477
855303 370
855396 184
855429 1
855858 0
855871 1
855903 214
855917 20
855926 283
855959 2669
855962 587
856021 107
856049 212
856115 527
856142 992
856235 0
856241 0
856346 258
856364 1
856407 0
856420 122
856460 0
856474 159
856606 59
856672 0
856683 254
856704 0
856756 0
856761 0
856794 0
856929 160
857169 4
857202 0
857248 1
857484 293
857496 257
857501 532
857532 170
857601 3176
857723 0
857749 415
857811 809
857914 509
858020 0
858038 0
858064 700
858067 484
858168 0
858200 479
858279 0
858360 50
858389 21
858399 286
858475 0
858514 208
858679 0
858865 1
858952 338
859053 693
859084 0
859134 0
859174 288
859228 5
859278 205
859315 1
859332 67
859489 267
859492 445
859614 113
859662 0
859778 2060
859824 0
859831 39
859866 0
859873 78
859958 0
859963 417
859993 7
859996 112
860002 0
860023 1217
860029 0
860098 0
860127 157
860154 1
860180 0
860221 1
860410 35
860466 13
860502 1212
860508 170
860525 16
860568 300
860603 44
860689 2
860696 0
860721 0
860757 0
860769 12
860825 436
860840 0
860859 0
860909 1879
860935 51
860961 0
861109 1226
861174 0
861255 544
861284 9
861420 150
861432 0
861442 0
861456 0
861625 16
861645 129
861732 18
861750 0
861827 0
861950 0
862012 619
862028 332
862163 20
862184 0
862233 0
862265 90
862292 415
862306 0
862343 0
862347 1933
862366 117
862379 668
862383 109
862432 0
862456 0
862469 77
862542 0
862570 0
862615 0
862661 0
862685 395
862730 492
862733 88
862777 0
862790 151
862856 59
862868 0
862938 93
862981 0
863050 284
863222 88
863289 1
863291 924
863303 3
863324 0
863537 574
863711 136
863814 336
863860 0
864046 0
864106 0
864188 357
864246 323
864370 789
864387 7
864418 51
864425 1966
864474 0
864487 43
864550 242
864562 19
864572 275
864599 0
864629 0
864668 0
864800 0
864806 0
864864 0
864953 0
865040 0
865141 1
865160 0
865251 0
865263 0
865273 1
865306 0
865352 0
865387 0
865404 1
865518 0
865571 1
865580 0
865597 0
865765 0
865815 0
865823 0
865852 0
865900 53
865948 0
865956 0
866036 0
866092 0
866212 286
866332 613
866386 14
866467 131
866506 796
866609 32
866670 0
866686 173
866695 1712
866812 1
866847 1
866873 0
867010 0
867045 0
867145 0
867403 0
867441 0
867482 40
867579 0
867707 0
867786 0
867815 0
867848 5
867912 309
868018 0
868269 203
868279 1
868384 1046
868452 61
868507 1391
868553 149
868560 0
868563 519
868758 10
868769 204
868778 0
868892 3733
869060 269
869081 299
869114 907
869126 308
869134 1321
869233 1320
869290 418
869336 161
869353 0
869373 0
869387 48
869430 81
869507 0
869627 361
869759 8
869774 0
869792 1018
869859 109
869966 307
869969 433
869983 147
870038 0
870102 0
870114 0
870141 0
870170 0
870416 0
870548 0
870698 0
870903 0
870911 0
870933 0
871064 0
871097 1
871120 0
871128 0
871385 0
871399 0
871403 0
871424 547
871436 10
871539 484
871595 0
871599 50
871621 132
871638 376
871745 0
871840 365
872035 15
872037 423
872043 539
872066 12
872114 49
872160 1722
872176 214
872207 1027
872465 0
872514 120
872621 485
872633 0
872650 159
872673 2
872863 0
872960 8
873073 0
873158 1
873200 68
873226 570
873270 700
873292 96
873301 220
873331 0
873364 0
873384 0
873400 0
873454 0
873460 0
873543 0
873576 1
873655 0
873674 0
873682 0
873701 0
873708 0
873774 0
873833 1
873867 0
873880 1
873921 0
874009 0
874027 0
874107 0
874146 0
874171 0
874173 0
874176 0
874183 0
874202 0
874252 483
874323 33
874357 691
874365 0
874386 0
874454 0
874471 138
874503 1216
874506 85
874533 1
874540 3
874558 0
874609 0
874700 0
874708 0
874713 0
874729 0
874743 0
874745 0
874765 0
874782 0
874843 0
874846 1
874891 0
874898 0
874927 0
874968 0
874984 97
875029 0
875095 2
875117 474
875177 105
875276 0
875284 35
875341 0
875467 515
875496 3
875519 0
875530 0
875545 138
875569 1
875603 0
875619 0
875647 279
875653 0
875662 0
875776 0
875792 198
875859 0
875892 967
876067 0
876073 81
876085 0
876094 0
876118 0
876163 218
876166 23
876277 0
876307 0
876320 170
876324 12
876343 0
876388 46
876418 1220
876462 1
876827 263
876850 6
876899 1
876911 0
876920 8
876930 0
876983 0
877054 0
877083 13
877115 0
877268 425
877272 0
877426 978
877473 868
877574 3032
877596 0
877649 0
877690 96
877749 1380
877860 43
878033 0
878060 0
878096 0
878181 182
878335 2
878343 0
878440 688
878446 0
878459 0
878558 15
878560 323
878654 213
878720 0
878742 0
878755 22
878825 0
878836 135
878981 206
878997 0
879283 0
879308 186
879347 0
879354 0
879374 1
879431 0
879443 0
879473 42
879591 17
879652 1204
879679 174
879772 161
879825 0
879848 323
879927 0
879951 1
880056 1
880219 2
880233 1850
880240 601
880266 0
880275 307
880295 4
880328 0
880369 195
880393 257
880421 643
880633 0
880683 1554
880687 17
880732 0
880859 0
880887 0
880906 299
880954 0
880991 602
881031 40
881038 127
881057 361
881064 380
881076 300
881145 206
881148 1068
881152 2544
881192 0
881210 394
881223 0
881276 146
881341 144
881358 72
881372 54
881438 0
881511 0
881564 352
881638 0
881717 1230
881731 103
881812 1
881847 0
881866 73
881909 0
882159 25
882257 784
882263 21
882279 54
882343 108
882387 0
882398 146
882442 277
882624 0
882670 1
882879 0
882896 0
882919 0
882928 0
882980 0
883052 0
883055 0
883118 0
883201 0
883232 1
883261 0
883402 0
883493 191
883728 132
883764 3
883781 133
883851 474
883875 145
883910 0
884138 178
884150 2114
884199 955
884223 0
884232 37
884281 0
884304 0
884376 1292
884429 1
884438 506
884461 0
884491 0
884607 594
884631 3195
884649 461
884652 2115
884655 2099
884677 8
884716 248
884745 289
884792 0
884858 53
884918 98
885168 0
885269 0
885284 832
885380 467
885491 141
885671 3
885685 1043
885706 66
885728 6
885767 0
885789 0
885860 0
885894 1
885913 0
885970 8
885993 3
886029 1
886067 0
886083 91
886111 932
886140 30
886180 0
886232 790
886319 28
886400 262
886422 743
886557 92
886577 0
886602 72
886646 0
886653 0
886656 0
886666 0
886668 0
886697 1
886769 148
886805 69
886835 164
886839 586
886848 0
886890 84
886935 747
886944 0
887022 447
887031 1679
887138 298
887140 0
887150 0
887165 0
887363 517
887391 57
887490 124
887557 224
887612 0
887663 1
887737 490
887791 0
887814 1
887872 0
887878 634
888072 867
888256 113
888320 229
888455 112
888572 363
888636 698
888674 2
888684 0
888708 0
888760 353
888901 460
888913 619
888944 1253
889096 23
889193 0
889224 176
889346 0
889396 67
889400 2
889518 0
889521 0
889608 0
889617 0
889639 0
889811 0
889825 0
889839 0
889866 0
889890 0
889993 0
890012 0
890021 0
890027 0
890040 0
890115 1
890128 0
890149 0
890151 3
890253 0
890259 0
890298 0
890301 0
890418 0
890596 0
890626 0
890734 0
891010 2
891247 70
891300 33
891303 805
891346 61
891367 0
891446 282
891453 41
891473 211
891506 381
891536 26
891569 0
891598 557
891704 0
891726 21
891737 767
891764 575
891902 26
891913 0
891958 0
891981 0
892023 0
892036 0
892095 1
892256 0
892299 0
892338 1
892495 0
892507 1027
892516 0
892605 138
892715 0
892726 2228
892744 12
893000 0
893279 0
893293 1
893305 140
893315 407
893417 0
893465 2
893633 1114
893691 1
893707 0
893832 76
893870 594
894023 726
894153 0
894272 6
894350 3
894412 90
894422 0
894561 0
894569 0
894606 361
894617 1055
894630 1
894644 876
894976 0
895083 107
895100 177
895125 195
895141 0
895148 0
895158 0
895178 0
895234 813
895239 159
895264 0
895279 65
895350 534
895356 930
895364 0
895431 339
895714 1213
895718 343
895765 575
895769 3299
895871 0
895901 0
895958 0
895988 0
896015 0
896147 0
896159 0
896272 0
896315 0
896372 0
896388 0
896412 0
896415 0
896500 0
896627 0
896676 0
896697 0
896961 0
896979 0
896981 0
897007 0
897093 0
897140 0
897149 0
897234 0
897257 0
897275 1
897308 0
897479 0
897565 0
897684 0
897747 0
897810 0
897834 0
898073 1
898206 519
898376 186
898385 428
898440 4
898478 82
898566 0
898692 640
898779 0
898781 6
898799 0
898836 44
898842 13
898870 118
898880 23
898884 19
898924 2
899028 0
899047 0
899118 0
899141 2
899183 0
899229 18
899237 1
899364 1
899458 0
899515 163
899593 6
899729 0
899819 0
899829 0
899890 0
899916 0
899938 15
899945 0
899961 0
899979 0
899989 28
900030 0
900033 2
900039 162
900155 0
900181 0
900221 0
900247 26
900328 9
900372 48
900433 0
900435 60
900493 500
900551 0
900588 0
900648 52
900694 59
900722 0
900783 0
900789 0
900812 1
900841 0
900882 21
900884 0
900921 0
900954 64
901036 51
901047 0
901100 7
901151 21
901155 190
901162 0
901175 0
901264 0
901366 803
901432 43
901456 0
901479 415
901487 2780
901558 740
901629 209
901634 546
901760 0
901916 0
902047 0
902084 21
902118 0
902129 237
902264 0
902267 0
902276 0
902432 1
902738 0
902756 0
902772 0
902857 0
902881 0
902940 0
902948 0
902954 1
902974 0
902994 0
903101 0
903125 0
903152 0
903303 0
903380 0
903385 0
903456 0
903488 0
903566 0
903573 0
903597 0
903711 0
903718 0
903763 0
903772 0
903779 0
903917 1
903988 1
904076 0
904129 0
904214 0
904219 0
904334 0
904425 1
904445 0
904596 0
904746 0
904817 1504
904830 350
904840 744
904906 486
904976 0
904982 0
905032 0
905069 0
905108 0
905121 0
905128 0
905155 0
905174 703
905216 0
905231 0
905242 0
905348 1
905405 0
905411 0
905533 0
905574 0
905680 0
905715 0
905819 1
905894 0
905942 0
905959 0
906009 0
906043 0
906051 0
906077 0
906285 0
906351 156
906391 27
906461 0
906665 0
906699 1
906738 1
906770 1
906856 0
906879 0
906957 0
907050 0
907110 0
907122 1
907132 0
907163 0
907174 0
907201 1
907225 0
907274 76
907293 0
907326 0
907339 0
907377 851
907414 484
907444 119
907540 322
907555 265
907575 1159
907609 137
907647 1047
907663 887
907711 9
907756 99
907865 5
907901 29
908029 0
908040 0
908049 7
908068 40
908125 176
908199 0
908403 0
908483 57
908525 74
908546 52
908572 179
908624 0
908650 0
908666 0
908895 0
908915 0
909017 329
909029 79
909035 5
909041 0
909071 131
909204 626
909218 209
909337 173
909366 0
909385 290
909440 378
909454 36
909464 184
909489 68
909500 404
909522 0
909593 116
909605 121
909675 1
909824 0
910003 455
910063 0
910074 0
910251 0
910327 0
910366 0
910380 0
910428 0
910437 0
910448 0
910538 0
910560 1
910621 0
910631 0
910733 0
910742 0
910842 75
910895 403
910901 1105
910916 1
910982 131
910985 835
911005 913
911189 0
911386 1318
911425 1277
911449 70
911504 163
911512 2
911620 9
911700 133
911827 2
911925 0
912005 0
912161 0
912204 0
912232 0
912441 0
912506 0
912579 1
912615 0
912639 0
912650 0
912657 0
912677 295
912711 107
912723 53755
912762 8477
912765 23875
912922 8170
912941 19871
912945 36547
912956 115
913094 10
913154 12652
913317 13943
913340 22038
913420 4573
913479 14662
913500 211
913559 0
913631 0
913841 0
914035 288
914134 265
914164 0
914186 2784
914204 339
914211 153
914237 111
914258 72
914338 487
914537 12
914622 786
914661 8
914829 35
914860 237
914862 271
914904 1285
914960 1980
914967 2
915083 237
915125 1040
915191 132
915217 712
915322 310
915330 1751
915374 436
915413 793
915425 756
915429 84
915588 0
915618 1
915697 451
915895 162
915910 0
915947 786
916011 0
916152 0
916228 224
916316 1466
916334 658
916370 44
916434 408
916442 75
916537 0
916615 2
916675 2
916718 127
916740 1
916876 1264
916964 1500
917048 1086
917064 0
917176 1490
917178 513
917227 57
917245 1
917317 1
917351 2742
917375 4772
917480 2475
917735 0
917769 0
917802 0
917901 1
917937 0
917953 0
917993 0
918040 0
918140 0
918207 0
918222 0
918266 0
918299 0
918343 0
918401 0
918506 0
918611 0
918614 0
918641 0
918689 0
918763 0
918773 27
918789 0
918791 1531
918807 0
918973 3696
919009 229
919054 1482
919073 137
919203 14
919272 300
919336 1
919378 11
919384 0
919491 24
919562 0
919571 0
919586 0
919645 259
919654 2289
919717 2279
919719 1375
919766 219
919814 298
919870 1389
919952 10
920018 1042
920060 460
920087 3090
920175 961
920198 296
920207 956
920258 336
920331 0
920429 1061
920459 1
920613 19
920616 360
920672 988
920680 835
920733 3
920742 580
920758 53
920770 156
920889 59
920939 0
921121 0
921129 11
921133 29
921144 0
921252 71
921277 482
921342 1677
921363 177
921381 567
921393 1046
921438 1174
921441 2878
921453 437
921493 231
921707 815
921721 107
921769 705
921855 1008
921870 162
921893 44
921915 31
921918 0
921922 48
921927 0
921931 106
921937 0
921944 15
921974 1342
922026 18
922069 71
922090 1654
922119 772
922129 1106
922306 29
922339 405
922523 655
922525 654
922587 189
922617 0
922651 246
922705 386
922735 1000
922739 95
922770 230
922786 51
922807 3
922849 407
922873 56
922895 299
922964 943
922987 421
923003 726
923040 1528
923083 0
923099 237
923124 0
923135 5
923164 126
923174 117
923325 107
923391 0
923411 0
923431 5
923466 81
923480 937
923569 498
923580 1008
923709 519
923722 90
923839 0
923849 0
923855 0
923867 0
923869 0
923890 50
923923 0
923939 232
924011 0
924020 0
924044 1
924064 0
924071 0
924085 0
924130 0
924220 0
924232 1
924295 2817
924303 30
924324 4942
924328 143
924416 0
924652 514
924817 0
924831 152
924861 488
924957 2153
924977 36
925034 65
925209 44
925729 2
925756 0
925801 0
925837 1
926005 2
926116 8
926218 101
927094 0
927277 568
927421 0
927496 0
927608 30
927726 184
927733 1224
927755 7
927775 0
927838 0
927890 1
927934 6
927944 0
927972 1368
928004 112
928053 3
928094 2
928152 0
928359 157
928464 628
928526 1
928781 0
928814 0
928904 0
929090 1
929323 78
929399 498
929501 66
929504 192
929705 81
929742 1
929906 1
930122 44
930168 666
930226 369
930236 2152
930301 365
930532 209
930537 517
930545 2607
930547 1387
930554 0
930707 73
930729 74
930754 11
930780 7
930879 0
931104 228
931121 230
931252 1957
931262 416
931273 0
931318 4
931329 6
931337 29
931351 127
931418 396
931490 1907
931509 974
931515 193
931534 721
931595 1373
931599 39
931738 156
931742 91
931752 817
931768 362
931824 639
931902 0
931929 352
931958 80
932048 91
932052 205
932073 62
932091 773
932140 313
932152 0
932164 86
932186 543
932211 677
932237 94
932280 0
932420 43
932441 0
932466 131
932490 246
932529 663
932580 868
932646 976
932848 0
932903 95
933006 383
933091 393
933132 967
933147 108
933198 206
933200 651
933216 1
933241 482
933338 123
933388 0
933467 86
933479 1420
933500 19
933573 201
933602 0
933611 0
933718 128
933742 53
933830 0
933874 348
933918 44
933951 437
933976 1160
934040 0
934042 39
934048 163
934060 0
934069 0
934077 0
934086 162
934118 1610
934124 0
934294 54
934457 965
934465 397
934853 33
934963 0
934999 3
935107 199
935182 332
935190 20
935413 408
935498 0
935500 0
935508 0
935519 0
935538 260
935601 729
935603 340
935613 0
935670 24
935682 240
935803 182
935873 2377
935947 0
935956 796
935978 33
936015 45
936072 869
936220 518
936358 0
936387 1
936462 0
936797 1302
936830 17
936937 0
936998 1258
937050 0
937114 207
937205 1169
937237 640
937468 319
937483 0
937533 118
937647 0
937675 188
937710 220
937947 311
937964 26
938064 71
938074 0
938118 113
938175 171
938235 1
938245 127
938250 239
938307 154
938383 2
938431 17
938568 90
938585 2
938652 260
938705 382
938707 131
938726 172
938775 0
938866 0
938907 248
938935 0
939044 948
939183 0
939233 1
939257 0
939271 640
939396 1
939445 351
939477 157
939551 308
939630 133
939689 319
939737 1
939749 203
939780 0
939793 503
939887 130
939944 1506
939964 862
939985 40
940003 33
940019 0
940123 1006
940162 0
940397 1107
940403 1332
940430 422
940457 90
940526 762
940549 12
940568 4106
940570 2524
940814 10
940845 647
940871 45
940922 0
941050 570
941132 755
941199 878
941235 250
941245 271
941307 7
941323 142
941418 0
941449 121
941454 101
941498 0
941545 346
941583 68
941666 83
941671 40
941740 172
941757 212
941810 385
941971 1
942097 0
942116 2
942134 2
942152 4
942159 0
942166 448
942170 705
942242 129
942329 400
942451 0
942690 21
942726 46
942806 93
942862 541
942872 5
942888 259
942904 0
942932 338
942963 0
942990 55
943087 0
943150 0
943239 0
943293 0
943405 0
943446 0
943449 70
943455 0
943516 270
943566 0
943635 140
943677 480
943679 1479
943722 507
943752 0
943756 1281
943807 1
943932 0
943999 0
944099 0
944170 0
944231 67
944254 71
944293 0
944300 0
944306 0
944308 0
944313 88
944315 0
944317 0
944392 1
944473 1180
944477 0
944587 1366
944590 164
944633 3
944841 23
944873 0
944906 116
944965 0
944986 0
945036 99
945053 11
945104 1677
945126 2
945148 175
945180 0
945200 0
945236 0
945249 2
945256 0
945325 0
945342 0
945418 44
945445 2
945472 0
945575 800
945681 287
945685 52
945703 629
945781 0
945821 0
945895 136
945910 906
945922 250
945944 72
945989 0
946054 93
946070 257
946072 46
946140 817
946155 332
946167 406
946171 87
946189 0
946284 1091
946428 0
946488 33
946525 140
946528 2595
946585 23
946702 0
946725 607
946746 0
946794 40
946822 0
946903 0
947100 0
947109 29
947185 1
947189 0
947357 578
947391 230
947405 565
947438 0
947472 33
947491 0
947504 464
947556 616
947626 0
947642 333
947741 326
947773 285
947784 0
947987 386
948002 453
948108 0
948208 26
948364 339
948405 0
948481 117
948574 1
948585 159
948736 40
948762 0
948799 0
948819 0
948889 406
948923 439
948935 1316
949014 0
949065 3
949068 1422
949166 0
949176 0
949336 1
949569 744
949653 213
949692 986
949801 34
949851 112
949882 0
949923 121
950057 64
950166 1
950313 75
950535 42
950579 47
950597 5650
950599 2008
950601 922
950624 0
950645 50
950653 0
950823 289
950876 73
950907 0
950922 0
951003 365
951059 2646
951063 279
951078 101
951130 0
951146 0
951171 163
951208 775
951212 1561
951301 172
951387 159
951389 336
951459 130
951624 1357
951682 0
951970 340
952025 668
952061 0
952089 414
952154 1
952213 73
952307 2210
952316 108
952337 1628
952439 0
952451 293
952531 283
952709 200
952756 27
952777 184
952897 1221
952900 170
952975 7
953047 239
953073 0
953248 0
953265 2199
953273 1394
953283 0
953407 35
953474 108
953482 642
953554 707
953574 16
953728 357
953732 258
953910 0
953941 1
953967 0
953974 181
953983 44
954090 0
954133 88
954142 0
954309 454
954319 140
954425 296
954480 0
954513 93
954556 784
954565 165
954676 305
954723 20
954751 0
954851 0
954895 0
954933 42
954962 20
954999 27
955010 0
955019 58
955098 0
955475 0
955500 0
955584 0
955591 0
955632 0
955800 0
955828 0
956286 2
956392 0
956459 0
956543 0
956598 0
956762 1
956811 1
956906 0
956968 0
957148 0
957316 0
957337 0
957347 0
957378 0
957391 0
957666 0
957766 0
957894 1
957922 0
957996 1
958024 0
958105 0
958111 0
958348 0
958365 0
958371 0
958414 0
958448 1
958469 1270
958505 467
958524 307
958566 37
958572 1
958586 0
958611 52
958647 0
958685 1
958742 1
958780 714
958804 0
958920 184
959013 1
959040 831
959139 104
959155 2
959283 15
959331 0
959341 838
959364 334
959482 1161
959619 0
959679 0
959895 1
959946 0
959955 197
960036 90
960139 0
960152 587
960219 56
960272 259
960343 0
960441 0
960493 378
960572 0
960632 69
960655 0
960780 0
960867 0
960952 179
960956 390
960969 0
960980 0
961066 145
961238 178
961248 159
961340 0
961449 413
961455 0
961510 0
961535 0
961542 0
961728 33
961806 0
961845 8
961863 0
961923 8
962237 274
962294 43
962381 217
962591 0
962625 333
962700 161
962719 1055
962798 300
962828 0
962848 617
962878 0
962917 0
962973 0
963023 1440
963027 661
963111 1093
963165 0
963204 0
963224 8
963231 11
963295 280
963330 1326
963447 1066
963449 20
963470 0
963553 0
963608 1
963623 0
963657 202
963793 1778
964022 201
964074 902
964267 0
964292 29
964325 725
964401 572
964403 1524
964756 22
964924 0
965043 1
965182 114
965345 0
965464 74
965475 0
965517 2674
965535 2901
965540 2190
965544 3311
965557 22
965565 514
965628 3151
965667 89
965761 490
965792 14
965817 0
965845 0
965895 0
965897 0
965913 78
965916 0
965949 0
965960 1
965968 0
965984 0
966004 894
966007 4338
966031 85
966074 1975
966130 906
966212 0
966266 1
966400 106
966604 0
966672 379
966716 2
966727 50
966870 295
966897 11
967008 828
967048 1
967096 0
967108 690
967184 172
967213 0
967276 61
967431 276
967594 626
967672 352
967712 42
967725 568
967733 607
967748 0
967759 99
967773 288
967806 0
967922 1725
967976 1525
968224 1
968234 0
968303 196
968418 39
968425 0
968666 1
968750 154
968825 0
968843 0
968993 161
969002 12
969095 24
969143 0
969254 661
969261 678
969316 1
969446 0
969453 68
969488 0
969551 2
969589 1037
969623 1378
969682 738
969684 1177
969829 195
969863 1
969980 0
969985 342
970016 571
970060 403
970233 965
970237 3249
970285 962
970288 379
970294 0
970326 0
970415 0
970443 2305
970446 93
970458 2792
970462 648
970468 13
970579 5
970623 0
970632 1901
970760 0
970814 0
970844 288
970923 66
970974 42
970998 0
971010 813
971013 0
971087 428
971130 5
971142 36
971149 1030
971160 0
971385 0
971427 0
971490 62
971525 3
971608 179
971655 201
971678 0
971721 63
971854 977
971906 1244
971949 493
971960 89
972038 449
972103 1
972117 434
972191 145
972314 105
972336 418
972455 1
972510 816
972525 26
972547 1051
972663 193
972798 1160
972975 238
973074 531
973099 5029
973105 0
973315 179
973366 0
973394 1
973774 0
973814 34
973851 0
973999 0
974001 0
974043 0
974062 7
974073 0
974134 3
974140 0
974173 0
974211 0
974214 0
974353 1
974463 0
974590 0
974672 1
974680 0
974684 0
974723 0
974850 0
974890 0
974905 0
974978 0
974989 0
975000 0
975315 0
975354 0
975498 2
975545 0
975563 1
975599 0
975649 0
975672 0
975745 16
975758 0
975804 0
975849 74
975870 2125
975986 0
976003 377
976044 2827
976058 17
976133 590
976213 3650
976228 982
976279 996
976315 2524
976368 798
976483 147
976603 5252
976620 277
976703 3855
976710 4
976743 0
976750 3340
976807 3560
976816 1390
976861 1040
976887 49
976932 534
976941 121
977004 248
977052 68
977084 368
977147 259
977159 28
977288 0
977495 118
977515 48
977734 100
977776 2665
977905 193
977907 896
977980 1508
978048 12
978157 615
978173 1
978238 0
978297 275
978345 94
978439 1691
978482 46
978497 182
978715 0
978741 55
978769 110
978831 455
978905 0
978923 1653
979166 167
979629 38
979632 1090
979775 1
979837 170
979869 528
979888 0
979906 0
979917 701
979949 52
980014 1371
980056 0
980083 32
980105 524
980184 81
980195 70
980395 1
980507 0
980557 0
980671 0
980862 0
980983 0
981006 0
981151 0
981311 825
981324 34
981332 300
981342 191
981414 189
981425 140
981533 0
981558 0
981665 1
981689 1
981744 0
981806 0
981971 0
981974 0
982003 1
982241 0
982321 0
982331 0
982565 234
982575 0
982626 0
982672 12
982693 0
982703 0
982712 0
982724 0
982778 194
982825 0
982882 6
982890 0
982981 114
983092 311
983125 27
983131 0
983434 990
983442 150
983491 304
983664 0
983693 106
983734 0
983782 763
983790 2
983813 754
983817 79
983920 1222
983922 61
983960 94
984043 181
984046 105
984074 11
984146 0
984178 1626
984247 59
984308 837
984346 414
984374 178
984389 165
984415 194
984480 1
984668 26
984803 0
984925 0
985045 0
985156 14
985218 986
985281 46
985452 247
985514 150
985622 2
985809 3
985825 765
985898 7
986029 240
986149 0
986226 0
986297 101
986316 0
986374 0
986411 0
986513 0
986518 0
986529 0
986543 0
986545 0
986597 0
986606 0
986614 1
986617 0
986646 45
986665 0
986735 0
986743 0
986802 0
986846 0
986901 0
986927 0
986991 203
986998 2
987015 3
987085 0
987116 0
987173 5129
987177 1065
987186 1653
987239 0
987270 0
987304 1
987414 1
987453 1243
987513 157
987555 0
987728 220
987760 163
987818 119
987920 201
987948 0
987977 638
988010 89
988013 409
988043 101
988102 555
988117 0
988147 336
988193 3071
988238 650
988280 553
988287 1878
988291 1908
988346 765
988406 0
988476 4
988556 194
988595 851
988676 416
988698 26
988755 708
988807 104
988917 0
989038 51
989104 31
989356 225
989470 128
989497 1120
989572 124
989733 0
989761 0
989807 266
989861 232
989897 0
989981 1043
989990 991
990018 451
990089 1
990189 774
990291 0
990438 1462
990518 60
990530 0
990626 237
990676 365
990744 741
990759 56
990774 945
990785 2
990818 0
990846 39
990868 7682
990870 938
990872 1821
990935 1361
990982 401
991085 1243
991110 0
991144 477
991176 10
991200 1024
991210 269
991313 13
991336 814
991373 80
991496 144
991510 258
991635 298
991638 281
991698 0
991725 0
991772 165
991819 0
992072 531
992081 0
992189 0
992204 0
992248 1
992255 0
992285 152
992380 304
992558 0
992604 0
992742 128
992808 70
992882 1
992896 553
992916 431
992927 8
992937 775
992939 424
992943 1589
993002 0
993029 28
993040 0
993077 22
993144 0
993171 60
993216 435
993231 173
993233 32
993292 19
993310 0
993330 406
993339 76
993341 65
993434 0
993458 824
993476 180
993517 0
993526 11
993586 0
993649 0
993690 0
993702 0
993727 0
993748 111
993750 356
993777 0
993788 0
993790 10
993793 372
993804 27
993894 28
993918 603
993939 0
993955 0
993993 13
994000 0
994036 418
994042 268
994105 260
994129 0
994232 0
994262 153
994277 0
994380 1
994397 307
994431 0
994479 0
994489 0
994546 6
994548 15
994555 111
994557 155
994619 0
994643 174
994690 0
994712 0
994732 0
994763 0
994776 0
994964 132
994986 178
995060 38
995072 0
995124 0
995134 35
995136 107
995197 0
995214 388
995265 0
995270 60
995284 67
995299 308
995319 0
995345 0
995387 17
995417 0
995419 45
995446 0
995484 0
995500 0
995562 48
995680 0
995689 0
995710 0
995742 34
995800 160
995810 0
995867 207
995874 0
996033 1
996045 0
996105 0
996131 25
996177 675
996233 0
996239 24
996277 0
996307 2
996337 0
996365 1836
996385 5
996391 59
996430 19
996442 298
996465 0
996510 452
996532 0
996563 0
996718 0
996791 0
996817 0
996984 0
996999 0
997036 381
997156 287
997165 0
997278 64
997481 17
997559 0
997571 611
997586 0
997640 0
997671 429
997700 0
997716 80
997721 0
997753 51
997837 1865
997894 512
997900 89
997980 26
998112 177
998126 0
998150 0
998182 249
998215 93
998242 494
998265 1519
998317 94
998488 0
998498 11
998692 214
998700 422
998722 0
998740 0
998768 0
998777 1684
998816 476
998875 0
998885 1403
998939 247
999057 0
999087 595
999134 1
999235 1299
999297 49
999342 126
999347 208
999404 0
999411 0
999421 0
999423 0
999431 0
999445 0
999505 0
999636 1
999652 0
999682 0
999691 0
999739 0
999751 1
999768 0
999910 0
999913 0
1000000 0
1000006 0
1000036 0
1000044 0
1000073 0
1000105 0
1000256 0
1000346 0
1000405 0
1000414 0
1000534 0
1000555 0
1000573 0
1000588 0
1000720 1
1000729 0
1000744 0
1000754 0
1000765 0
1000794 0
1000806 61
1000809 0
1000940 5
1001147 1
1001174 0
1001295 2
1001309 0
1001346 5
1001581 799
1001595 13
1001605 0
1001645 56
1001751 147
1001837 1476
1001928 0
1002021 0
1002144 383
1002225 716
1002231 134
1002269 261
1002342 79
1002415 611
1002428 0
1002442 121
1002451 1159
1002751 0
1002760 243
1002810 301
1002820 685
1002878 1
1002922 83
1002936 0
1002950 0
1002979 0
1003063 0
1003084 0
1003378 32
1003384 173
1003393 2
1003501 16
1003520 2
1003539 0
1003589 444
1003615 1551
1003621 2
1003650 11
1003661 6
1003790 174
1003832 307
1003872 28
1004057 0
1004085 0
1004256 2
1004272 976
1004281 81
1004365 92
1004368 907
1004389 2101
1004397 193
1004502 1064
1004864 0
1004880 0
1004926 1
1005251 0
1005323 0
1005379 0
1005422 0
1005435 0
1005498 0
1005516 0
1005528 0
1005752 0
1005811 0
1005835 382
1005860 201
1005890 1
1005902 0
1005937 0
1005982 0
1006240 1
1006299 0
1006335 0
1006452 0
1006473 1
1006573 2
1006694 0
1006721 0
1006759 6
1006768 0
1006807 153
1006844 2
1006882 0
1007079 0
1007236 0
1007272 513
1007401 70
1007470 0
1007551 0
1007596 7
1007639 144
1007651 1495
1007759 67
1007768 4
1007881 167
1008004 15
1008077 1067
1008088 0
1008111 0
1008139 361
1008171 209
1008191 1326
1008193 1819
1008195 1537
1008215 708
1008277 38
1008302 110
1008417 154
1008582 1
1008599 0
1008779 0
1008818 0
1008842 0
1008936 1
1008960 537
1009088 0
1009173 502
1009231 189
1009235 208
1009307 0
1009318 33
1009445 110
1009459 0
1009709 633
1009723 167
1009730 59
1009802 194
1009989 0
1010001 1
1010060 119
1010081 125
1010090 0
1010141 25
1010144 707
1010201 4
1010281 3
1010354 0
1010362 185
1010383 104
1010406 0
1010536 0
1010561 458
1010572 224
1010607 51
1010623 61
1010640 242
1010697 1230
1010713 156
1010730 0
1010760 1934
1010766 86
1010853 211
1010876 8
1010961 0
1011014 373
1011060 32
1011105 74
1011162 256
1011168 1323
1011187 7
1011210 0
1011357 0
1011367 5
1011390 33
1011486 0
1011498 0
1011510 7
1011534 0
1011685 1
1011696 423
1011699 140
1011725 0
1011811 0
1011861 170
1012225 0
1012268 0
1012298 1422
1012391 62
1012424 61
1012876 118
1013034 0
1013090 0
1013246 129
1013317 0
1013374 162
1013497 0
1013517 1
1013527 295
1013537 1
1013566 0
1013577 320
1013586 0
1013656 0
1013708 0
1013731 592
1013757 183
1013786 249
1013798 423
1013810 277
1013877 0
1013906 137
1013951 380
1014122 0
1014143 1209
1014182 0
1014214 283
1014252 81
1014313 52
1014336 158
1014343 79
1014405 127
1014453 0
1014497 263
1014553 700
1014594 100
1014629 49
1014646 2
1014676 12
1014700 129
1014789 0
1014858 0
1014894 0
1014944 0
1014972 0
1015025 0
1015076 0
1015144 0
1015149 78
1015350 71
1015385 663
1015403 0
1015409 52
1015412 171
1015482 177
1015527 144
1015536 483
1015623 313
1015631 517
1015705 164
1015845 593
1015858 119
1015866 117
1015923 0
1016014 150
1016103 0
1016169 47
1016220 147
1016223 639
1016533 0
1016536 2448
1016572 0
1016581 2
1016683 16
1016744 0
1016752 0
1016797 303
1016813 0
1016870 167
1016905 79
1016976 69
1016995 16
1017040 0
1017140 23
1017177 0
1017220 0
1017309 0
1017334 0
1017377 179
1017419 2
1017476 313
1017497 1
1017531 0
1017570 0
1017578 514
1017584 0
1017590 1
1017605 0
1017678 1
1017697 0
1017788 240
1017824 0
1017926 0
1017937 0
1017997 21
1018001 2
1018030 0
1018061 210
1018097 0
1018104 35
1018106 5
1018124 0
1018159 0
1018227 10
1018238 0
1018253 0
1018271 1
1018278 484
1018290 0
1018446 0
1018460 0
1018523 347
1018543 0
1018568 0
1018664 0
1018700 104
1018824 16
1018934 0
1019022 32
1019129 121
1019133 2582
1019253 798
1019332 341
1019466 0
1019478 0
1019513 140
1019517 44
1019606 136
1019631 0
1019822 0
1019875 58
1019934 0
1019965 25
1019971 820
1019976 156
1019979 999
1020006 0
1020059 0
1020093 151
1020103 453
1020150 103
1020235 1
1020349 259
1020479 244
1020481 24
1020554 32
1020580 0
1020598 0
1020869 1330
1020875 471
1020911 222
1020924 0
1021115 1993
1021196 51
1021255 67
1021283 1
1021312 0
1021345 0
1021384 151
1021445 7
1021459 316
1021524 719
1021577 0
1021648 0
1021692 12
1021696 953
1021717 0
1021719 0
1021728 0
1021733 166
1021775 334
1021803 0
1021868 0
1021873 20
1021915 0
1021984 38
1021988 31
1022086 579
1022140 3
1022207 253
1022276 341
1022304 46
1022315 52
1022341 0
1022407 0
1022416 242
1022422 0
1022438 1024
1022465 4
1022503 446
1022518 0
1022573 1427
1022593 2
1022600 578
1022609 1497
1022673 336
1022755 0
1022783 283
1022908 402
1022999 1958
1023073 1769
1023080 43
1023204 332
1023211 72
1023279 0
1023322 0
1023331 201
1023334 28
1023376 346
1023458 16
1023480 0
1023544 0
1023590 44
1023634 1286
1023694 2
1023739 0
1023749 1472
1023751 2599
1023753 1017
1023837 0
1023874 0
1023915 0
1023924 0
1024091 0
1024139 0
1024300 2
1024345 702
1024348 215
1024372 981
1024378 6
1024405 0
1024519 0
1024572 0
1024693 327
1024710 51
1024768 1812
1024844 140
1024855 2835
1024862 1
1024914 1185
1025095 582
1025141 942
1025171 0
1025188 18
1025200 0
1025215 137
1025227 68
1025357 0
1025373 0
1025385 0
1025409 96
1025417 11
1025424 0
1025457 19
1025466 1001
1025569 0
1025624 648
1025687 0
1025718 16
1025737 0
1025750 3
1025810 0
1025817 48
1025843 45
1025879 162
1025915 30
1025930 0
1026176 74
1026245 154
1026341 355
1026392 0
1026435 283
1026517 0
1026531 0
1026587 0
1026703 0
1026796 0
1026838 209
1026884 1355
1026900 233
1026973 53
1027073 84
1027083 0
1027093 0
1027148 762
1027155 0
1027266 345
1027289 85
1027324 0
1027595 464
1027611 456
1027702 4891
1027796 3220
1027868 273
1027889 1068
1028186 1114
1028224 0
1028340 1048
1028481 154
1028498 964
1028633 231
1028775 78
1028822 2170
1028942 1
1029090 0
1029102 51
1029151 0
1029217 231
1029267 956
1029347 1348
1029514 314
1029534 1
1029546 30
1029554 47
1029593 368
1029615 1
1029627 545
1029723 0
1029730 0
1029823 0
1029922 251
1029946 235
1030080 0
1030128 0
1030171 96
1030227 101
1030231 43
1030273 569
1030330 338
1030392 985
1030546 6
1030555 90
1030597 44
1030622 724
1030722 0
1030736 35
1030796 1468
1030800 43
1030827 25
1030891 1962
1030987 0
1031061 0
1031073 1
1031182 287
1031471 166
1031533 0
1031620 59
1031664 493
1031674 65
1031728 3
1031764 458
1031844 0
1031877 1047
1031897 0
1031903 220
1031963 0
1032083 0
1032143 84
1032162 54
1032164 105
1032210 91
1032236 73
1032239 1
1032245 1147
1032281 1291
1032294 2
1032377 319
1032430 21
1032442 176
1032528 171
1032633 1560
1032640 33
1032723 2
1032749 1
1032769 1
1032885 59
1032915 43
1032956 226
1032992 409
1033054 22
1033060 2
1033107 31
1033228 10
1033256 327
1033269 365
1033278 30
1033301 573
1033383 43
1033458 447
1033489 113
1033518 194
1033563 0
1033778 14
1033798 267
1033804 0
1033940 83
1034032 0
1034123 397
1034153 0
1034320 207
1034619 486
1034665 1
1034725 856
1034736 150
1034839 0
1034844 1384
1034853 1406
1034892 0
1034931 1441
1034974 0
1035143 253
1035181 0
1035216 4846
1035307 0
1035311 23656
1035336 0
1035382 7288
1035500 4956
1035532 1
1035583 0
1035632 13833
1035715 19035
1035718 12309
1035800 0
1035824 1935
1035837 4634
1035845 157
1035866 0
1035916 2000
1035953 15079
1036059 1132
1036164 774
1036225 0
1036305 0
1036364 4520
1036410 3461
1036525 19651
1036603 674
1036617 10642
1036674 1
1036695 10711
1036718 1257
1036847 3031
1036849 2846
1036913 0
1036915 0
1036935 0
1037039 1
1037064 0
1037135 6651
1037254 18217
1037266 1882
1037335 21926
1037339 226
1037347 4255
1037376 1967
1037412 6509
1037426 13097
1037456 9003
1037578 2564
1037585 1897
1037716 0
1037779 2039
1037921 0
1037966 387
1038025 424
1038092 472
1038138 0
1038165 0
1038181 893
1038218 1300
1038344 880
1038346 1241
1038360 0
1038383 0
1038403 0
1038433 0
1038467 2631
1038469 672
1038509 27
1038526 168
1038575 390
1038596 1042
1038709 256
1038719 62
1038748 1366
1039008 15
1039128 450
1039204 151
1039234 2043
1039274 0
1039322 2600
1039326 1180
1039337 1042
1039376 3101
1039382 2638
1039440 69
1039457 8
1039498 496
1039513 0
1039595 758
1039606 0
1039615 44
1039673 189
1039766 592
1039826 475
1039864 748
1039871 0
1039891 0
1039932 3
1039944 142
1040003 0
1040046 0
1040056 0
1040064 404
1040084 0
1040105 257
1040126 1
1040150 152
1040170 432
1040292 133
1040318 1550
1040347 0
1040450 1028
1040472 248
1040496 28
1040502 372
1040595 0
1040634 1464
1040639 1142
1040813 78
1040825 1
1040846 2
1040852 3496
1041019 164
1041125 605
1041176 91
1041199 27
1041249 2571
1041252 467
1041386 467
1041440 668
1041463 50
1041492 0
1041498 39
1041540 555
1041695 0
1041784 103
1041791 0
1041854 130
1041923 56
1042044 49
1042109 1
1042132 115
1042170 435
1042234 0
1042246 190
1042285 152
1042298 68
1042340 94
1042436 770
1042453 630
1042488 0
1042514 912
1042574 313
1042653 781
1042706 81
1042853 680
1042855 9
1042911 318
1042918 1066
1043039 0
1043054 0
1043060 325
1043237 57
1043360 163
1043488 0
1043536 2
1043539 401
1043615 24
1043675 1212
1043809 630
1043886 64
1044032 35
1044068 55
1044115 189
1044246 253
1044351 55
1044381 208
1044386 0
1044495 6
1044571 0
1044635 992
1044686 285
1044703 2
1044725 78
1044734 685
1044752 1742
1044815 1199
1044863 49
1044891 0
1045004 5
1045064 0
1045073 1045
1045091 322
1045127 116
1045164 2014
1045321 0
1045364 0
1045377 82
1045389 0
1045642 3
1045656 39
1045692 3
1045830 242
1045851 0
1045890 1
1045951 0
1045959 132
1046022 1165
1046030 128
1046079 0
1046095 699
1046124 130
1046190 0
1046219 1
1046229 0
1046232 390
1046300 2
1046403 22
1046417 0
1046512 0
1046621 0
1046673 2306
1046856 54
1046863 381
1046943 71
1047013 0
1047033 0
1047092 3
1047107 0
1047147 0
1047193 0
1047224 0
1047232 570
1047238 19
1047264 250
1047300 0
1047339 275
1047420 0
1047466 229
1047547 372
1047588 923
1047663 0
1047733 7
1047822 0
1047844 811
1047855 0
1047869 221
1047886 0
1047890 1
1048005 1
1048175 0
1048232 0
1048255 189
1048290 616
1048323 78
1048427 1123
1048478 158
1048581 4
1048597 790
1048666 265
1048708 44
1048715 935
1048733 619
1048766 0
1048831 0
1048889 338
1048891 855
1048978 247
1048994 81
1049024 112
1049043 459
1049135 7
1049407 0
1049439 0
1049468 0
1049524 3
1049727 102
1049771 0
1050116 0
1050152 60
1050165 0
1050206 0
1050234 0
1050248 7
1050257 0
1050340 237
1050344 1
1050594 0
1050678 437
1050971 613
1050978 25
1051002 0
1051015 70
1051063 0
1051089 117
1051108 0
1051151 0
1051317 1
1051323 1
1051347 0
1051380 1
1051416 104
1051446 31
1051498 0
1051510 0
1051567 95
1051793 969
1051822 162
1051977 49
1052057 145
1052095 5
1052149 2
1052260 858
1052264 887
1052379 273
1052448 0
1052479 147
1052517 32
1052570 63
1052607 667
1052618 25
1052636 2364
1052730 157
1052764 0
1052803 1701
1052819 2
1052870 405
1052889 152
1052920 0
1052960 1
1052979 36
1053083 286
1053178 0
1053201 1
1053234 67
1053336 847
1053458 468
1053491 306
1053567 639
1053889 1061
1053912 301
1053914 193
1053970 0
1054093 5
1054111 0
1054173 65
1054220 2195
1054239 0
1054246 4
1054409 0
1054473 2265
1054721 198
1054752 1
1054775 0
1054817 0
1054819 1322
1055006 0
1055025 81
1055052 1
1055117 1
1055182 0
1055220 0
1055305 0
1055312 0
1055514 0
1055637 0
1055667 0
1055709 1
1055868 0
1056089 2
1056165 0
1056183 0
1056320 1
1056418 0
1056522 0
1056531 0
1056652 0
1056696 549
1056745 1151
1056749 330
1056783 153
1056787 0
1056904 0
1056961 0
1056986 10
1057027 92
1057037 66
1057210 373
1057250 152
1057309 9
1057321 3227
1057323 56
1057337 722
1057354 1619
1057370 161
1057411 146
1057452 169
1057468 161
1057530 294
1057647 49
1057699 0
1057722 0
1057754 0
1057826 0
1057847 0
1057925 56
1057968 0
1058035 343
1058059 0
1058065 0
1058209 385
1058245 681
1058400 0
1058431 1
1058548 0
1058586 3
1058641 59
1058696 3
1058710 0
1058730 0
1058789 0
1058810 0
1058833 3
1058842 1
1058938 18
1058941 177
1058977 1
1059001 12
1059005 5
1059045 8
1059094 0
1059145 0
1059181 0
1059231 0
1059295 173
1059363 0
1059376 0
1059397 0
1059450 0
1059457 0
1059484 0
1059517 1
1059557 0
1059570 33
1059588 0
1059622 0
1059683 0
1059696 0
1059808 0
1059875 0
1059900 0
1060038 8
1060174 24
1060207 15
1060365 7
1060453 432
1060521 0
1060607 0
1060666 235
1060679 260
1060838 86
1060852 58
1060854 98
1060900 0
1060948 70
1060970 22
1060982 1
1060995 334
1061008 0
1061050 46
1061064 5
1061270 1
1061412 0
1061472 0
1061488 189
1061511 18
1061551 131
1061559 2
1061606 0
1061672 0
1061715 0
1061721 2
1061740 0
1061757 367
1061824 0
1061867 0
1061883 590
1061921 1
1061925 0
1061939 6
1061979 1
1061995 0
1062062 0
1062144 0
1062168 0
1062242 0
1062248 0
1062261 0
1062264 0
1062268 0
1062300 0
1062346 1
1062409 0
1062693 0
1062771 0
1062818 0
1063156 0
1063220 0
1063304 0
1063494 0
1063506 0
1063562 0
1063589 0
1063656 0
1063733 0
1063872 0
1063886 0
1064049 2
1064066 208
1064098 343
1064115 88
1064117 733
1064154 51
1064188 0
1064206 0
1064315 253
1064417 1
1064464 46
1064493 238
1064538 0
1064782 412
1064784 229
1064868 0
1064955 49
1064972 26
1065016 272
1065064 2
1065133 52
1065144 1
1065154 0
1065181 693
1065233 1660
1065241 999
1065280 374
1065315 1
1065417 1
1065440 988
1065458 0
1065467 0
1065492 5
1065508 0
1065600 0
1065637 8
1065646 283
1065655 0
1065664 0
1065673 37
1065694 143
1065697 438
1065772 14
1065784 0
1065793 14
1065826 627
1065903 1
1065982 23
1066036 0
1066221 83
1066530 158
1066583 0
1066598 0
1066735 0
1066754 0
1066778 0
1066792 0
1066893 0
1066958 0
1067034 0
1067075 0
1067092 101
1067175 0
1067183 173
1067288 510
1067352 0
1067388 18
1067443 270
1067482 285
1067491 0
1067549 9
1067580 0
1067607 0
1067610 0
1067646 0
1067669 0
1067682 0
1067854 0
1067891 0
1067969 0
1067992 0
1068006 0
1068033 0
1068123 0
1068195 346
1068201 105
1068256 0
1068275 0
1068524 1
1068535 0
1068597 0
1068673 0
1068743 0
1068756 0
1068758 0
1068766 0
1068803 0
1068877 0
1068910 0
1068976 0
1069141 0
1069164 0
1069192 0
1069234 0
1069289 0
1069349 0
1069490 0
1069496 0
1069742 0
1069744 0
1069868 736
1069894 25
1070192 1862
1070247 224
1070279 99
1070390 0
1070513 94
1070570 1920
1070636 328
1070708 2030
1070741 2
1070992 0
1071016 0
1071204 1092
1071206 379
1071254 0
1071260 349
1071328 903
1071333 2
1071342 380
1071547 0
1071625 0
1071691 243
1071708 21
1071741 0
1071881 0
1071902 806
1072184 353
1072269 31
1072462 1146
1072845 1
1072893 0
1073033 0
1073052 10
1073250 33
1073271 24
1073293 0
1073304 0
1073310 0
1073315 0
1073320 0
1073339 421
1073488 0
1073521 81
1073678 207
1073755 0
1073781 83
1073812 56
1073824 738
1073910 0
1073926 0
1073955 431
1073957 0
1073970 1997
1074111 0
1074117 16
1074137 0
1074146 603
1074192 31
1074245 3
1074392 25
1074444 13
1074477 57
1074483 0
1074489 0
1074576 351
1074582 207
1074620 0
1074651 1
1074689 0
1074734 0
1074791 149
1074897 405
1075023 214
1075036 331
1075048 395
1075121 954
1075135 41
1075241 870
1075275 1492
1075283 0
1075298 2507
1075381 3330
1075425 666
1075457 562
1075523 1
1075573 0
1075586 1259
1075632 1
1075727 183
1075760 991
1075992 26
1076145 1594
1076154 74
1076431 273
1076462 0
1076473 69
1076520 241
1076631 127
1076783 365
1076827 66
1076899 67
1076951 0
1077073 0
1077121 557
1077160 777
1077224 2087
1077234 164
1077429 241
1077468 0
1077560 0
1077617 74
1077663 498
1077678 716
1077702 295
1077738 0
1077761 327
1077848 1329
1077918 0
1077942 0
1077963 24
1078077 111
1078372 118
1078410 0
1078422 64
1078460 162
1078533 935
1078539 1819
1078608 22
1078842 0
1078872 13
1079029 560
1079188 513
1079223 0
1079357 0
1079376 376
1079385 200
1079954 203
1080011 263
1080289 0
1080502 0
1080562 8
1080568 222
1080667 578
1080748 508
1080782 0
1080817 556
1080885 238
1080912 61
1081021 28
1081084 0
1081251 0
1081315 74
1081328 2235
1081334 0
1081370 536
1081418 5
1081450 0
1081483 0
1081525 0
1081620 246
1081645 0
1081719 585
1081729 334
1081755 1
1081776 5
1082088 448
1082091 156
1082343 0
1082407 69
1082468 791
1082565 639
1082588 21
1082699 39
1082734 0
1082777 0
1082828 0
1082954 25
1083000 0
1083088 0
1083158 2
1083205 68
1083276 0
1083542 35
1083566 0
1083619 0
1083659 0
1083662 348
1083674 0
1083732 0
1083789 0
1083810 14
1084069 0
1084161 156
1084207 0
1084243 18
1084258 0
1084518 0
1084567 3
1084597 30
1084753 95
1084774 0
1084887 0
1084912 20
1084975 0
1085034 0
1085179 268
1085193 0
1085262 0
1085457 0
1085512 0
1085578 0
1085653 509
1085723 0
1085733 1
1085871 213
1085897 0
1086065 12
1086081 165
1086102 0
1086117 0
1086213 0
1086231 250
1086248 185
1086360 0
1086402 0
1086503 0
1086627 1
1086644 0
1086713 0
1086786 1
1086983 0
1087116 0
1087221 67
1087308 0
1087358 0
1087390 5
1087413 0
1087436 7
1087466 592
1087489 19
1087604 0
1087745 0
1087830 0
1087856 60
1087872 0
1088000 72
1088027 838
1088051 100
1088068 0
1088083 276
1088165 2928
1088209 342
1088217 35
1088240 2314
1088578 24
1088691 906
1088742 0
1088811 1
1088959 166
1088980 325
1089025 0
1089310 760
1089344 0
1089418 180
1089439 2
1089564 336
1089583 701
1089655 197
1089784 0
1090015 0
1090078 36
1090093 260
1090147 1140
1090169 58
1090224 0
1090238 53
1090243 2
1090315 401
1090330 0
1090432 18
1090544 243
1090556 0
1090631 1997
1090810 2
1091013 5
1091215 0
1091422 0
1091497 0
1091533 1
1091699 332
1092059 11
1092214 124
1092348 0
1092367 827
1092384 2202
1092396 198
1092512 3
1092530 266
1092536 3738
1092545 1405
1092598 62
1092715 0
1092795 654
1092805 1
1092977 53
1093004 2922
1093010 126
1093095 427
1093097 2739
1093106 352
1093138 550
1093166 15
1093232 1653
1093370 464
1093404 1319
1093662 301
1093780 59
1093960 0
1094100 18
1094120 5
1094145 34
1094175 333
1094327 588
1094409 4
1094424 0
1094432 0
1094576 75
1094805 187
1094864 0
1094921 0
1095050 58
1095081 464
1095149 0
1095157 0
1095286 1611
1095319 204
1095329 0
1095535 1865
1095653 0
1095765 0
1095927 79
1096055 0
1096195 452
1096205 169
1096215 811
1096240 144
1096270 488
1096422 1068
1096504 322
1096519 0
1096527 0
1096690 91
1096744 0
1096768 565
1096894 651
1097113 247
1097117 278
1097240 0
1097349 0
1097363 169
1097407 14
1097416 40
1097420 138
1097482 336
1097489 1551
1097560 0
1097637 0
1097661 0
1097738 0
1097753 0
1097760 0
1097805 0
1097936 1
1098004 0
1098190 1
1098239 1
1098263 0
1098271 0
1098334 0
1098403 0
1098518 0
1098555 0
1098563 1
1098590 0
1098744 0
1098882 0
1098986 578
1099020 474
1099032 1374
1099085 285
1099094 925
1099097 58
1099113 0
1099138 145
1099174 0
1099198 0
1099222 0
1099255 5
1099267 657
1099284 1
1099301 246
1099391 0
1099712 18
1099773 0
1100010 25
1100255 19
1100393 0
1100418 0
1100493 273
1100495 964
1100807 0
1100925 0
1100962 0
1101026 1
1101190 1091
1101200 161
1101214 851
1101221 431
1101300 0
1101363 489
1101415 0
1101441 2393
1101444 65
1101530 517
1101539 51
1101666 0
1101768 0
1101773 44
1101784 101
1101800 74
1101817 0
1101832 71
1101879 664
1101946 0
1101978 95
1102009 0
1102021 0
1102111 0
1102126 0
1102129 0
1102237 0
1102270 0
1102291 0
1102308 0
1102342 0
1102351 0
1102393 0
1102401 7
1102411 116
1102417 54
1102449 2
1102458 29
1102476 0
1102527 1
1102541 0
1102566 0
1102576 0
1102620 0
1102622 10
1102648 0
1102670 0
1102678 1
1102685 0
1102739 0
1102785 0
1102809 114
1102828 0
1102839 1
1102871 77
1102924 0
1102940 0
1102987 0
1103010 0
1103060 0
1103068 0
1103105 0
1103129 0
1103141 0
1103168 0
1103258 0
1103273 0
1103312 0
1103323 0
1103357 0
1103365 0
1103370 1
1103375 0
1103387 0
1103419 0
1103437 0
1103452 0
1103464 0
1103498 0
1103577 0
1103662 0
1103681 0
1103683 47
1103743 0
1103789 0
1103800 21
1103855 0
1103879 31
1103905 22
1103917 76
1103929 47
1103950 0
1103972 0
1103999 0
1104040 48
1104052 0
1104091 0
1104117 1193
1104136 0
1104158 0
1104185 1
1104187 0
1104218 0
1104228 0
1104230 134
1104271 0
1104290 0
1104312 0
1104314 0
1104332 0
1104379 0
1104394 1
1104436 448
1104489 71
1104531 0
1104596 0
1104610 0
1104619 0
1104653 28
1104668 0
1104694 1
1104704 0
1104710 0
1104716 0
1104755 0
1104763 0
1104836 0
1104847 0
1104877 169
1104920 0
1104925 0
1104947 0
1105021 0
1105049 7
1105053 107
1105113 0
1105144 75
1105222 0
1105247 0
1105257 0
1105314 0
1105320 0
1105338 0
1105341 0
1105349 0
1105383 0
1105391 0
1105438 0
1105473 31
1105475 73
1105492 0
1105499 0
1105518 0
1105565 102
1105578 0
1105591 0
1105602 0
1105694 0
1105717 0
1105755 1
1105758 0
1105765 0
1105799 0
1105820 0
1105848 2
1105908 0
1105979 1513
1106079 0
1106113 0
1106140 80
1106147 0
1106164 0
1106175 0
1106208 0
1106238 0
1106256 0
1106260 0
1106284 0
1106306 0
1106340 0
1106355 0
1106360 0
1106364 335
1106386 20
1106406 0
1106420 184
1106475 594
1106505 29
1106513 235
1106534 468
1106649 835
1106696 1
1106701 5
1106777 0
1106877 780
1106896 749
1106996 48
1107021 0
1107070 2026
1107223 104
1107271 0
1107298 0
1107313 183
1107394 17
1107421 51
1107428 382
1107433 1083
1107488 0
1107493 488
1107538 0
1107605 77
1107626 1
1107755 142
1107901 1
1108058 0
1108111 0
1108128 700
1108160 1
1108347 2027
1108488 5070
1108494 695
1108533 0
1108541 0
1108556 0
1108565 0
1108638 3903
1108698 321
1108738 237
1108894 525
1109016 329
1109026 30
1109259 0
1109288 0
1109291 0
1109331 1
1109397 0
1109466 2
1109766 0
1109797 0
1109836 0
1109911 0
1109929 0
1109936 0
1109960 0
1110094 0
1110136 0
1110190 492
1110204 14
1110300 0
1110315 0
1110330 0
1110428 30
1110466 345
1110528 0
1110710 51
1110911 171
1110926 64
1110997 0
1111188 24
1111276 0
1111352 38
1111394 15
1111577 16
1111837 0
1111924 0
1111931 0
1112107 0
1112170 22
1112221 0
1112291 441
1112301 935
1112415 0
1112514 0
1112582 83
1112780 50
1112784 131
1112927 0
1112933 0
1112939 0
1112945 32
1113074 194
1113175 0
1113200 83
1113209 1
1113288 199
1113311 210
1113411 0
1113419 201
1113458 990
1113494 173
1113502 36
1113516 0
1113530 0
1113553 0
1113576 0
1113589 1400
1113596 4147
1113731 0
1113737 9
1113787 1
1113799 0
1113806 86
1113849 258
1113873 1553
1113876 0
1113945 0
1114056 511
1114075 0
1114110 755
1114129 1
1114149 74
1114174 233
1114191 94
1114276 96
1114303 281
1114387 1246
1114460 430
1114580 0
1114598 0
1114714 43
1114722 963
1114758 0
1114924 1
1114936 0
1115032 0
1115190 0
1115220 0
1115291 0
1115339 0
1115357 0
1115403 0
1115477 0
1115606 0
1115718 0
1115807 464
1115853 415
1115879 138
1115998 269
1116296 191
1116382 609
1116388 238
1116409 1940
1116440 454
1116471 1
1116497 0
1116532 9
1116642 2232
1116740 1354
1116808 77
1116811 220
1116856 1025
1116964 921
1117058 133
1117139 0
1117172 0
1117225 76
1117318 0
1117414 534
1117506 0
1117514 346
1117613 1010
1117681 51
1117720 37
1117761 2192
1117800 960
1117886 164
1117943 61
1118021 318
1118034 342
1118161 60
1118168 0
1118256 79
1118269 1329
1118312 868
1118336 0
1118391 250
1118501 0
1118537 0
1118594 0
1118601 0
1118657 1
1118666 1
1118714 0
1118735 0
1118760 0
1118774 0
1118885 0
1118942 1
1118996 0
1119107 0
1119119 0
1119149 0
1119206 0
1119266 0
1119641 0
1119678 0
1119707 0
1119764 0
1119874 0
1119934 0
1120009 208
1120249 296
1120310 0
1120359 17
1120540 65
1120728 0
1120759 343
1120788 20
1120826 1019
1120877 97
1120890 0
1120897 554
1121006 2
1121114 135
1121530 0
1121547 865
1121657 0
1121726 484
1121801 829
1121852 122
1122071 14
1122113 783
1122142 2099
1122167 0
1122196 0
1122223 0
1122240 0
1122380 0
1122457 0
1122459 0
1122472 0
1122512 0
1122662 0
1122668 0
1122675 0
1122828 0
1122840 0
1122896 0
1122976 0
1122995 1
1123014 0
1123128 1
1123153 1
1123255 1
1123264 0
1123356 2
1123358 0
1123514 587
1123577 552
1123590 133
1123709 196
1123721 30
1123728 402
1123760 0
1123847 6
1123868 17
1123891 15
1123945 0
1123966 0
1124007 0
1124053 237
1124125 0
1124131 76
1124155 0
1124169 51
1124199 0
1124221 114
1124290 92
1124295 0
1124335 101
1124377 0
1124407 81
1124470 196
1124473 53
1124522 1
1124553 60
1124577 0
1124710 85
1124818 39
1124821 341
1124851 157
1124877 545
1124923 20
1124943 21
1124959 1
1124965 0
1124999 0
1125040 57
1125079 1
1125247 24
1125310 2
1125358 108
1125415 401
1125475 0
1125486 0
1125534 0
1125639 0
1125655 0
1125708 0
1125733 0
1125991 0
1126033 0
1126100 0
1126192 0
1126249 0
1126274 0
1126300 0
1126327 0
1126474 0
1126496 0
1126498 0
1126519 0
1126560 0
1126630 0
1126642 0
1126654 0
1126721 0
1126885 0
1126930 0
1126936 1
1126947 0
1126969 0
1126990 0
1126993 0
1127017 4717
1127139 0
1127260 85
1127383 2935
1127448 11
1127472 54
1127646 0
1127660 55
1127719 112
1127761 327
1127773 589
1127775 53
1127857 68
1127864 1
1127901 178
1127943 0
1127974 60
1128013 255
1128043 439
1128045 148
1128059 170
1128063 2329
1128104 39
1128145 0
1128277 46
1128330 0
1128369 459
1128488 53
1128809 0
1128909 0
1129003 45
1129006 45
1129060 0
1129151 693
1129417 4
1129477 0
1129522 2
1129560 0
1129567 0
1129573 0
1129683 1
1129700 0
1129776 0
1129789 8
1129803 20
1129849 0
1130143 176
1130239 0
1130272 0
1130291 0
1130321 0
1130331 0
1130600 0
1130634 0
1130678 0
1130743 1
1130819 0
1130859 1
1130912 0
1131071 0
1131148 1
1131205 0
1131269 221
1131308 0
1131328 178
1131394 257
1131455 0
1131459 0
1131470 493
1131475 1
1131568 0
1132023 96
1132113 92
1132125 17
1132156 597
1132192 249
1132266 128
1132357 528
1132393 4
1132457 26
1132564 152
1132689 30
1132709 73
1132730 169
1132811 133
1132822 251
1132830 85
1132870 22
1132891 7
1132919 882
1132962 31
1132966 46
1133257 1214
1133334 55
1133380 0
1133446 0
1133506 0
1133530 0
1133661 0
1133681 0
1133706 0
1133749 0
1133801 0
1133851 0
1133859 0
1133922 0
1133960 0
1134284 0
1134322 0
1134355 0
1134404 0
1134414 0
1134462 0
1134476 0
1134526 1
1134568 0
1134592 0
1134645 1
1134669 1
1134703 0
1134708 0
1134719 0
1134759 413
1134786 117
1134885 559
1134963 566
1135081 0
1135128 891
1135278 2047
1135406 32
1135502 2224
1135528 9
1135858 1
1135906 0
1135936 0
1135982 0
1135997 1
1136025 0
1136177 0
1136183 0
1136314 0
1136401 0
1136460 0
1136516 25
1136525 2175
1136529 1
1136557 0
1136767 1
1136769 0
1136789 0
1136825 0
1136860 0
1136868 0
1136904 0
1136931 0
1137036 0
1137193 0
1137250 0
1137389 0
1137435 0
1137507 1
1137612 0
1137718 0
1137750 0
1137782 0
1137800 0
1137839 0
1137863 0
1137905 1
1137941 0
1138025 0
1138103 0
1138134 0
1138167 59
1138211 165
1138236 0
1138263 0
1138275 233
1138381 0
1138424 2733
1138441 391
1138471 2569
1138585 1069
1138657 233
1138753 310
1138895 848
1138906 0
1138938 268
1138952 847
1138996 5
1139361 165
1139492 822
1139494 136
1139506 181
1139634 0
1140219 1892
1140245 108
1140611 242
1140626 1961
1140661 4
1140674 291
1140710 991
1140824 90
1141004 0
1141057 115
1141460 0
1141475 655
1141550 86
1141777 11
1141841 484
1141847 74
1141856 0
1141889 581
1141959 1379
1142033 300
1142066 103
1142078 0
1142174 1359
1142207 1
1142265 170
1142276 0
1142441 151
1142456 1141
1142562 1
1142593 2897
1142599 1100
1142601 19
1142611 228
1142653 51
1142752 1226
1142789 219
1142868 0
1143013 2
1143031 392
1143212 131
1143296 0
1143312 0
1143329 0
1143348 38
1143428 0
1143468 0
1143633 2
1143646 135
1143669 1
1143711 0
1143713 729
1143722 35
1143773 28
1143879 337
1143973 1
1143979 912
1144075 140
1144109 275
1144255 0
1144330 0
1144334 136
1144376 0
1144393 0
1144407 310
1144411 46
1144444 0
1144465 0
1144481 0
1144493 71
1144498 13
1144544 0
1144572 0
1144584 0
1144644 0
1144735 0
1144850 0
1144957 0
1144991 0
1145031 0
1145116 0
1145323 0
1145346 1
1145371 0
1145392 1
1145632 0
1145758 0
1145806 0
1145851 173
1145855 65
1146126 0
1146159 0
1146167 1
1146256 0
1146275 0
1146277 0
1146391 0
1146416 0
1146612 0
1146690 0
1146693 0
1146801 0
1146822 0
1146973 0
1147026 0
1147054 5
1147140 495
1147223 202
1147372 24
1147422 0
1147511 463
1147721 1
1147976 0
1147998 40
1148033 0
1148113 17
1148157 0
1148170 5510
1148261 0
1148263 0
1148284 0
1148296 0
1148317 0
1148387 149
1148428 4
1148443 0
1148521 424
1148533 25
1148551 39
1148753 0
1148760 0
1148815 51
1148864 0
1148927 0
1149031 0
1149053 1012
1149163 0
1149169 1
1149190 42
1149328 413
1149387 3
1149416 59
1149498 0
1149558 212
1149679 0
1149805 24
1150074 1675
1150192 0
1150253 46
1150287 0
1150308 98
1150498 34
1150816 197
1150965 237
1151049 0
1151085 65
1151225 0
1151381 91
1151421 0
1151430 62
1151559 0
1151592 101
1151643 0
1151650 0
1151714 736
1151730 0
1151834 268
1151925 100
1151966 0
1151978 0
1152087 0
1152102 294
1152162 210
1152169 4
1152210 1257
1152239 2478
1152258 416
1152362 126
1152378 740
1152529 0
1152765 187
1152775 0
1153048 327
1153107 834
1153195 253
1153240 33
1153257 93
1153305 388
1153417 117
1153419 0
1153425 619
1153478 0
1153488 55
1153523 283
1153574 405
1153592 0
1153651 770
1153714 154
1153869 8
1153879 0
1154507 148
1154719 31
1154950 0
1155081 206
1155103 1
1155162 119
1155412 220
1155563 171
1155599 134
1155727 0
1155773 363
1155802 2
1155811 0
1155866 133
1155919 4
1156045 1279
1156081 10
1156165 77
1156194 0
1156218 17
1156250 0
1156302 738
1156310 33
1156434 2
1156737 179
1156759 889
1156915 2
1157009 0
1157026 88
1157037 27
1157060 47
1157085 299
1157214 0
1157226 0
1157271 255
1157326 0
1157333 24
1157364 0
1157437 65
1157443 0
1157492 46
1157738 48
1157747 363
1157779 0
1157807 4
1157815 22
1157859 0
1157896 0
1157985 313
1158004 201
1158048 805
1158055 125
1158057 1605
1158093 240
1158121 0
1158199 0
1158212 0
1158238 480
1158351 1236
1158429 697
1158533 0
1158579 80
1158717 175
1158744 89
1158793 187
1158813 747
1158817 158
1158821 140
1158894 478
1158896 1169
1158919 240
1159024 14
1159201 11
1159376 1
1159516 433
1159705 0
1159901 0
1159929 954
1160135 396
1160147 0
1160177 229
1160344 0
1160349 41
1160445 0
1160458 145
1160462 682
1160474 172
1160515 229
1160534 1437
1160545 179
1160635 136
1160651 84
1160666 0
1160815 563
1160898 915
1160990 1
1161136 52
1161195 1622
1161239 723
1161253 1
1161340 2514
1161355 625
1161404 0
1161488 293
1161537 546
1161639 0
1161669 56
1161675 0
1161703 673
1161857 646
1161873 0
1161972 1
1162012 0
1162018 1623
1162022 834
1162054 385
1162171 160
1162183 440
1162240 26
1162258 245
1162339 1995
1162355 863
1162426 747
1162455 1057
1162477 947
1162496 1546
1162537 366
1162550 1
1162592 0
1162726 142
1162944 764
1163117 544
1163121 147
1163163 295
1163192 344
1163204 0
1163411 163
1163442 0
1163464 0
1163470 0
1163523 0
1163533 0
1163540 75
1163554 399
1163602 1653
1163646 0
1163685 0
1163717 203
1163794 94
1163803 1433
1163825 831
1163835 673
1163902 0
1164085 0
1164133 0
1164258 1175
1164342 839
1164366 1154
1164564 93
1164573 86
1164648 263
1164660 418
1164669 0
1164731 345
1164738 48
1164841 510
1164848 252
1164862 103
1164876 115
1164893 0
1164921 21
1164942 0
1165110 0
1165211 0
1165277 307
1165364 0
1165394 105
1165409 3
1165521 40
1165525 0
1165547 2
1165566 13
1165569 536
1165595 1744
1165647 83
1165657 0
1165677 8
1165692 1848
1165731 174
1165764 553
1165782 58
1165866 830
1165998 101
1166026 50
1166103 2
1166115 1043
1166172 936
1166201 35
1166283 440
1166380 1406
1166436 653
1166507 0
1166526 233
1166658 317
1166716 0
1166917 737
1166922 36
1166985 24
1166995 42
1167050 0
1167068 0
1167072 0
1167079 0
1167097 0
1167140 0
1167198 1
1167239 0
1167316 0
1167428 0
1167483 0
1167542 0
1167612 437
1167645 197
1167685 51
1167716 112
1167737 171
1167936 0
1167944 80
1168035 1264
1168075 827
1168184 0
1168202 0
1168250 1182
1168373 251
1168441 3597
1168608 12
1168683 68
1168705 0
1168836 178
1168926 227
1168934 746
1169038 57
1169288 74
1169291 6
1169301 25
1169320 219
1169330 6
1169350 55
1169358 31
1169440 54
1169567 20
1169609 0
1169681 623
1169753 4
1169766 0
1169865 0
1169903 0
1169905 0
1170005 0
1170194 0
1170266 0
1170302 0
1170312 0
1170459 463
1170569 1
1170668 448
1170709 737
1170738 85
1170779 465
1170808 434
1170849 334
1170905 55
1170924 1405
1170962 374
1171059 952
1171101 342
1171111 539
1171113 2
1171125 34
1171136 1171
1171197 831
1171279 62
1171296 786
1171433 125
1171471 1585
1171611 55
1171662 15
1171689 217
1171765 0
1171772 0
1171896 1
1171983 149
1172065 0
1172073 0
1172083 1
1172088 0
1172104 0
1172111 39
1172321 0
1172327 4
1172359 0
1172365 0
1172369 1
1172384 0
1172422 744
1172461 385
1172603 5
1172729 0
1172846 0
1172848 0
1172854 0
1172858 0
1172886 316
1173173 982
1173232 109
1173352 668
1173414 0
1173581 257
1173637 0
1173674 86
1173697 191
1173710 1578
1173712 408
1173769 161
1173840 0
1174003 0
1174065 0
1174219 0
1174264 3
1174342 36
1174420 79
1174544 106
1174570 0
1174741 285
1174840 16
1174880 400
1174951 420
1174975 0
1175057 0
1175069 0
1175085 0
1175112 571
1175166 0
1175311 49
1175369 373
1175375 0
1175379 255
1175427 0
1175490 1
1175508 1
1175517 283
1175525 1173
1175531 7079
1175537 3341
1175548 0
1175594 2254
1175603 191
1175649 0
1175705 361
1175831 0
1175879 0
1175972 0
1176012 636
1176094 223
1176108 50
1176110 169
1176183 0
1176209 0
1176253 31
1176338 0
1176371 222
1176388 1
1176399 3
1176409 660
1176420 0
1176483 1721
1176535 239
1176553 1
1176610 54
1176753 428
1176828 0
1176838 28
1176848 0
1176921 37
1176983 327
1177062 0
1177090 165
1177141 590
1177193 152
1177279 1249
1177326 0
1177337 0
1177376 0
1177403 0
1177430 0
1177549 72
1177587 311
1177604 1881
1177640 59
1177657 42
1177671 923
1177700 0
1177742 260
1177760 290
1177763 79
1177772 444
1177775 1930
1177869 30
1177905 0
1177994 59
1178015 116
1178106 0
1178121 958
1178132 264
1178135 389
1178201 244
1178222 1
1178273 757
1178279 183
1178324 13
1178390 69
1178442 104
1178512 55
1178713 0
1178754 625
1178768 53
1178849 0
1178868 0
1178870 0
1178877 0
1178935 340
1178951 0
1178969 0
1178972 0
1178993 0
1179006 0
1179017 914
1179040 0
1179048 0
1179053 0
1179065 0
1179074 80
1179092 0
1179099 0
1179107 1
1179121 0
1179137 32
1179155 0
1179159 0
1179169 0
1179203 27
1179209 15
1179222 69
1179344 91
1179404 2023
1179550 164
1179678 319
1179702 566
1179804 475
1179810 892
1179886 2281
1179954 5
1180076 1
1180170 3
1180292 316
1180314 2501
1180355 1
1180425 1007
1180431 1381
1180443 5
1180510 25
1180526 337
1180557 2
1180575 36
1180628 2
1180669 38
1180677 1589
1180687 593
1180789 0
1180800 2359
1180804 550
1180863 0
1180921 91
1180956 571
1180993 761
1181088 725
1181102 1305
1181165 0
1181233 2
1181244 0
1181247 0
1181270 118
1181272 1
1181325 0
1181393 0
1181398 326
1181432 0
1181536 1705
1181540 748
1181872 2510
1181875 1
1182036 1
1182119 1566
1182141 558
1182247 2372
1182274 0
1182289 29
1182384 0
1182485 215
1182570 0
1182616 0
1182700 59
1182877 0
1182901 53
1182986 1
1183088 89
1183234 0
1183453 25
1183501 552
1183616 258
1183760 183
1183840 0
1183879 1375
1183934 1
1184002 1
1184089 0
1184139 43
1184166 333
1184181 185
1184258 0
1184290 908
1184424 324
1184522 5
1184559 1928
1184573 0
1184594 498
1184596 492
1184799 1192
1184850 2
1184891 8
1184905 29
1184995 365
1185081 0
1185199 53
1185447 162
1185879 0
1185904 0
1185917 755
1185944 0
1185987 0
1186121 665
1186250 49
1186374 1
1186443 1365
1186463 3183
1186465 165
1186556 1402
1186559 757
1186696 99
1186738 26
1186852 352
1186869 1
1186905 0
1187037 780
1187048 0
1187109 23
1187112 759
1187197 217
1187307 13
1187334 1247
1187363 0
1187440 639
1187499 0
1187568 2
1187603 63
1187635 258
1187647 287
1187735 324
1187897 12
1187924 1846
1187927 239
1188040 1
1188152 30
1188262 4
1188334 0
1188391 252
1188422 2
1188738 0
1188912 0
1188990 0
1189083 0
1189090 805
1189160 56
1189221 249
1189230 0
1189308 5
1189868 164
1189965 36
1190018 120
1190165 92
1190240 183
1190364 0
1190449 0
1190453 0
1190465 0
1190469 5
1190518 0
1190520 0
1190566 0
1190693 434
1190703 392
1190725 216
1190758 45
1190801 1
1190873 0
1190882 43
1191035 0
1191230 0
1191242 17
1191592 361
1191689 0
1191742 104
1191889 40
1191964 81
1191983 158
1192141 2
1192181 0
1192215 833
1192273 1
1192307 0
1192344 2
1192373 0
1192379 0
1192394 1
1192411 0
1192418 173
1192447 740
1192460 0
1192511 4
1192628 630
1192659 192
1192671 121
1192733 37
1192820 885
1192907 296
1193210 449
1193232 27
1193243 2913
1193249 611
1193344 554
1193405 1182
1193816 0
1193822 315
1193848 651
1193892 53
1193978 925
1194014 2
1194134 1497
1194222 4
1194317 312
1194370 5
1194584 2
1194596 0
1194648 21
1194733 0
1194995 1
1195036 84
1195048 20
1195056 6
1195089 238
1195224 22
1195247 736
1195337 787
1195401 39
1195638 66
1195699 111
1195705 0
1195754 313
1195779 1005
1195818 74
1195872 180
1196129 369
1196164 41
1196171 337
1196178 206
1196213 550
1196216 429
1196249 3
1196255 133
1196301 54
1196317 0
1196333 0
1196384 5
1196396 0
1196467 6
1196495 16
1196624 6
1196674 1
1196727 0
1196765 7
1196901 0
1197042 0
1197054 0
1197071 12
1197098 880
1197102 195
1197113 0
1197173 1
1197303 384
1197306 11
1197330 67
1197371 0
1197515 0
1197526 130
1197563 203
1197572 0
1197584 84
1197616 977
1197628 0
1197680 317
1197707 75
1197727 176
1197799 1
1197849 109
1197864 477
1197909 352
1197972 567
1198104 529
1198235 293
1198284 0
1198300 400
1198468 130
1198537 102
1198664 135
1198671 1
1198866 1157
1198868 4230
1199108 0
1199141 26
1199409 254
1199420 296
1199427 0
1199551 0
1199613 0
1199634 0
1199687 952
1199696 538
1199774 135
1199803 89
1199840 0
1199867 28
1199918 371
1199942 115
1200092 437
1200106 1266
1200117 1
1200210 332
1200212 185
1200254 624
1200306 225
1200393 0
1200419 0
1200460 17
1200490 0
1200508 0
1200560 0
1200568 219
1200578 1
1200607 1
1200612 11
1200664 0
1200747 0
1200786 0
1200796 0
1200800 0
1200876 75
1200898 1706
1200968 4
1201036 0
1201070 0
1201127 0
1201151 0
1201173 0
1201196 0
1201224 0
1201254 0
1201281 0
1201372 0
1201395 1
1201418 160
1201485 1262
1201554 0
1201637 1831
1201658 0
1201734 2280
1201755 0
1201784 0
1201822 1462
1201938 61
1201978 707
1202019 77
1202041 0
1202098 1500
1202101 713
1202130 215
1202158 257
1202188 14090
1202220 0
1202268 10
1202290 0
1202318 536
1202353 0
1202377 2326
1202419 59
1202617 1248
1202656 1731
1202803 123
1202868 130
1202966 516
1203060 0
1203067 18
1203109 0
1203137 1
1203146 0
1203156 44
1203255 117
1203260 113
1203270 0
1203280 0
1203343 0
1203421 0
1203457 0
1203493 0
1203523 0
1203555 0
1203574 0
1203588 0
1203625 0
1203629 0
1203696 0
1203703 0
1203787 0
1203802 16
1203808 0
1203911 0
1203930 0
1203981 0
1204133 0
1204175 12
1204232 151
1204359 466
1204397 19
1204419 1686
1204451 464
1204498 0
1204545 1
1204561 0
1204605 3
1204618 1
1204684 385
1204691 544
1204811 1
1204881 0
1204925 1
1205182 0
1205231 88
1205235 0
1205301 0
1205305 3381
1205314 157
1205331 0
1205368 0
1205431 0
1205512 0
1205515 2
1205538 0
1205650 0
1205789 533
1205831 765
1205875 218
1205917 25
1205926 1
1205937 1719
1205973 68
1206000 0
1206027 0
1206029 0
1206107 0
1206237 0
1206282 0
1206381 0
1206465 590
1206467 253
1206477 2264
1206479 6
1206485 95
1206598 133
1206788 392
1206792 1397
1206803 1687
1206839 1
1206910 192
1206928 0
1206976 0
1207042 246
1207045 333
1207138 0
1207201 51
1207335 23
1207427 65
1207454 0
1207483 362
1207647 1537
1207665 0
1207690 3
1207710 9
1207795 0
1207884 443
1207927 935
1208020 28
1208023 23
1208060 0
1208112 243
1208282 0
1208293 361
1208368 1871
1208398 218
1208423 0
1208446 110
1208473 1
1208493 0
1208629 859
1209073 52
1209111 0
1209313 0
1209577 1294
1209581 1940
1209647 0
1209655 0
1209784 459
1209832 0
1209867 127
1209874 1234
1209895 4850
1209964 409
1209994 803
1210132 1870
1210222 1436
1210264 40
1210357 2458
1210535 827
1210548 0
1210581 457
1210590 485
1210631 151
1210640 145
1210698 98
1210745 0
1210760 156
1210766 0
1210841 1
1211066 1
1211173 48
1211189 117
1211223 65
1211276 0
1211334 0
1211351 251
1211372 134
1211401 15
1211439 27
1211499 0
1211505 800
1211553 367
1211570 153
1211612 255
1211743 1186
1211818 2220
1211980 31
1212128 22
1212170 154
1212385 0
1212446 140
1212597 44
1212600 137
1212605 2270
1212685 14
1212726 10
1212761 87
1212765 155
1212770 220
1213143 16
1213161 0
1213563 0
1213593 0
1213861 187
1213945 5576
1213948 1844
1213965 0
1213991 1
1214055 56
1214092 662
1214117 583
1214238 406
1214243 280
1214265 0
1214280 1
1214358 0
1214367 0
1214376 0
1214382 0
1214390 0
1214399 0
1214401 0
1214424 0
1214435 0
1214465 0
1214475 0
1214477 0
1214479 0
1214481 0
1214490 2
1214492 0
1214500 0
1214519 941
1214563 0
1214587 74
1214668 345
1214696 69
1214945 0
1215013 0
1215024 0
1215054 115
1215066 190
1215141 31
1215187 84
1215209 1308
1215211 932
1215246 0
1215270 0
1215405 944
1215419 2371
1215435 1859
1215556 628
1215616 23
1215659 835
1215665 2257
1215681 228
1215695 667
1215875 452
1215968 0
1216052 2122
1216103 987
1216191 245
1216279 1286
1216301 85
1216346 530
1216414 174
1216463 206
1216652 483
1216663 0
1216727 949
1216889 11
1216915 2189
1216918 99
1217039 35
1217082 0
1217137 22
1217238 0
1217299 452
1217305 1536
1217392 1
1217541 24
1217551 0
1217731 0
1218146 31
1218205 3
1218352 1
1218370 0
1218381 1489
1218508 0
1218532 0
1218562 0
1218760 0
1218785 1230
1219028 1
1219035 1
1219133 0
1219142 0
1219161 635
1219188 0
1219215 1
1219249 486
1219274 0
1219417 0
1219479 0
1219483 0
1219515 0
1219519 0
1219642 0
1219657 0
1219675 0
1219727 0
1219729 0
1219789 1
1219818 0
1220025 0
1220029 0
1220106 0
1220120 0
1220158 0
1220174 0
1220281 0
1220294 5
1220408 0
1220419 217
1220438 1
1220492 0
1220498 0
1220525 339
1220564 1
1220572 1
1220606 0
1220680 0
1220727 0
1220754 0
1220757 0
1220982 0
1220997 0
1221096 1
1221290 0
1221300 0
1221664 0
1221728 1
1221776 2
1221816 0
1221878 0
1221938 0
1221947 7
1221953 0
1222067 0
1222230 0
1222307 0
1222379 0
1222394 0
1222418 0
1222430 0
1222459 1
1222558 9
1222574 0
1222652 0
1222707 0
1222784 35
1222817 0
1222831 0
1222850 0
1222979 1
1223005 0
1223015 710
1223112 934
1223187 85
1223236 2082
1223392 85
1223426 52
1223494 0
1223547 123
1223614 221
1223837 1
1223864 195
1223875 0
1224373 0
1224418 1
1224432 1
1224477 696
1224562 693
1224564 282
1224690 0
1224696 58
1224714 163
1224738 0
1224805 276
1224839 26
1224888 0
1224890 4
1224988 34
1225012 256
1225045 0
1225099 147
1225218 183
1225248 690
1225258 1
1225430 0
1225440 0
1225516 1
1225593 0
1225733 31
1225787 1
1225905 166
1225990 0
1226017 115
1226032 0
1226044 0
1226074 0
1226089 13
1226093 151
1226104 0
1226110 0
1226119 61
1226144 0
1226313 0
1226402 0
1226484 0
1226566 0
1226708 0
1226779 0
1226788 0
1226869 0
1226958 0
1227404 0
1227443 0
1227537 0
1227597 12
1227609 0
1227648 0
1227675 432
1227747 0
1227750 12
1227855 0
1227866 174
1227983 61
1228195 0
1228242 1
1228283 0
1228401 0
1228529 0
1228730 191
1228766 974
1228775 183
1228914 763
1228966 0
1229109 353
1229175 1116
1229220 28
1229257 248
1229382 78
1229503 60
1229515 653
1229567 1
1229591 1
1229681 244
1229726 0
1229734 146
1229851 178
1229944 153
1229997 529
1230034 54
1230126 6
1230161 0
1230377 0
1230421 120
1230457 1534
1230461 352
1230472 55
1230601 29
1230610 2283
1230655 1083
1230661 3960
1230708 0
1230736 37
1230828 5
1230846 0
1230903 102
1230917 0
1230935 0
1230962 344
1230991 469
1231015 265
1231126 0
1231201 28
1231219 54
1231230 15
1231283 236
1231287 354
1231300 1862
1231334 802
1231391 357
1231407 276
1231524 11
1231631 2067
1231661 139
1231663 297
1231715 25
1231786 0
1231824 1790
1231978 266
1232123 0
1232178 0
1232380 0
1232415 361
1232421 0
1232488 834
1232494 241
1232506 0
1232566 153
1232633 0
1232651 0
1232725 1044
1232754 0
1232835 307
1232845 290
1232914 295
1232917 996
1232965 144
1232987 199
1233001 260
1233013 3
1233093 0
1233179 561
1233208 498
1233286 493
1233293 121
1233484 784
1233506 363
1233508 1935
1233574 227
1233650 1757
1233661 2
1233956 205
1233967 2
1234026 594
1234153 36
1234249 7
1234366 563
1234373 20
1234554 49
1234767 382
1234986 0
1235045 0
1235189 1
1235215 1
1235311 526
1235533 0
1235611 0
1235735 0
1235742 0
1235749 952
1236001 205
1236066 0
1236079 67
1236089 114
1236123 1424
1236172 2275
1236225 0
1236259 1
1236290 0
1236359 0
1236382 0
1236409 0
1236493 0
1236599 0
1236646 0
1236842 0
1237003 0
1237030 0
1237045 0
1237112 1
1237210 0
1237219 603
1237294 162
1237319 4
1237333 61
1237408 832
1237420 314
1237429 491
1237438 317
1237459 0
1237504 742
1237513 14
1237589 607
1237617 0
1237667 1
1237774 206
1237849 1
1237909 0
1237935 0
1238012 0
1238014 1
1238024 0
1238037 0
1238071 0
1238163 0
1238203 0
1238240 432
1238348 5
1238445 9
1238470 55
1238515 0
1238533 4
1238735 0
1238852 89
1239206 1
1239281 1
1239303 16
1239326 32
1239397 148
1239450 0
1239577 248
1239632 31
1239781 914
1239911 39
1239989 820
1239991 83
1240012 0
1240072 0
1240082 0
1240095 0
1240118 0
1240122 0
1240128 0
1240130 109
1240145 0
1240154 0
1240173 0
1240181 0
1240191 0
1240215 0
1240221 0
1240230 0
1240273 226
1240298 726
1240300 0
1240356 0
1240393 423
1240524 0
1240571 560
1240598 146
1240732 1087
1240756 63
1240813 1292
1240815 296
1240848 13
1240869 0
1240883 0
1240890 0
1240919 0
1240977 0
1240998 0
1241008 136
1241034 277
1241137 910
1241203 81
1241209 737
1241238 0
1241324 199
1241390 8281
1241414 0
1241475 0
1241571 40
1241593 236
1241602 1737
1241619 0
1241739 754
1241780 0
1241823 190
1241954 1
1242011 0
1242107 880
1242134 1263
1242171 1409
1242214 73
1242389 0
1242463 135
1242652 607
1242681 85
1242689 0
1242691 682
1242799 231
1242862 0
1242910 406
1242926 0
1242966 36
1243102 42
1243358 0
1243382 0
1243478 0
1243548 0
1243618 127
1243659 0
1243757 0
1243797 14
1243904 215
1243956 177
1243989 402
1244034 189
1244037 0
1244253 802
1244278 1
1244364 2
1244538 73
1244547 0
1244566 5
1244592 0
1244689 1290
1244695 0
1244701 80
1244771 0
1244789 0
1244834 452
1244878 0
1244886 0
1244901 0
1245009 0
1245136 1
1245170 1
1245213 0
1245420 1
1245423 0
1245475 1
1245522 0
1245657 1
1245720 0
1245834 2
1245840 1
1245871 1
1245946 0
1246145 6
1246149 1860
1246496 174
1246569 0
1246592 1
1246615 65
1246729 198
1246760 1387
1246953 256
1247023 227
1247087 39
1247091 666
1247116 1
1247282 0
1247289 0
1247361 227
1247394 202
1247498 1
1247646 405
1247655 1
1247733 0
1247811 0
1247850 28
1247901 51
1247989 0
1248121 455
1248163 238
1248214 405
1248242 46
1248277 1
1248396 1
1248569 0
1248645 79
1248662 0
1248758 2
1248842 0
1248854 183
1248886 85
1248888 0
1248919 0
1249034 0
1249061 5
1249107 46
1249126 0
1249183 0
1249211 541
1249239 0
1249294 7
1249331 0
1249350 0
1249399 2
1249421 1
1249502 0
1249536 0
1249564 115
1249598 0
1249620 0
1249694 1
1249918 0
1250038 0
1250126 0
1250281 62
1250295 0
1250373 0
1250599 113
1250685 0
1250775 12
1250801 0
1250836 1
1250871 0
1250902 0
1250915 0
1250947 11
1251009 0
1251214 5
1251236 124
1251322 36
1251395 160
1251421 6
1251425 47
1251487 153
1251515 27
1251612 0
1251618 0
1251667 239
1251707 0
1251761 0
1251825 63
1251852 49
1251855 0
1251903 0
1251910 0
1251948 72
1251977 0
1251987 83
1252025 0
1252039 0
1252115 2
1252156 74
1252160 1
1252276 171
1252312 1
1252338 0
1252379 0
1252419 400
1252485 45
1252501 0
1252541 263
1252553 132
1252577 1
1252601 18
1252637 9
1252924 1
1252983 164
1253034 230
1253037 0
1253039 0
1253099 44
1253150 0
1253252 3
1253262 22
1253321 0
1253363 174
1253539 0
1253633 219
1253638 1
1253669 0
1253696 54
1253876 1
1253994 1
1254032 340
1254047 0
1254094 11
1254125 0
1254133 853
1254311 114
1254339 0
1254398 785
1254409 11
1254460 43
1254497 0
1254504 1
1254514 0
1254522 279
1254577 0
1254617 3
1254629 18
1254696 116
1254745 0
1254871 1
1254891 262
1254972 0
1254994 604
1255060 0
1255068 5
1255087 1058
1255197 2956
1255413 97
1255467 519
1255491 48
1255528 0
1255538 102
1255597 3026
1255677 314
1255728 437
1255815 0
1255953 0
1255957 70
1255987 28
1256023 0
1256026 0
1256291 164
1256300 0
1256507 266
1256657 96
1256694 183
1256741 1
1256810 688
1256853 36
1256981 0
1257071 417
1257081 1773
1257146 72
1257149 112
1257199 235
1257272 13
1257297 2
1257311 264
1257317 290
1257463 0
1257484 49
1257556 834
1257592 461
1257614 66
1257679 0
1257775 232
1257833 0
1257955 449
1257999 1
1258001 328
1258218 0
1258409 0
1258508 339
1258522 172
1258525 180
1258542 0
1258639 299
1258669 106
1258678 0
1258715 168
1258719 459
1258762 343
1258939 0
1258949 95
1258981 373
1259053 149
1259068 54
1259257 1
1259398 0
1259463 0
1259479 0
1259612 0
1259713 0
1259761 0
1259794 0
1259819 0
1259851 0
1259916 0
1259959 0
1260028 0
1260165 0
1260346 0
1260389 0
1260504 0
1260582 0
1260607 0
1260619 0
1260658 0
1260772 0
1260891 0
1260963 0
1260970 0
1260976 0
1261045 0
1261109 0
1261126 0
1261129 0
1261197 1
1261235 0
1261249 0
1261316 2
1261332 0
1261540 121
1261581 0
1261609 18
1261723 150
1261828 0
1261862 41
1261931 67
1262016 0
1262060 163
1262111 1281
1262137 175
1262156 168
1262273 1044
1262301 0
1262430 95
1262556 1140
1262673 64
1262697 0
1262727 191
1262762 656
1263087 0
1263288 4
1263306 531
1263357 0
1263408 0
1263451 312
1263468 0
1263481 301
1263488 478
1263540 0
1263668 213
1263710 1
1263763 263
1263839 1081
1263877 0
1263901 37
1263914 0
1264015 2
1264201 822
1264337 149
1264380 2
1264454 332
1264462 149
1264491 0
1264498 0
1264567 131
1264591 0
1264614 424
1264795 197
1264831 119
1264945 692
1264998 116
1265314 45
1265357 274
1265476 0
1265497 0
1265561 72
1265589 178
1265596 197
1265629 4218
1265709 0
1265722 0
1265920 567
1265980 133
1265998 1
1266128 309
1266135 0
1266268 142
1266309 0
1266478 451
1266488 2538
1266492 881
1266624 796
1266648 1221
1266689 0
1266758 0
1266788 1025
1266836 62
1266853 143
1266867 1008
1266919 0
1266978 4260
1266981 72
1266991 287
1266998 399
1267032 309
1267041 525
1267085 237
1267109 601
1267124 165
1267191 0
1267249 0
1267263 0
1267318 1648
1267359 123
1267494 0
1267610 0
1267668 0
1267804 4
1267867 0
1267931 0
1267971 0
1267992 345
1268019 239
1268081 100
1268438 17
1268440 635
1268542 271
1268575 6
1268607 0
1268620 1686
1268641 0
1268683 221
1268698 0
1268716 11
1268784 1221
1268821 336
1268916 45
1268983 0
1269021 1042
1269036 44
1269049 0
1269088 63
1269099 920
1269135 0
1269220 54
1269316 0
1269387 193
1269454 2446
1269569 1931
1269647 212
1269697 0
1269948 160
1269964 9
1269970 557
1270017 739
1270055 938
1270193 15
1270217 34
1270226 509
1270311 0
1270383 5
1270421 0
1270449 1383
1270576 0
1270728 418
1270731 210
1270740 2708
1270761 0
1270794 1984
1270822 0
1271019 2125
1271142 68
1271155 359
1271175 3
1271229 4
1271355 244
1271427 63
1271487 2092
1271572 857
1271621 0
1271643 398
1271816 51
1271826 2841
1271857 39
1271906 0
1271966 266
1272093 5
1272112 258
1272179 76
1272192 32
1272200 180
1272235 304
1272245 115
1272318 1303
1272322 1046
1272347 742
1272352 629
1272361 742
1272638 5
1272723 906
1272921 74
1273054 1
1273081 24
1273094 96
1273136 8
1273160 0
1273167 0
1273191 0
1273325 156
1273346 0
1273360 283
1273419 1817
1273431 584
1273517 6
1273561 55
1273675 4
1273716 211
1273769 1781
1273800 1023
1273809 0
1273833 906
1273939 0
1274061 473
1274067 78
1274084 1079
1274088 409
1274143 1063
1274151 0
1274248 283
1274259 116
1274294 544
1274327 221
1274529 82
1274824 390
1274994 1361
1275077 67
1275080 370
1275174 0
1275297 35
1275300 90
1275323 0
1275427 0
1275507 0
1275548 1798
1275552 3382
1275554 5443
1275558 982
1275561 9
1275572 58
1275576 783
1275657 51
1275680 1241
1275685 1023
1275848 1959
1275926 162
1275964 232
1275966 391
1275981 418
1276004 1798
1276018 43
1276029 144
1276127 137
1276185 237
1276352 0
1276360 1
1276396 0
1276497 206
1276522 192
1276544 67
1276592 283
1276621 0
1276637 1349
1276653 0
1276676 1301
1276704 3
1276741 0
1276774 159
1276798 0
1277037 1824
1277064 13
1277220 0
1277271 251
1277419 11
1277618 44
1277676 14
1277709 40
1277768 0
1277826 0
1277841 381
1277844 17
1277866 0
1277870 326
1277982 579
1277997 4
1278027 0
1278114 193
1278180 0
1278281 0
1278449 44
1278470 24
1278498 216
1278515 428
1278529 0
1278543 97
1278550 32
1278653 1
1278660 20
1278722 0
1278731 914
1278743 106
1278818 246
1278897 335
1278905 1
1279054 1
1279070 0
1279171 748
1279262 30
1279445 165
1279456 1082
1279460 2853
1279517 784
1279567 825
1279628 550
1279641 337
1279645 173
1279652 48
1279674 139
1279819 9
1279835 8
1279943 830
1279994 113
1280058 100
1280071 1
1280090 1104
1280156 300
1280160 28
1280215 482
1280232 0
1280322 12
1280346 1756
1280350 985
1280358 306
1280416 108
1280478 2
1280614 190
1280649 0
1280669 0
1280715 0
1280735 0
1280834 17
1280857 27
1280898 701
1280954 22
1280964 182
1281035 457
1281047 0
1281075 809
1281084 17
1281111 221
1281136 147
1281147 1890
1281168 311
1281185 75
1281373 0
1281417 708
1281466 15
1281503 3054
1281540 190
1281568 679
1281574 47
1281663 561
1281747 429
1281786 0
1281844 68
1281846 19
1281863 0
1281870 190
1281891 5
1282018 371
1282029 0
1282140 1838
1282216 0
1282294 516
1282455 1
1282483 32
1282494 57
1282527 17
1282529 431
1282594 229
1282662 76
1282670 0
1282726 0
1282786 1754
1282790 1
1282803 0
1283001 1438
1283017 66
1283031 298
1283057 160
1283167 0
1283321 1
1283438 0
1283575 0
1283646 0
1283652 0
1283965 1
1284001 0
1284218 0
1284293 0
1284339 0
1284353 1
1284425 0
1284509 0
1284551 0
1284611 2
1284787 0
1284796 0
1284800 0
1284876 0
1284901 91
1284942 0
1284953 41
1284959 3
1285036 163
1285050 63
1285131 0
1285169 0
1285211 0
1285253 16
1285259 0
1285265 0
1285304 0
1285331 13
1285380 0
1285400 0
1285470 1
1285520 0
1285568 0
1285587 0
1285639 0
1285649 0
1285725 0
1285751 0
1285754 9
1285894 0
1285902 0
1285956 1
1286022 0
1286177 36
1286201 0
1286252 471
1286285 370
1286307 0
1286340 36
1286347 0
1286358 0
1286374 0
1286391 0
1286413 108
1286443 0
1286454 0
1286463 106
1286487 309
1286557 142
1286568 722
1286579 151
1286581 854
1286705 0
1286813 2
1286847 37
1286941 0
1287018 364
1287063 230
1287084 75
1287105 5
1287112 36
1287177 352
1287257 0
1287336 721
1287428 744
1287463 567
1287544 746
1287589 0
1287619 106
1287661 450
1287667 930
1287688 0
1287694 334
1287721 49
1287802 80
1287898 678
1288009 64
1288018 268
1288102 1036
1288174 0
1288185 0
1288210 120
1288260 0
1288266 0
1288312 1009
1288320 2
1288345 620
1288357 1
1288491 560
1288497 252
1288592 323
1288644 1
1288762 72
1288807 0
1288984 559
1289053 1030
1289152 64
1289158 263
1289182 27
1289191 0
1289296 34
1289368 55
1289412 128
1289424 192
1289500 0
1289537 28
1289621 45
1289692 1
1289715 0
1289721 1
1289731 32
1289902 111
1289995 0
1290007 19
1290067 41
1290069 3557
1290165 0
1290252 1
1290307 109
1290315 0
1290385 3
1290417 134
1290444 140
1290454 82
1290502 63
1290586 131
1290625 0
1290638 304
1290640 508
1290728 1
1290754 1029
1290808 27
1290876 0
1290893 7
1290925 0
1290952 62
1290969 0
1291021 0
1291124 77
1291176 248
1291218 0
1291230 259
1291313 128
1291352 0
1291362 128
1291365 203
1291380 1946
1291386 815
1291540 406
1291602 0
1291671 51
1291752 2132
1291764 245
1291809 7
1291872 3
1291890 2434
1291944 261
1292058 39
1292076 37
1292095 0
1292106 253
1292130 44
1292241 3
1292319 33
1292397 143
1292406 450
1292430 0
1292442 0
1292460 0
1292498 0
1292538 642
1292570 0
1292621 47
1292817 30
1292828 0
1292910 510
1292922 1
1292966 0
1292983 0
1293005 487
1293014 1355
1293074 7
1293103 322
1293119 39
1293242 252
1293248 1964
1293318 128
1293364 191
1293451 70
1293493 0
1293499 221
1293538 246
1293670 686
1293726 0
1293742 59
1293777 26
1293802 1611
1293873 1246
1293883 40
1293926 199
1293964 729
1293967 98
1294017 0
1294054 297
1294069 416
1294078 20
1294144 432
1294382 157
1294394 2188
1294518 16
1294622 497
1294693 234
1294897 29
1295043 0
1295127 0
1295303 775
1295379 50
1295461 314
1295644 172
1295693 0
1295782 151
1295939 374
1296052 0
1296082 0
1296124 13
1296138 0
1296145 295
1296217 0
1296271 0
1296307 1
1296527 0
1296590 1
1296641 0
1296679 0
1296694 0
1296710 0
1296768 2
1296884 0
1296960 0
1296964 0
1297155 0
1297235 0
1297425 0
1297533 0
1297550 0
1297578 0
1297640 2
1297720 0
1297797 0
1297921 0
1298057 0
1298088 104
1298131 0
1298170 0
1298342 344
1298462 0
1298478 68
1298526 164
1298586 0
1298622 76
1298658 0
1298700 28
1298703 130
1298765 0
1298788 330
1298922 391
1298973 356
1299022 0
1299122 582
1299133 246
1299164 0
1299266 181
1299353 1479
1299386 74
1299395 1516
1299524 649
1299692 298
1299733 194
1299736 447
1299753 29
1299823 37
1299849 0
1299865 116
1299940 726
1300197 2368
1300214 0
1300219 0
1300230 0
1300253 0
1300292 0
1300385 0
1300502 0
1300559 1
1300709 1
1300727 1
1300765 1
1300801 2
1300844 18
1300955 0
1300969 0
1301120 3
1301213 282
1301268 4
1301324 736
1301457 232
1301459 333
1301584 224
1301593 13
1301658 66
1301745 149
1301756 0
1301815 0
1301874 0
1301881 0
1301963 816
1301966 458
1301992 418
1302002 101
1302044 82
1302071 326
1302240 0
1302333 6
1302419 106
1302497 0
1302606 664
1302621 0
1302686 1284
1302757 0
1302784 99
1302842 404
1302854 1
1302903 124
1302922 0
1302924 0
1302944 40
1302980 0
1303016 0
1303067 0
1303186 0
1303203 0
1303220 0
1303240 0
1303271 0
1303294 0
1303296 0
1303361 0
1303429 0
1303447 0
1303621 0
1303695 0
1303730 0
1303746 0
1303751 1
1303788 0
1303870 0
1304086 0
1304122 0
1304126 0
1304307 0
1304470 0
1304580 2
1304605 2
1304659 0
1304726 1
1304742 0
1304756 0
1304770 0
1304916 0
1304928 0
1305058 0
1305099 1
1305114 0
1305126 1
1305184 0
1305236 0
1305474 0
1305481 902
1305499 0
1305561 3
1305623 691
1305670 179
1305673 266
1305715 84
1305799 1372
1305867 810
1305870 573
1305880 44
1305896 25
1305966 2
1306003 112
1306023 1074
1306037 135
1306085 1
1306121 0
1306144 78
1306183 0
1306203 736
1306205 29
1306294 3
1306358 1248
1306415 935
1306440 30
1306550 252
1306554 1568
1306770 121
1306775 243
1306851 0
1306929 136
1306996 0
1307297 1013
1307377 950
1307443 244
1307559 138
1307580 3
1307721 18
1307754 1
1307825 0
1307892 148
1307898 926
1308042 32
1308093 161
1308112 348
1308154 13
1308178 15
1308213 0
1308250 127
1308311 1502
1308369 0
1308377 101
1308426 0
1308428 214
1308449 0
1308477 0
1308587 1768
1308589 250
1308661 72
1308671 3247
1308701 0
1308737 1
1308784 84
1308803 78
1308823 226
1308831 1448
1308839 118
1308850 1202
1308882 220
1308895 14
1308898 0
1308904 0
1308970 560
1308976 13
1309011 0
1309083 0
1309104 0
1309106 0
1309166 0
1309173 0
1309206 0
1309529 0
1309557 3
1309592 0
1309633 0
1309718 3
1309727 11
1309814 0
1309925 29
1309965 51
1310019 0
1310045 0
1310091 9
1310094 98
1310136 0
1310146 19
1310198 5
1310258 0
1310276 16
1310280 84
1310363 59
1310450 12
1310524 0
1310693 0
1310775 185
1310801 430
1310897 783
1310934 1048
1311279 463
1311361 0
1311381 0
1311447 0
1311450 84
1311480 413
1311514 45
1311628 446
1311665 122
1311668 15
1311714 293
1311721 0
1311739 837
1311781 718
1311887 676
1312136 0
1312157 0
1312179 14
1312193 0
1312277 2721
1312282 0
1312343 0
1312362 0
1312590 1131
1312605 0
1312627 0
1312727 0
1312792 246
1312796 958
1312838 15
1312974 443
1313056 9
1313184 52
1313244 119
1313246 0
1313312 0
1313457 61
1313462 101
1313477 0
1313489 0
1313523 32
1313557 5
1313586 0
1313627 0
1313638 0
1313641 42
1313646 0
1313674 38
1313708 58
1313723 1076
1313757 0
1313822 188
1313878 1621
1313881 315
1313915 0
1314042 0
1314101 7
1314121 171
1314163 28
1314183 538
1314211 27
1314350 0
1314399 0
1314482 0
1314564 0
1314601 10
1314697 178
1314718 467
1314915 0
1314967 60
1314981 0
1315016 0
1315089 0
1315106 1
1315170 120
1315189 174
1315300 1
1315394 0
1315446 180
1315503 37
1315567 179
1315574 3
1315704 7
1315841 127
1315892 0
1315914 423
1315993 1
1315996 0
1316047 1
1316068 0
1316093 0
1316116 0
1316158 22
1316305 0
1316522 0
1316554 39
1316696 207
1316791 0
1316859 2
1316867 0
1316871 0
1316878 0
1316900 0
1316989 6
1317096 39
1317109 877
1317133 55
1317215 1025
1317236 0
1317441 67
1317559 1621
1317579 335
1317797 944
1317847 0
1317875 183
1317910 94
1317924 147
1318072 0
1318090 0
1318280 0
1318306 550
1318486 265
1318540 6
1318556 378
1318648 272
1318699 143
1318768 168
1318816 246
1318899 8
1318963 445
1319115 56
1319238 259
1319265 1
1319291 115
1319398 170
1319463 360
1319505 0
1319581 0
1319593 0
1319602 0
1319619 0
1319649 0
1319768 0
1319830 437
1319889 0
1319891 1070
1320060 69
1320173 366
1320175 395
1320190 0
1320200 40
1320230 376
1320277 1
1320293 237
1320325 187
1320329 0
1320347 192
1320366 60
1320376 0
1320408 0
1320605 54
1320642 144
1320659 1920
1320751 28
1320754 193
1320760 0
1320817 29
1320906 0
1320909 301
1320946 0
1320956 296
1320959 0
1320966 0
1321029 0
1321125 6
1321130 37
1321161 0
1321227 1
1321245 1
1321252 0
1321260 95
1321268 630
1321283 0
1321289 9
1321304 282
1321385 0
1321488 164
1321551 1
1321684 2565
1321692 1197
1321742 0
1321777 33
1321810 72
1321837 3266
1321840 5161
1321891 2351
1321904 0
1321913 304
1322064 3958
1322084 0
1322098 0
1322184 0
1322190 0
1322246 3559
1322259 0
1322270 0
1322279 803
1322571 0
1322591 1640
1322595 0
1322657 1227
1322705 0
1322743 28
1322753 1429
1322909 2972
1323089 7594
1323160 327
1323189 0
1323202 0
1323250 0
1323277 1121
1323438 177
1323517 1551
1323742 2513
1323752 1049
1323844 0
1323867 0
1323881 0
1323911 475
1323914 1378
1323925 1022
1323993 0
1324007 2369
1324034 2815
1324113 819
1324148 3
1324260 4
1324347 325
1324494 1150
1324526 0
1324533 0
1324559 212
1324665 489
1324734 942
1324779 92
1324792 21
1324835 1185
1324907 188
1324950 1295
1324977 441
1324984 66
1325005 3525
1325007 1
1325035 0
1325192 0
1325236 0
1325349 0
1325382 0
1325406 1229
1325412 9
1325451 7
1325520 0
1325542 2400
1325647 0
1325659 0
1325684 466
1325694 28
1325699 238
1325724 0
1325772 67
1325810 11
1325818 51
1325917 84
1326010 104
1326098 0
1326113 125
1326115 471
1326135 0
1326210 233
1326275 0
1326389 137
1326464 1
1326506 134
1326530 0
1326541 73
1326563 0
1326588 0
1326661 483
1326751 997
1326789 0
1326806 0
1326857 4
1326882 586
1326920 340
1327007 72
1327016 199
1327099 18
1327249 0
1327273 55
1327289 445
1327430 0
1327439 721
1327519 223
1327524 110
1327546 0
1327577 1
1327592 0
1327651 0
1327690 514
1327785 0
1327792 0
1327861 7
1327911 179
1328040 0
1328112 0
1328118 1647
1328206 0
1328303 0
1328385 1240
1328430 66
1328439 0
1328456 22
1328628 0
1328718 1086
1328803 2507
1328956 5
1328991 0
1329318 0
1329321 2
1329441 44
1329792 0
1329915 0
1329939 0
1330053 211
1330193 7
1330207 37
1330223 0
1330229 1
1330239 0
1330244 366
1330248 0
1330353 0
1330391 1
1330455 0
1330482 0
1330584 1
1330602 98
1330665 461
1330695 0
1330710 1
1330749 0
1330836 59
1330998 121
1331170 1
1331176 0
1331201 0
1331216 0
1331270 1
1331308 0
1331499 0
1331552 822
1331627 72
1331651 1
1331681 1176
1331700 1
1331720 0
1331763 0
1331791 202
1331810 500
1331822 0
1331866 0
1331882 1136
1331906 30
1331912 70
1332059 753
1332111 316
1332140 108
1332163 13
1332168 677
1332500 11
1332801 0
1332912 447
1332939 2
1332962 1
1332966 0
1332970 443
1332979 8
1333052 0
1333087 0
1333093 0
1333170 0
1333296 0
1333314 0
1333604 658
1333637 420
1333639 75
1333883 804
1333923 224
1333942 4
1334093 62
1334110 802
1334165 260
1334264 3918
1334356 514
1334486 132
1334572 0
1334721 564
1334906 502
1334918 215
1334921 853
1334943 433
1334987 548
1335000 1388
1335020 174
1335084 2
1335093 144
1335158 79
1335167 1287
1335213 0
1335254 0
1335416 156
1335497 3
1335593 0
1335709 120
1335781 1
1335838 1
1335880 19
1336020 0
1336160 3
1336199 88
1336331 0
1336402 0
1336421 0
1336436 2
1336557 8
1336616 0
1336644 0
1336802 1
1336853 0
1336943 1
1337034 27
1337054 103
1337058 0
1337092 1
1337146 0
1337151 51
1337218 16
1337228 0
1337235 83
1337249 12
1337265 0
1337287 1
1337317 134
1337371 5
1337409 38
1337488 89
1337523 387
1337580 207
1337617 0
1337867 136
1337913 0
1337933 0
1337967 253
1338063 0
1338115 607
1338203 409
1338217 6
1338326 0
1338524 150
1338551 389
1338562 388
1338691 350
1338694 133
1338703 1
1338788 124
1338807 56
1338922 140
1338946 1011
1338962 0
1339021 76
1339071 445
1339083 491
1339186 3503
1339261 161
1339300 718
1339337 49
1339347 2630
1339368 61
1339397 830
1339524 431
1339565 853
1339640 1
1339652 97
1339713 0
1339769 1
1339811 0
1340492 311
1340522 0
1340547 684
1340590 76
1340619 97
1340625 459
1340628 723
1340673 2474
1340819 1
1340911 5
1340953 268
1340976 108
1340982 295
1341018 50
1341167 0
1341182 0
1341198 177
1341318 107
1341359 81
1341458 2
1341568 418
1341715 0
1341725 0
1341761 2
1341833 0
1342022 0
1342122 0
1342124 0
1342162 0
1342261 0
1342274 15
1342346 109
1342418 0
1342460 0
1342587 6
1342669 0
1342677 0
1342697 520
1342707 244
1342726 593
1342861 10
1342877 144
1342885 137
1342990 1
1343001 203
1343005 446
1343108 0
1343140 420
1343341 348
1343368 0
1343408 31
1343440 261
1343489 18
1343528 1
1343530 2309
1343627 0
1343651 679
1343695 83
1343710 9
1343722 2
1343743 169
1343852 207
1343876 3
1343953 1154
1344012 684
1344015 403
1344019 20
1344025 0
1344077 0
1344112 693
1344167 826
1344175 260
1344217 350
1344388 0
1344607 1
1344686 0
1344690 0
1344709 0
1344742 0
1344798 1
1344913 0
1344922 0
1344962 0
1345130 1
1345172 1270
1345205 295
1345248 1106
1345253 0
1345424 0
1345499 1
1345583 0
1345609 3
1345623 0
1345660 0
1345693 0
1345705 0
1345869 0
1345905 0
1345933 0
1345989 0
1346166 0
1346206 0
1346220 0
1346310 0
1346322 0
1346467 78
1346474 0
1346548 89
1346561 29
1346752 0
1346811 140
1346888 753
1346892 451
1346937 1
1347116 0
1347356 120
1347456 60
1347493 113
1347592 6
1347632 202
1347719 498
1347741 86
1347772 914
1347894 0
1347936 2171
1348038 925
1348193 27
1348195 323
1348266 388
1348351 1191
1348635 3
1348671 165
1348684 1
1348706 289
1348718 1486
1348739 921
1348764 14
1348798 395
1348950 0
1348984 211
1349021 1368
1349074 5
1349106 0
1349114 6
1349140 228
1349202 648
1349236 81
1349243 2
1349329 152
1349341 12
1349344 15
1349509 26
1349554 3
1349565 2
1349584 12
1349646 77
1349697 7
1349716 10
1349771 31
1349834 0
1349941 37
1350064 564
1350082 75
1350098 0
1350150 83
1350214 1
1350235 106
1350297 6
1350367 82
1350396 110
1350431 0
1350460 93
1350515 0
1350543 0
1350577 0
1350799 34
1350901 8
1350919 0
1350944 0
1351009 62
1351036 557
1351040 240
1351063 831
1351072 256
1351075 367
1351084 0
1351123 1
1351148 0
1351171 77
1351182 104
1351240 0
1351267 0
1351356 0
1351533 0
1351734 1804
1351739 1347
1351745 0
1351772 0
1351885 27
1351910 595
1352215 0
1352472 1
1352636 0
1352727 1
1352757 0
1352780 0
1352828 0
1352853 0
1352920 0
1352931 0
1353043 0
1353050 0
1353072 0
1353078 0
1353139 140
1353175 1714
1353230 531
1353352 1439
1353410 508
1353505 694
1353588 79
1353597 1003
1353627 8
1353694 2404
1353762 1264
1353770 0
1353787 0
1353883 688
1353974 4011
1354029 790
1354067 6611
1354176 2
1354186 47
1354217 957
1354350 0
1354379 0
1354461 592
1354464 3464
1354468 6150
1354499 0
1354517 242
1354544 20679
1354566 3456
1354592 134
1354655 16
1354679 1194
1354780 96
1354785 230
1354799 20
1354837 0
1354846 429
1354860 5
1354936 233
1354972 3040
1354978 692
1355008 699
1355106 0
1355126 0
1355189 0
1355278 732
1355285 1
1355363 2
1355368 82
1355399 181
1355494 0
1355513 1
1355575 1102
1355579 1479
1355602 37
1355618 36
1355633 112
1355661 608
1355673 7
1355780 1
1355824 774
1355864 788
1355870 81
1355896 0
1355947 0
1355966 0
1355992 0
1356019 289
1356045 394
1356085 508
1356130 11
1356132 224
1356154 3
1356175 139
1356193 150
1356197 983
1356223 89
1356228 1
1356293 0
1356330 84
1356354 0
1356436 361
1356459 1195
1356546 283
1356559 231
1356573 0
1356610 277
1356643 79
1356654 2454
1356691 1453
1356816 122
1357048 3
1357058 0
1357144 124
1357393 211
1357422 1022
1357457 2
1357468 4
1357512 113
1357644 3
1357662 0
1357676 1
1357760 0
1357777 1
1357796 0
1357844 0
1357912 561
1358105 211
1358339 171
1358507 43
1358538 39
1358540 1483
1358571 1
1358619 0
1358662 0
1358723 114
1358813 3
1358882 1
1358889 2
1358900 3029
1358969 442
1359009 0
1359146 0
1359203 0
1359231 0
1359249 0
1359288 0
1359310 0
1359383 27
1359451 0
1359456 593
1359462 358
1359473 63
1359482 475
1359497 0
1359515 0
1359524 0
1359547 0
1359617 21
1359637 41
1359668 51
1359692 0
1359712 374
1359749 591
1359799 574
1359848 78
1359995 760
1360055 225
1360081 0
1360108 2035
1360120 116
1360126 184
1360156 0
1360215 81
1360336 185
1360422 1
1360507 1
1360659 379
1360784 80
1360837 0
1360983 0
1360990 0
1361003 894
1361059 8
1361268 241
1361377 23
1361530 2
1361542 0
1361570 408
1361611 0
1361635 555
1361704 55
1361792 18
1361847 0
1362077 141
1362154 1237
1362327 185
1362477 351
1362566 0
1362772 719
1362805 256
1362841 0
1362849 0
1362892 210
1362968 0
1362978 1
1362994 43
1363072 35
1363090 95
1363370 1
1363373 2
1363379 15
1363504 0
1363577 1
1363711 266
1363746 1206
1363756 2492
1363814 6
1363863 1524
1363880 5
1363952 0
1364025 16
1364088 861
1364188 18
1364268 0
1364318 1
1364338 1
1364344 1217
1364353 0
1364376 328
1364378 1879
1364387 229
1364395 1
1364405 0
1364445 0
1364491 30
1364520 0
1364624 0
1364698 0
1364710 0
1364763 0
1364791 0
1364819 2
1364888 0
1364899 0
1364941 0
1365043 0
1365086 0
1365090 0
1365098 0
1365127 0
1365189 802
1365221 0
1365260 0
1365297 63
1365308 48
1365322 0
1365648 1
1365688 2041
1365806 0
1365880 1
1365883 1903
1365919 80
1366109 0
1366323 0
1366406 0
1366432 0
1366488 0
1366664 0
1366860 0
1366912 1
1366941 0
1367029 0
1367046 0
1367089 0
1367104 0
1367220 0
1367259 0
1367323 0
1367377 0
1367397 0
1367452 0
1367459 0
1367589 0
1367614 0
1367677 1
1367716 0
1367807 0
1367856 206
1367892 6
1368192 741
1368238 166
1368285 1260
1368459 0
1368474 35
1368588 492
1368726 43
1368737 142
1368929 90
1369054 796
1369432 74
1369487 3520
1369528 3254
1369577 98
1369615 172
1369654 45
1369736 1
1369793 512
1370056 705
1370064 0
1370096 108
1370128 0
1370206 211
1370409 464
1370455 777
1370529 271
1370559 39
1370566 0
1370694 270
1370859 0
1370871 1649
1371020 1724
1371039 495
1371071 1915
1371151 1795
1371173 185
1371225 296
1371231 173
1371423 0
1371471 468
1371507 1373
1371532 303
1371543 193
1371619 0
1371700 121
1371703 452
1371778 56
1371854 0
1371903 0
1372264 0
1372350 0
1372409 0
1372442 0
1372457 0
1372547 0
1372564 0
1372616 0
1372634 1
1372771 0
1372863 0
1372884 0
1372935 16
1372949 0
1373049 302
1373072 0
1373377 0
1373397 445
1373410 46
1373428 1069
1373483 415
1373491 1
1373566 291
1373617 324
1373692 202
1373836 0
1373910 0
1373915 179
1373919 57
1373982 190
1374017 810
1374051 1
1374084 297
1374129 313
1374232 2571
1374242 364
1374267 264
1374277 622
1374281 196
1374319 0
1374443 55
1374503 1535
1374611 0
1374656 345
1374709 115
1374734 0
1374833 719
1374914 1349
1374918 1098
1374939 1087
1375021 524
1375033 22
1375156 147
1375763 0
1375842 0
1375992 0
1375998 543
1376146 889
1376180 0
1376225 10
1376231 101
1376238 0
1376261 229
1376312 0
1376462 0
1376470 243
1376474 87
1376489 0
1376492 87
1376513 155
1376534 35
1376539 2334
1376549 0
1376579 0
1376594 0
1376621 0
1376633 0
1376645 611
1376657 0
1376672 0
1376838 102
1376896 458
1376910 174
1376981 221
1377093 1326
1377102 1290
1377129 2259
1377133 229
1377323 0
1377375 0
1377435 0
1377442 21
1377546 0
1377567 353
1377610 1
1377635 503
1377756 0
1377781 0
1377907 0
1377953 0
1377973 1
1377976 0
1377992 0
1378008 0
1378012 0
1378078 49
1378092 0
1378116 3
1378198 0
1378219 1376
1378233 0
1378255 525
1378407 323
1378414 238
1378493 469
1378529 0
1378539 68
1378664 2101
1378709 62
1378736 12
1378753 1
1378802 178
1378971 0
1379053 53
1379065 0
1379079 73
1379140 617
1379164 0
1379237 0
1379252 109
1379308 28
1379335 177
1379337 615
1379344 12
1379347 173
1379371 34
1379392 0
1379472 717
1379522 0
1379656 2789
1379707 1873
1379876 271
1379909 32
1380011 2520
1380119 0
1380159 1
1380275 2
1380305 235
1380405 0
1380496 0
1380511 13
1380598 871
1380624 37
1380677 1
1380720 106
1380790 0
1380827 27
1380848 66
1380886 0
1380936 61
1380945 0
1380953 57
1381238 109
1381251 282
1381300 539
1381308 847
1381350 1698
1381385 0
1381522 503
1381541 4
1381569 443
1381624 98
1381638 193
1381644 10
1381652 0
1381702 12
1381720 3
1381765 15
1381799 0
1381863 0
1381884 671
1381943 4189
1381973 55
1381989 786
1382018 0
1382066 422
1382100 404
1382116 0
1382195 247
1382249 0
1382314 0
1382363 49
1382404 1301
1382424 0
1382456 0
1382471 602
1382498 312
1382541 0
1382554 0
1382647 36
1382669 990
1382708 7
1382758 1
1382785 5
1382888 396
1382894 544
1382924 262
1383088 30
1383100 0
1383112 168
1383125 666
1383171 1
1383196 0
1383221 0
1383242 0
1383267 0
1383789 0
1384032 0
1384277 8
1384419 0
1384565 70
1384642 0
1384655 50
1384677 0
1384739 138
1384776 15
1384848 240
1384874 0
1384886 150
1384964 2
1385024 0
1385036 0
1385385 322
1385507 237
1385558 0
1385592 184
1385732 0
1385832 655
1385915 13
1386027 2
1386118 31
1386120 473
1386239 1643
1386268 114
1386418 567
1386493 381
1386537 249
1386593 372
1386670 603
1386797 274
1386836 4
1387007 529
1387028 3
1387101 1
1387170 1073
1387172 670
1387206 278
1387220 145
1387553 186
1387813 105
1387850 0
1387885 162
1387986 95
1388040 26
1388133 20
1388165 642
1388334 0
1388343 16
1388366 577
1388411 83
1388416 884
1388437 1195
1388479 46
1388633 796
1388663 0
1388670 0
1388679 0
1388686 359
1388713 382
1388776 16
1388788 0
1388849 3297
1388861 518
1388913 0
1388959 245
1388988 153
1389080 7
1389131 0
1389158 12
1389198 97
1389244 0
1389256 12
1389260 1
1389266 0
1389272 0
1389281 116
1389298 0
1389489 0
1389568 0
1389679 0
1389682 1
1389745 0
1389885 0
1389898 0
1390014 0
1390156 0
1390162 0
1390183 0
1390204 0
1390426 0
1390654 0
1390720 0
1390759 0
1390765 0
1390816 0
1390960 0
1390978 0
1391044 0
1391290 0
1391314 0
1391386 0
1391548 0
1391559 0
1391605 1
1391687 0
1391695 0
1391719 1
1391761 0
1391888 1
1391917 0
1391998 0
1392112 1
1392193 0
1392342 0
1392355 0
1392511 0
1392559 0
1392642 0
1392741 0
1392887 0
1392934 0
1392997 0
1393041 0
1393080 0
1393143 3
1393150 0
1393195 0
1393218 49
1393277 772
1393334 1
1393399 1020
1393428 1
1393514 213
1393587 209
1393686 0
1393704 0
1393758 1759
1393810 877
1393833 0
1394014 158
1394049 0
1394079 292
1394105 0
1394155 0
1394178 331
1394184 12
1394192 0
1394215 1046
1394291 577
1394324 38
1394335 22
1394365 189
1394377 160
1394437 248
1394456 0
1394550 0
1394573 575
1394752 250
1394768 119
1394846 268
1394904 0
1394913 302
1394929 770
1395014 0
1395064 79
1395191 2
1395239 252
1395296 0
1395353 2
1395492 2
1395516 484
1395602 26
1395703 109
1395712 258
1395888 0
1395914 2
1395916 0
1395927 935
1396070 1
1396076 421
1396143 159
1396297 1593
1396314 0
1396371 370
1396416 0
1396427 700
1396434 75
1396469 55
1396523 262
1396591 5
1396728 234
1396870 411
1396920 212
1396959 326
1396993 1
1397072 123
1397200 0
1397337 2
1397386 0
1397428 3
1397502 294
1397556 0
1397642 533
1397671 0
1397775 0
1397784 1
1397850 0
1397859 1312
1397919 0
1397978 0
1397988 0
1397990 414
1398048 0
1398084 0
1398093 0
1398099 54
1398140 0
1398206 1
1398243 5
1398379 0
1398542 3
1398642 0
1398665 0
1398687 40
1398714 0
1398795 1
1398809 0
1398861 0
1398930 3260
1399002 1
1399021 171
1399081 0
1399142 14
1399173 214
1399212 239
1399297 158
1399384 426
1399441 1025
1399445 178
1399464 720
1399468 885
1399564 54
1399793 132
1399907 0
1399933 1
1399954 0
1399985 0
1400066 495
1400083 0
1400095 153
1400279 787
1400288 279
1400318 4524
1400333 527
1400395 396
1400400 952
1400448 17
1400528 44
1400591 0
1400620 0
1400647 0
1400660 0
1400670 0
1400875 0
1400925 0
1400938 68
1400942 80
1400969 286
1400973 361
1401024 101
1401073 0
1401088 204
1401212 113
1401364 0
1401383 1
1401487 0
1401507 0
1401510 0
1401565 17
1401596 0
1401625 0
1401784 0
1401799 0
1401811 0
1401881 0
1401897 0
1401909 0
1401940 0
1401976 0
1402000 1
1402009 0
1402087 0
1402089 0
1402099 0
1402165 0
1402189 0
1402193 0
1402334 0
1402342 1
1402405 2
1402421 0
1402441 0
1402525 0
1402582 0
1402633 0
1402693 0
1402702 0
1402807 29
1402964 914
1403050 428
1403193 287
1403226 14
1403232 907
1403305 0
1403330 676
1403345 5
1403377 0
1403429 2226
1403621 0
1403651 152
1403848 468
1403905 69
1403953 59
1404017 45
1404140 174
1404175 966
1404380 115
1404384 697
1404464 1551
1404467 767
1404473 142
1404533 706
1404592 989
1404608 6
1404614 4
1404630 0
1404633 90
1404805 0
1404898 0
1404918 297
1404943 228
1404962 0
1405062 1
1405176 1
1405367 0
1405596 38
1405600 867
1405618 162
1405702 391
1405747 346
1405865 0
1406002 0
1406078 0
1406096 821
1406271 414
1406297 1
1406333 113
1406340 590
1406344 1534
1406346 2679
1406367 1394
1406452 663
1406494 0
1406508 131
1406592 281
1406625 34
1406669 285
1406714 2
1406812 0
1406878 1420
1406904 11
1407017 1
1407054 478
1407138 0
1407260 483
1407344 1355
1407359 12
1407373 0
1407469 1
1407678 7
1407810 61
1407824 430
1407970 0
1408103 0
1408129 0
1408140 0
1408160 19
1408172 0
1408184 519
1408278 0
1408291 0
1408312 0
1408319 0
1408365 0
1408404 22
1408412 1
1408536 0
1408547 2
1408573 1
1408600 0
1408695 0
1408769 153
1408791 0
1408819 0
1408837 0
1408864 54
1408901 1
1408933 0
1409014 1582
1409038 21
1409090 6
1409113 0
1409167 114
1409206 426
1409227 635
1409303 9
1409353 204
1409432 24
1409438 0
1409454 1
1409485 0
1409499 51
1409536 472
1409545 192
1409590 203
1409686 1
1409734 8
1409755 237
1409801 146
1409855 20
1409866 104
1409901 131
1410067 280
1410070 0
1410302 0
1410317 7
1410378 0
1410383 51
1410419 496
1410439 182
1410524 731
1410566 0
1410707 2707
1410918 0
1410973 0
1410982 3379
1411092 670
1411110 1
1411228 26
1411278 172
1411319 0
1411334 134
1411343 676
1411366 53
1411417 260
1411428 787
1411437 33
1411533 423
1411580 0
1411634 270
1411736 169
1411882 0
1411959 0
1412089 1377
1412093 7
1412109 165
1412119 317
1412332 1008
1412352 549
1412367 0
1412522 0
1412579 508
1412606 53
1412673 1445
1412814 0
1413085 19
1413101 4824
1413209 6
1413227 0
1413236 79
1413342 0
1413354 0
1413358 0
1413366 0
1413370 0
1413401 0
1413532 1
1413643 99
1413668 0
1413735 0
1413753 0
1413938 88
1414024 0
1414113 182
1414165 878
1414178 202
1414300 2529
1414345 642
1414360 289
1414379 741
1414381 420
1414506 1050
1414514 4
1414548 220
1414629 1
1414714 387
1414717 244
1414760 0
1414834 3
1414940 35
1415056 4
1415197 0
1415245 69
1415260 0
1415265 228
1415299 163
1415325 626
1415380 118
1415596 0
1415749 59
1415794 1
1415877 1303
1415894 239
1415949 0
1416033 0
1416051 0
1416069 0
1416077 0
1416132 0
1416141 0
1416160 0
1416182 0
1416332 662
1416388 53
1416446 0
1416476 525
1416665 18
1416701 862
1416704 4257
1416740 0
1416825 0
1416847 432
1417046 0
1417107 1084
1417116 125
1417124 1320
1417134 0
1417183 0
1417198 268
1417231 138
1417281 571
1417338 50
1417385 315
1417396 79
1417411 2
1417432 95
1417465 35
1417529 141
1417747 0
1417783 1
1417911 248
1417975 447
1417992 18
1418012 407
1418029 299
1418073 817
1418199 1471
1418217 377
1418244 2584
1418380 0
1418427 106
1418433 0
1418522 0
1418540 0
1418562 0
1418580 6
1418604 1
1418673 485
1418680 412
1418739 187
1418787 0
1418823 715
1418838 0
1418938 379
1419003 213
1419015 24
1419043 474
1419286 0
1419339 212
1419369 209
1419386 1029
1419396 628
1419414 545
1419463 0
1419496 67
1419602 1278
1419704 0
1419780 126
1419787 273
1419962 630
1419980 4692
1419992 116
1420019 26
1420032 0
1420275 0
1420288 0
1420297 706
1420387 2
1420411 1
1420429 34
1420432 1089
1420544 0
1420556 128
1420610 2
1420679 183
1420738 0
1420794 1373
1420797 647
1420828 96
1420858 1
1420914 0
1420925 0
1420966 338
1420977 385
1421036 0
1421089 33
1421127 0
1421227 1316
1421272 219
1421319 152
1421353 489
1421428 16
1421493 121
1421509 147
1421559 2
1421565 37
1421797 94
1421917 0
1422072 0
1422308 1178
1422357 10
1422409 13
1422415 0
1422466 1
1422494 85
1422567 985
1422599 0
1422677 126
1422734 127
1422756 0
1422792 111
1422843 19
1422859 0
1422894 71
1422940 0
1422964 622
1423020 12
1423024 110
1423049 81
1423093 2
1423212 40
1423265 0
1423378 0
1423407 249
1423533 46
1423541 103
1423821 351
1423886 497
1423953 376
1423955 21
1424013 5
1424055 413
1424082 0
1424104 0
1424122 0
1424159 70
1424192 2306
1424205 0
1424463 0
1424494 0
1424598 0
1424831 0
1424873 0
1424889 0
1425032 0
1425099 0
1425233 0
1425291 0
1425336 154
1425344 81
1425360 2
1425404 94
1425439 0
1425510 1
1425700 232
1425715 0
1425767 0
1425845 0
1425858 0
1425892 0
1425931 205
1425956 1591
1425982 95
1426050 375
1426074 189
1426085 10
1426089 134
1426116 9
1426222 257
1426341 0
1426375 32
1426414 1
1426459 586
1426506 147
1426520 0
1426551 357
1426724 0
1426839 571
1426849 239
1426868 19
1426899 262
1426960 155
1427039 594
1427180 139
1427196 205
1427245 479
1427254 0
1427320 158
1427444 45
1427561 411
1427657 0
1427669 0
1427954 1
1427963 3
1428013 189
1428060 0
1428132 105
1428226 0
1428420 74
1428591 206
1428839 260
1428897 0
1429069 0
1429075 0
1429206 22
1429326 104
1429378 1
1429395 0
1429652 286
1429664 0
1429677 3142
1429729 0
1429778 15
1429914 8
1429991 0
1430034 80
1430080 531
1430094 0
1430130 0
1430248 78
1430252 0
1430290 404
1430368 34
1430407 440
1430425 272
1430489 0
1430505 1439
1430655 0
1430668 1385
1430691 68
1430709 0
1430724 0
1430767 185
1430797 138
1430911 656
1431025 1236
1431029 490
1431073 279
1431145 1
1431185 1
1431277 2265
1431299 7
1431332 0
1431460 365
1431591 5317
1431635 49
1431693 1168
1431769 0
1431889 10
1431927 347
1432008 662
1432119 113
1432224 1357
1432251 33
1432314 35
1432338 1472
1432422 244
1432566 589
1432612 1
1432702 311
1432729 124
1432765 14
1432782 0
1432832 0
1432861 233
1432974 1193
1433022 155
1433272 0
1433302 620
1433321 324
1433324 1
1433340 856
1433463 0
1433488 123
1433543 0
1433610 228
1433614 275
1433785 0
1433819 0
1433919 90
1434098 0
1434196 0
1434207 119
1434216 0
1434277 653
1434341 0
1434371 0
1434390 138
1434456 0
1434507 134
1434523 0
1434544 0
1434586 458
1434851 45
1434955 1175
1435055 171
1435062 526
1435090 13
1435133 121
1435186 1075
1435366 1
1435459 0
1435594 1412
1435596 0
1435735 0
1435766 4
1435769 417
1435821 0
1435852 1
1435945 1
1436007 85
1436013 1654
1436021 173
1436037 1
1436096 176
1436114 24
1436152 0
1436174 335
1436229 310
1436265 0
1436351 0
1436374 14
1436377 31
1436404 0
1436489 0
1436563 0
1436612 95
1436744 0
1436797 0
1436853 0
1436908 0
1436921 0
1436932 109
1436973 0
1437047 236
1437083 60
1437107 0
1437148 178
1437249 2
1437260 135
1437287 0
1437307 0
1437332 0
1437342 2618
1437363 472
1437388 0
1437450 250
1437681 908
1437813 0
1437834 5
1437888 0
1437906 107
1437916 1
1437922 0
1437926 314
1437938 0
1437947 0
1437954 0
1438017 0
1438223 1
1438229 0
1438292 0
1438339 0
1438509 0
1438587 0
1438623 0
1438751 0
1438899 0
1438917 0
1438977 1
1438982 0
1439054 0
1439126 0
1439132 0
1439189 0
1439238 0
1439495 1
1439534 1
1439582 0
1439627 0
1439652 0
1439692 0
1439791 0
1439889 1
1439906 0
1439946 0
1439960 0
1440071 1
1440085 0
1440150 75
1440175 0
1440250 0
1440306 790
1440329 0
1440351 0
1440508 14
1440599 5
1440653 0
1440678 151
1440685 0
1440702 97
1440724 1
1440749 20
1440819 2
1440829 1
1440914 0
1440936 0
1440997 0
1441040 30
1441068 20
1441080 0
1441102 0
1441116 0
1441155 279
1441240 0
1441288 22
1441408 620
1441426 259
1441494 336
1441513 1065
1441561 234
1441647 156
1441666 929
1441714 339
1441730 1364
1441732 1
1441740 0
1441793 2307
1441802 1047
1441815 2
1441832 468
1441873 638
1441876 415
1441939 121
1441960 100
1441972 881
1442095 173
1442191 155
1442200 350
1442254 6
1442266 0
1442269 0
1442336 18
1442375 277
1442392 0
1442418 459
1442448 159
1442458 460
1442543 0
1442716 104
1442729 2056
1442731 549
1442760 0
1442884 23
1442924 0
1442944 2176
1443024 0
1443052 0
1443110 798
1443118 476
1443185 1
1443250 0
1443265 67
1443397 0
1443432 289
1443483 4
1443536 0
1443566 580
1443695 0
1443783 0
1443816 197
1443834 31
1443951 36
1443974 340
1443991 103
1444064 2205
1444152 612
1444168 129
1444183 71
1444185 102
1444235 225
1444239 317
1444298 545
1444315 130
1444329 500
1444385 334
1444419 2412
1444520 276
1444536 1
1444601 618
1444637 15
1444850 1146
1444854 220
1444862 26
1444905 493
1444930 1
1444940 278
1444944 0
1444963 102
1445023 56
1445077 871
1445159 3
1445186 230
1445235 33
1445237 12
1445304 0
1445329 37
1445391 0
1445428 2163
1445500 35
1445515 1
1445527 27
1445780 247
1445921 32
1445935 921
1445941 0
1446085 18
1446123 1052
1446163 175
1446179 1219
1446245 0
1446257 0
1446303 326
1446317 0
1446365 75
1446511 1
1446519 0
1446609 0
1446642 0
1446675 1
1446684 0
1446693 0
1446712 0
1446798 0
1446871 0
1446874 0
1446961 0
1446973 0
1447116 0
1447132 0
1447210 0
1447300 0
1447302 0
1447321 0
1447324 0
1447363 1
1447390 0
1447403 0
1447573 0
1447625 0
1447657 0
1447660 0
1447669 0
1447731 0
1447752 0
1447852 0
1447876 0
1447888 0
1447952 0
1448047 1
1448072 0
1448075 0
1448139 1
1448232 0
1448263 0
1448339 0
1448360 0
1448426 0
1448581 0
1448656 1
1448731 0
1448814 0
1448842 0
1448867 0
1448967 0
1448984 0
1449021 0
1449069 0
1449081 0
1449124 0
1449164 0
1449197 0
1449240 0
1449246 0
1449264 0
1449292 0
1449403 0
1449409 0
1449602 0
1449683 1
1449700 0
1449759 0
1449870 0
1449906 0
1449942 0
1449978 0
1450050 0
1450144 0
1450171 0
1450185 0
1450198 0
1450284 0
1450336 0
1450360 0
1450388 0
1450392 0
1450437 0
1450440 0
1450675 0
1450696 0
1450751 0
1450810 0
1450831 0
1450981 0
1451003 0
1451040 0
1451116 1
1451190 0
1451247 0
1451251 0
1451306 0
1451318 0
1451327 0
1451535 0
1451546 0
1451574 0
1451670 1
1451686 0
1451748 0
1451766 0
1451777 0
1452108 0
1452157 0
1452229 0
1452344 1
1452358 0
1452501 0
1452511 0
1452533 0
1452592 0
1452608 0
1452753 0
1452776 0
1452827 0
1452887 0
1452931 0
1452945 2
1452994 0
1453030 220
1453034 20
1453048 0
1453088 0
1453169 858
1453212 0
1453224 0
1453239 0
1453350 0
1453380 0
1453880 0
1453889 0
1453909 0
1453933 0
1453937 0
1453957 0
1454155 0
1454187 0
1454382 0
1454537 0
1454548 0
1454611 0
1454837 0
1454862 0
1454888 0
1454940 0
1454956 0
1455067 0
1455084 4
1455187 0
1455222 0
1455237 1
1455258 0
1455295 0
1455355 0
1455403 83
1455412 319
1455440 0
1455464 0
1455885 1
1455887 0
1455894 0
1455957 0
1456048 0
1456088 0
1456113 0
1456166 0
1456211 0
1456232 0
1456382 0
1456406 0
1456425 0
1456467 0
1456665 0
1456725 0
1456744 0
1456749 0
1456790 1
1456896 0
1457034 0
1457081 0
1457104 0
1457112 0
1457198 0
1457232 0
1457289 0
1457415 0
1457619 0
1457656 0
1457669 1
1457743 0
1457751 0
1457795 1
1457800 0
1457979 0
1458062 0
1458177 1
1458209 0
1458301 13
1458361 1
1458427 0
1458481 0
1458513 0
1458607 0
1458766 0
1458825 0
1458908 0
1458973 0
1458976 0
1459144 0
1459160 1
1459229 0
1459269 1
1459345 0
1459395 0
1459486 78
1459489 9208
1459507 0
1459525 253
1459537 578
1459540 116
1459550 243
1459560 215
1459571 0
1459624 0
1459653 898
1459661 355
1459695 1230
1459995 0
1460038 0
1460066 0
1460195 0
1460309 0
1460379 0
1460574 0
1460582 0
1460634 0
1460670 0
1460684 0
1460699 0
1460862 1
1460955 0
1460994 15
1460997 0
1461010 1
1461017 0
1461038 0
1461056 0
1461119 1
1461140 0
1461149 0
1461234 0
1461254 0
1461275 0
1461288 0
1461312 0
1461316 0
1461506 0
1461573 0
1461644 0
1461834 0
1461854 0
1461888 0
1461905 0
1461919 0
1462102 0
1462240 1
1462322 1
1462338 0
1462381 0
1462468 0
1462506 0
1462612 1
1462681 1
1462729 0
1462850 0
1463042 0
1463046 0
1463075 0
1463135 0
1463152 0
1463192 0
1463211 0
1463227 0
1463279 0
1463283 0
1463308 0
1463323 0
1463520 0
1463560 1
1463608 0
1463841 0
1463843 0
1463869 0
1463883 0
1463918 0
1463978 0
1464011 2
1464052 0
1464068 0
1464116 0
1464134 0
1464198 1
1464245 0
1464382 0
1464425 0
1464435 0
1464639 0
1464820 184
1464875 0
1464879 0
1464906 0
1465019 0
1465045 0
1465157 1
1465168 0
1465232 0
1465246 0
1465259 0
1465262 0
1465322 0
1465353 0
1465439 0
1465508 1
1465541 0
1465592 0
1465600 0
1465610 0
1465756 0
1465799 401
1465810 1
1465815 0
1465840 0
1465846 0
1465911 0
1466204 0
1466321 0
1466410 0
1466422 1
1466520 0
1466554 0
1466619 0
1466708 0
1466798 0
1466816 0
1466871 0
1466969 0
1467008 0
1467028 0
1467043 0
1467094 0
1467108 0
1467222 0
1467368 0
1467678 0
1467757 1
1467845 1
1467853 0
1467877 0
1467888 0
1467921 3
1468034 0
1468039 0
1468122 59
1468125 179
1468172 64
1468243 379
1468294 19
1468336 0
1468405 0
1468458 35
1468511 0
1468520 95
1468604 33
1468662 0
1468860 0
1468979 0
1468997 0
1469013 0
1469177 121
1469330 30
1469488 10
1469554 151
1469575 467
1469630 82
1469672 53
1469685 654
1469728 0
1469771 115
1469785 201
1469896 0
1469899 206
1469911 0
1469933 282
1469964 0
1469966 1794
1470010 0
1470146 158
1470186 219
1470225 37
1470227 1118
1470263 20
1470306 3
1470309 803
1470358 3
1470490 0
1470564 0
1470695 0
1470712 0
1470757 0
1470866 0
1471019 0
1471067 0
1471069 0
1471084 0
1471176 0
1471250 0
1471495 0
1471515 0
1471567 1
1471575 0
1471590 0
1471596 0
1471600 0
1471642 0
1471645 0
1471707 0
1471739 0
1471800 0
1471806 0
1471810 0
1471897 0
1471935 0
1471958 1
1471991 0
1472011 0
1472014 0
1472021 0
1472060 0
1472086 0
1472113 0
1472131 0
1472172 0
1472187 0
1472209 0
1472273 0
1472322 0
1472348 0
1472367 0
1472370 0
1472374 0
1472398 0
1472407 0
1472418 1
1472456 1
1472477 0
1472488 0
1472493 0
1472522 1
1472541 0
1472583 1
1472625 0
1472629 0
1472637 0
1472649 0
1472660 0
1472663 0
1472697 0
1472701 1
1472709 0
1472713 0
1472729 0
1472743 0
1472795 0
1472820 0
1472850 0
1472856 0
1472927 0
1472972 0
1473049 0
1473072 0
1473084 0
1473110 0
1473122 0
1473182 0
1473185 0
1473214 0
1473231 0
1473262 0
1473283 0
1473336 0
1473344 0
1473350 0
1473382 0
1473419 0
1473443 0
1473576 1
1473599 0
1473611 0
1473636 0
1473661 0
1473669 0
1473729 0
1473807 0
1473821 0
1473823 0
1473825 0
1473865 0
1473871 0
1473902 0
1473928 0
1473945 0
1473953 0
1473984 0
1473997 0
1474032 0
1474061 0
1474079 0
1474102 0
1474105 0
1474119 0
1474167 0
1474173 0
1474177 0
1474194 0
1474202 0
1474205 0
1474228 0
1474252 0
1474270 0
1474367 0
1474381 0
1474406 0
1474426 0
1474440 0
1474474 0
1474500 0
1474528 0
1474559 0
1474589 0
1474614 0
1474646 0
1474652 0
1474673 0
1474676 0
1474681 0
1474715 0
1474743 1
1474752 0
1474785 0
1474805 0
1474852 0
1474880 0
1474883 0
1474913 0
1474918 0
1474977 0
1475055 0
1475140 0
1475160 0
1475182 0
1475190 0
1475224 0
1475227 0
1475301 0
1475304 0
1475333 0
1475339 0
1475352 1
1475371 0
1475383 0
1475403 0
1475423 0
1475472 0
1475494 0
1475521 0
1475528 0
1475538 0
1475545 2
1475549 0
1475555 0
1475580 0
1475606 0
1475670 0
1475673 0
1475709 0
1475711 0
1475743 0
1475756 0
1475783 0
1475793 0
1475806 0
1475810 0
1475812 0
1475821 0
1475826 0
1475846 0
1475871 0
1475897 0
1475917 0
1475923 0
1475936 0
1475973 0
1475983 0
1475996 0
1476007 0
1476012 0
1476066 0
1476080 0
1476091 0
1476115 0
1476135 0
1476140 0
1476160 0
1476167 0
1476221 0
1476252 0
1476282 0
1476326 0
1476333 0
1476344 7
1476372 0
1476458 0
1476481 1
1476508 0
1476548 0
1476551 0
1476615 0
1476634 0
1476651 0
1476700 0
1476728 0
1476750 0
1476759 0
1476773 0
1476789 0
1476855 0
1476894 0
1476900 0
1476953 0
1476974 0
1476997 0
1477014 0
1477031 0
1477048 0
1477054 448
1477056 0
1477087 1
1477113 0
1477216 0
1477348 0
1477366 0
1477392 4
1477462 1
1477534 1027
1477590 449
1477607 0
1477621 0
1477661 56
1477701 1599
1477880 212
1477964 3
1478082 1015
1478129 686
1478402 922
1478415 459
1478507 0
1478784 2
1478872 1038
1479021 163
1479093 76
1479130 927
1479200 917
1479204 2131
1479276 110
1479413 246
1479517 0
1479586 0
1479931 91
1480135 278
1480254 68
1480262 1144
1480282 362
1480343 441
1480502 2955
1480506 122
1480522 105
1480532 950
1480540 25
1480612 2163
1480681 5
1480733 0
1480838 1266
1480895 27
1481011 1405
1481087 40
1481191 145
1481440 388
1481713 1
1481770 312
1481777 361
1481821 47
1481898 150
1481905 157
1481936 383
1481950 135
1481967 549
1481986 16
1481998 1501
1482017 710
1482045 14
1482145 8
1482172 27
1482179 4
1482209 117
1482254 745
1482261 704
1482289 0
1482330 130
1482332 916
1482358 1382
1482410 168
1482515 110
1482539 0
1482580 872
1482673 0
1482746 1
1482806 124
1482859 1
1482898 0
1483042 7
1483063 108
1483228 382
1483279 250
1483306 154
1483324 49
1483339 241
1483488 264
1483528 443
1483648 1
1483655 181
1483713 1739
1483736 161
1483741 180
1483807 673
1483895 1020
1483906 940
1483925 62
1484002 3071
1484070 533
1484074 2
1484126 558
1484231 1156
1484250 448
1484275 1362
1484295 504
1484321 72
1484397 470
1484417 9
1484527 31
1484551 1258
1484651 1106
1484672 534
1484786 0
1484912 61
1484935 0
1484945 0
1484970 0
1485075 794
1485082 61
1485117 303
1485155 0
1485169 130
1485276 1185
1485314 0
1485413 40
1485523 0
1485659 367
1485696 91
1485718 0
1485729 400
1485779 0
1485845 134
1485851 75
1485882 57
1485951 474
1485997 240
1486230 0
1486243 155
1486249 73
1486260 1
1486282 71
1486381 13
1486430 38
1486667 0
1486832 34
1486928 142
1487015 193
1487029 0
1487071 1816
1487087 133
1487390 0
1487436 0
1487463 0
1487495 0
1487734 0
1488070 0
1488106 0
1488122 0
1488155 1
1488216 1
1488651 1
1488684 0
1488987 0
1489480 0
1489550 34
1489706 3
1489725 175
1489781 26
1489954 70
1489994 3
1490008 214
1490018 646
1490024 0
1490031 217
1490118 1
1490241 0
1490257 0
1490304 0
1490367 0
1490374 0
1490421 0
1490441 0
1490469 0
1490628 0
1490641 1
1490739 0
1490757 1
1490790 0
1490799 1
1490820 0
1491051 0
1491056 0
1491060 0
1491113 0
1491120 0
1491134 0
1491177 1
1491225 0
1491378 1
1491381 0
1491396 0
1491451 0
1491471 0
1491501 0
1491540 0
1491612 0
1491688 0
1491723 0
1491764 0
1491901 0
1492002 0
1492038 0
1492056 0
1492132 0
1492186 0
1492197 0
1492237 0
1492354 0
1492414 0
1492435 0
1492449 0
1492477 0
1492517 0
1492594 0
1492637 0
1492674 0
1492676 0
1492709 0
1492753 0
1492771 0
1492816 0
1492825 0
1492951 0
1492968 0
1493020 0
1493026 0
1493059 0
1493201 0
1493236 0
1493272 0
1493284 0
1493308 1
1493480 0
1493501 1
1493602 1
1493670 0
1493722 0
1493803 1
1493910 0
1493958 0
1494003 0
1494012 0
1494220 0
1494235 0
1494331 0
1494333 0
1494438 665
1494474 0
1494483 990
1494486 144
1494550 95
1494555 323
1494584 24
1494601 37
1494635 45
1494828 177
1494849 96
1494874 0
1494906 0
1494928 0
1494944 33
1494948 18
1495032 151
1495035 19
1495047 0
1495064 0
1495092 639
1495210 0
1495223 228
1495253 15
1495299 37
1495374 25
1495538 292
1495590 37
1496124 0
1496206 114
1496319 67
1496346 5
1496389 1
1496402 39
1496426 0
1496475 22
1496500 11
1496562 55
1496598 0
1496635 168
1496651 164
1496656 157
1496703 103
1496715 86
1496718 87
1496790 0
1496861 172
1496977 209
1497008 0
1497030 0
1497081 197
1497181 149
1497196 82
1497304 40
1497314 0
1497366 5
1497623 267
1497820 1182
1497954 312
1498005 0
1498088 1
1498124 71
1498131 57
1498143 16
1498193 0
1498243 224
1498313 588
1498382 1
1498416 0
1498482 11
1498670 182
1498716 0
1498837 202
1498902 46
1499014 74
1499085 0
1499175 0
1499329 419
1499336 1
1499493 134
1499516 2974
1499525 0
1499541 363
1499598 626
1499684 21
1499720 0
1499808 5028
1499812 96
1499830 257
1499879 38
1499955 270
1500001 37
1500003 63
1500185 0
1500213 365
1500231 0
1500241 192
1500270 217
1500381 0
1500480 1159
1500621 0
1500649 0
1500693 24
1500784 79
1500793 222
1500817 0
1500867 66
1500977 0
1501220 0
1501315 0
1501347 0
1501350 0
1501523 135
1501550 217
1501641 431
1501836 1351
1501873 2
1501992 0
1502099 0
1502140 601
1502197 2192
1502257 269
1502294 639
1502449 0
1502581 0
1502590 386
1502598 2284
1502649 17
1502665 3619
1502787 779
1502824 1744
1502865 4785
1502899 2936
1502926 1381
1502937 4
1502974 1746
1503014 938
1503022 616
1503076 347
1503116 594
1503180 0
1503217 797
1503261 1944
1503286 3259
1503403 962
1503676 0
1503739 0
1503753 2741
1503841 3937
1503847 3503
1503877 1015
1503941 2358
1504027 52
1504040 1892
1504042 4114
1504084 105
1504097 2126
1504111 101
1504202 1701
1504291 6452
1504309 0
1504317 0
1504355 8158
1504402 356
1504506 783
1504633 16664
1504643 1275
1504673 5747
1504790 0
1504831 944
1504868 148
1504899 118
1504969 229
1505001 345
1505024 3369
1505074 202
1505177 0
1505194 0
1505204 0
1505342 0
1505367 0
1505421 0
1505456 0
1505579 0
1505616 0
1505629 0
1505636 1
1505713 0
1505748 0
1505784 0
1505794 0
1505815 0
1505888 4219
1505928 1352
1505943 4553
1505960 3
1505975 0
1505997 0
1506031 0
1506066 0
1506196 1
1506232 1
1506280 0
1506309 0
1506363 0
1506368 16
1506445 0
1506447 0
1506554 22
1506579 1
1506624 0
1506701 0
1506736 7314
1506742 509
1506913 0
1506947 0
1507009 0
1507018 0
1507099 0
1507160 0
1507187 0
1507204 1
1507292 0
1507336 0
1507356 0
1507408 0
1507481 360
1507658 0
1507867 187
1508050 0
1508071 37
1508123 0
1508185 3962
1508332 0
1508341 0
1508398 0
1508416 0
1508464 0
1508585 609
1508594 0
1508598 0
1508607 0
1508615 0
1508618 0
1508678 0
1508727 0
1508745 0
1508751 0
1508790 0
1508914 0
1508934 0
1508949 331
1508977 0
1508984 0
1508988 0
1508996 0
1509006 0
1509009 0
1509020 2715
1509063 21
1509174 3
1509274 19
1509390 1
1509411 0
1509426 25
1509543 0
1509615 126
1509632 136
1509658 0
1509669 0
1509754 0
1509781 0
1509879 0
1509887 10
1510043 132
1510061 12
1510074 0
1510205 3
1510297 28
1510315 0
1510330 12
1510338 10
1510427 4
1510484 21
1510738 0
1510988 1175
1511031 5
1511136 133
1511146 879
1511157 287
1511252 557
1511367 1
1511428 100
1511457 0
1511486 0
1511682 47
1511719 0
1511848 151
1511974 230
1512004 0
1512162 0
1512232 0
1512247 1
1512250 0
1512280 0
1512282 0
1512292 0
1512337 0
1512394 0
1512478 1
1512522 1
1512534 0
1512555 0
1512619 141
1512638 548
1512643 0
1512654 0
1512712 1307
1512721 0
1512762 0
1512840 0
1512852 0
1512892 222
1512907 400
1512936 0
1512976 0
1513021 1
1513260 0
1513262 0
1513312 0
1513375 0
1513437 0
1513444 0
1513521 0
1513595 1
1513656 0
1513730 1
1513755 0
1513912 6
1514253 30
1514319 1
1514376 15
1514468 0
1514472 43
1514544 5
1514645 0
1514662 0
1514714 0
1514748 0
1514764 0
1514901 0
1514932 1
1514939 0
1515046 0
1515065 0
1515093 0
1515115 0
1515169 0
1515252 0
1515257 0
1515390 1
1515410 0
1515442 0
1515461 2
1515555 0
1515639 0
1515672 0
1515831 0
1515856 0
1515880 0
1515937 1
1516009 0
1516168 1
1516189 0
1516210 0
1516335 0
1516469 0
1516555 0
1516615 0
1516643 1
1516871 29
1516924 0
1517055 0
1517094 0
1517360 0
1517389 209
1517439 988
1517449 1101
1517479 946
1517484 313
1517522 2
1517526 3
1517552 3
1517556 0
1517853 1
1517934 87
1517953 294
1517978 265
1518029 0
1518038 0
1518075 0
1518150 0
1518179 107
1518187 8
1518230 43
1518255 0
1518317 0
1518349 1520
1518380 0
1518455 227
1518459 210
1518511 328
1518524 0
1518530 398
1518542 5
1518714 30
1518750 6
1518762 733
1518810 0
1518919 225
1518948 1357
1519050 401
1519104 370
1519132 0
1519144 0
1519151 0
1519166 33
1519193 277
1519235 13
1519342 4
1519494 369
1519534 29
1519650 0
1519665 40
1519744 10
1519751 0
1519762 214
1519819 0
1519825 436
1519884 0
1519890 0
1519992 0
1520011 0
1520032 73
1520047 0
1520123 0
1520140 0
1520179 13
1520182 331
1520241 66
1520299 0
1520317 0
1520325 34
1520327 97
1520349 62
1520400 194
1520404 132
1520535 0
1520613 0
1520737 0
1520752 263
1520756 0
1520784 1
1520800 87
1520808 4
1520862 80
1520961 0
1520994 5742
1521073 1
1521188 180
1521226 186
1521297 0
1521332 0
1521384 137
1521405 1
1521478 15
1521505 5
1521542 571
1521598 0
1521629 8
1521658 67
1521717 159
1521739 78
1521757 594
1521761 0
1521826 5
1521886 71
1521903 21
1521915 66
1521929 504
1522087 624
1522113 0
1522204 0
1522284 0
1522316 1
1522425 0
1522441 0
1522464 0
1522512 0
1522545 0
1522583 144
1522624 0
1522710 2
1522754 0
1522784 0
1522799 0
1522827 0
1523019 290
1523043 0
1523085 9
1523097 0
1523120 0
1523283 5
1523320 0
1523364 0
1523400 342
1523411 543
1523435 0
1523492 99
1523512 0
1523668 184
1523712 0
1523827 0
1523830 490
1523853 66
1523898 0
1523946 1
1524077 373
1524142 26
1524183 0
1524198 0
1524224 4666
1524227 820
1524311 0
1524317 0
1524367 5
1524370 0
1524440 0
1524467 0
1524506 0
1524524 349
1524538 2
1524565 0
1524596 210
1524601 0
1524619 0
1524622 0
1524624 0
1524648 2
1524652 0
1524686 0
1524760 0
1524800 416
1524804 0
1524815 0
1524838 36
1524934 0
1524938 211
1525002 1
1525026 45
1525038 0
1525097 0
1525101 0
1525115 0
1525122 0
1525150 0
1525172 0
1525175 0
1525187 0
1525237 350
1525245 0
1525279 0
1525294 144
1525352 1
1525398 0
1525418 11
1525552 60
1525623 73
1525652 93
1525911 118
1525996 211
1526050 225
1526106 0
1526135 1
1526149 93
1526192 0
1526318 0
1526356 86
1526363 66
1526378 8
1526381 362
1526385 595
1526433 113
1526474 0
1526500 0
1526534 0
1526554 0
1526575 483
1526593 30
1526597 83
1526604 0
1526653 0
1526670 4
1526755 0
1526922 0
1526933 164
1526955 151
1526997 0
1527013 0
1527094 0
1527265 489
1527290 4
1527325 0
1527348 433
1527385 222
1527423 4
1527470 4
1527504 1429
1527508 408
1527627 727
1527670 1896
1527699 1431
1527780 221
1527897 1
1527963 577
1527970 14
1528081 58
1528104 83
1528114 500
1528127 73
1528250 1
1528299 0
1528321 7
1528328 0
1528347 0
1528355 284
1528362 0
1528405 15
1528421 20
1528466 0
1528504 0
1528546 1
1528704 68
1528707 219
1528874 100
1528909 38
1528940 0
1528965 69
1529082 897
1529115 216
1529128 1
1529161 183
1529164 515
1529169 0
1529180 186
1529204 398
1529265 0
1529276 0
1529291 0
1529301 423
1529331 139
1529347 0
1529388 0
1529511 502
1529606 397
1529628 441
1529662 1
1529716 46
1529753 296
1529855 46
1529934 0
1529998 69
1530026 119
1530063 399
1530089 678
1530135 20
1530223 392
1530271 14
1530351 1399
1530370 0
1530381 32
1530417 0
1530575 36
1530609 341
1530618 0
1530652 0
1530666 0
1530696 13
1530736 0
1530759 0
1530839 1
1530859 0
1530870 15
1530948 0
1531003 6
1531064 225
1531083 1
1531097 130
1531178 86
1531218 0
1531248 436
1531318 0
1531330 1
1531335 31
1531493 657
1531544 61
1531592 758
1531600 182
1531777 749
1531825 219
1531914 2951
1531930 0
1531961 113
1532092 146
1532110 0
1532204 77
1532337 1376
1532340 124
1532413 290
1532444 0
1532470 2376
1532474 52
1532505 352
1532529 1066
1532551 0
1533170 4
1533212 144
1533268 0
1533329 141
1533341 10
1533416 203
1533457 2028
1533584 1340
1533613 0
1533639 22
1533658 73
1533662 1889
1533716 589
1533764 83
1533794 336
1533798 38
1533810 426
1533816 27
1533820 0
1533833 23
1533890 0
1533939 82
1533949 404
1533996 4
1534046 206
1534052 432
1534098 260
1534192 383
1534195 0
1534232 1
1534264 425
1534348 3
1534360 402
1534362 200
1534430 0
1534478 0
1534596 128
1534613 0
1534638 273
1535019 166
1535090 2
1535154 89
1535163 699
1535172 1
1535199 145
1535399 61
1535412 37
1535435 0
1535447 641
1535460 38
1535486 96
1535565 150
1535572 237
1535684 0
1535890 47
1535986 93
1536081 2473
1536133 207
1536211 12
1536284 0
1536333 0
1536430 405
1536491 34
1536601 0
1536668 79
1536761 293
1536818 4
1536883 0
1536891 60
1536932 55
1536955 127
1536963 40
1536967 65
1537080 0
1537100 552
1537111 116
1537164 65
1537193 0
1537331 36
1537358 337
1537369 12
1537409 140
1537430 193
1537457 215
1537511 80
1537594 562
1537659 0
1537671 443
1537723 40
1537736 0
1537784 813
1537819 1749
1537838 24
1537882 137
1538082 1
1538139 113
1538248 6874
1538250 623
1538273 428
1538275 86
1538397 1650
1538406 1128
1538519 287
1538604 513
1538611 0
1538643 138
1538666 209
1538788 64
1538822 0
1538850 3
1538871 175
1538912 265
1538933 1372
1538951 17
1538973 1860
1539012 908
1539019 1867
1539086 2
1539160 274
1539222 488
1539234 384
1539335 2
1539359 424
1539396 1
1539438 43
1539503 79
1539513 54
1539531 525
1539586 0
1539642 521
1539650 598
1539690 63
1539770 100
1539939 229
1539976 0
1540050 124
1540089 785
1540146 0
1540206 2114
1540299 582
1540335 0
1540591 0
1540599 0
1540649 1
1540679 917
1540729 880
1540759 0
1540800 547
1540860 485
1540900 1
1540961 228
1540967 35
1540973 0
1540991 530
1541005 3
1541261 2
1541416 1091
1541437 213
1541467 544
1541630 1760
1541634 3269
1541657 0
1541803 5
1541863 19
1542025 2
1542028 350
1542067 1
1542073 286
1542175 779
1542177 106
1542198 3
1542211 117
1542286 6
1542299 0
1542305 23
1542314 1
1542333 0
1542436 0
1542460 0
1542487 0
1542501 0
1542515 0
1542687 0
1542709 0
1542718 0
1542805 0
1542808 0
1542926 1
1542930 6
1542980 0
1543102 188
1543133 102
1543230 2
1543354 215
1543452 2
1543467 780
1543560 83
1543605 0
1543631 0
1543710 215
1543759 0
1543825 0
1543839 160
1543947 12
1544010 124
1544026 0
1544064 0
1544066 0
1544119 1485
1544130 1
1544143 0
1544147 0
1544224 31
1544241 0
1544365 0
1544381 244
1544384 260
1544461 58
1544480 1
1544488 5
1544508 0
1544697 135
1544790 0
1544824 8
1544961 0
1545041 0
1545152 326
1545212 0
1545318 170
1545386 3199
1545427 0
1545567 0
1545577 34
1545613 9
1545674 0
1545714 0
1545729 0
1545735 0
1545742 0
1545873 678
1545880 572
1545891 34
1546048 27
1546113 966
1546260 676
1546342 775
1546352 993
1546390 708
1546442 423
1546556 298
1546610 406
1546619 1976
1546637 1149
1546660 15
1546669 177
1546719 0
1546759 61
1546806 284
1546906 620
1546909 3552
1546975 106
1547032 124
1547059 1581
1547099 7
1547108 601
1547118 372
1547137 116
1547201 959
1547217 887
1547270 294
1547342 619
1547351 381
1547395 101
1547429 2220
1547445 1018
1547521 0
1547525 351
1547542 0
1547561 1
1547570 0
1547576 0
1547586 4
1547682 284
1547691 0
1547800 0
1547809 2
1547878 78
1547955 843
1547971 1112
1547974 379
1548029 370
1548083 0
1548192 0
1548306 369
1548345 2020
1548412 0
1548510 378
1548537 333
1548557 2052
1548702 797
1548705 965
1548766 249
1548779 3
1548790 0
1548870 2050
1548893 4476
1548897 401
1549135 403
1549192 0
1549268 1189
1549339 2741
1549442 128
1549463 0
1549476 0
1549529 0
1549961 1807
1549970 2
1550003 311
1550087 1
1550114 5
1550120 0
1550271 96
1550510 2243
1550580 1167
1550639 83
1550677 0
1550723 0
1550780 1084
1550826 327
1550849 3
1550881 0
1550898 55
1551015 0
1551033 183
1551189 19
1551206 245
1551208 861
1551229 879
1551240 478
1551281 0
1551288 1141
1551328 65
1551331 234
1551421 1953
1551425 4
1551523 100
1551634 167
1551665 0
1551721 6
1551756 38
1551792 0
1551852 1315
1551910 1073
1552045 0
1552197 0
1552240 378
1552308 1532
1552506 0
1552527 0
1552529 0
1552584 754
1552610 0
1552752 0
1552769 0
1552860 0
1552870 0
1552915 0
1553020 0
1553140 0
1553385 0
1553422 0
1553429 0
1553479 0
1553504 0
1553824 0
1553899 0
1553914 0
1553953 0
1553961 0
1553973 0
1553980 0
1554173 0
1554218 0
1554243 0
1554273 0
1554298 0
1554386 0
1554434 0
1554686 0
1554919 0
1554931 0
1554995 0
1555231 0
1555663 0
1555723 0
1555750 0
1555803 0
1555871 0
1555945 0
1555984 0
1556082 0
1556109 0
1556211 0
1556478 0
1556533 0
1556543 0
1556564 2
1556705 1
1556793 0
1557015 0
1557054 0
1557099 0
1557182 0
1557247 0
1557293 0
1557297 0
1557331 0
1557422 0
1557446 0
1557657 0
1557662 0
1557746 0
1557896 0
1558103 0
1558172 0
1558415 0
1558590 0
1558680 0
1558682 0
1558730 0
1558736 0
1558745 0
1558843 0
1558856 0
1558866 0
1558946 0
1558967 1
1559006 0
1559029 0
1559216 1
1559270 0
1559294 0
1559327 0
1559351 0
1559373 0
1559462 0
1559464 0
1559572 0
1559630 0
1559654 0
1559686 0
1559700 0
1559904 0
1559993 1
1560142 1
1560257 1
1560287 0
1560369 0
1560590 3
1560646 0
1560760 1
1560820 0
1560851 0
1561252 0
1561267 36
1561293 584
1561372 2224
1561391 10
1561397 0
1561404 871
1561413 337
1561565 0
1561637 71
1561719 2395
1561727 0
1561752 836
1561768 167
1561785 0
1561823 428
1561886 709
1561979 936
1562063 2692
1562076 2
1562089 696
1562136 1
1562192 1821
1562234 3473
1562398 60
1562483 603
1562492 1499
1562498 0
1562612 352
1562643 1985
1562656 56
1562672 17
1562727 1441
1562745 52
1562778 0
1562790 2
1562824 438
1562966 52
1562994 1201
1563235 145
1563389 1
1563438 95
1563487 328
1563582 84
1563698 0
1563708 0
1563804 0
1563848 0
1563871 0
1563895 1
1563926 0
1564264 0
1564310 0
1564320 0
1564605 1
1564751 0
1564829 0
1564886 0
1564966 0
1564990 0
1565041 325
1565048 108
1565052 21
1565070 20
1565098 0
1565177 0
1565243 0
1565258 0
1565291 0
1565294 0
1565324 1
1565423 1
1565452 0
1565472 0
1565475 0
1565504 0
1565700 0
1565911 0
1566005 0
1566034 0
1566076 0
1566107 0
1566148 0
1566166 0
1566267 0
1566499 0
1566528 1
1566567 0
1566588 0
1566604 0
1566652 0
1566688 5
1566695 0
1566719 81
1566787 113
1566789 0
1566798 0
1566802 0
1566806 0
1566823 0
1566848 0
1566925 1
1567013 1
1567071 0
1567245 0
1567347 0
1567379 0
1567386 0
1567415 0
1567448 0
1567638 0
1567713 0
1567785 0
1567796 1
1567835 0
1567882 0
1567938 0
1567956 0
1567987 0
1568034 289
1568110 277
1568125 2
1568158 391
1568212 101
1568215 2250
1568287 0
1568395 0
1568410 299
1568416 47
1568446 0
1568470 371
1568536 730
1568559 162
1568698 539
1568737 0
1568791 0
1568842 962
1568978 53
1569159 3
1569313 30
1569337 203
1569364 1207
1569406 227
1569422 89
1569434 0
1569442 262
1569496 67
1569574 88
1569608 1637
1569657 0
1569774 53
1569829 173
1569950 0
1569969 1118
1570107 424
1570178 0
1570243 172
1570350 651
1570354 1044
1570374 0
1570508 0
1570646 0
1570696 369
1570725 33
1570743 353
1570779 495
1570847 0
1570980 436
1571012 2
1571035 0
1571057 124
1571089 899
1571265 0
1571279 110
1571358 97
1571374 0
1571496 1
1571540 0
1571551 1
1571564 0
1571712 74
1571727 447
1571832 2
1571954 1434
1572001 348
1572043 201
1572064 0
1572079 0
1572128 52
1572286 132
1572333 0
1572503 172
1572759 27
1572831 106
1572888 0
1572918 7
1573122 0
1573448 803
1573598 713
1573673 841
1573692 0
1573882 0
1573912 0
1573925 132
1573927 368
1573941 0
1573947 0
1573949 0
1573958 0
1573960 0
1574006 0
1574021 43
1574024 0
1574082 533
1574222 47
1574229 192
1574236 0
1574272 0
1574307 30
1574325 190
1574609 74
1574611 428
1574748 31
1574767 180
1574774 525
1574779 1011
1574851 477
1574935 0
1574964 22
1574970 0
1575004 26
1575142 447
1575241 0
1575427 0
1575451 0
1575550 493
1575553 238
1575595 23
1575628 1
1575654 2
1575749 0
1575779 11
1575815 392
1575820 696
1575835 4
1575843 643
1575855 0
1575910 2167
1575919 29
1575988 0
1576018 0
1576036 1
1576120 132
1576219 131
1576256 0
1576405 0
1576429 0
1576531 11
1576579 242
1576662 0
1576710 0
1576734 94
1576796 3
1576802 0
1576807 68
1576864 0
1576873 784
1577021 0
1577279 0
1577281 18
1577446 0
1577469 2
1577505 1
1577520 0
1577526 0
1577530 0
1577546 468
1577587 0
1577649 0
1577698 0
1577740 0
1577859 0
1577881 0
1577956 1
1577988 0
1578058 0
1578109 0
1578127 0
1578208 0
1578243 1
1578387 1
1578456 0
1578491 0
1578576 0
1578616 0
1578696 0
1578763 0
1578796 1
1578920 0
1578932 0
1579026 1
1579049 0
1579538 0
1579552 1
1579571 0
1579578 0
1579587 5
1579594 6
1579621 956
1579626 2815
1579656 914
1579728 0
1579749 3
1579764 0
1579822 1
1579863 265
1579920 0
1579950 0
1580092 25
1580234 239
1580284 0
1580300 1
1580346 25
1580412 501
1580455 0
1580481 0
1580483 0
1580490 0
1580494 0
1580521 44
1580536 277
1580549 25
1580589 36
1580606 0
1580676 0
1580755 0
1580770 0
1580779 2
1580865 1
1581059 1459
1581071 9
1581075 25
1581105 86
1581173 875
1581203 1147
1581275 708
1581296 3449
1581311 139
1581410 1737
1581467 0
1581474 942
1581671 290
1581783 1
1581893 74
1581963 640
1581986 1270
1582046 93
1582060 0
1582071 0
1582076 0
1582089 0
1582094 0
1582102 0
1582106 1
1582154 2183
1582427 0
1582608 0
1582610 0
1582659 0
1582663 0
1582677 0
1582695 0
1582785 0
1582887 0
1583109 155
1583181 139
1583197 61
1583238 0
1583278 213
1583366 478
1583389 13
1583495 0
1583498 0
1583767 0
1583785 78
1583864 0
1583904 0
1584029 384
1584149 15
1584194 144
1584212 189
1584271 43
1584326 0
1584354 0
1584432 0
1584495 245
1584516 1
1584536 0
1584551 0
1584617 0
1584716 0
1584751 0
1584769 0
1584825 0
1584886 0
1584932 1
1585117 0
1585154 0
1585193 84
1585229 0
1585254 0
1585275 0
1585439 0
1585446 0
1585506 0
1585570 0
1585671 1
1585897 0
1585961 0
1586038 0
1586070 0
1586102 0
1586211 0
1586300 3466
1586342 8
1586352 341
1586376 0
1586466 1238
1586573 0
1586588 0
1586615 6
1586713 38
1586721 12
1586727 146
1586737 155
1586813 0
1586821 0
1587066 5
1587077 10
1587105 527
1587218 392
1587278 19
1587300 183
1587343 0
1587413 0
1587497 10
1587594 249
1587606 129
1587650 88
1587652 94
1587696 681
1587719 1
1587739 0
1587943 0
1587967 17
1588008 60
1588065 0
1588094 735
1588148 191
1588185 0
1588431 1
1588482 68
1588494 330
1588555 91
1588659 1
1588724 0
1588793 0
1588960 0
1589129 0
1589140 0
1589153 103
1589225 430
1589354 1106
1589411 584
1589438 1734
1589449 661
1589719 512
1589730 76
1589888 38
1589967 41
1590022 59
1590216 11
1590280 31
1590317 20
1590339 0
1590385 86
1590389 0
1590447 0
1590550 0
1590562 0
1590619 1
1590652 0
1590714 1
1591081 0
1591093 0
1591288 0
1591342 0
1591397 0
1591417 1
1591454 0
1591510 0
1591573 0
1591944 0
1591960 0
1591981 0
1592062 0
1592205 0
1592213 0
1592238 63
1592352 0
1592467 0
1592504 430
1592536 42
1592588 0
1592627 0
1592665 83
1592733 0
1592755 0
1592850 0
1592876 164
1592975 925
1592977 2288
1592999 83
1593020 272
1593140 204
1593148 50
1593171 0
1593206 141
1593243 0
1593323 0
1593398 238
1593473 216
1593515 1085
1593581 1441
1593597 3
1593777 0
1593966 0
1593976 0
1594030 0
1594035 2013
1594039 2621
1594060 657
1594102 1110
1594135 3056
1594161 0
1594177 140
1594199 0
1594288 1054
1594330 0
1594348 109
1594399 37
1594429 99
1594441 0
1594524 122
1594564 2
1594590 3
1594972 0
1595374 0
1595433 0
1595520 0
1595530 1
1595545 1
1595591 1
1595610 0
1595654 29
1595682 31
1595710 274
1595751 87
1595758 637
1595913 1
1595993 2
1596026 0
1596043 11
1596080 0
1596105 440
1596137 0
1596196 16
1596321 7
1596400 807
1596463 234
1596470 5
1596543 40
1596654 147
1596696 368
1596709 90
1596729 8
1596750 230
1596752 47
1596773 1
1596782 188
1596923 0
1596959 1030
1596964 0
1597078 0
1597105 186
1597170 1
1597485 26
1597617 67
1597762 234
1597770 99
1597863 5
1598058 0
1598076 0
1598095 0
1598101 0
1598155 0
1598664 0
1598774 0
1598784 0
1598814 0
1598841 0
1598852 49
1598881 0
1598894 35
1598935 0
1599085 0
1599128 95
1599173 0
1599179 2
1599197 0
1599209 0
1599212 7
1599242 283
1599309 0
1599356 483
1599422 0
1599440 128
1599536 0
1599549 484
1599551 897
1599596 47
1599646 481
1599654 2346
1599717 683
1599766 5
1599979 427
1600205 390
1600318 205
1600374 0
1600398 1
1600480 196
1600484 897
1600611 25
1600677 142
1600756 332
1600758 89
1600835 740
1600837 4743
1600839 2006
1600921 0
1600930 332
1601035 568
1601041 1659
1601050 498
1601052 3025
1601060 149
1601084 0
1601183 0
1601418 1
1601429 70
1601438 367
1601440 1
1601585 0
1601672 277
1601689 168
1601726 12
1601752 139
1601776 127
1601849 0
1601858 32
1601885 0
1601907 3
1601934 256
1601958 1
1601970 0
1601975 416
1602041 0
1602079 0
1602160 2333
1602164 572
1602221 0
1602228 0
1602244 1
1602286 1
1602322 150
1602368 1
1602411 0
1602418 78
1602514 331
1602595 924
1602670 0
1602728 1674
1602730 242
1602760 126
1602913 281
1602922 117
1603018 79
1603392 29
1603442 0
1603504 379
1603532 1
1603805 1
1603849 1
1603922 272
1603933 1691
1603998 317
1604064 954
1604184 0
1604218 1933
1604293 453
1604344 0
1604353 996
1604402 442
1604431 183
1604494 128
1604509 1
1604524 0
1604641 180
1604670 541
1604685 1
1604717 0
1604735 0
1604744 0
1604807 452
1604814 528
1604831 0
1604853 88
1604922 107
1604995 120
1605061 94
1605075 0
1605118 386
1605144 34
1605214 1613
1605319 106
1605396 0
1605436 1
1605456 479
1605470 7
1605713 0
1605817 627
1605857 43
1605921 0
1605929 0
1605941 0
1605960 0
1605970 117
1606018 0
1606043 255
1606144 346
1606155 1
1606216 148
1606241 1
1606312 1113
1606314 0
1606338 1915
1606349 369
1606385 1500
1606484 0
1606501 127
1606624 554
1606644 160
1606773 16
1606788 161
1606797 456
1606812 377
1606821 149
1606839 0
1606887 1116
1606917 0
1607071 2388
1607130 205
1607181 0
1607196 7
1607208 639
1607235 0
1607276 476
1607280 263
1607283 29
1607298 68
1607301 0
1607333 0
1607373 984
1607375 761
1607423 469
1607487 51
1607502 0
1607572 99
1607653 1
1607667 207
1607706 2
1607741 19
1607808 0
1607885 0
1607893 312
1607948 70
1607968 0
1607970 2213
1607990 183
1608038 381
1608045 1097
1608180 186
1608203 182
1608212 217
1608221 0
1608242 133
1608303 50
1608332 0
1608437 0
1608481 44
1608533 567
1608648 606
1608725 285
1608738 1738
1608845 156
1608920 0
1608957 0
1609154 2192
1609158 475
1609169 79
1609295 118
1609298 60
1609412 1
1609529 0
1609706 0
1609748 274
1610074 0
1610144 2
1610146 0
1610398 1
1610533 0
1610638 0
1610674 0
1610683 0
1610872 0
1610923 0
1610944 0
1611055 0
1611084 0
1611145 0
1611169 0
1611223 0
1611296 0
1611319 0
1611353 0
1611390 326
1611457 579
1611507 1073
1611533 429
1611558 257
1611621 3
1611625 933
1611856 1109
1611952 436
1611962 0
1611983 847
1612015 0
1612061 0
1612079 106
1612109 1296
1612173 1441
1612202 312
1612205 1185
1612247 609
1612292 858
1612537 49
1612561 0
1612567 0
1612582 0
1612588 0
1612609 0
1612624 0
1612630 0
1612651 175
1612728 649
1612792 1
1612829 89
1612870 164
1612876 405
1612878 71
1612909 172
1612959 0
1612973 119
1613008 1
1613014 0
1613056 35
1613141 1
1613212 1
1613243 162
1613266 0
1613289 293
1613320 0
1613358 0
1613368 0
1613729 0
1613742 0
1613865 0
1613992 0
1614012 0
1614056 0
1614067 0
1614147 0
1614150 0
1614258 0
1614276 0
1614324 1
1614354 0
1614433 0
1614830 0
1614857 0
1614891 0
1614926 0
1614933 0
1615118 0
1615149 0
1615234 0
1615314 0
1615331 0
1615393 0
1615467 0
1615496 0
1615530 0
1615583 0
1615615 0
1615666 0
1615669 0
1615704 0
1615759 0
1615798 0
1615800 1
1615846 1
1615879 0
1615956 0
1616039 0
1616074 0
1616190 1
1616206 0
1616347 0
1616366 323
1616374 560
1616386 2688
1616394 56
1616467 0
1616506 0
1616569 0
1616717 73
1616765 0
1616802 47
1616865 441
1616882 404
1616886 1185
1617018 784
1617049 454
1617063 134
1617135 209
1617279 1591
1617288 719
1617317 2
1617419 187
1617426 799
1617461 751
1617467 34
1617475 1508
1617509 435
1617623 0
1617693 6846
1617783 1079
1617824 1952
1617829 1
1617892 0
1617895 0
1617925 0
1618013 0
1618062 109
1618068 0
1618082 178
1618109 26
1618124 556
1618193 1
1618364 1
1618463 176
1618465 2
1618586 0
1618700 53
1618749 112
1618889 451
1618994 0
1619057 96
1619091 0
1619158 16
1619183 95
1619425 2700
1619445 1
1619500 639
1619512 14
1619609 2
1619667 532
1619695 0
1619739 298
1619758 77
1619765 200
1619778 688
1619800 232
1619802 785
1619924 130
1619957 10
1620072 0
1620085 0
1620103 924
1620115 160
1620190 622
1620211 738
1620246 164
1620375 458
1620400 2
1620412 0
1620452 1659
1620553 616
1620601 223
1620613 0
1620631 230
1620770 5
1620779 0
1620818 0
1620871 25
1621009 101
1621051 494
1621121 0
1621136 32
1621147 533
1621273 510
1621294 35
1621384 185
1621460 48
1621609 8
1621628 46
1621651 0
1621791 151
1621865 1
1622089 0
1622148 256
1622208 5
1622460 144
1622682 228
1622708 916
1622735 1
1622848 0
1622910 0
1622931 3326
1623002 1048
1623125 0
1623157 254
1623175 0
1623257 719
1623399 357
1623481 472
1623568 393
1623698 1138
1623715 0
1623792 0
1623842 0
1623998 40
1624090 97
1624237 2
1624303 0
1624400 0
1624427 0
1624448 1118
1624461 81
1624497 18
1624535 0
1624550 0
1624631 287
1624715 0
1624727 1
1624830 435
1624872 0
1624880 0
1624946 0
1625035 1
1625151 39
1625171 117
1625270 1
1625419 0
1625483 60
1625494 21
1625626 0
1625662 25
1625881 7
1625909 0
1625927 4
1626019 1
1626199 971
1626202 0
1626249 54
1626262 0
1626343 31
1626441 39
1626541 0
1626718 0
1626814 0
1626897 0
1626921 6
1627001 141
1627189 688
1627227 630
1627242 0
1627317 1
1627347 0
1627356 381
1627536 0
1627557 0
1627582 0
1627639 8
1627896 428
1628033 0
1628084 27
1628102 152
1628152 0
1628191 0
1628308 0
1628314 0
1628488 1
1628608 0
1628740 0
1628791 0
1628821 0
1628908 1
1628923 0
1628970 0
1629388 0
1629511 0
1629520 0
1629589 1
1629685 0
1629691 0
1629748 0
1629916 0
1629928 0
1630030 0
1630104 0
1630147 0
1630169 0
1630241 1059
1630274 204
1630282 0
1630306 8
1630318 0
1630344 884
1630392 136
1630406 1683
1630444 1
1630456 83
1630584 555
1630639 147
1630700 0
1630724 0
1631003 87
1631459 0
1631468 0
1631763 54
1631927 1
1631984 0
1632215 4
1632233 0
1632260 0
1632269 0
1632287 22
1632443 0
1632704 0
1632890 0
1632932 1079
1633049 0
1633142 140
1633187 0
1633244 0
1633280 0
1633382 1
1633541 0
1633700 0
1633876 0
1633910 0
1634069 0
1634368 1075
1634388 71
1634443 252
1634580 3845
1634681 2102
1634727 0
1634767 0
1634770 474
1634792 0
1634822 0
1634849 35
1634916 224
1634965 18
1634974 702
1634986 44
1634989 225
1635023 0
1635070 0
1635095 0
1635105 0
1635147 0
1635268 0
1635381 0
1635437 0
1635449 1
1635511 0
1635552 0
1635629 0
1635641 0
1635713 0
1635770 0
1635827 0
1635890 3
1636001 817
1636118 724
1636130 398
1636285 0
1636489 233
1636546 199
1636657 97
1637125 1
1637143 0
1637302 113
1637478 77
1637512 1
1637671 0
1637970 685
1637990 21
1638045 705
1638149 750
1638212 161
1638283 539
1638329 0
1638369 258
1638372 1175
1638409 1322
1638667 189
1638690 446
1638775 1345
1638960 85
1639090 0
1639120 743
1639174 20
1639187 9
1639268 0
1639417 997
1639644 936
1639670 192
1639675 165
1639753 0
1639873 869
1639947 2433
1639974 271
1640011 4
1640083 315
1640251 6
1640265 500
1640269 2730
1640307 541
1640374 87
1640438 0
1640472 377
1640509 81
1640527 1302
1640616 469
1640666 190
1640834 668
1640865 0
1640875 94
1640910 66
1640971 208
1640975 494
1641022 6650
1641087 0
1641105 66
1641234 473
1641352 212
1641482 2035
1641541 0
1641561 1
1641607 0
1641620 0
1641630 0
1641746 0
1641771 1
1641859 0
1641977 0
1642057 0
1642115 0
1642177 0
1642266 0
1642314 1
1642418 1306
1642433 762
1642442 1134
1642445 246
1642594 0
1642671 0
1642744 0
1642804 1
1642833 1
1642992 0
1643018 0
1643206 1
1643397 0
1643470 0
1643500 2
1643739 0
1643857 1
1643898 0
1643929 0
1643974 0
1644051 0
1644189 0
1644199 0
1644206 0
1644210 0
1644228 4
1644379 747
1644477 311
1644487 1269
1644621 0
1644663 0
1644679 0
1644720 0
1644774 0
1644996 0
1645008 0
1645066 1
1645110 0
1645251 0
1645298 0
1645307 0
1645419 0
1645461 0
1645594 0
1645681 0
1645719 0
1645723 0
1645729 0
1645744 0
1645764 0
1646054 13
1646120 0
1646149 24
1646172 88
1646209 22
1646223 0
1646278 0
1646501 0
1646543 0
1646626 0
1646729 91
1646799 0
1646928 199
1647082 1
1647088 0
1647289 0
1647358 0
1647398 0
1647401 0
1647410 0
1647421 0
1647437 0
1647439 0
1647479 0
1647485 0
1647495 0
1647519 0
1647532 0
1647540 0
1647545 0
1647561 0
1647564 0
1647582 0
1647609 1
1647613 0
1647655 0
1647724 0
1647733 0
1647737 0
1647863 0
1647957 0
1647981 0
1648035 0
1648093 0
1648159 0
1648162 0
1648240 0
1648276 0
1648295 0
1648336 0
1648351 0
1648392 0
1648456 0
1648488 0
1648511 0
1648515 0
1648573 1
1648648 0
1648708 0
1648762 0
1648792 1
1648801 0
1648837 0
1648903 0
1648936 0
1649026 0
1649197 0
1649274 0
1649296 0
1649302 0
1649380 0
1649473 0
1649702 1
1649737 0
1649739 0
1649788 0
1649881 0
1649922 0
1649942 0
1649997 0
1650222 1
1650303 0
1650305 0
1650546 0
1650563 0
1650643 0
1650733 1
1650875 0
1650899 0
1650922 0
1650998 0
1651206 0
1651301 0
1651343 0
1651361 0
1651376 0
1651454 0
1651484 0
1651611 1
1651740 0
1651768 1
1651839 0
1651974 0
1652016 0
1652213 0
1652247 0
1652266 0
1652334 0
1652366 0
1652412 0
1652464 0
1652593 0
1652697 0
1652792 0
1652816 0
1652867 0
1652951 0
1653009 2
1653105 1
1653140 0
1653226 0
1653342 0
1653626 0
1653797 313
1653905 101
1653932 350
1653968 0
1654039 51
1654166 941
1654196 236
1654211 195
1654268 0
1654391 49
1654397 0
1654421 0
1654491 840
1654556 317
1654584 18
1654661 0
1654720 230
1654751 241
1654782 21
1654799 616
1654811 2420
1654890 378
1655087 913
1655147 230
1655327 0
1655414 379
1655442 19
1655492 923
1655567 290
1655577 905
1655610 779
1655707 1
1655868 1217
1655902 277
1655912 155
1656139 123
1656419 96
1656462 117
1656537 150
1656646 5
1656700 1
1656745 602
1656757 1640
1656762 0
1656798 0
1656820 173
1656828 0
1656871 0
1656912 0
1656985 69
1657066 0
1657117 3
1657164 212
1657176 893
1657504 0
1657535 21
1657633 247
1657675 0
1657758 0
1657799 268
1657982 0
1658012 108
1658168 159
1658176 44
1658268 0
1658284 91
1658665 1398
1658689 145
1658890 0
1658934 1
1658969 0
1659007 44
1659049 49
1659097 894
1659295 657
1659324 1
1659375 330
1659442 0
1659685 9
1659799 27
1659858 202
1659926 1
1659940 63
1660057 80
1660097 67
1660203 54
1660210 188
1660227 0
1660267 35
1660364 6
1660376 607
1660394 306
1660405 170
1660464 1345
1660618 2672
1660667 0
1660748 0
1660766 2
1660821 3
1660835 0
1660857 0
1661019 1
1661058 10
1661098 5
1661135 2
1661170 261
1661243 9
1661297 0
1661354 0
1661397 37
1661418 0
1661468 0
1661688 0
1661752 0
1661841 0
1661848 0
1661859 0
1662147 0
1662243 0
1662258 0
1662287 386
1662304 0
1662347 536
1662352 150
1662376 0
1662435 359
1662452 0
1662486 53
1662494 1076
1662686 0
1662750 4
1662769 0
1662793 0
1662986 423
1663006 0
1663119 0
1663125 0
1663230 1
1663246 0
1663270 0
1663273 0
1663382 1
1663394 0
1663418 0
1663545 0
1663591 0
1663636 0
1663654 0
1663697 0
1663699 0
1663719 1
1663730 0
1663804 0
1663837 0
1663978 0
1663996 0
1664083 0
1664156 1
1664177 0
1664242 0
1664272 0
1664297 0
1664328 0
1664357 0
1664419 0
1664431 0
1664452 0
1664476 0
1664479 0
1664586 0
1664808 0
1664866 0
1664872 0
1664964 0
1664980 1
1665037 0
1665077 0
1665088 0
1665202 0
1665339 0
1665454 0
1665493 1
1665500 0
1665583 0
1665604 0
1665771 0
1665811 1
1665839 1
1665934 0
1665950 0
1665973 0
1665982 0
1666040 0
1666108 0
1666114 0
1666169 54
1666180 218
1666216 0
1666249 0
1666456 0
1666492 0
1666504 0
1666516 0
1666762 16
1666776 94
1666799 0
1666850 191
1666860 1329
1666881 0
1666891 0
1666908 10
1666973 254
1667081 0
1667100 0
1667211 1
1667295 0
1667359 0
1667383 0
1667442 0
1667522 0
1667541 0
1667846 0
1667898 0
1667946 0
1668001 0
1668022 0
1668061 1
1668154 0
1668190 0
1668205 0
1668262 0
1668276 0
1668295 0
1668382 327
1668394 23
1668403 414
1668406 434
1668582 0
1668758 240
1668797 57
1668890 53
1668941 1626
1668998 207
1669031 559
1669126 701
1669139 33
1669203 249
1669322 0
1669441 1
1669637 0
1669783 0
1669853 0
1669860 0
1669907 1
1669940 0
1669945 0
1669954 1
1670013 0
1670051 0
1670201 0
1670267 0
1670567 0
1670605 0
1671213 0
1671278 0
1671312 388
1671317 1
1671376 1053
1671408 0
1671438 0
1671473 0
1671597 0
1671806 0
1671879 0
1671895 0
1672052 1
1672118 0
1672211 0
1672247 0
1672274 1
1672347 0
1672382 514
1672416 362
1672458 1
1672545 0
1672587 0
1672593 25
1672623 0
1672657 26
1672833 0
1672883 110
1673115 48
1673202 2218
1673212 1544
1673216 601
1673226 621
1673244 0
1673255 1137
1673341 0
1673383 315
1673397 1
1673428 155
1673480 0
1673499 0
1673663 0
1673711 0
1673846 0
1673852 0
1673896 0
1673992 0
1674006 0
1674054 1
1674130 0
1674132 0
1674171 0
1674237 0
1674284 0
1674538 0
1674574 0
1674580 0
1674673 0
1674745 0
1674780 0
1674976 0
1675009 0
1675097 0
1675149 0
1675168 0
1675187 0
1675236 0
1675244 0
1675263 0
1675267 0
1675280 0
1675344 2
1675362 0
1675420 0
1675434 0
1675575 0
1675593 1
1675626 0
1675697 0
1675775 0
1675813 0
1675839 0
1675885 0
1675914 1
1675922 2
1675924 0
1676012 0
1676304 1337
1676366 385
1676387 2381
1676420 988
1676492 0
1676762 36
1676797 0
1676847 0
1676896 874
1676929 141
1676934 30
1676964 68
1677053 2357
1677204 87
1677373 422
1677523 553
1677525 920
1677531 270
1677676 62
1677709 399
1677724 819
1677987 0
1678004 57
1678135 424
1678222 0
1678228 681
1678274 1171
1678443 322
1678473 239
1678487 0
1678540 1335
1678579 288
1678586 0
1678641 31
1678652 208
1678786 3381
1678836 725
1678906 3253
1678930 1854
1679014 1358
1679060 1
1679103 386
1679106 1159
1679190 948
1679216 84
1679280 0
1679316 0
1679400 0
1679431 0
1679433 22
1679468 0
1679481 0
1679526 0
1679529 0
1679541 1
1679557 0
1679622 0
1679624 0
1679642 5
1679684 0
1679719 301
1679746 0
1679763 0
1679772 1
1679774 156
1679812 0
1679870 228
1679877 0
1679885 60
1679908 128
1679956 0
1680002 343
1680037 232
1680068 0
1680092 0
1680156 1
1680160 0
1680189 0
1680227 1
1680242 0
1680283 248
1680342 1
1680498 1900
1680507 458
1680595 0
1680669 511
1680718 1038
1680721 118
1680840 64
1680930 369
1680948 448
1680964 5674
1680988 126
1681004 293
1681015 0
1681038 188
1681065 573
1681130 584
1681206 15
1681242 236
1681272 173
1681287 360
1681307 169
1681322 537
1681348 0
1681354 0
1681464 1377
1681622 23
1681630 0
1681658 1125
1681738 287
1681838 0
1681844 35
1681921 0
1681979 0
1681996 2379
1682059 2809
1682061 141
1682080 93
1682086 0
1682089 993
1682093 161
1682130 385
1682170 6
1682188 444
1682249 4
1682294 0
1682331 163
1682580 348
1682622 1
1682892 35
1683007 460
1683088 0
1683277 193
1683507 1
1683567 1967
1683613 0
1683825 0
1683885 289
1684002 1
1684055 3
1684131 104
1684186 311
1684188 1740
1684227 0
1684275 0
1684287 1006
1684317 0
1684356 0
1684425 303
1684584 42
1684680 1457
1684686 1547
1684731 0
1684779 136
1684824 0
1684848 3
1684903 0
1684937 1
1685030 0
1685271 2270
1685274 2408
1685460 149
1685575 0
1685648 86
1685727 855
1685753 2
1685769 107
1685818 208
1686150 480
1686243 594
1686255 0
1686290 0
1686297 0
1686385 0
1686396 0
1686440 0
1686466 127
1686496 121
1686502 70
1686597 2138
1686615 1
1686712 9
1686756 15
1686807 512
1686874 192
1687207 118
1687247 103
1687568 606
1687857 0
1687866 180
1687870 2
1687875 0
1687882 188
1687886 271
1687890 123
1687928 979
1688106 416
1688265 606
1688286 1
1688463 18
1688642 292
1688718 773
1688776 485
1688823 1691
1688860 540
1688932 0
1688944 0
1688961 0
1688969 193
1689126 745
1689171 122
1689201 472
1689228 0
1689241 39
1689304 428
1689345 1758
1689376 255
1689415 1434
1689484 0
1689540 3
1689565 118
1689619 1708
1689662 102
1689694 0
1689711 148
1689721 1689
1689739 306
1689751 566
1689833 88
1689847 172
1689868 164
1689958 197
1689988 143
1690097 6
1690114 20
1690166 2104
1690221 378
1690330 518
1690367 0
1690377 105
1690400 391
1690427 465
1690620 191
1690675 363
1690689 1266
1690801 1155
1690817 594
1690822 27
1690866 222
1690873 165
1690877 2362
1690892 1335
1690907 48
1691037 255
1691154 504
1691165 16
1691196 69
1691199 373
1691261 0
1691305 0
1691336 0
1691340 79
1691398 0
1691408 0
1691427 0
1691456 0
1691464 121
1691470 0
1691475 0
1691506 0
1691520 0
1691534 0
1691554 1
1691557 0
1691579 1
1691640 0
1691679 0
1691696 0
1691700 0
1691722 0
1691735 0
1691743 0
1691756 0
1691769 0
1691880 0
1691886 3
1691900 792
1691916 0
1691946 0
1691959 0
1691969 0
1692019 284
1692026 0
1692042 0
1692109 2867
1692126 2
1692140 0
1692152 0
1692173 0
1692191 0
1692210 0
1692295 0
1692312 50
1692315 754
1692336 105
1692362 2
1692386 478
1692402 543
1692406 394
1692468 360
1692521 0
1692534 1
1692565 1
1692612 27
1692634 0
1692648 0
1692664 0
1692667 0
1692691 0
1692709 424
1692735 0
1692767 0
1692775 0
1692798 0
1692810 0
1692849 0
1692870 0
1692922 0
1692997 0
1693025 0
1693038 0
1693073 0
1693079 0
1693211 0
1693224 1
1693227 0
1693273 0
1693286 0
1693319 20
1693368 0
1693398 0
1693403 4
1693410 14
1693423 0
1693450 0
1693467 0
1693517 0
1693541 0
1693553 0
1693560 1
1693582 0
1693584 0
1693617 0
1693626 0
1693634 0
1693700 846
1693715 0
1693725 0
1693760 0
1693767 0
1693782 0
1693837 0
1693845 0
1693875 2
1693889 0
1693900 0
1693919 0
1693961 0
1693975 0
1693991 156
1694050 325
1694086 184
1694138 1212
1694174 726
1694191 572
1694193 757
1694245 89
1694248 290
1694255 1271
1694258 281
1694345 0
1694356 22
1694370 0
1694407 358
1694422 0
1694438 0
1694463 25
1694465 19
1694546 103
1694651 212
1694750 965
1694794 259
1694835 637
1694883 0
1694897 791
1694908 57
1694929 3688
1694983 840
1695027 168
1695086 1185
1695110 268
1695242 0
1695255 0
1695274 30
1695284 578
1695335 752
1695337 1
1695339 509
1695371 0
1695412 59
1695422 147
1695458 74
1695461 0
1695476 0
1695484 0
1695494 0
1695532 0
1695572 0
1695586 0
1695643 0
1695660 500
1695675 0
1695688 1
1695699 1
1695732 0
1695800 0
1695834 0
1695867 0
1695888 0
1695891 35
1695929 0
1695957 0
1695977 0
1695986 0
1696016 0
1696039 0
1696058 65
1696061 0
1696094 0
1696110 0
1696210 0
1696227 12
1696229 63
1696246 0
1696294 0
1696340 785
1696366 400
1696370 139
1696378 11
1696388 463
1696399 1022
1696528 505
1696531 16
1696626 22
1696628 3
1696718 112
1696722 9
1696740 2
1696749 0
1696774 0
1696828 0
1696830 0
1696839 0
1696848 43
1696862 0
1696873 1503
1696902 0
1696929 66
1696988 0
1696995 0
1697026 0
1697034 0
1697054 0
1697069 0
1697100 0
1697151 24
1697162 0
1697216 89
1697258 0
1697267 0
1697317 0
1697319 0
1697334 255
1697373 0
1697387 0
1697391 0
1697439 0
1697444 0
1697451 0
1697504 0
1697511 0
1697591 0
1697607 0
1697609 0
1697625 0
1697644 0
1697741 898
1697761 0
1697770 0
1697817 667
1697849 276
1697881 0
1697889 0
1697933 0
1697983 631
1698007 4
1698030 253
1698051 166
1698096 748
1698105 60
1698161 2
1698208 337
1698252 174
1698266 985
1698269 4873
1698331 351
1698338 94
1698363 383
1698375 929
1698485 210
1698521 101
1698555 60
1698558 1565
1698628 0
1698662 1465
1698668 473
1698735 2902
1698748 28
1698817 259
1698895 0
1698925 0
1698989 18
1699056 1024
1699073 0
1699202 1186
1699217 0
1699230 83
1699274 710
1699290 1578
1699295 15
1699335 257
1699346 27
1699359 352
1699404 105
1699429 1376
1699466 323
1699497 173
1699515 360
1699685 3
1699726 696
1699796 2215
1699826 233
1699911 536
1699919 0
1699938 257
1699952 0
1699968 171
1699992 0
1700004 19
1700078 26
1700091 0
1700153 0
1700157 1466
1700163 12
1700185 4
1700226 1219
1700229 0
1700274 28
1700325 219
1700423 84
1700580 0
1700663 0
1700692 0
1700713 18
1700717 0
1700725 0
1700742 0
1700805 127
1700853 3
1700927 59
1700955 0
1700997 76
1701040 748
1701051 0
1701080 0
1701091 2725
1701149 598
1701158 142
1701178 0
1701235 4612
1701267 177
1701298 644
1701360 13
1701381 1066
1701442 250
1701454 720
1701473 2
1701494 163
1701596 83
1701612 78
1701662 256
1701672 3
1701698 1132
1701731 324
1701811 538
1701895 27
1702028 0
1702058 21
1702100 666
1702293 23
1702333 244
1702379 786
1702383 132
1702441 3
1702722 238
1702863 650
1702937 131
1702999 89
1703009 1421
1703012 1896
1703119 791
1703149 314
1703212 1522
1703254 590
1703320 2182
1703449 156
1703515 813
1703530 0
1703548 366
1703554 0
1703572 57
1703584 0
1703601 0
1703694 0
1703710 1592
1703712 31
1703746 0
1703758 331
1703890 379
1703911 75
1704141 0
1704181 0
1704345 0
1704453 69
1704528 0
1704621 0
1704684 0
1704789 0
1704886 0
1704891 29
1704893 0
1704964 36
1705029 0
1705118 0
1705214 128
1705454 395
1705479 498
1705525 0
1705643 220
1705699 378
1705808 0
1705853 1408
1705859 0
1705876 186
1705880 956
1705891 176
1705913 0
1706035 397
1706053 0
1706093 39
1706188 4
1706269 0
1706290 0
1706381 5
1706411 117
1706441 78
1706476 0
1706501 0
1706566 0
1706606 169
1706644 299
1706676 281
1706724 73
1706771 96
1706869 0
1706878 334
1706992 83
1707047 0
1707069 935
1707093 320
1707118 0
1707201 268
1707279 0
1707314 1
1707386 1
1707407 0
1707455 0
1707493 0
1707914 38
1707977 711
1708016 230
1708034 1850
1708147 70
1708216 83
1708238 0
1708265 3
1708355 0
1708367 691
1708478 395
1708571 251
1708643 933
1708663 501
1708665 61
1708753 0
1708781 1
1708788 0
1708793 0
1708804 0
1708829 0
1708835 0
1708854 0
1708857 350
1709022 0
1709064 1116
1709199 16
1709205 0
1709211 0
1709226 0
1709256 0
1709299 15
1709495 41
1709505 0
1709527 0
1709550 0
1709589 0
1709612 1
1709626 243
1709672 0
1709697 19
1709719 0
1709754 517
1709937 54
1709948 194
1710076 0
1710090 0
1710149 108
1710243 446
1710247 117
1710470 0
1710601 1126
1710682 122
1710689 28
1710695 0
1710701 85
1710713 0
1710813 2345
1710897 176
1710986 0
1711033 248
1711049 488
1711064 1022
1711167 2248
1711175 140
1711187 0
1711277 291
1711304 287
1711338 284
1711343 145
1711397 1062
1711505 8
1711523 280
1711554 427
1711562 1318
1711625 526
1711645 313
1711661 995
1711734 68
1711881 1062
1711941 2018
1711964 622
1712006 0
1712035 0
1712044 2444
1712066 1234
1712076 167
1712096 105
1712160 520
1712234 1291
1712295 899
1712382 0
1712389 0
1712438 0
1712440 59
1712454 0
1712471 531
1712504 0
1712530 55
1712538 0
1712544 0
1712637 0
1712692 182
1712805 543
1712812 50
1712821 433
1712868 0
1712898 0
1712908 90
1712911 434
1712920 32
1712971 29
1713002 106
1713077 290
1713108 0
1713147 20
1713191 426
1713287 292
1713298 64
1713320 420
1713322 1349
1713359 463
1713439 105
1713553 0
1713588 0
1713715 170
1713741 0
1713828 91
1714018 44
1714051 392
1714106 568
1714231 18
1714254 58
1714262 36
1714301 333
1714321 578
1714374 1268
1714392 0
1714437 471
1714457 658
1714828 6
1714871 314
1714873 394
1714920 380
1714943 0
1714946 77
1714991 0
1715015 0
1715021 1338
1715034 0
1715054 507
1715061 0
1715063 337
1715108 0
1715113 0
1715143 0
1715154 32
1715157 0
1715167 0
1715201 0
1715224 0
1715257 9
1715316 530
1715585 298
1715667 226
1715696 0
1715788 2
1715821 1431
1715904 1144
1715981 429
1716023 186
1716224 1152
1716348 98
1716396 1129
1716774 1496
1716783 0
1716791 24
1716807 861
1716841 247
1716966 8
1717262 0
1717308 0
1717567 0
1717617 0
1717623 2315
1717660 0
1717669 2
1717687 0
1717722 0
1717804 42
1717919 688
1717923 1701
1717968 1037
1718028 0
1718085 20
1718100 558
1718146 952
1718181 2529
1718197 723
1718211 296
1718364 0
1718430 180
1718593 91
1718644 78
1718667 0
1718676 1231
1718747 0
1718882 128
1719065 119
1719128 0
1719218 0
1719309 0
1719335 0
1719460 1314
1719473 1
1719718 15
1719789 0
1719852 371
1719866 581
1719968 0
1720020 566
1720046 125
1720074 264
1720119 108
1720146 85
1720151 112
1720192 367
1720245 173
1720321 0
1720378 0
1720407 0
1720425 0
1720521 0
1720552 0
1720572 0
1720581 375
1720599 5
1720631 84
1720653 0
1720718 0
1720724 3
1720757 140
1720800 0
1720936 367
1720971 4
1721088 1
1721141 64
1721210 0
1721306 0
1721365 506
1721444 654
1721509 0
1721555 394
1721561 754
1721614 0
1721684 506
1721687 521
1721717 560
1721800 420
1721903 0
1721964 201
1722243 60
1722281 34
1722287 319
1722308 0
1722471 0
1722480 0
1722516 4
1722617 21
1722675 0
1722780 127
1722937 1
1722956 1
1723076 1093
1723110 1483
1723257 24
1723305 245
1723367 26
1723374 887
1723417 0
1723425 497
1723472 188
1723533 69
1723587 68
1723650 0
1723767 437
1724001 58
1724131 386
1724141 66
1724226 581
1724325 1093
1724445 1135
1724491 99
1724576 458
1724722 0
1724860 21
1724967 0
1724991 1247
1725043 0
1725111 984
1725143 175
1725189 2277
1725221 0
1725381 880
1725385 876
1725404 402
1725434 440
1725558 15
1725698 430
1725709 2
1725804 100
1725840 205
1725993 0
1726034 1249
1726062 170
1726065 1213
1726077 111
1726113 644
1726116 215
1726205 95
1726268 155
1726414 0
1726535 0
1726542 84
1726703 1
1726809 0
1726874 0
1726920 245
1727044 0
1727142 115
1727197 0
1727394 287
1727396 202
1727415 4
1727473 0
1727511 0
1727548 0
1727591 0
1727772 25
1727786 0
1727818 0
1727836 0
1727863 497
1727867 206
1727901 0
1727949 0
1727981 272
1727987 294
1727991 0
1727998 0
1728050 0
1728116 0
1728169 0
1728177 207
1728228 269
1728231 18
1728346 389
1728359 151
1728367 119
1728379 0
1728403 4
1728433 0
1728459 410
1728513 206
1728538 0
1728554 29
1728556 683
1728579 0
1728650 0
1728653 0
1728672 0
1728674 0
1728677 519
1728755 3
1728792 1
1728796 540
1728829 0
1728888 1900
1728929 200
1729023 760
1729078 0
1729166 42
1729193 182
1729265 1456
1729285 5039
1729364 340
1729484 9
1729490 915
1729574 2016
1729583 0
1729634 117
1729701 24
1729724 2
1729762 43
1729810 28
1729824 280
1729947 0
1729999 0
1730015 0
1730024 15
1730026 0
1730044 0
1730174 16
1730193 437
1730196 4
1730226 179
1730280 866
1730296 20
1730350 5
1730424 1
1730470 27
1730501 1
1730525 126
1730529 156
1730539 66
1730642 0
1730664 51
1730692 87
1730756 0
1730918 345
1730967 1075
1731031 0
1731114 700
1731221 13
1731246 0
1731288 0
1731321 0
1731361 0
1731372 664
1731392 1
1731404 1
1731439 0
1731473 198
1731482 4
1731520 1177
1731554 65
1731638 1
1731650 0
1731675 1
1731694 1
1731707 71
1731730 0
1731775 48
1731784 2
1731790 145
1731878 0
1731890 23
1732181 0
1732187 0
1732307 8
1732321 0
1732357 2
1732419 5
1732452 0
1732548 1379
1732597 0
1732707 0
1732774 0
1732791 1584
1732897 3
1732931 0
1732939 0
1733054 106
1733117 0
1733129 1
1733187 0
1733261 199
1733378 218
1733441 53
1733557 1182
1733562 2
1733567 0
1733570 0
1733580 0
1733590 0
1733597 969
1733653 375
1733735 540
1733796 1
1733826 1656
1733849 0
1733878 71
1733922 0
1733994 213
1734115 2
1734442 0
1734615 63
1734745 0
1734822 45
1734890 0
1734902 33
1734908 263
1735009 2
1735035 152
1735047 0
1735084 275
1735095 113
1735112 0
1735154 1562
1735244 24
1735291 0
1735300 0
1735320 0
1735347 11
1735427 427
1735442 16
1735486 7
1735509 0
1735521 87
1735534 132
1735544 304
1735602 82
1735631 444
1735704 696
1735722 276
1735739 880
1735799 0
1735892 0
1735922 3099
1735964 242
1736001 703
1736004 4
1736010 209
1736168 164
1736210 580
1736278 23
1736340 0
1736349 203
1736420 2
1736527 0
1736534 0
1736594 0
1736654 0
1736663 0
1736699 0
1736720 0
1736744 0
1736752 0
1736762 0
1736869 0
1736912 0
1736933 0
1736937 1
1736975 0
1736996 0
1737050 0
1737059 0
1737074 0
1737134 0
1737159 1
1737204 0
1737215 0
1737273 0
1737290 0
1737294 0
1737324 0
1737350 0
1737392 0
1737422 0
1737440 0
1737474 0
1737489 1
1737520 0
1737533 0
1737571 0
1737629 0
1737737 0
1737749 0
1737772 0
1737785 1
1737846 0
1737866 0
1737944 0
1737952 0
1737966 0
1737989 1
1738007 0
1738044 0
1738070 0
1738117 0
1738178 0
1738193 0
1738229 0
1738253 0
1738280 1
1738397 0
1738407 2
1738553 0
1738571 0
1738588 0
1738625 0
1738627 0
1738682 0
1738687 0
1738735 0
1738742 0
1738800 0
1738863 0
1739016 0
1739034 1
1739107 0
1739147 0
1739181 0
1739250 0
1739303 0
1739452 0
1739566 0
1739625 0
1739665 19
1739708 1
1739736 0
1739800 1383
1739810 0
1739818 0
1739828 519
1739979 633
1739994 103
1740081 220
1740103 321
1740337 0
1740382 0
1740493 18
1740715 791
1740739 0
1740762 0
1740791 650
1740936 106
1741173 33
1741186 389
1741269 460
1741305 46
1741348 19
1741382 10
1741543 117
1741597 142
1741710 167
1741859 0
1741867 111
1741904 184
1741971 0
1742028 331
1742091 52
1742135 85
1742218 0
1742227 0
1742315 13
1742401 0
1742441 0
1742474 0
1742508 0
1742578 0
1742737 0
1742797 0
1742827 0
1743075 0
1743097 0
1743205 0
1743284 0
1743307 0
1743334 0
1743355 0
1743474 0
1743481 0
1743604 0
1743623 0
1743721 0
1743746 0
1743752 0
1743845 96
1743866 0
1743956 963
1743998 220
1744064 0
1744083 31
1744184 1
1744249 35
1744305 2
1744382 0
1744390 0
1744578 32
1744620 149
1744622 128
1744692 6
1744711 80
1744739 891
1744790 169
1744828 42
1744872 0
1744894 1
1744903 143
1744974 0
1745003 1340
1745006 280
1745056 59
1745080 363
1745151 0
1745163 201
1745353 1809
1745391 1821
1745404 909
1745520 1
1745538 49
1745562 64
1745627 1979
1745682 1493
1745782 761
1745814 418
1745959 93
1745963 3284
1746206 80
1746303 0
1746339 1188
1746452 14
1746550 1549
1746552 3432
1746562 269
1746570 0
1746662 1
1746771 0
1746794 173
1746959 0
1746970 1529
1747070 329
1747144 0
1747154 78
1747183 19
1747386 152
1747459 206
1747599 1789
1747616 785
1747618 1778
1747624 0
1747631 10
1747679 221
1747693 0
1747748 0
1747865 0
1747916 0
1748006 0
1748264 0
1748378 0
1748480 0
1748483 0
1748579 0
1748714 0
1748732 0
1748771 0
1748801 0
1748820 0
1748867 0
1748962 0
1749002 0
1749101 0
1749212 0
1749261 0
1749272 0
1749416 0
1749520 0
1749566 0
1749679 1
1749689 0
1749728 0
1749766 0
1749815 0
1749830 0
1749872 0
1749897 0
1750034 0
1750064 0
1750079 0
1750091 0
1750106 0
1750118 0
1750153 0
1750172 0
1750268 1
1750300 0
1750364 0
1750635 0
1750658 0
1750886 0
1750895 0
1751246 167
1751298 4
1751337 194
1751446 0
1751462 0
1751517 714
1751545 0
1751584 0
1751614 0
1751619 353
1751663 0
1751748 326
1751809 88
1751821 407
1751833 170
1751917 0
1752001 0
1752007 0
1752115 5
1752139 0
1752142 276
1752178 0
1752203 254
1752211 0
1752268 133
1752295 463
1752349 0
1752364 4
1752433 4
1752460 38
1752469 0
1752478 363
1752480 82
1752508 598
1752510 105
1752529 0
1752600 175
1752610 214
1752640 216
1752679 0
1752873 0
1752915 802
1753052 0
1753119 621
1753406 85
1753441 1293
1753451 1214
1753552 1800
1753578 0
1753685 1
1753701 0
1753726 222
1753825 62
1753876 2211
1753906 277
1753954 1227
1754046 259
1754098 1834
1754127 1847
1754196 1447
1754289 1531
1754411 2326
1754528 415
1754675 357
1754776 228
1754817 364
1754850 0
1754902 1424
1754924 0
1754940 0
1755081 1657
1755083 766
1755126 191
1755229 0
1755262 0
1755298 8
1755342 141
1755366 24
1755393 120
1755439 0
1755501 0
1755527 0
1755549 450
1755574 0
1755649 600
1755730 0
1755737 769
1755820 134
1755933 0
1755942 146
1755969 1
1755979 0
1755989 7
1755992 98
1756000 74
1756076 132
1756105 377
1756147 3823
1756171 1
1756213 1
1756294 142
1756428 0
1756522 1623
1756526 2842
1756630 0
1756693 22
1756713 137
1756892 2030
1757014 1669
1757090 1649
1757124 9
1757255 1832
1757276 2
1757388 107
1757404 0
1757437 1087
1757452 49
1757537 11
1757585 1
1757607 1669
1757707 2
1757748 0
1757795 384
1757889 0
1757995 0
1758116 748
1758134 52
1758151 16
1758180 108
1758196 0
1758273 168
1758348 231
1758371 211
1758458 0
1758464 472
1758476 114
1758517 0
1758558 344
1758596 0
1758611 12
1758615 3
1758666 2
1758686 6
1758723 24
1758732 0
1758740 24
1758766 0
1758795 0
1758797 159
1758829 0
1758911 0
1758984 44
1758990 0
1759039 0
1759081 107
1759085 236
1759345 16
1759376 61
1759390 1704
1759421 290
1759430 2299
1759468 0
1759507 1690
1759555 967
1759611 1175
1759623 0
1759629 0
1759681 204
1759685 192
1759831 60
1759881 3491
1759900 0
1759918 0
1759972 81
1760116 296
1760184 40
1760205 202
1760229 532
1760286 21
1760299 516
1760331 12
1760371 77
1760417 404
1760473 0
1760502 302
1760724 1057
1760778 173
1760873 0
1760923 1241
1760927 1068
1760964 0
1760969 0
1760979 0
1760996 800
1761001 695
1761019 74
1761032 721
1761070 199
1761085 5328
1761108 11
1761118 62
1761168 0
1761248 0
1761401 1012
1761417 641
1761490 0
1761498 1285
1761574 336
1761651 0
1761656 34
1761687 2
1761714 0
1761727 0
1761738 0
1761818 0
1761856 26
1761904 0
1761953 238
1761957 348
1761978 1636
1762059 310
1762130 4
1762193 5
1762260 81
1762311 255
1762333 16
1762373 0
1762475 0
1762485 11
1762539 175
1762541 1431
1762664 3080
1762854 245
1762925 0
1762935 177
1762965 931
1763010 4725
1763012 1373
1763102 0
1763139 0
1763187 0
1763247 148
1763319 969
1763328 42
1763391 0
1763403 0
1763477 0
1763522 0
1763547 1
1763584 0
1763620 0
1763622 0
1763627 0
1763638 0
1763725 0
1763761 0
1763765 0
1763806 0
1763851 0
1763909 0
1763954 1
1764046 0
1764205 0
1764215 0
1764289 0
1764418 0
1764466 0
1764559 0
1764603 1
1764629 0
1764700 0
1764706 0
1764715 192
1764758 0
1764769 1
1764867 0
1765012 5
1765049 421
1765086 363
1765151 28
1765221 0
1765225 685
1765280 182
1765311 10
1765353 0
1765424 0
1765437 0
1765445 494
1765459 0
1765468 0
1765593 0
1765603 100
1765668 0
1765819 0
1765906 3
1765908 0
1765962 0
1766019 154
1766094 80
1766112 0
1766130 0
1766163 1725
1766166 203
1766186 0
1766194 0
1766241 0
1766461 272
1766463 15
1766497 1
1766538 182
1766559 52
1766664 0
1766682 256
1766700 53
1766775 0
1766841 30
1766975 0
1766999 245
1767003 2
1767009 2
1767077 175
1767125 247
1767249 0
1767258 0
1767385 1
1767455 0
1767496 0
1767559 0
1767570 0
1767599 0
1767778 0
1768123 0
1768130 139
1768182 0
1768281 0
1768303 0
1768315 0
1768427 120
1768480 6
1768551 0
1768570 0
1768605 0
1768684 5
1768701 833
1768843 0
1768879 0
1769010 0
1769037 203
1769068 78
1769196 1
1769205 0
1769260 332
1769305 97
1769316 0
1769335 0
1769407 0
1769417 0
1769432 179
1769447 0
1769475 0
1769499 0
1769534 1
1769563 0
1769637 258
1769666 0
1769765 0
1769871 0
1769916 586
1769935 0
1769953 0
1770011 106
1770109 0
1770163 338
1770215 0
1770247 256
1770288 18
1770313 0
1770334 322
1770382 0
1770556 0
1770620 0
1770637 751
1770667 7
1770670 1105
1770739 0
1770807 0
1770838 228
1770874 0
1770883 0
1770921 115
1771009 347
1771034 33
1771075 0
1771080 10
1771093 95
1771117 115
1771157 587
1771219 252
1771225 760
1771270 589
1771348 0
1771378 2700
1771393 172
1771452 4136
1771510 1583
1771528 18
1771554 431
1771612 625
1771634 895
1771701 105
1771731 1
1771778 0
1771792 19
1771804 2
1771954 0
1772013 0
1772076 0
1772139 0
1772149 4
1772205 17
1772319 1
1772469 0
1772554 0
1772673 0
1772678 1
1772709 0
1772726 0
1772778 0
1772817 0
1772826 66
1772864 0
1772899 1
1772960 0
1773020 19
1773141 203
1773144 9
1773159 38
1773183 212
1773215 18
1773240 0
1773279 15
1773315 60
1773337 89
1773384 30
1773400 7
1773420 0
1773423 34
1773479 87
1773563 0
1773565 2
1773605 3
1773650 0
1773738 0
1773751 280
1773766 0
1773840 709
1773845 0
1773929 136
1774136 0
1774214 2
1774216 38
1774247 195
1774304 498
1774333 0
1774349 35
1774355 80
1774401 0
1774505 94
1774628 119
1774706 34
1774722 0
1774758 1184
1774792 55
1774861 0
1774870 25
1774890 0
1774897 0
1774957 1312
1775038 509
1775044 2161
1775047 2067
1775064 121
1775129 924
1775154 996
1775163 435
1775169 164
1775174 2740
1775178 1030
1775196 0
1775211 422
1775244 0
1775349 15
1775378 310
1775464 712
1775630 0
1775803 1003
1775860 13
1775883 997
1775974 510
1775986 396
1776075 292
1776097 0
1776130 16
1776256 91
1776462 0
1776610 32
1776625 958
1776627 958
1776689 1749
1776849 196
1776941 1
1777029 375
1777362 347
1777369 119
1777375 4493
1777760 55
1778060 0
1778428 738
1778574 0
1778624 36
1779034 1
1779099 0
1779230 0
1779354 2
1779778 111
1779804 10
1779912 85
1779936 318
1779980 0
1780014 68
1780239 0
1780271 36
1780438 25
1780506 138
1780540 1
1780608 0
1780635 0
1780640 0
1780644 0
1780651 0
1780907 0
1781052 0
1781117 0
1781283 0
1781346 0
1781634 0
1781868 0
1782029 35
1782064 81
1782084 0
1782125 0
1782166 0
1782183 0
1782195 17
1782291 96
1782394 0
1782529 297
1782599 147
1782621 33
1782670 0
1782739 183
1782937 0
1782981 0
1783002 69
1783129 200
1783248 0
1783253 53
1783257 70
1783350 62
1783385 302
1783451 229
1783479 612
1783635 623
1783674 0
1783691 37
1783783 2270
1783820 272
1783920 1354
1783957 82
1783999 0
1784009 99
1784117 106
1784198 636
1784243 1483
1784333 0
1784368 0
1784372 0
1784429 0
1784431 0
1784440 0
1784454 71
1784489 22
1784498 347
1784530 0
1784576 26
1784626 0
1784673 39
1784676 335
1784731 448
1784753 0
1784791 0
1784807 82
1784905 0
1784946 2
1784968 106
1784994 338
1785070 1
1785112 0
1785118 1
1785206 7
1785221 0
1785262 503
1785270 0
1785304 295
1785307 133
1785410 1
1785424 16
1785532 0
1785550 323
1785622 0
1785770 5
1785781 0
1785788 117
1785884 53
1785896 0
1785937 961
1785996 0
1786038 0
1786211 344
1786223 0
1786410 98
1786496 0
1786515 1997
1786573 0
1786585 4
1786592 0
1786614 406
1786705 188
1786734 1
1786825 152
1786887 0
1786916 0
1786947 60
1786974 0
1787132 1
1787219 0
1787252 1
1787309 0
1787360 73
1787403 836
1787514 263
1787574 494
1787598 0
1787790 151
1787803 1359
1787805 1344
1787813 63
1787857 17
1787952 138
1788015 2
1788137 0
1788209 345
1788318 183
1788366 0
1788404 424
1788471 226
1788493 83
1788498 0
1788543 0
1788691 1
1788768 0
1788784 302
1788826 291
1788847 25
1788891 4
1789158 0
1789198 0
1789206 0
1789225 0
1789296 0
1789321 0
1789345 10
1789507 0
1789591 0
1789687 0
1789824 0
1789831 1
1789847 1
1789886 234
1789898 490
1789902 156
1789967 174
1790012 287
1790037 1333
1790123 118
1790188 0
1790193 31
1790278 288
1790426 61
1790609 557
1790771 0
1790827 76
1790909 300
1791060 1
1791083 207
1791134 0
1791241 3518
1791296 1970
1791331 655
1791385 561
1791394 190
1791414 247
1791765 138
1791806 1103
1791969 212
1792026 1563
1792117 169
1792119 133
1792164 0
1792196 269
1792233 93
1792329 717
1792376 0
1792476 0
1792626 0
1792651 7
1792653 0
1792695 0
1792721 0
1792744 0
1792859 9
1792944 0
1793066 0
1793079 21
1793130 0
1793214 3
1793226 0
1793267 0
1793273 0
1793364 0
1793409 10
1793490 0
1793508 0
1793521 0
1793551 0
1793607 0
1793625 0
1793735 0
1793741 0
1793796 1121
1793875 0
1793886 154
1793896 0
1793903 875
1793948 136
1793962 0
1794045 118
1794059 7
1794067 283
1794147 19
1794178 47
1794196 34
1794257 65
1794259 0
1794403 216
1794468 741
1794546 2
1794695 0
1794717 0
1794719 0
1794828 0
1794915 0
1794970 0
1795173 0
1795363 0
1795465 0
1795467 0
1795504 0
1795659 1
1795702 0
1795955 0
1795969 0
1796046 0
1796066 0
1796087 0
1796098 0
1796263 0
1796305 0
1796322 0
1796325 0
1796353 0
1796402 0
1796607 0
1796705 0
1796825 1
1796841 0
1796855 0
1796882 0
1796949 0
1797059 0
1797116 0
1797156 0
1797290 0
1797372 0
1797395 0
1797460 0
1797601 0
1797657 1
1797798 0
1797804 0
1797838 0
1797849 0
1797896 0
1797935 0
1797944 0
1798162 0
1798183 0
1798239 1985
1798243 245
1798267 192
1798281 16
1798286 163
1798405 0
1798451 347
1798481 21
1798518 0
1798545 0
1798554 353
1798599 51
1798708 1010
1798795 0
1798900 363
1798951 245
1799011 3325
1799068 135
1799081 0
1799252 223
1799293 0
1799314 57
1799364 0
1799368 1359
1799376 0
1799401 371
1799459 130
1799510 394
1799520 219
1799531 31
1799562 0
1799588 0
1799594 0
1799686 0
1799959 0
1799967 0
1799991 0
1800055 0
1800180 0
1800249 0
1800323 0
1800374 0
1800476 0
1800576 0
1800690 1
1800712 0
1800792 0
1800877 0
1800919 0
1800958 0
1800968 0
1800984 0
1800996 0
1801030 1
1801094 0
1801139 0
1801182 0
1801224 0
1801249 0
1801266 0
1801274 0
1801411 0
1801417 0
1801446 0
1801459 0
1801505 0
1801553 0
1801622 0
1801633 0
1801676 0
1801779 1
1801880 0
1801925 0
1802025 10
1802061 0
1802076 0
1802088 0
1802103 0
1802130 0
1802167 0
1802306 0
1802387 0
1802401 0
1802412 0
1802445 0
1802467 0
1802545 0
1802565 0
1802581 0
1802683 0
1802694 0
1802740 0
1802758 0
1802768 0
1802918 0
1803096 0
1803111 0
1803165 0
1803256 0
1803282 1
1803289 0
1803307 0
1803384 0
1803520 0
1803532 0
1803542 0
1803760 0
1803769 0
1803806 0
1803981 0
1804029 28
1804155 0
1804181 0
1804286 355
1804315 22
1804414 864
1804416 44
1804454 9
1804549 1
1804646 0
1804661 0
1804709 62
1804829 230
1804846 0
1804856 0
1804896 0
1805000 0
1805133 0
1805163 0
1805356 0
1805499 0
1805691 0
1805709 0
1805784 0
1805809 0
1805812 0
1805909 0
1805946 0
1805984 0
1805998 197
1806023 0
1806106 439
1806239 0
1806281 3
1806296 3
1806538 0
1806656 0
1806703 1046
1806752 0
1807033 469
1807053 54
1807237 484
1807299 317
1807328 0
1807387 273
1807503 205
1807656 895
1807685 28
1807696 303
1807742 0
1807762 14
1807774 157
1807864 175
1807884 65
1808023 0
1808052 0
1808106 0
1808156 0
1808238 0
1808305 0
1808485 0
1808540 0
1808608 1
1808626 0
1808719 0
1808735 0
1808752 1
1808758 1
1808762 0
1808778 0
1808831 0
1809031 0
1809049 0
1809217 0
1809235 0
1809294 0
1809307 0
1809352 0
1809358 0
1809451 498
1809648 0
1809752 1
1809851 0
1809962 0
1810051 0
1810173 0
1810379 2
1810422 0
1810480 4
1810615 0
1810725 0
1810749 0
1810803 2
1810856 2
1810930 0
1810961 0
1811016 2
1811056 0
1811104 0
1811211 0
1811259 0
1811299 0
1811319 0
1811343 0
1811414 0
1811565 0
1811599 0
1811721 0
1811724 0
1811735 0
1811885 0
1811917 0
1812021 0
1812084 0
1812138 0
1812212 0
1812250 0
1812388 0
1812446 0
1812461 0
1812501 0
1812523 0
1812542 0
1812622 0
1812627 0
1812649 0
1812669 2
1812680 0
1812701 0
1812899 0
1812993 0
1813052 0
1813095 0
1813111 0
1813149 0
1813155 0
1813189 0
1813191 0
1813219 0
1813232 0
1813246 0
1813260 0
1813336 0
1813387 0
1813398 0
1813414 0
1813490 0
1813593 0
1813612 0
1813630 0
1813647 0
1813672 0
1813765 0
1813790 0
1813807 0
1813855 0
1813867 0
1813920 0
1813965 1
1813981 0
1814038 336
1814225 0
1814280 0
1814620 321
1814707 89
1814731 0
1814746 194
1814755 33
1814760 143
1814781 619
1814850 1993
1814860 0
1814924 0
1815260 0
1815370 157
1815382 0
1815391 6
1815409 595
1815430 2748
1815538 571
1815549 0
1815638 261
1815691 23
1815710 208
1815735 413
1815755 140
1815792 1
1815794 447
1815807 293
1815820 285
1815873 637
1815987 0
1816059 13
1816079 103
1816089 11
1816160 0
1816175 135
1816309 0
1816330 0
1816346 1
1816513 1
1816523 0
1816922 0
1816958 0
1817132 0
1817140 0
1817254 1
1817322 0
1817349 0
1817503 0
1817605 124
1817626 332
1817652 215
1817661 0
1817781 0
1817796 224
1817868 283
1817916 0
1817954 108
1818016 380
1818050 198
1818104 37
1818126 46
1818155 991
1818180 0
1818227 1431
1818262 157
1818365 1194
1818476 970
1818515 114
1818549 0
1818561 338
1818657 1
1818684 766
1818779 0
1818912 777
1818975 0
1819148 0
1819159 11
1819166 0
1819341 0
1819375 0
1819396 17
1819525 4
1819586 0
1819596 489
1819649 1
1819689 0
1819773 0
1819867 1
1819899 36
1819901 0
1819907 113
1819943 12
1819953 43
1820038 0
1820086 0
1820103 0
1820406 0
1820415 0
1820452 1
1820481 0
1820599 0
1820659 0
1820670 1
1820674 0
1820791 0
1821019 1
1821181 0
1821229 0
1821253 1
1821377 0
1821381 173
1821443 5
1821927 1
1821956 0
1821981 0
1821984 0
1822205 0
1822279 6
1822468 0
1822485 1577
1822536 1
1822728 0
1822781 0
1822787 1
1822818 0
1822864 0
1822927 0
1822939 0
1822967 0
1823025 0
1823097 291
1823154 0
1823283 0
1823287 0
1823396 0
1823433 0
1823448 470
1823505 1
1823524 0
1823534 89
1823577 1
1823618 1050
1823666 152
1823733 0
1823795 0
1823808 1
1823862 0
1823907 165
1823957 0
1824109 73
1824138 292
1824162 0
1824185 0
1824283 12
1824338 36
1824395 0
1824434 79
1824454 109
1824524 12
1824559 0
1824566 0
1824669 0
1824751 651
1824875 0
1824899 992
1824926 0
1824948 0
1825001 234
1825086 0
1825223 228
1825236 1067
1825338 0
1825415 163
1825640 0
1825745 0
1825758 0
1825822 0
1825838 0
1825851 0
1825904 649
1825907 417
1825928 633
1825940 169
1825943 1
1825964 92
1826094 248
1826198 1471
1826399 0
1826410 1206
1826445 620
1826587 958
1826601 0
1826668 278
1826687 1223
1826701 4
1826722 491
1826768 1717
1826855 257
1827000 483
1827041 3894
1827107 179
1827150 210
1827206 262
1827210 767
1827240 528
1827333 0
1827367 0
1827403 5
1827435 0
1827490 101
1827502 0
1827550 0
1827617 4306
1827636 230
1827667 897
1827690 254
1827722 330
1827745 50
1827754 103
1827772 8
1827801 722
1827836 28
1827913 7
1827950 765
1827957 0
1827969 0
1827976 0
1828080 0
1828103 713
1828108 301
1828291 0
1828431 3
1828510 3
1828517 1
1828613 10
1828828 0
1828866 530
1829136 383
1829169 339
1829186 723
1829203 0
1829217 466
1829290 0
1829319 74
1829329 0
1829479 0
1829514 0
1829534 86
1829592 27
1829628 1542
1829820 81
1829892 0
1829988 19
1830004 0
1830028 37
1830045 512
1830140 185
1830323 0
1830341 0
1830356 399
1830397 3413
1830455 2532
1830507 0
1830572 0
1830587 1
1830652 641
1830673 0
1830755 0
1830812 1
1830914 0
1830923 0
1831082 0
1831151 0
1831177 0
1831211 0
1831225 0
1831232 0
1831270 0
1831284 0
1831328 0
1831642 18
1831702 0
1831729 0
1831735 0
1831769 0
1831777 0
1831824 0
1831837 0
1831937 0
1831991 0
1832059 0
1832139 0
1832146 0
1832221 0
1832300 0
1832405 0
1832681 0
1832705 1
1832873 0
1832885 0
1832900 1
1832960 0
1832990 1
1833003 0
1833029 28
1833059 0
1833311 0
1833347 62
1833470 0
1833481 0
1833494 0
1833508 0
1833541 0
1833573 0
1833588 0
1833595 0
1833618 0
1833635 0
1833710 0
1833866 0
1834031 0
1834153 0
1834260 0
1834489 1
1834646 0
1834673 0
1834691 1
1834709 0
1834793 0
1834897 0
1835011 0
1835345 0
1835419 0
1835474 0
1835645 0
1835704 0
1835723 0
1835782 0
1835868 0
1835934 1
1836099 1
1836153 1
1836189 0
1836365 0
1836448 131
1836546 25
1836604 1416
1836624 33
1836643 194
1836661 2619
1836664 934
1836714 0
1836748 730
1836787 199
1836811 601
1836831 859
1836848 8
1836906 1082
1836931 325
1836947 54
1836999 363
1837023 0
1837054 86
1837342 0
1837354 0
1837357 0
1837363 0
1837366 254
1837381 767
1837383 0
1837402 589
1837404 0
1837416 57
1837516 455
1837540 129
1837621 329
1837644 223
1837696 69
1837750 476
1837753 169
1837779 0
1837815 0
1837822 267
1837951 466
1838002 168
1838022 0
1838059 1
1838085 102
1838128 208
1838167 298
1838248 608
1838272 15
1838348 0
1838470 55
1838500 203
1838566 1137
1838606 417
1838734 425
1838809 359
1838878 8
1839038 13
1839208 571
1839219 253
1839235 1038
1839261 856
1839323 239
1839333 122
1839354 160
1839392 797
1839426 285
1839466 518
1839509 1782
1839523 107
1839547 198
1839552 35
1839820 17
1839873 283
1839898 41
1839934 24
1839949 10
1839976 301
1840005 188
1840046 1243
1840050 1815
1840178 9
1840231 101
1840336 377
1840349 0
1840408 389
1840498 3
1840500 8769
1840511 203
1840545 150
1840573 0
1840600 2495
1840639 531
1840654 2311
1840656 657
1840737 1
1840778 1022
1840828 209
1840984 992
1841005 1
1841029 1350
1841152 8
1841161 16
1841164 2306
1841188 456
1841252 0
1841350 1516
1841361 287
1841436 1289
1841542 237
1841550 39
1841570 2771
1841605 25
1841652 7111
1841655 5249
1841679 32
1841850 534
1841868 597
1841896 1039
1841899 1549
1841921 201
1841940 804
1842155 0
1842289 0
1842377 0
1842387 2044
1842391 1643
1842393 684
1842408 2135
1842426 1
1842448 0
1842460 0
1842462 0
1842476 0
1842512 0
1842568 0
1842572 0
1842622 0
1842649 0
1842833 0
1842889 0
1842899 1
1842974 1
1842995 37
1843344 22
1843370 0
1843457 1553
1843553 2176
1843575 780
1843591 49
1843632 139
1843645 0
1843653 1
1843677 0
1843687 4126
1843697 6
1843838 1
1843900 21
1843921 450
1844056 90
1844062 0
1844077 217
1844211 52
1844244 0
1844263 0
1844575 0
1844707 51
1844836 0
1844848 0
1844866 0
1844869 0
1844947 20
1845211 111
1845264 1
1845310 0
1845363 0
1845383 0
1845511 1
1845524 144
1845553 3
1845581 2
1845820 1
1845889 260
1845955 0
1846057 31
1846090 295
1846117 145
1846204 0
1846208 149
1846237 69
1846339 108
1846382 1283
1846428 27
1846449 146
1846570 145
1846667 294
1846752 43
1846786 953
1846855 0
1846896 0
1846912 0
1846990 312
1847000 0
1847021 1
1847039 34
1847149 268
1847252 1
1847323 793
1847431 0
1847462 0
1847575 53
1847591 102
1847673 2
1847735 0
1847857 82
1848037 432
1848232 1942
1848266 61
1848396 207
1848402 129
1848518 1
1848629 6066
1848749 226
1848768 0
1848860 2041
1848902 3938
1848904 2633
1848944 1121
1848993 48
1849057 780
1849202 436
1849220 4573
1849231 0
1849297 107
1849334 680
1849373 3969
1849429 0
1849550 1
1849582 0
1849596 66
1849620 304
1849761 0
1849823 6001
1849827 5504
1849831 124
1849863 0
1849957 1299
1849990 0
1850026 2950
1850074 909
1850125 30
1850216 2341
1850225 0
1850233 0
1850249 2595
1850267 87
1850397 0
1850406 0
1850445 0
1850454 0
1850839 581
1850855 1176
1850906 489
1850965 0
1850983 238
1851008 2001
1851015 1857
1851040 398
1851071 1556
1851095 43
1851106 505
1851117 0
1851163 1360
1851299 0
1851322 1090
1851446 247
1851573 3474
1851616 107
1851683 4971
1851748 2746
1851806 597
1851865 0
1851907 156
1851957 771
1851978 1
1852021 0
1852045 0
1852310 0
1852349 0
1852362 0
1852456 0
1852465 0
1852471 1
1852567 1
1852632 0
1852672 0
1852711 0
1852797 0
1852876 1
1852903 37
1852912 0
1852981 0
1853126 9
1853173 1063
1853194 0
1853253 0
1853277 0
1853316 0
1853322 0
1853342 1
1853409 0
1853420 0
1853599 114
1853661 4
1853709 1
1853736 0
1853745 975
1853848 0
1853910 4736
1853979 78
1854044 767
1854076 106
1854291 1006
1854356 1318
1854400 176
1854515 69
1854541 191
1854620 37
1854640 1
1854702 733
1854816 158
1854819 403
1854861 3385
1854949 662
1855000 885
1855009 24
1855072 212
1855120 941
1855127 1250
1855147 0
1855189 82
1855234 201
1855255 185
1855269 1
1855323 700
1855333 985
1855337 2001
1855393 2
1855474 18
1855490 213
1855532 0
1855598 2409
1855651 31
1855670 3
1855674 1592
1855689 664
1855695 172
1855702 1
1855720 411
1855739 25
1855748 2507
1855763 2892
1855795 19
1855935 2198
1855982 267
1856022 992
1856180 618
1856211 102
1856245 30
1856279 43
1856334 365
1856350 1011
1856431 239
1856503 33
1856515 0
1856538 78
1856552 370
1856624 958
1856651 43
1856680 65
1856694 260
1856798 1188
1856880 58
1856901 431
1857401 374
1857403 204
1857424 0
1857496 0
1857601 1286
1857653 158
1857670 2361
1857691 325
1857722 828
1857737 212
1857782 957
1857865 492
1857944 11
1857954 25
1858036 1439
1858108 0
1858136 495
1858215 1
1858296 376
1858386 429
1858393 324
1858431 0
1858527 210
1858579 1808
1858605 0
1858621 1
1858670 568
1858791 0
1858912 0
1858952 0
1859014 0
1859209 1
1859216 0
1859257 0
1859286 0
1859306 0
1859326 0
1859388 0
1859421 1
1859633 0
1859765 0
1859770 1
1859820 0
1859928 0
1859947 0
1859975 0
1859979 0
1859995 0
1860006 0
1860050 0
1860090 0
1860106 0
1860280 1
1860325 0
1860374 0
1860440 0
1860473 0
1860513 0
1860550 1
1860663 0
1860681 0
1860797 0
1860815 0
1860822 0
1860846 0
1860865 1
1860963 0
1861057 0
1861071 0
1861215 1
1861312 0
1861706 0
1861786 0
1861922 0
1861972 0
1862076 0
1862171 1
1862311 1892
1862313 416
1862334 1
1862348 0
1862368 219
1862384 560
1862421 480
1862433 52
1862439 1
1862458 203
1862461 141
1862727 32
1862781 57
1862959 53
1863031 18
1863048 1
1863082 1
1863098 0
1863119 452
1863156 3976
1863206 47
1863240 0
1863327 0
1863429 225
1863450 1
1863546 1
1863555 0
1863585 20
1863612 0
1863648 0
1863730 133
1863771 1
1863804 111
1863897 1253
1863901 136
1863960 313
1864006 703
1864014 1091
1864061 3
1864113 239
1864173 0
1864245 74
1864289 1047
1864434 0
1864491 101
1864639 1
1864671 0
1864678 172
1864817 607
1864923 0
1864955 1
1865121 0
1865123 1799
1865210 4502
1865221 86
1865322 372
1865329 71
1865371 357
1865410 739
1865440 2490
1865451 645
1865571 0
1865633 0
1865678 0
1865781 0
1865948 0
1865968 0
1865978 0
1866050 0
1866100 0
1866136 0
1866206 0
1866255 0
1866292 0
1866380 0
1866392 0
1866413 0
1866775 1
1867424 0
1867746 2
1867813 0
1867834 1
1867944 0
1868208 0
1868483 0
1868496 0
1868789 0
1868805 0
1868858 0
1868860 0
1868969 1
1869233 0
1869338 0
1869540 0
1869612 1
1869797 2
1870014 0
1870201 0
1870378 0
1870440 0
1870521 0
1871073 622
1871120 1
1871217 80
1871352 0
1871387 0
1871427 0
1871502 1
1871576 0
1871609 0
1871621 1
1871778 0
1871804 2
1871931 0
1871966 0
1871972 1
1872176 0
1872296 0
1872311 0
1872390 0
1872440 0
1872461 0
1872509 0
1872747 0
1873236 0
1873449 0
1873481 1
1873602 0
1873743 0
1873745 0
1873796 0
1874090 1
1874104 0
1874199 0
1874205 35
1874259 14
1874334 0
1874610 116
1874673 1922
1874682 1075
1874820 72
1874847 395
1874881 159
1874913 3087
1875240 95
1875254 0
1875282 53
1875439 0
1875569 26
1875580 911
1875582 90
1875787 12
1875826 87
1875874 1405
1875912 1
1876074 90
1876081 684
1876292 0
1876381 189
1876443 101
1877042 98
1877049 0
1877073 788
1877287 130
1877445 0
1877563 38
1877625 0
1877637 22
1877685 0
1877707 0
1877713 0
1877776 1
1877859 0
1878016 0
1878044 0
1878053 20
1878167 1
1878375 0
1878394 3
1878538 0
1878562 0
1878568 0
1878656 0
1879063 0
1879110 1
1879257 0
1879343 39
1879345 337
1879367 0
1879555 1
1879619 0
1879655 0
1879700 0
1879771 0
1879845 71
1879870 0
1879917 0
1879944 0
1879950 0
1880021 25
1880069 0
1880091 0
1880103 0
1880112 0
1880158 0
1880219 0
1880231 0
1880296 0
1880322 4
1880433 0
1880620 0
1880628 0
1880700 7
1880747 65
1880827 1
1880866 1
1880993 5
1881011 44
1881053 79
1881104 0
1881113 268
1881165 0
1881188 0
1881294 0
1881412 249
1881455 52
1881471 0
1881521 225
1881682 0
1881731 0
1881836 0
1881900 0
1881977 1378
1881979 832
1882045 7
1882083 34
1882114 0
1882171 0
1882184 0
1882197 0
1882217 0
1882224 1
1882265 136
1882470 677
1882472 11
1882772 67
1882831 3
1882924 0
1883073 0
1883418 81
1883436 1243
1883438 1
1883448 0
1883554 114
1883580 0
1883626 1
1883890 0
1883934 0
1883940 0
1884007 0
1884074 0
1884089 0
1884225 0
1884237 0
1884256 77
1884377 0
1884398 1
1884412 0
1884513 0
1884528 0
1884705 250
1884753 274
1884755 1589
1884807 0
1884893 1
1884917 365
1884923 24
1885093 474
1885218 0
1885233 0
1885418 92
1885426 1
1885679 13
1885732 0
1885836 0
1885890 0
1885892 0
1885965 0
1886105 393
1886108 372
1886115 0
1886157 14
1886182 0
1886230 0
1886406 0
1886494 0
1886555 0
1886632 0
1886770 0
1886978 2
1887009 89
1887014 467
1887136 163
1887175 0
1887254 0
1887306 39
1887416 97
1887420 0
1887545 39
1887548 350
1887552 1678
1887709 0
1887824 733
1887939 279
1888018 0
1888177 127
1888299 49
1888323 166
1888330 171
1888379 0
1888471 0
1888591 0
1888607 5
1888611 418
1888638 42
1888642 0
1888760 0
1888851 75
1888970 26
1888979 455
1889008 0
1889023 18
1889061 10
1889087 1
1889230 0
1889255 0
1889258 0
1889311 0
1889396 0
1889589 442
1889598 0
1889698 57
1889829 0
1889929 35
1890043 284
1890225 0
1890240 0
1890367 0
1890495 105
1890523 0
1890595 0
1890625 0
1890739 12
1890761 0
1890807 1
1890850 0
1890884 20
1890911 152
1891010 0
1891021 104
1891037 13
1891070 0
1891106 284
1891111 0
1891119 0
1891129 0
1891145 0
1891169 0
1891179 0
1891206 0
1891211 0
1891271 60
1891273 78
1891318 57
1891400 342
1891441 2
1891676 0
1891739 226
1891886 93
1891979 235
1891983 825
1892172 291
1892179 92
1892271 210
1892502 30
1892583 89
1892679 446
1892715 337
1892820 442
1892856 0
1892906 0
1892911 96
1892914 1
1892935 0
1893101 2
1893146 2
1893181 0
1893213 309
1893262 235
1893285 1004
1893471 1298
1893477 2601
1893525 311
1893555 0
1893570 459
1893646 2015
1893708 5
1893840 0
1893863 30
1893914 51
1893944 1
1893972 0
1894165 248
1894182 0
1894205 18
1894225 421
1894373 1
1894391 606
1894421 0
1894456 1
1894711 856
1894720 1
1894815 77
1894826 66
1894848 72
1895010 0
1895036 21
1895150 433
1895302 77
1895331 172
1895354 45
1895411 77
1895468 543
1895525 719
1895582 401
1895651 807
1895743 0
1895810 27
1895876 0
1895891 20
1895929 0
1895952 844
1895960 1
1896004 16
1896076 0
1896172 1
1896192 101
1896226 83
1896250 796
1896276 4
1896279 115
1896303 0
1896314 0
1896333 137
1896336 134
1896465 233
1896512 0
1896545 0
1896552 0
1896624 0
1896627 0
1896664 0
1896673 1482
1896734 2
1896753 73
1896776 1
1896806 0
1896816 548
1896820 613
1896855 0
1896863 1175
1896865 546
1896874 392
1896877 168
1896933 20
1896957 510
1896965 676
1896987 1
1897018 71
1897054 2440
1897212 0
1897280 63
1897354 3
1897416 556
1897444 26
1897456 90
1897468 0
1897601 216
1897683 0
1897773 0
1897816 272
1897876 794
1898008 22
1898041 10
1898125 1412
1898272 54
1898288 0
1898301 12
1898314 0
1898364 0
1898484 96
1898513 0
1898556 0
1898594 9
1898745 1
1898766 719
1898772 327
1898833 531
1898961 208
1898968 0
1899006 322
1899048 36
1899209 0
1899237 1
1899261 253
1899353 0
1899363 0
1899369 1
1899378 189
1899489 85
1899591 2240
1899594 170
1899659 1601
1899690 1196
1899949 845
1899951 34
1900022 0
1900036 1
1900172 23
1900180 119
1900183 717
1900259 0
1900293 0
1900399 0
1900472 0
1900543 95
1900547 808
1900614 940
1900634 0
1900721 189
1900772 23
1900805 0
1901070 0
1901164 112
1901169 222
1901181 25
1901416 0
1901429 0
1901467 0
1901483 0
1901668 0
1901736 411
1901777 801
1901782 292
1901792 141
1901843 168
1901960 0
1902022 1
1902088 6
1902117 0
1902134 0
1902149 0
1902198 151
1902283 0
1902381 2037
1902511 587
1902568 137
1902646 85
1902808 112
1902862 0
1902977 0
1903009 289
1903019 0
1903048 7
1903174 1
1903527 90
1903558 1
1903758 461
1903809 0
1903843 0
1903923 131
1903972 0
1904157 8
1904376 224
1904385 327
1904418 0
1904428 434
1904465 25
1904507 0
1904555 0
1904564 0
1904630 1
1904686 0
1904699 0
1904746 0
1904816 1415
1904819 196
1905041 0
1905070 1
1905089 21
1905168 205
1905200 296
1905257 859
1905278 97
1905297 290
1905316 56
1905470 0
1905493 88
1905526 0
1905767 3
1905771 1136
1905860 2242
1905867 371
1906093 303
1906140 405
1906175 360
1906184 21
1906240 0
1906273 0
1906290 0
1906298 0
1906306 0
1906308 384
1906352 0
1906365 0
1906466 252
1906486 1336
1906513 0
1906526 0
1906550 418
1906617 103
1906764 411
1906777 0
1906828 0
1907202 618
1907209 166
1907230 1358
1907260 281
1907286 96
1907307 3
1907318 37
1907510 332
1907515 0
1907566 2242
1907571 51
1907733 0
1907741 1592
1907756 0
1907895 0
1907953 806
1907995 0
1908038 0
1908062 1
1908077 120
1908220 0
1908475 0
1908481 19
1908495 0
1908543 0
1908581 0
1908745 0
1908900 848
1909019 1178
1909029 0
1909243 207
1909400 4
1909490 0
1909556 1
1909630 0
1909677 1064
1909685 0
1909706 1
1909964 0
1910121 473
1910125 2025
1910132 526
1910136 207
1910162 156
1910216 0
1910276 2952
1910283 0
1910424 0
1910437 73
1910441 0
1910504 1
1910528 0
1910676 0
1910678 1
1910700 0
1910717 0
1910813 0
1910891 0
1910937 0
1911119 1
1911224 0
1911235 0
1911339 0
1911402 6
1911490 0
1911524 4
1911540 19
1911559 87
1911653 118
1911685 185
1911692 1
1911843 0
1911869 0
1911971 368
1912006 0
1912041 1025
1912067 0
1912129 0
1912140 44
1912154 0
1912237 0
1912318 15
1912378 1
1912393 1
1912429 14
1912589 6
1912622 39
1912646 803
1912663 0
1912836 0
1912894 0
1912929 0
1913041 135
1913087 1
1913135 0
1913189 1590
1913195 111
1913265 1869
1913269 425
1913546 85
1913588 29
1913707 0
1913733 0
1913993 0
1914000 0
1914011 0
1914018 0
1914097 0
1914112 0
1914136 0
1914258 0
1914352 0
1914361 0
1914367 0
1914403 0
1914407 0
1914683 0
1914774 1
1914824 0
1914830 0
1914849 0
1914919 770
1914944 54
1914957 1
1914981 142
1915012 1001
1915094 613
1915147 0
1915166 0
1915232 23
1915255 0
1915283 0
1915294 1
1915383 0
1915391 0
1915421 0
1915436 0
1915490 0
1915661 0
1915701 641
1915729 0
1915823 0
1915832 462
1915860 291
1915892 3
1915900 5
1915911 74
1915915 179
1915936 0
1915943 0
1916050 0
1916136 168
1916139 24
1916255 0
1916530 0
1916558 150
1916564 10
1916574 68
1916619 31
1916670 8
1916679 1
1916844 0
1917029 5
1917062 5
1917415 30
1917442 199
1917467 27
1917539 1
1917579 0
1917593 0
1917623 0
1917741 43
1917746 564
1917799 1149
1917971 93
1918127 0
1918148 655
1918235 250
1918282 0
1918391 10
1918422 8
1918467 0
1918654 0
1918731 0
1918744 0
1918819 0
1918828 0
1918841 0
1919142 0
1919349 0
1919479 1
1919536 0
1919667 0
1919696 41
1919754 157
1919813 39
1919886 1049
1919889 0
1920019 25
1920038 0
1920078 75
1920178 13
1920203 0
1920251 1
1920387 209
1920571 0
1920644 0
1920655 28
1920759 1
1920782 0
1921104 1
1921181 37
1921261 0
1921412 35
1921444 780
1921472 81
1921474 0
1921487 0
1921493 0
1921568 0
1921616 0
1921634 0
1921729 0
1921758 0
1921866 0
1921881 0
1921910 0
1921919 0
1922029 0
1922154 0
1922211 0
1922422 0
1922518 0
1922559 0
1922638 0
1922679 0
1922721 128
1922809 35
1922837 0
1922858 0
1922877 322
1922951 0
1922959 0
1922971 0
1922986 26
1923038 0
1923176 1
1923333 23
1923398 1332
1923645 147
1923687 43
1923698 30
1923734 557
1923852 0
1923920 0
1923947 0
1923976 0
1923996 0
1924072 0
1924119 0
1924132 0
1924168 0
1924200 0
1924214 1
1924257 0
1924305 0
1924351 0
1924399 0
1924473 0
1924557 0
1924569 0
1924597 0
1924604 0
1924613 0
1924756 0
1924766 0
1924777 0
1924969 3
1925103 0
1925160 0
1925179 0
1925221 1
1925229 0
1925260 0
1925278 0
1925342 0
1925356 0
1925470 0
1925532 18
1925564 0
1925607 0
1925626 0
1925646 35
1925680 704
1925718 0
1925762 33
1925768 0
1925780 147
1925954 22
1926029 1
1926151 0
1926232 0
1926286 0
1926307 0
1926336 0
1926555 47
1926581 0
1926609 166
1926664 0
1926759 18
1926811 72
1926836 29
1926969 178
1927072 40
1927074 0
1927135 1392
1927152 499
1927158 0
1927260 1
1927455 8
1927463 0
1927503 28
1927532 0
1927548 305
1927579 727
1927583 1969
1927587 0
1927715 0
1927938 1214
1928019 321
1928060 75
1928069 2269
1928096 492
1928135 1028
1928153 57
1928261 64
1928330 73
1928354 266
1928426 0
1928515 0
1928563 0
1928571 0
1928583 0
1928586 0
1928595 0
1928625 0
1928680 0
1928693 402
1928789 0
1928807 63
1928846 235
1928873 0
1928915 104
1929029 462
1929056 32
1929121 0
1929132 15
1929141 42
1929155 325
1929180 556
1929238 1674
1929240 6335
1929249 43
1929320 316
1929345 127
1929410 0
1929491 514
1929537 587
1929582 0
1929591 2111
1929693 144
1929759 2314
1929811 3289
1929888 20
1929893 8
1930007 61
1930119 27
1930163 302
1930234 203
1930273 0
1930282 256
1930375 123
1930401 29
1930596 0
1930684 588
1930789 532
1931089 41
1931143 880
1931212 572
1931284 317
1931340 335
1931381 68
1931444 12
1931456 3270
1931458 963
1931481 28
1931498 0
1931529 0
1931543 0
1931565 0
1931584 0
1931640 0
1931683 0
1931722 657
1931749 1800
1931761 17
1931772 0
1931862 679
1931865 791
1931880 171
1931894 1026
1931915 689
1931929 0
1931939 7
1932052 114
1932194 2
1932200 509
1932236 1000
1932285 384
1932365 37
1932440 565
1932521 0
1932608 1964
1932658 1506
1932669 1931
1932695 639
1932740 0
1932753 48
1932796 1
1932834 26
1933084 0
1933100 124
1933148 1241
1933156 1261
1933307 242
1933313 2311
1933349 62
1933401 297
1933497 74
1933522 0
1933536 512
1933637 73
1933722 968
1933724 1256
1933728 3821
1933753 390
1933894 330
1933925 378
1933930 137
1933934 244
1933940 291
1933956 0
1933964 0
1933973 812
1934019 0
1934022 0
1934029 0
1934035 0
1934037 0
1934044 52
1934093 980
1934168 675
1934176 333
1934180 167
1934187 28
1934230 3
1934301 3229
1934307 0
1934370 45
1934410 165
1934433 751
1934440 147
1934491 425
1934611 63
1934651 1552
1934663 0
1934708 81
1934721 30
1934770 213
1934811 636
1934864 711
1934867 1461
1934886 252
1934899 87
1934910 5
1934965 17
1935005 102
1935097 0
1935145 0
1935206 180
1935309 1201
1935331 0
1935343 31
1935464 193
1935667 467
1935821 3506
1935849 17
1935855 477
1936015 83
1936070 1083
1936113 1556
1936172 481
1936205 1226
1936242 160
1936391 0
1936398 0
1936452 0
1936608 0
1936633 2
1936659 0
1936705 0
1936812 1
1936885 0
1936903 0
1936909 0
1936982 0
1937046 0
1937064 0
1937079 0
1937104 0
1937168 12
1937235 0
1937272 0
1937367 172
1937499 0
1937530 303
1937644 652
1937676 0
1937687 0
1937739 119
1937791 1447
1937842 75
1938039 123
1938055 406
1938157 96
1938179 295
1938193 0
1938229 239
1938240 107
1938314 1
1938333 366
1938410 373
1938434 482
1938512 4
1938541 0
1938580 379
1938616 25
1938628 0
1938706 0
1938990 0
1939063 0
1939077 0
1939190 0
1939282 0
1939385 0
1939421 0
1939500 0
1939506 0
1939582 0
1939609 0
1939621 803
1939675 0
1939719 0
1939769 0
1939813 0
1939818 0
1939842 2
1939873 0
1939927 0
1940115 5
1940125 0
1940222 0
1940331 0
1940379 1
1940455 0
1940486 0
1940520 1
1940671 0
1940905 0
1941095 0
1941195 0
1941225 0
1941236 0
1941572 0
1941705 0
1941744 0
1941753 0
1941768 0
1941777 0
1941806 0
1941818 0
1941820 0
1941830 0
1941834 0
1941839 0
1941850 0
1942135 5
1942191 0
1942354 59
1942363 19
1942591 0
1942618 403
1942636 1139
1942651 0
1942816 0
1942858 114
1942870 0
1943069 86
1943114 0
1943272 0
1943284 0
1943340 1
1943459 0
1943571 0
1943624 578
1943669 0
1943905 1
1943963 554
1943981 732
1943984 17
1943990 30
1944132 8
1944147 0
1944155 651
1944239 437
1944377 175
1944439 117
1944532 40
1944583 741
1944686 198
1944917 147
1945235 241
1945351 1
1945414 0
1945490 132
1945533 1
1945545 141
1945851 0
1945891 4
1946064 326
1946223 10
1946272 0
1946331 25
1946383 0
1946468 1
1946501 1
1946510 97
1946522 8
1946540 0
1946573 0
1946633 0
1946689 0
1946703 0
1946744 0
1946757 3
1946761 195
1946773 0
1946845 1043
1946875 0
1946927 0
1947026 2
1947056 89
1947095 6
1947102 3
1947130 273
1947149 1373
1947169 11
1947192 0
1947218 1
1947285 67
1947485 143
1947542 561
1947648 0
1947654 0
1947707 1706
1947925 584
1947960 453
1947999 721
1948023 718
1948032 936
1948035 3210
1948324 30
1948362 0
1948428 524
1948498 672
1948617 0
1948635 0
1948678 118
1948749 0
1948758 5
1948803 1438
1948869 169
1948908 24
1948923 275
1948968 110
1949142 1655
1949170 1247
1949232 94
1949396 102
1949569 1
1949618 965
1949744 528
1949771 6
1949834 416
1949927 420
1949975 0
1950057 3259
1950102 13
1950108 778
1950132 371
1950188 213
1950326 433
1950350 0
1950401 3621
1950474 3109
1950587 1
1950605 24
1950630 2090
1950633 30
1950642 179
1950658 290
1950664 2725
1950677 413
1950750 147
1950773 1421
1950800 0
1950820 298
1950887 24
1950903 1337
1950936 271
1950963 25
1951042 229
1951071 19
1951213 606
1951222 0
1951263 3291
1951342 309
1951416 903
1951500 602
1951528 0
1951587 0
1951680 624
1951722 0
1951732 248
1951741 436
1951762 440
1951824 63
1951930 289
1952060 0
1952168 0
1952348 0
1952368 31
1952372 3928
1952506 1162
1952542 1
1952809 9
1952812 82
1952864 8750
1952992 470
1953073 0
1953091 41
1953139 0
1953210 464
1953256 110
1953279 168
1953331 1284
1953345 2088
1953655 1168
1953778 160
1953818 1
1953878 0
1953898 420
1953901 1412
1953922 0
1953944 87
1953958 97
1953982 7
1954018 633
1954021 594
1954106 0
1954149 0
1954184 188
1954186 218
1954215 56
1954236 43
1954287 679
1954430 2599
1954450 0
1954544 240
1954580 0
1954794 0
1954824 25
1954877 111
1954910 852
1954912 0
1954918 1
1954934 3
1954999 11
1955004 210
1955006 664
1955012 2
1955066 148
1955144 0
1955190 140
1955192 598
1955223 0
1955254 0
1955287 0
1955295 0
1955307 0
1955331 20
1955530 155
1955580 66
1955693 55
1955724 0
1955813 0
1955825 0
1955972 405
1955984 2
1956090 10
1956111 0
1956285 0
1956333 0
1956368 0
1956444 0
1956474 0
1956502 0
1956518 0
1956567 0
1956575 0
1956635 1
1956670 1
1956692 27
1956756 2
1956780 0
1956786 0
1956808 0
1956827 0
1956888 0
1956974 0
1956986 1
1957034 207
1957147 2
1957160 946
1957367 170
1957369 339
1957378 309
1957411 0
1957522 242
1957560 0
1957631 0
1957643 0
1957676 860
1957715 8
1957793 1
1957908 0
1958025 0
1958028 465
1958063 0
1958089 54
1958109 47
1958151 50
1958165 70
1958201 0
1958238 131
1958268 0
1958295 349
1958355 0
1958420 25
1958559 406
1958637 2241
1958660 367
1958778 0
1958859 342
1958910 311
1959006 644
1959099 479
1959190 43
1959244 92
1959391 48
1959478 0
1959484 113
1959547 297
1959563 0
1959572 247
1959646 48
1959659 483
1959803 594
1959842 0
1960122 0
1960264 43
1960319 0
1960413 51
1960439 724
1960511 94
1960569 484
1960604 6
1960614 0
1960657 45
1960666 129
1960715 726
1960719 2851
1960735 584
1960754 0
1960783 378
1960872 0
1960967 114
1961035 9
1961093 1
1961119 115
1961170 411
1961198 0
1961231 230
1961283 3
1961292 351
1961426 103
1961538 1601
1961553 107
1961595 115
1961630 743
1961719 0
1961773 0
1961799 0
1961832 108
1961874 177
1961888 28
1961899 735
1961968 8
1962035 425
1962077 553
1962164 62
1962176 1
1962255 0
1962280 277
1962289 1309
1962304 0
1962330 173
1962391 374
1962394 62
1962435 161
1962475 404
1962481 185
1962556 953
1962581 19
1962616 1
1962629 0
1962688 1881
1962746 0
1962820 94
1962859 51
1962865 0
1962907 319
1962957 0
1962979 47
1963033 0
1963147 208
1963207 1072
1963216 4
1963255 0
1963384 0
1963495 453
1963504 173
1963530 66
1963615 1063
1963711 1
1963792 305
1963819 458
1963846 592
1963852 587
1963894 200
1963924 545
1963969 449
1964050 279
1964090 0
1964232 314
1964236 819
1964283 3
1964304 944
1964334 565
1964661 421
1964676 185
1964688 199
1964727 86
1964811 1537
1964906 154
1964956 88
1964997 0
1965081 23
1965276 1411
1965432 0
1965462 21
1965540 0
1965584 331
1965608 724
1965706 89
1965911 16
1965936 881
1965956 4
1965984 0
1965996 20
1966002 2
1966020 0
1966087 43
1966174 221
1966268 148
1966274 50
1966310 149
1966430 1513
1966441 69
1966447 62
1966468 0
1966537 752
1966547 766
1966549 1370
1966646 0
1966686 0
1966836 1202
1966927 0
1966947 0
1966968 0
1966978 0
1967043 1178
1967047 213
1967056 0
1967071 0
1967106 0
1967122 14
1967166 92
1967213 67
1967257 0
1967278 0
1967286 156
1967296 267
1967327 618
1967435 1093
1967482 0
1967501 850
1967525 52
1967579 361
1967657 97
1967661 446
1967672 0
1967690 6
1967692 62
1967751 205
1967808 0
1967850 466
1967891 0
1967928 159
1967984 61
1968028 78
1968112 716
1968114 380
1968135 2359
1968141 0
1968255 25
1968311 0
1968374 28
1968518 275
1968530 188
1968545 395
1968560 1335
1968658 0
1968689 55
1968725 1135
1968767 132
1968801 323
1968870 126
1968908 169
1968953 1195
1968959 2821
1969033 0
1969049 0
1969094 447
1969134 75
1969183 2104
1969271 431
1969444 1
1969463 1666
1969541 420
1969544 2301
1969583 0
1969598 645
1969619 319
1969646 40
1969713 0
1969723 0
1969784 624
1969921 0
1970068 252
1970182 79
1970258 1185
1970269 73
1970275 0
1970309 45
1970354 1759
1970381 430
1970388 349
1970414 33
1970426 11
1970436 107
1970545 946
1970629 132
1970666 23
1970702 0
1970816 541
1970885 1936
1970888 991
1970913 763
1970962 1440
1970990 870
1971111 198
1971145 3811
1971181 468
1971202 236
1971238 1
1971381 2
1971385 2105
1971404 0
1971462 690
1971491 0
1971503 0
1971514 0
1971606 0
1971646 703
1971657 0
1971728 2
1971740 0
1971785 46
1971855 432
1971978 248
1972004 211
1972050 2
1972126 328
1972216 1266
1972262 429
1972294 124
1972430 214
1972450 0
1972516 179
1972687 1060
1972707 623
1972741 1216
1972748 336
1972927 23
1973201 0
1973359 206
1973622 114
1973675 36
1973843 776
1973851 499
1973879 5575
1973899 0
1973985 506
1974063 828
1974093 0
1974128 0
1974188 95
1974664 330
1974731 213
1974733 2269
1974788 7500
1974872 2785
1974885 453
1974927 1239
1975080 407
1975156 0
1975172 3182
1975328 1473
1975402 271
1975472 771
1975527 25
1975596 1390
1975705 492
1975712 298
1975736 524
1975818 1622
1976065 0
1976166 57
1976179 634
1976183 4027
1976225 218
1976259 181
1976356 760
1976667 2
1976679 0
1976721 3207
1976723 3184
1976763 1
1976794 0
1976903 425
1976991 1434
1977059 6
1977080 1342
1977233 1
1977283 46
1977329 323
1977380 192
1977403 2
1977440 651
1977470 1534
1977473 1491
1977500 586
1977554 394
1977630 335
1977632 261
1977674 27
1977694 0
1977729 567
1977787 10
1977799 163
1977835 901
1977841 29
1977886 591
1977942 769
1977965 183
1977972 70
1978003 218
1978132 1061
1978148 222
1978155 1353
1978252 2
1978270 0
1978286 28
1978289 1
1978297 15
1978302 0
1978305 206
1978347 245
1978381 161
1978405 0
1978426 1137
1978471 1319
1978474 1
1978518 749
1978597 343
1978814 16
1978816 927
1978837 223
1978844 869
1978846 1003
1978858 0
1978980 3979
1978984 1406
1979027 0
1979049 152
1979064 0
1979137 0
1979192 422
1979220 7
1979338 217
1979384 68
1979405 168
1979473 76
1979503 141
1979529 3
1979712 0
1979750 2174
1979755 79
1979763 0
1979928 77
1979972 0
1980023 219
1980053 3
1980059 493
1980130 4
1980184 0
1980197 0
1980419 145
1980434 180
1980478 145
1980543 2
1980675 260
1980762 0
1980923 940
1981040 323
1981042 0
1981051 0
1981145 859
1981212 0
1981410 256
1981509 11
1981549 172
1981602 3
1981615 84
1981658 230
1981686 10
1981758 2
1981777 35
1981915 7
1982253 88
1982345 118
1982390 122
1982412 58
1982450 0
1982467 0
1982490 0
1982531 0
1982534 43
1982583 0
1982588 0
1982595 0
1982610 0
1982616 8
1982621 0
1982631 33
1982649 0
1982694 1
1982705 0
1982709 0
1982718 0
1982723 0
1982741 0
1982751 0
1982768 0
1982772 0
1982801 0
1982816 0
1982847 0
1982858 0
1982886 750
1983330 13
1983360 0
1983369 36
1983404 125
1983407 79
1983442 120
1983485 20
1983500 0
1983521 0
1983548 0
1983608 650
1983610 1
1983659 267
1983668 1
1983734 0
1983866 0
1984007 0
1984010 5
1984031 0
1984040 0
1984066 0
1984143 265
1984185 180
1984268 5
1984315 1074
1984357 49
1984494 28
1984561 16
1984731 1226
1984761 0
1984813 0
1984850 326
1984875 276
1984879 221
1984905 1
1984914 0
1984925 84
1984980 19
1985013 98
1985035 0
1985040 40
1985082 223
1985179 2371
1985190 601
1985202 1097
1985214 979
1985223 1257
1985257 0
1985316 67
1985322 347
1985367 331
1985406 27
1985412 953
1985433 161
1985568 49
1985625 1
1985729 121
1985745 3
1985823 3
1985853 78
1985908 0
1986007 83
1986083 0
1986164 111
1986179 257
1986196 213
1986221 39
1986242 1
1986287 0
1986308 0
1986419 0
1986439 0
1986461 0
1986549 214
1986588 450
1986592 92
1986660 0
1986666 280
1986694 85
1986787 0
1986818 73
1986825 0
1986855 0
1986874 11
1986883 0
1986930 0
1986947 0
1986992 38
1987011 0
1987194 0
1987247 0
1987293 0
1987321 0
1987362 0
1987412 0
1987418 0
1987516 0
1987523 0
1987551 0
1987629 0
1987633 0
1987671 0
1987699 0
1987776 0
1987779 0
1987818 0
1987824 0
1987926 0
1987928 0
1987949 0
1987962 0
1988037 0
1988050 0
1988056 0
1988065 0
1988084 0
1988187 0
1988211 0
1988238 0
1988252 0
1988266 0
1988438 0
1988460 0
1988469 0
1988556 0
1988559 0
1988677 104
1988681 226
1988731 1
1988853 594
1988884 77
1988981 179
1989104 1272
1989114 0
1989126 1
1989164 1
1989168 341
1989269 401
1989424 761
1989426 1346
1989476 105
1989500 3
1989507 1
1989564 108
1989756 616
1989834 44
1989866 168
1990023 83
1990069 1
1990176 547
1990209 101
1990328 55
1990392 610
1990482 220
1990609 46
1990735 0
1990978 0
1991080 2205
1991082 546
1991455 0
1991482 68
1991563 126
1991572 0
1991905 237
1991932 0
1992220 32
1992229 0
1992250 0
1992318 417
1992393 170
1992524 572
1992547 12
1992610 326
1992664 659
1992707 99
1992768 496
1992896 1341
1992930 0
1992970 1758
1993007 50
1993053 504
1993176 198
1993199 1
1993254 0
1993265 0
1993291 8461
1993293 192
1993366 61
1993372 2168
1993402 2488
1993443 4
1993452 191
1993521 481
1993567 517
1993638 0
1993790 211
1993847 0
1993902 84
1993975 271
1993977 588
1994069 0
1994081 398
1994138 0
1994195 0
1994259 469
1994366 0
1994373 84
1994383 137
1994428 457
1994666 385
1994681 77
1994744 98
1994876 0
1994910 760
1994940 772
1995039 0
1995133 146
1995163 66
1995259 1680
1995345 295
1995417 193
1995475 72
1995488 0
1995625 113
1995694 10
1995816 0
1995876 42
1995983 2
1996030 0
1996042 248
1996049 2
1996176 51
1996273 85
1996304 250
1996426 2
1996476 14
1996480 45
1996598 0
1996601 0
1996688 0
1996697 0
1996719 0
1996891 0
1996905 0
1996919 0
1996946 0
1996970 0
1997073 0
1997092 0
1997101 0
1997107 0
1997120 7
1997195 141
1997208 83
1997229 453
1997231 780
1997333 271
1997339 288
1997378 1004
1997381 446
1997482 37
1997716 0
1997781 312
1997935 0
1998157 0
1998233 0
1998483 0
1998617 0
1998689 1067
1998715 342
1998820 851
1998838 222
1998903 190
1998922 0
1998927 78
1998955 436
1999068 713
1999126 407
1999128 214
1999139 55
1999143 770
1999217 314
1999223 410
1999308 529
1999369 1639
1999390 48
1999416 34
1999540 225
1999548 155
1999557 218
1999580 231
1999596 1183
1999645 402
1999686 0
1999698 0
1999701 484
1999725 1836
1999780 210
1999870 0
1999978 15
2000026 319
2000047 62
2000049 0
2000055 0
2000061 260
2000063 0
2000135 2652
2000158 83
2000171 33
2000193 0
2000297 0
2000310 37
2000392 0
2000431 1643
2000506 998
2000547 0
2000620 729
2000688 129
2000753 465
2000765 1560
2000797 2684
2000865 160
2000872 600
2000997 0
2001031 26
2001313 567
2001681 245
2001729 0
2001781 285
2001831 68
2001921 0
2001933 903
2001935 384
2002044 0
2002078 121
2002395 63
2002439 377
2002495 21
2002547 709
2002594 461
2002605 1337
2002614 1227
2002701 0
2002722 170
2002744 203
2002885 0
2002901 0
2002953 167
2003086 0
2003115 1623
2003137 0
2003221 0
2003244 125
2003453 0
2003481 0
2003505 132
2003551 468
2003598 1899
2003602 237
2003643 662
2003704 220
2003748 1408
2003821 886
2003841 553
2003868 1437
2004008 58
2004133 1175
2004145 0
2004338 0
2004368 178
2004429 24
2004440 1626
2004582 0
2004769 280
2004817 2773
2004895 1756
2004901 1373
2004984 13
2005015 0
2005066 55
2005083 96
2005102 343
2005171 8
2005178 135
2005219 98
2005285 61
2005313 1
2005423 1140
2005626 307
2005657 0
2005696 136
2005772 2
2005795 436
2005803 0
2005811 733
2005943 975
2006013 3
2006061 206
2006196 155
2006214 126
2006232 35
2006240 0
2006256 368
2006289 31
2006312 111
2006322 429
2006352 1
2006421 914
2006483 0
2006505 98
2006511 0
2006523 1362
2006530 36
2006630 0
2006653 641
2006737 0
2006829 0
2006841 202
2006945 6
2006988 142
2007068 0
2007167 0
2007202 0
2007236 67
2007378 0
2007425 0
2007497 106
2007571 690
2007653 473
2007680 243
2007757 66
2007775 114
2007777 141
2007790 0
2007812 0
2007831 1959
2007842 0
2007880 65
2007920 0
2007931 149
2007988 21
2008008 483
2008091 63
2008116 0
2008231 176
2008249 4
2008270 51
2008363 0
2008417 11
2008429 704
2008462 667
2008468 0
2008497 814
2008705 42
2008707 3
2008732 17
2008753 101
2008771 14
2008785 1855
2008824 0
2008915 195
2008917 620
2008936 1416
2008948 103
2008984 81
2009128 0
2009187 0
2009196 0
2009352 26
2009373 52
2009404 168
2009487 3
2009515 2
2009577 2289
2009607 185
2009638 3
2009687 21
2009878 191
2009906 169
2009919 1
2010026 0
2010074 391
2010097 1
2010133 0
2010150 0
2010265 4
2010398 398
2010433 7
2010464 0
2010471 0
2010494 293
2010546 0
2010601 6
2010618 1299
2010622 398
2010633 0
2010723 0
2010744 1
2010803 38
2010812 205
2010853 489
2010866 1007
2010950 2898
2010952 10
2010970 19
2011093 9
2011110 205
2011188 223
2011203 750
2011259 0
2011275 0
2011343 7
2011515 0
2011521 1857
2011540 0
2011585 2
2011604 17
2011628 0
2011878 41
2011915 1540
2011941 12
2011947 135
2011953 222
2011958 0
2011976 0
2011993 0
2012039 0
2012082 0
2012122 0
2012151 2
2012178 26
2012377 268
2012411 272
2012596 0
2012614 1
2012627 347
2012654 4077
2012657 2662
2012671 0
2012677 1952
2012687 0
2012779 80
2012812 0
2012835 1
2012847 0
2013204 0
2013287 237
2013568 3
2013593 926
2013914 0
2014059 1160
2014164 0
2014200 0
2014419 179
2014463 25783
2014639 0
2014668 338
2014690 653
2014692 1453
2014698 222
2014714 1915
2014719 276
2014723 10
2014754 1
2014761 1
2014857 1
2014929 0
2014983 35
2015039 733
2015076 0
2015160 304
2015170 0
2015244 21
2015260 380
2015438 269
2015534 116
2015540 1045
2015671 81
2015698 351
2015717 212
2015765 369
2015863 238
2015866 2375
2015870 1208
2015878 10
2015975 984
2015984 6012
2016058 16
2016110 858
2016461 81
2016519 1
2016533 35
2016725 2201
2016761 193
2016810 0
2016839 926
2016932 1154
2017058 1
2017286 1963
2017374 1136
2017415 183
2017555 0
2017568 153
2017588 1112
2017636 162
2017690 133
2017736 0
2017776 0
2017807 4
2017815 2
2017868 0
2018028 0
2018052 0
2018162 0
2018233 0
2018303 0
2018341 0
2018352 0
2018453 2
2018584 0
2018619 0
2018690 0
2018775 0
2018888 0
2018973 0
2019046 0
2019250 0
2019316 1
2019324 0
2019641 0
2019667 0
2019721 0
2019799 0
2019835 1
2019860 0
2019875 0
2019917 0
2020032 0
2020059 0
2020099 0
2020115 0
2020155 0
2020262 0
2020514 1
2020568 0
2020571 0
2020618 0
2020666 0
2020702 0
2020768 0
2020989 0
2021024 0
2021108 0
2021177 0
2021249 0
2021272 0
2021342 0
2021402 0
2021448 0
2021451 0
2021465 0
2021485 0
2021512 1
2021530 0
2021541 0
2021678 0
2021700 0
2021765 0
2021802 0
2021816 0
2021818 0
2021874 0
2021969 0
2021981 0
2022053 0
2022183 1
2022209 0
2022223 0
2022227 0
2022376 1
2022479 1
2022723 0
2022749 1
2022851 0
2022868 0
2022909 0
2022959 0
2022977 0
2023430 131
2023459 0
2023473 799
2023501 775
2023514 57
2023579 95
2023588 205
2023714 1
2023773 0
2023906 0
2023939 91
2024060 723
2024180 13
2024268 3
2024296 169
2024327 412
2024348 0
2024483 130
2024486 128
2024563 0
2024573 1
2024587 0
2024591 2328
2024675 29
2024694 0
2024701 43
2024761 25
2024811 373
2024876 1336
2025045 266
2025056 35
2025078 0
2025091 278
2025120 0
2025130 38
2025142 68
2025169 0
2025176 99
2025185 1286
2025187 9
2025317 0
2025342 913
2025346 294
2025433 630
2025446 0
2025514 857
2025589 181
2025630 2
2025718 23
2025750 229
2025754 3434
2025760 515
2025957 0
2026003 34
2026099 83
2026257 30
2026307 23
2026329 0
2026351 93
2026396 52
2026462 4469
2026491 0
2026660 954
2026715 107
2026735 1495
2026743 159
2026774 206
2026835 1316
2026922 0
2026962 1982
2027003 2024
2027207 876
2027243 5133
2027249 134
2027290 0
2027329 41
2027362 3
2027400 4
2027446 0
2027537 0
2027552 1411
2027554 0
2027573 386
2027823 0
2027833 265
2027889 30
2027924 0
2027969 0
2027986 217
2027989 2
2028059 228
2028108 0
2028169 0
2028226 1199
2028253 971
2028311 351
2028331 367
2028441 0
2028466 1277
2028470 675
2028557 53
2028570 53
2028638 1497
2028713 250
2028754 216
2028842 1
2028874 1600
2028878 2371
2028884 1198
2029036 0
2029082 189
2029111 62
2029178 0
2029383 1304
2029408 82
2029430 13
2029453 0
2029475 4
2029518 1
2029541 1
2029560 232
2029613 3
2029656 0
2029660 254
2029723 56
2029759 799
2029770 102
2029853 676
2029883 4
2029956 0
2029963 0
2030019 1
2030043 26
2030087 29
2030162 88
2030290 5
2030302 404
2030317 360
2030328 59
2030331 128
2030361 43
2030507 0
2030521 619
2030599 673
2030641 24
2030664 348
2030679 0
2030693 615
2030702 0
2030706 26
2030855 0
2030870 32
2030886 29
2030976 42
2031038 24
2031042 0
2031061 65
2031080 0
2031133 0
2031140 0
2031163 0
2031177 0
2031205 0
2031351 0
2031361 0
2031457 0
2031503 0
2031526 0
2031604 0
2031638 1
2031741 0
2031753 0
2031828 0
2031872 0
2031884 0
2031904 0
2031926 0
2031936 0
2031964 0
2031991 0
2032016 0
2032027 0
2032031 0
2032048 0
2032063 135
2032125 0
2032151 0
2032168 124
2032207 140
2032231 0
2032250 0
2032401 0
2032404 0
2032497 0
2032525 0
2032593 0
2032756 0
2032999 0
2033108 0
2033116 1
2033216 0
2033330 2
2033411 0
2033424 0
2033458 0
2033481 0
2033530 0
2033638 0
2033648 0
2033677 0
2033728 0
2033743 0
2033749 0
2033779 0
2033805 0
2033840 0
2033927 0
2033981 0
2033983 0
2034107 0
2034201 0
2034216 0
2034288 0
2034432 0
2034440 0
2034459 0
2034481 1
2034561 1
2034598 0
2034608 0
2034712 0
2034742 0
2034782 0
2034847 0
2034941 0
2034997 0
2035096 1
2035164 0
2035171 0
2035193 0
2035219 0
2035262 0
2035378 1
2035389 0
2035422 0
2035428 0
2035447 0
2035643 0
2035652 0
2035669 0
2035799 0
2035813 0
2035815 0
2035898 0
2036007 0
2036111 0
2036338 0
2036358 0
2036409 0
2036474 0
2036491 0
2036522 0
2036798 7
2037004 5
2037023 0
2037031 1
2037051 0
2037081 0
2037150 1
2037168 0
2037241 0
2037356 1
2037369 3
2037438 4
2037482 0
2037612 4
2037709 0
2037743 0
2037779 1
2037888 0
2037987 0
2038005 0
2038010 0
2038038 4
2038083 0
2038164 7
2038260 0
2038262 0
2038272 2
2038287 2
2038379 3
2038414 1
2038530 514
2038559 103
2038692 257
2038729 0
2038735 0
2038754 0
2038767 0
2038771 0
2038773 0
2038811 92
2038836 123
2038896 0
2038925 0
2038936 0
2038939 0
2038948 0
2038957 0
2039055 0
2039059 1
2039077 0
2039102 0
2039109 0
2039118 0
2039132 685
2039134 60
2039173 83
2039199 0
2039370 497
2039403 245
2039532 0
2039559 301
2039602 1
2039672 213
2039739 118
2039820 0
2039876 3998
2039884 3733
2039918 139
2039921 561
2039973 2
2040129 59
2040143 1168
2040167 401
2040193 3
2040227 104
2040347 0
2040375 757
2040545 22
2040560 1601
2040572 363
2040599 0
2040644 1591
2040647 3401
2040662 502
2040712 260
2040737 851
2040740 2091
2040771 278
2040847 19
2040857 0
2040872 620
2040878 167
2040995 0
2041069 201
2041104 247
2041123 0
2041169 880
2041229 467
2041307 0
2041440 607
2041458 418
2041497 2904
2041526 309
2041577 1518
2041608 544
2041650 1
2041671 0
2041689 384
2041711 577
2041762 299
2041773 112
2041800 0
2041824 707
2041921 0
2041986 0
2041993 0
2042017 0
2042046 5188
2042048 1542
2042133 1136
2042146 1189
2042211 3521
2042278 104
2042286 1126
2042333 74
2042415 1815
2042451 411
2042457 29
2042519 2
2042693 0
2042745 0
2042761 18
2042784 1558
2042791 61
2042812 0
2042833 339
2042909 1
2042960 0
2042989 94
2043158 25
2043253 0
2043270 92
2043328 1162
2043357 98
2043367 1363
2043382 9
2043400 261
2043429 1010
2043496 1208
2043516 430
2043594 1130
2043669 8
2043798 75
2043834 1751
2043840 710
2044023 476
2044071 0
2044086 1676
2044088 1111
2044139 0
2044150 614
2044153 527
2044240 132
2044303 0
2044442 363
2044678 347
2044759 108
2044773 42
2044784 362
2044805 77
2044900 45
2044924 0
2045021 0
2045042 17
2045105 1
2045243 0
2045253 2350
2045309 965
2045319 322
2045414 6
2045435 168
2045458 133
2045460 738
2045585 262
2045600 0
2045610 189
2045777 545
2045780 103
2045841 185
2045861 0
2045868 0
2046009 176
2046047 296
2046226 724
2046332 0
2046339 0
2046409 161
2046411 1735
2046473 1
2046577 85
2046652 264
2046720 1729
2046729 0
2046761 17
2046776 549
2046783 249
2046875 2
2046913 233
2046932 0
2047007 713
2047014 55
2047024 34
2047046 244
2047066 16
2047176 98
2047185 9
2047203 421
2047225 575
2047229 299
2047245 87
2047329 0
2047349 20
2047397 1
2047413 107
2047418 0
2047429 41
2047506 288
2047522 0
2047572 0
2047587 78
2047607 527
2047628 0
2047630 130
2047688 0
2047729 0
2047868 14
2047875 0
2047960 1
2048013 0
2048034 22
2048145 0
2048211 0
2048255 1
2048330 1
2048338 0
2048369 223
2048414 0
2048439 91
2048443 1857
2048530 16
2048611 1594
2048686 13
2048774 0
2048815 59
2048851 1766
2048857 0
2048880 0
2048916 290
2049020 0
2049029 0
2049137 0
2049170 72
2049198 0
2049224 3
2049332 0
2049419 44
2049550 299
2049603 0
2049653 0
2049679 0
2049712 5
2049747 2954
2049791 1203
2049811 45
2049823 159
2049839 105
2049868 265
2049882 57
2049937 51
2049950 216
2049966 1666
2050021 484
2050035 146
2050053 1044
2050081 1012
2050134 1843
2050148 101
2050209 769
2050246 0
2050270 5
2050338 616
2050374 4035
2050380 1863
2050546 1413
2050634 1027
2050659 101
2050682 891
2050684 902
2050726 398
2050756 11
2050804 351
2050815 442
2050817 1158
2050826 479
2050875 980
2050945 798
2051137 165
2051184 120
2051254 2
2051327 3490
2051331 1336
2051414 1000
2051473 0
2051495 841
2051515 0
2051570 0
2051634 36
2051699 723
2051741 1
2051746 0
2051856 0
2051966 455
2051992 0
2052026 536
2052202 3
2052270 0
2052292 1
2052309 725
2052440 378
2052525 837
2052565 209
2052624 337
2052667 0
2052712 108
2052725 0
2052761 968
2052848 332
2052852 34
2052866 0
2052895 72
2052940 5296
2052968 2880
2052979 2199
2052982 1
2053018 0
2053095 2150
2053117 20
2053151 0
2053159 94
2053168 1360
2053194 486
2053254 3456
2053287 0
2053369 1
2053386 285
2053508 117
2053580 2948
2053596 988
2053641 1286
2053887 8
2053894 175
2053926 2684
2053930 3396
2053940 176
2053982 200
2053984 1249
2054032 4897
2054048 557
2054062 196
2054103 0
2054118 45
2054158 2348
2054172 298
2054227 104
2054240 0
2054283 0
2054311 382
2054331 94
2054350 104
2054416 7
2054533 0
2054571 1
2054661 469
2054754 1
2054762 0
2054796 231
2054873 0
2054958 311
2054977 410
2055064 2388
2055068 2808
2055070 3312
2055205 523
2055221 1
2055270 35
2055364 0
2055386 0
2055460 0
2055469 0
2055484 191
2055524 155
2055534 7
2055558 0
2055592 0
2055615 60
2055622 491
2055640 624
2055672 0
2055682 688
2055775 216
2055790 453
2055821 111
2055855 110
2055925 7
2055940 128
2055947 73
2055959 434
2056065 0
2056137 49
2056169 0
2056208 25
2056270 176
2056347 0
2056351 0
2056353 0
2056366 0
2056373 0
2056382 55
2056399 0
2056466 1294
2056534 31
2056558 63
2056619 1
2056650 560
2056699 1
2056740 0
2056752 6420
2056758 1650
2056794 1394
2056833 1836
2056836 2609
2056842 699
2056880 0
2056908 41
2057037 92
2057102 51
2057145 77
2057160 2478
2057198 34
2057215 80
2057229 596
2057286 379
2057343 1526
2057384 1161
2057421 0
2057448 1069
2057451 107
2057467 2844
2057474 587
2057480 0
2057541 953
2057571 252
2057672 403
2057701 139
2057747 1168
2057755 22
2057831 670
2058056 944
2058191 580
2058206 0
2058239 0
2058413 276
2058415 641
2058421 868
2058469 7
2058486 0
2058579 0
2058602 435
2058604 940
2058609 0
2058625 151
2058645 0
2058725 0
2058866 282
2058877 0
2058893 122
2058992 0
2059013 129
2059121 27
2059137 0
2059149 4360
2059182 117
2059237 199
2059272 0
2059285 5
2059310 0
2059313 0
2059328 1
2059335 1
2059339 324
2059341 1
2059372 0
2059472 0
2059549 0
2059608 2390
2059621 0
2059662 1576
2059731 0
2059793 406
2059856 2484
2059862 233
2059910 699
2059972 107
2059976 928
2060091 23
2060166 118
2060177 0
2060223 33
2060280 723
2060330 1269
2060375 616
2060406 1030
2060462 239
2060534 132
2060585 4
2060631 0
2060723 0
2060732 172
2060840 38
2060889 828
2060924 211
2060950 215
2060972 303
2061056 1870
2061144 1493
2061163 0
2061179 102
2061184 8
2061204 297
2061246 30
2061504 0
2061550 29
2061594 66
2061873 468
2062041 738
2062097 834
2062150 1409
2062317 0
2062381 96
2062415 349
2062490 1087
2062614 0
2062642 0
2062717 0
2062760 718
2062810 201
2062866 40
2062960 207
2062997 722
2063191 70
2063227 1378
2063293 329
2063423 915
2063566 579
2063658 1244
2063749 286
2063758 130
2063790 345
2063798 45
2063821 11
2063850 1
2063866 0
2063959 2942
2064008 291
2064149 1848
2064214 41
2064217 439
2064258 0
2064298 359
2064442 6184
2064460 17
2064468 2348
2064495 267
2064556 272
2064601 86
2064618 0
2064667 31
2064689 200
2064710 65
2064770 0
2064787 890
2064798 694
2064846 0
2064861 73
2064873 1
2064919 1165
2065143 89
2065206 0
2065361 119
2065449 1662
2065661 795
2065744 35
2065903 2364
2065940 514
2065947 0
2065972 383
2065996 4190
2066056 0
2066236 943
2066242 105
2066278 565
2066416 408
2066498 727
2066535 0
2066650 71
2066667 215
2066708 0
2066756 151
2066922 0
2066960 26
2066967 66
2067075 48
2067093 246
2067124 204
2067163 136
2067327 212
2067347 0
2067417 256
2067501 230
2067551 0
2067611 62
2067675 1
2067727 25
2067738 429
2067760 0
2067807 107
2067890 0
2068014 529
2068159 204
2068319 103
2068360 3
2068389 1
2068436 6
2068456 0
2068490 10
2068497 4
2068519 0
2068563 0
2068599 3
2068630 649
2068812 3155
2068895 0
2068908 0
2068950 156
2068962 0
2069010 184
2069066 208
2069136 0
2069167 0
2069204 0
2069261 0
2069264 1
2069317 0
2069334 0
2069379 0
2069426 0
2069450 0
2069461 0
2069469 0
2069583 0
2069587 0
2069593 0
2069614 0
2069652 415
2069732 17
2069750 551
2069814 811
2069837 0
2069934 0
2069961 0
2070108 0
2070160 375
2070235 0
2070271 0
2070418 0
2070430 771
2070437 338
2070503 0
2070530 553
2070623 178
2070645 342
2070665 2455
2070768 2
2070825 0
2070895 1
2070903 1266
2071151 2095
2071211 31
2071286 43
2071349 167
2071466 79
2071482 671
2071544 792
2071571 0
2071735 0
2071894 284
2071917 873
2071942 117
2071948 0
2071960 0
2071979 0
2072045 0
2072085 0
2072092 2
2072162 0
2072179 0
2072240 0
2072333 0
2072364 1000
2072477 0
2072504 654
2072507 2213
2072516 565
2072519 1687
2072526 44
2072533 0
2072616 0
2072651 0
2072715 0
2072771 0
2072807 0
2072855 0
2072953 0
2073069 0
2073095 0
2073142 0
2073231 0
2073249 0
2073297 0
2073372 0
2073379 0
2073397 0
2073455 0
2073508 0
2073612 0
2073634 1
2073767 0
2073769 0
2073829 1123
2073866 443
2074004 0
2074030 50
2074068 0
2074175 0
2074198 1
2074224 10
2074288 0
2074304 329
2074307 12
2074435 428
2074484 7
2074540 2
2074596 342
2074643 1926
2074704 458
2074711 33
2074718 283
2074739 27
2074758 1061
2074762 1518
2074793 5018
2074802 2
2074820 40
2074851 438
2074951 0
2075028 0
2075033 0
2075072 0
2075087 0
2075125 0
2075156 0
2075212 0
2075312 0
2075413 2
2075516 0
2075596 137
2075618 36
2075647 535
2075667 2505
2075709 947
2075849 745
2076007 0
2076110 0
2076144 0
2076147 0
2076204 0
2076206 0
2076213 0
2076222 0
2076236 0
2076461 0
2076732 0
2076816 0
2076918 0
2076927 0
2076986 0
2077026 0
2077135 0
2077195 3
2077217 0
2077272 0
2077299 0
2077319 0
2077325 0
2077403 1
2077451 0
2077483 0
2077512 1
2077535 0
2077557 0
2077567 0
2077584 0
2077739 1
2077774 0
2077785 0
2077806 0
2077861 0
2077863 0
2077945 0
2078067 0
2078088 0
2078124 0
2078186 0
2078190 0
2078214 0
2078217 0
2078229 0
2078282 0
2078288 0
2078300 0
2078337 0
2078378 0
2078565 0
2078567 0
2078586 0
2078629 0
2078649 0
2078686 0
2078700 1716
2078746 3786
2078757 744
2078776 437
2078865 387
2079051 849
2079190 214
2079230 258
2079249 2
2079277 1038
2079307 48
2079317 40
2079482 220
2079545 0
2079571 1
2079587 634
2079641 58
2079707 262
2079755 3
2079790 1311
2079818 540
2079950 0
2080011 211
2080064 206
2080176 622
2080281 59
2080418 1509
2080457 149
2080473 777
2080581 215
2080634 0
2080661 1657
2080677 8
2080694 14
2080702 3
2080710 1563
2080748 0
2080753 547
2080852 277
2080902 0
2080936 0
2080954 1
2080995 354
2081014 1219
2081050 350
2081087 47
2081147 477
2081149 2315
2081188 22
2081266 1685
2081329 2080
2081332 703
2081401 2880
2081432 0
2081614 69
2081638 681
2081644 815
2081680 344
2081726 48
2081764 0
2081781 2346
2081827 296
2081968 464
2082031 1477
2082096 66
2082118 3198
2082277 0
2082311 434
2082385 148
2082388 1374
2082448 1885
2082490 770
2082502 995
2082517 653
2082526 0
2082553 2150
2082592 0
2082667 0
2082818 0
2082833 8
2082836 0
2082851 0
2082868 14
2082876 189
2082889 2
2082937 270
2083115 5
2083124 0
2083354 0
2083395 0
2083426 0
2083613 92
2083649 0
2083711 95
2083884 58
2083901 0
2083907 0
2083934 0
2083958 0
2084098 151
2084118 108
2084145 2
2084147 1
2084192 191
2084253 336
2084288 4
2084315 24
2084385 0
2084437 131
2084453 0
2084461 0
2084479 0
2084496 0
2084520 83
2084530 0
2084536 282
2084540 99
2084547 0
2084630 42
2084636 0
2084688 3797
2084757 0
2084818 53
2084856 0
2084914 0
2084946 0
2085159 0
2085318 0
2085507 0
2085757 0
2085801 0
2085854 0
2085884 0
2086023 0
2086036 0
2086073 0
2086119 0
2086286 1
2086323 0
2086363 0
2086470 0
2086503 1
2086554 0
2086566 0
2086713 0
2086740 0
2086894 0
2086932 0
2086994 315
2087013 0
2087032 1820
2087035 759
2087139 0
2087159 124
2087162 529
2087282 167
2087319 529
2087350 838
2087378 14
2087451 103
2087501 728
2087512 761
2087542 299
2087595 827
2087621 1290
2087769 51
2087906 153
2087912 288
2087923 134
2087925 2
2087934 220
2087942 335
2087972 866
2088015 2
2088086 77
2088096 0
2088183 1
2088214 0
2088333 0
2088522 1
2088549 1
2088558 0
2088611 0
2088773 38
2088909 12
2088927 0
2089121 84
2089259 786
2089334 1089
2089559 101
2089566 384
2089642 582
2089774 254
2089928 219
2089973 108
2090026 4
2090113 1
2090152 0
2090239 0
2090261 331
2090294 675
2090303 101
2090434 275
2090461 1605
2090517 515
2090814 0
2090932 110
2090953 0
2090985 1377
2091096 195
2091118 0
2091144 1351
2091228 1
2091506 634
2091700 543
2091767 1313
2091822 13
2091850 26
2091857 1
2091878 45
2092070 1
2092106 1023
2092108 5
2092124 1
2092208 2
2092224 1661
2092233 85
2092241 965
2092362 1962
2092403 705
2092477 358
2092545 371
2092557 663
2092602 1673
2092702 867
2093008 71
2093065 0
2093082 1907
2093086 27
2093098 0
2093114 603
2093226 1063
2093242 1
2093450 0
2093483 202
2093531 0
2093542 152
2093555 0
2093652 4213
2093664 256
2093684 125
2093700 340
2093708 401
2093718 605
2093724 94
2093732 7
2093740 742
2093764 5184
2093801 189
2093876 355
2093879 1593
2093913 0
2093984 77
2094161 424
2094182 1532
2094473 1518
2094538 2
2094560 261
2094590 677
2094713 954
2094845 1120
2095038 33
2095088 227
2095219 13
2095257 0
2095302 1
2095306 0
2095331 0
2095497 0
2095562 1
2095596 0
2095616 2
2095682 0
2095702 0
2095906 0
2095961 0
2095997 0
2096106 0
2096174 230
2096255 93
2096394 1
2096475 78
2096633 293
2096643 242
2096646 2168
2096658 235
2096680 0
2096689 1202
2096711 1448
2096718 18
2096728 0
2096733 0
2096748 30
2096754 0
2096864 217
2097039 79
2097125 2
2097131 896
2097134 1045
2097171 2645
2097297 3
2097390 560
2097586 442
2097668 291
2097682 34
2097760 0
2097824 0
2097918 33
2097933 4
2097985 121
2097997 215
2098005 1759
2098022 1
2098207 115
2098792 75
2098836 508
2098859 159
2098893 178
2099031 63
2099163 0
2099197 342
2099209 804
2099522 1
2099582 0
2099663 1
2099667 200
2099680 393
2099692 738
2100120 337
2100169 454
2100334 38
2100526 2891
2100717 1
2100823 0
2100839 0
2100987 0
2101012 497
2101182 43
2101192 16
2101228 0
2101525 662
2101541 0
2101618 41
2101646 1
2101652 205
2101665 81
2101773 0
2101835 0
2101872 0
2101952 0
2102018 1
2102076 0
2102102 0
2102533 0
2102590 1
2102669 0
2102708 0
2102720 0
2102791 0
2102811 0
2102856 0
2102876 0
2102962 0
2103003 0
2103087 0
2103091 0
2103094 0
2103099 0
2103185 630
2103242 61
2103268 150
2103593 823
2103626 529
2103682 2389
2103798 70
2103848 21
2103852 1622
2103920 205
2103968 2580
2103998 1
2104067 0
2104087 742
2104101 144
2104110 3087
2104114 46
2104119 269
2104220 0
2104285 0
2104319 0
2104552 0
2104790 0
2104890 0
2104900 0
2104907 1
2104917 17
2104921 0
2104966 0
2104973 270
2105013 139
2105185 786
2105515 663
2105573 953
2105651 472
2105667 932
2105784 0
2105804 1786
2105806 2698
2105901 145
2105969 201
2106032 208
2106050 234
2106071 0
2106081 88
2106094 350
2106127 157
2106162 0
2106205 154
2106221 0
2106253 215
2106350 538
2106392 150
2106426 4
2106445 579
2106506 337
2106540 424
2106558 0
2106565 0
2106702 15
2106737 219
2106912 436
2106975 674
2106989 385
2107101 2
2107119 605
2107148 121
2107199 0
2107254 2811
2107284 0
2107360 2
2107386 227
2107435 754
2107467 106
2107497 0
2107715 3
2107723 629
2107792 0
2107875 0
2108147 1
2108227 42
2108244 17
2108258 201
2108324 712
2108326 116
2108333 0
2108402 52
2108405 396
2108431 0
2108460 18
2108520 0
2108671 100
2108703 58
2108739 370
2108887 562
2108906 1079
2109082 1
2109096 0
2109109 190
2109111 481
2109117 1
2109138 71
2109221 792
2109223 2618
2109237 7
2109254 0
2109284 44
2109359 14
2109393 1
2109468 215
2109526 40
2109767 588
2109846 1
2109883 248
2109925 826
2109952 104
2110006 412
2110008 447
2110054 0
2110079 754
2110105 242
2110166 2618
2110277 450
2110368 117
2110384 201
2110504 74
2110830 1255
2110997 166
2111026 1
2111044 797
2111080 0
2111087 6061
2111148 33
2111242 273
2111276 3774
2111278 1698
2111375 110
2111409 2
2111523 1
2111576 485
2111580 444
2111622 0
2111730 168
2111832 192
2111838 1230
2112060 1704
2112134 437
2112318 1
2112428 725
2112482 651
2112496 209
2112503 11
2112534 117
2112582 119
2112599 0
2112628 0
2112770 584
2112831 0
2112910 470
2112992 123
2113022 239
2113031 0
2113056 650
2113139 35
2113386 1
2113419 0
2113503 494
2113538 0
2113555 0
2113571 0
2113612 0
2113623 0
2113636 0
2113646 0
2113656 511
2113688 0
2113785 0
2113794 962
2113812 331
2113816 492
2113899 1100
2114021 4
2114126 300
2114133 0
2114168 0
2114256 0
2114549 0
2114568 0
2114575 0
2114615 9
2114658 60
2114745 134
2114887 1296
2114967 359
2115152 77
2115224 1
2115433 216
2115448 196
2115474 1315
2115562 170
2115612 345
2115694 1
2115752 150
2115771 161
2115800 1
2115953 0
2116013 76
2116265 1004
2116271 0
2116278 0
2116304 67
2116368 252
2116408 1
2116463 653
2116474 2236
2116551 0
2116571 352
2116706 2659
2116718 3141
2116841 220
2116925 14
2116952 1025
2117008 0
2117246 243
2117310 34
2117361 0
2117433 408
2117435 480
2117476 40
2117516 140
2117672 535
2117674 161
2117730 2714
2117819 114
2117828 1451
2117871 0
2118012 0
2118143 2410
2118243 0
2118371 1
2118442 1808
2118444 298
2118462 713
2118506 0
2118664 2387
2118716 0
2118783 711
2118827 886
2119031 0
2119046 0
2119065 156
2119094 3
2119286 127
2119309 12
2119332 42
2119416 29
2119433 0
2119444 0
2119589 1
2119689 1620
2119707 909
2119725 1181
2119740 287
2119813 0
2119825 0
2119832 22
2119869 1197
2119955 825
2119982 29
2120081 1050
2120105 105
2120159 1296
2120225 339
2120298 514
2120310 0
2120339 1752
2120388 212
2120417 280
2120487 0
2120568 1
2120599 6
2120636 1
2120644 0
2120695 50
2120739 523
2120754 591
2120796 172
2120810 164
2120919 861
2120927 436
2120957 1
2121007 1228
2121069 1469
2121094 0
2121126 272
2121135 221
2121342 473
2121361 49
2121409 0
2121439 77
2121469 0
2121543 16
2121567 0
2121603 0
2121610 165
2121676 265
2121682 292
2121729 201
2121752 19
2121872 3327
2121888 199
2121924 0
2121991 6
2122073 162
2122079 183
2122131 0
2122219 0
2122406 324
2122561 1
2122668 4632
2122670 2668
2122744 0
2122988 0
2123004 0
2123010 38
2123157 323
2123161 97
2123173 0
2123216 170
2123234 0
2123316 1745
2123320 4899
2123323 586
2123342 140
2123375 1422
2123558 3475
2123561 295
2123595 36
2123609 805
2123653 2459
2123797 354
2123834 52
2123879 634
2123892 368
2123910 26
2123942 149
2124001 30
2124100 0
2124125 398
2124144 2345
2124270 461
2124341 336
2124540 1895
2124566 384
2124697 3
2124750 544
2124810 69
2124901 282
2125038 20
2125089 492
2125092 208
2125102 31
2125107 0
2125116 0
2125126 0
2125131 89
2125204 55
2125216 679
2125247 92
2125320 7629
2125322 5871
2125329 137
2125402 46
2125412 319
2125450 63
2125550 1016
2125573 0
2125622 54
2125692 814
2125736 324
2125770 1351
2125784 569
2125842 5
2125870 1147
2125903 34
2125987 1088
2126114 285
2126190 488
2126235 3
2126312 49
2126357 592
2126370 469
2126432 20
2126546 130
2126618 821
2126745 230
2126811 163
2126819 1563
2126828 205
2126939 1120
2127038 196
2127051 436
2127178 59
2127204 847
2127329 1251
2127414 164
2127517 421
2127547 142
2127608 526
2127614 1397
2127636 420
2127649 0
2127655 1197
2127674 1
2127719 141
2127750 222
2127914 18
2127958 881
2127965 1177
2127984 244
2128140 1
2128195 1356
2128204 591
2128219 1258
2128419 2
2128493 882
2128570 102
2128592 632
2128620 0
2128684 0
2128704 58
2128716 1
2128741 1
2128777 244
2128869 1
2128930 31
2128946 440
2128960 0
2129015 0
2129063 0
2129142 54
2129226 45
2129233 331
2129274 94
2129292 0
2129301 803
2129315 2
2129372 253
2129598 958
2129620 6
2129687 0
2129719 524
2129836 175
2129858 799
2129908 0
2130002 134
2130121 317
2130153 176
2130178 179
2130184 16
2130202 37
2130229 578
2130256 266
2130293 153
2130325 92
2130464 11
2130493 1013
2130511 0
2130549 250
2130732 20
2130823 610
2130827 536
2130942 687
2130993 0
2131021 165
2131210 448
2131232 363
2131258 11
2131361 586
2131369 564
2131444 66
2131493 0
2131676 145
2131724 393
2131894 482
2131974 88
2131995 2350
2132071 0
2132096 141
2132117 2940
2132166 2
2132221 647
2132246 0
2132371 2720
2132479 2517
2132506 1369
2132605 283
2132645 513
2132755 68
2132765 0
2132779 3217
2132836 113
2132851 21
2132908 44
2133032 0
2133075 309
2133111 776
2133120 640
2133192 40
2133217 0
2133325 397
2133328 796
2133406 660
2133474 1230
2133484 7
2133599 0
2133692 751
2133708 1269
2133742 950
2133981 4
2134162 1246
2134186 0
2134193 84
2134219 57
2134285 1
2134298 0
2134331 247
2134338 142
2134360 55
2134449 1
2134483 389
2134544 10
2134595 980
2134756 15
2134795 944
2134847 1442
2134849 4544
2134866 1100
2134902 79
2134951 697
2135017 2513
2135045 289
2135076 454
2135119 229
2135127 98
2135168 702
2135227 1295
2135264 593
2135314 675
2135335 303
2135464 1073
2135483 191
2135500 460
2135512 779
2135544 684
2135563 5222
2135566 186
2135591 0
2135605 307
2135638 0
2135719 246
2135799 945
2135867 1265
2135888 1879
2135916 2071
2135969 0
2135976 0
2136003 618
2136021 449
2136029 3
2136037 1149
2136070 0
2136115 41
2136150 16
2136176 92
2136268 456
2136283 0
2136290 1863
2136364 2051
2136368 2379
2136377 0
2136391 5367
2136395 964
2136520 7
2136571 67
2136599 23
2136611 0
2136618 309
2136634 0
2136727 258
2136809 1
2136887 184
2136949 1427
2137002 486
2137063 50
2137097 0
2137139 577
2137351 46
2137360 0
2137371 238
2137398 359
2137414 0
2137467 20
2137491 92
2137520 289
2137529 2643
2137531 41
2137537 162
2137544 0
2137597 64
2137612 1786
2137685 1
2137695 76
2137702 183
2137713 139
2137748 0
2137772 402
2137805 1
2137835 989
2137898 0
2137979 1230
2138008 60
2138063 0
2138095 2235
2138175 0
2138199 412
2138202 0
2138215 501
2138249 14
2138272 0
2138288 169
2138308 0
2138316 912
2138349 191
2138351 395
2138370 1196
2138445 688
2138668 87
2138752 53
2138918 0
2138978 14
2139044 585
2139046 4125
2139133 37
2139155 104
2139170 196
2139293 66
2139327 480
2139336 508
2139580 0
2139638 529
2139699 0
2139825 365
2139852 420
2139950 164
2139978 0
2139993 12
2140000 110
2140002 1618
2140115 3
2140146 0
2140227 2066
2140255 6072
2140257 283
2140355 1205
2140424 596
2140435 765
2140456 0
2140474 2106
2140702 109
2140712 224
2140791 842
2140813 0
2140819 894
2140899 281
2140903 4562
2140938 2294
2140951 520
2141023 124
2141073 2156
2141222 672
2141652 1029
2141682 27
2141827 0
2141839 0
2141887 173
2141900 0
2141918 0
2141923 3
2141926 82
2141938 280
2142007 2
2142071 355
2142101 0
2142135 325
2142177 2459
2142183 413
2142199 618
2142306 92
2142371 0
2142376 1131
2142389 555
2142394 411
2142464 1468
2142512 0
2142531 0
2142653 980
2142665 3
2142705 384
2142934 401
2143006 1125
2143080 754
2143116 0
2143153 332
2143161 0
2143386 2
2143456 19
2143490 585
2143524 1635
2143536 179
2143557 599
2143586 1155
2143614 0
2143673 43
2143704 652
2143738 1894
2143799 0
2143863 88
2143884 0
2143892 328
2143966 0
2144006 248
2144024 754
2144103 61
2144147 299
2144205 340
2144252 1
2144268 1
2144304 0
2144326 0
2144366 0
2144376 0
2144430 0
2144440 667
2144466 105
2144571 934
2144644 792
2144664 377
2144816 0
2144907 455
2144928 0
2145083 298
2145215 0
2145228 1437
2145246 420
2145255 113
2145292 1014
2145441 0
2145487 795
2145515 341
2145712 1520
2145753 2
2145882 373
2145951 659
2146089 752
2146109 626
2146246 81
2146284 86
2146302 1
2146427 642
2146454 0
2146496 0
2146514 129
2146733 0
2146837 219
2146844 178
2146857 55
2146897 13
2146921 911
2146983 760
2146998 22
2147093 582
2147190 48
2147197 41
2147211 1852
2147263 0
2147391 0
2147479 11
2147569 915
2147576 35
2147599 482
2147639 4085
2147644 5764
2147655 34
2147901 4489
2147926 180
2148012 480
2148038 1862
2148179 636
2148209 942
2148238 2684
2148332 1449
2148409 2447
2148428 121
2148457 520
2148503 313
2148518 0
2148589 275
2148613 1735
2148618 1353
2148882 1434
2148936 0
2148952 0
2149007 0
2149047 167
2149050 0
2149099 59
2149108 567
2149145 70
2149176 1225
2149203 9
2149214 303
2149219 1808
2149229 0
2149242 0
2149297 14
2149352 0
2149406 643
2149472 3078
2149483 3
2149527 78
2149550 496
2149603 1420
2149607 2698
2149635 417
2149711 1
2149718 0
2149756 78
2149786 108
2149829 454
2149841 2928
2149946 1156
2150015 383
2150068 0
2150171 479
2150192 688
2150232 535
2150290 39
2150407 0
2150559 1412
2150587 1662
2150594 0
2150615 30
2150766 263
2150797 4445
2150821 4164
2150827 2290
2150905 706
2150924 1062
2151028 349
2151036 167
2151046 1
2151103 0
2151145 0
2151212 9676
2151262 1353
2151277 1047
2151327 3145
2151338 2758
2151395 0
2151434 1
2151509 3819
2151585 0
2151625 1594
2151658 126
2151696 189
2151715 111
2151737 1865
2151771 0
2151784 143
2151883 344
2151919 0
2151980 29
2151990 648
2152110 387
2152210 382
2152297 0
2152330 200
2152387 502
2152406 134
2152426 1
2152461 433
2152491 5438
2152611 42
2152637 0
2152661 0
2152678 209
2152714 298
2152747 983
2152760 0
2152903 1224
2152908 745
2152918 2
2152924 0
2152994 3
2153053 220
2153125 279
2153198 188
2153222 0
2153279 0
2153386 150
2153408 1129
2153456 0
2153571 0
2153584 6
2153619 1369
2153643 80
2153650 90
2153665 393
2153980 1
2154079 0
2154116 0
2154189 0
2154199 0
2154228 0
2154260 1
2154289 10
2154322 29
2154456 0
2154656 0
2154696 0
2154737 19
2154835 0
2154874 0
2154943 257
2155054 1
2155096 3
2155102 0
2155152 24
2155184 0
2155201 0
2155292 0
2155426 0
2155475 0
2155483 128
2155522 2
2155648 10
2155715 0
2155774 1
2155805 0
2155819 0
2155828 58
2155921 0
2155971 1
2156029 13
2156036 196
2156063 0
2156087 0
2156136 0
2156176 0
2156194 122
2156204 295
2156238 2
2156295 0
2156351 2
2156423 71
2156440 2853
2156573 0
2156581 15
2156583 371
2156595 183
2156602 4267
2156639 10
2156658 150
2156716 1843
2156818 215
2156825 284
2156833 5
2156875 195
2156983 1418
2157062 550
2157082 523
2157135 306
2157146 0
2157161 957
2157229 254
2157237 550
2157311 1057
2157433 264
2157497 416
2157504 0
2157512 0
2157554 389
2157662 3341
2157878 654
2157934 4
2157958 50
2157999 1
2158010 0
2158013 511
2158030 44
2158053 752
2158093 0
2158272 863
2158317 0
2158386 82
2158400 0
2158436 476
2158484 147
2158520 0
2158688 3
2158718 16
2158808 34
2158824 148
2158901 166
2158937 5
2159091 886
2159145 13
2159155 1
2159178 87
2159288 2
2159369 1
2159467 479
2159471 285
2159481 0
2159512 308
2159578 1027
2159742 0
2159792 93
2159821 631
2159922 256
2159962 0
2160052 140
2160105 867
2160209 129
2160301 177
2160310 112
2160323 349
2160330 832
2160337 524
2160396 7620
2160415 91
2160527 196
2160544 45
2160583 206
2160664 477
2160721 1
2160759 0
2160772 31
2160789 0
2160798 307
2160841 130
2160916 1639
2160920 3416
2160964 91
2160981 504
2161025 2481
2161069 0
2161304 456
2161312 2318
2161347 0
2161386 1
2161407 0
2161572 103
2161755 0
2161758 4
2161777 1005
2161782 249
2161917 2018
2162028 171
2162145 0
2162164 10
2162293 2089
2162325 10
2162350 0
2162434 1125
2162479 35
2162509 169
2162580 1405
2162607 247
2162760 0
2162914 4
2162933 108
2162997 624
2163058 1198
2163095 1134
2163342 215
2163390 246
2163411 5
2163459 0
2163492 0
2163510 0
2163528 0
2163583 0
2163586 0
2163597 0
2163617 57
2163630 78
2163642 0
2163676 0
2163687 0
2163693 0
2163711 20
2163771 1
2163780 18
2163783 14
2163786 0
2163840 1
2163849 0
2163852 0
2163855 0
2163909 0
2163918 6
2163921 2
2163924 0
2163978 0
2163987 8
2163990 1
2163993 0
2164047 11
2164056 1
2164059 0
2164062 0
2164142 8
2164160 14
2164177 671
2164190 16
2164218 146
2164264 170
2164268 61
2164325 227
2164340 399
2164413 171
2164430 89
2164575 33
2164581 374
2164620 0
2164640 380
2164803 0
2164814 448
2164818 104
2164833 0
2164844 884
2164906 147
2164959 181
2164990 204
2165012 2421
2165070 0
2165160 138
2165307 11
2165340 303
2165366 47
2165385 0
2165395 17
2165415 55
2165441 7
2165460 3
2165470 0
2165490 29
2165516 0
2165535 4
2165545 0
2165565 0
2165577 0
2165589 0
2165591 0
2165602 0
2165642 75
2165698 21
2165704 0
2165710 0
2165715 1
2165725 0
2165746 0
2165755 0
2165802 0
2165821 0
2165827 0
2165835 0
2165842 10
2165886 0
2165919 398
2165922 186
2165964 277
2166040 1
2166092 1286
2166122 531
2166250 541
2166272 997
2166351 0
2166362 379
2166369 650
2166405 458
2166450 64
2166625 186
2166654 0
2166694 0
2166699 0
2166851 872
2166893 23
2167093 225
2167097 289
2167105 0
2167267 366
2167391 34
2167413 1298
2167419 353
2167430 7
2167445 229
2167465 0
2167481 0
2167490 0
2167543 0
2167608 0
2167650 21
2167763 196
2167795 597
2167806 4153
2167815 0
2167829 230
2167953 415
2168092 1596
2168119 29
2168156 4
2168201 0
2168230 49
2168260 462
2168317 963
2168323 3
2168536 0
2168548 0
2168551 0
2168554 0
2168569 4
2168572 0
2168597 0
2168608 0
2168656 0
2168660 0
2168665 0
2168674 0
2168680 0
2168723 0
2168737 0
2168747 0
2168749 39
2168753 0
2168764 0
2168768 0
2168771 0
2168783 0
2168792 0
2168797 0
2168857 5
2168885 264
2168935 0
2168953 0
2168963 495
2168989 535
2169052 25
2169124 0
2169173 730
2169212 0
2169285 129
2169328 113
2169341 29
2169412 393
2169453 167
2169508 0
2169577 1255
2169628 0
2169637 0
2169650 0
2169661 0
2169724 0
2169836 22
2169857 50
2169874 0
2169883 0
2169997 39
2170118 0
2170152 725
2170169 419
2170194 513
2170247 2054
2170259 1566
2170298 1494
2170398 525
2170499 1
2170605 1505
2170683 0
2170696 16
2170718 0
2170739 0
2170743 0
2170750 0
2170752 0
2170758 0
2170784 0
2170791 156
2170797 0
2170823 0
2170836 375
2170848 0
2170850 0
2170860 110
2170863 2
2170884 0
2170888 0
2170910 0
2170920 232
2170923 0
2170941 0
2170951 0
2170985 34
2171009 34
2171051 66
2171174 0
2171201 0
2171222 2868
2171242 0
2171278 135
2171302 101
2171343 1013
2171561 412
2171576 12
2171581 0
2171607 718
2171652 72
2171676 1859
2171757 56
2171770 55
2172061 779
2172118 105
2172278 7
2172298 1529
2172301 152
2172336 18
2172357 0
2172396 0
2172484 1289
2172575 23
2172620 2014
2172624 1315
2172652 289
2172676 94
2172702 100
2172900 465
2173013 263
2173019 1498
2173081 0
2173099 67
2173125 13
2173137 266
2173242 199
2173272 0
2173300 121
2173406 1087
2173458 65
2173521 2564
2173524 1939
2173536 0
2173781 1776
2173797 1554
2173911 0
2174010 168
2174042 0
2174054 886
2174080 0
2174181 1615
2174215 898
2174263 44
2174282 116
2174419 231
2174437 0
2174445 930
2174449 0
2174458 1186
2174523 464
2174550 196
2174596 0
2174643 65
2174658 410
2174796 3583
2174829 62
2174888 9
2174916 1081
2175003 98
2175180 57
2175189 5
2175208 0
2175232 1348
2175273 2
2175341 71
2175380 244
2175382 1364
2175441 1686
2175457 0
2175539 0
2175560 1
2175580 18
2175711 419
2175737 600
2175752 438
2175850 1271
2175883 1004
2175995 1204
2176030 2962
2176100 1100
2176161 372
2176188 1331
2176201 1097
2176219 764
2176223 663
2176235 140
2176271 3
2176337 880
2176345 228
2176362 721
2176375 0
2176472 687
2176474 47
2176511 2111
2176524 272
2176551 821
2176560 591
2176568 18
2176612 0
2176624 356
2176631 810
2176686 1861
2176787 2242
2176796 462
2176835 0
2176850 8
2176863 568
2176940 3207
2176961 538
2177000 767
2177052 4657
2177061 4897
2177073 5846
2177075 2133
2177086 2
2177122 0
2177130 599
2177133 2415
2177222 4507
2177243 189
2177249 3351
2177311 214
2177319 0
2177328 7885
2177399 3798
2177414 525
2177491 188
2177523 1007
2177616 774
2177670 2
2177684 5744
2177811 0
2177819 713
2177835 464
2177861 2524
2177984 319
2178009 1078
2178116 48
2178123 78
2178130 1541
2178149 1097
2178156 27
2178215 1318
2178343 0
2178399 750
2178425 91
2178554 2125
2178572 1771
2178623 146
2178680 403
2178684 811
2178831 1
2178920 192
2178947 2858
2178951 1090
2178958 2963
2179036 446
2179070 21
2179082 2
2179120 464
2179231 1
2179314 551
2179345 19
2179404 25
2179444 805
2179453 751
2179469 640
2179497 1028
2179502 1097
2179524 55
2179539 0
2179575 130
2179627 469
2179683 213
2179733 0
2179841 78
2179886 575
2179949 46
2179985 1005
2179996 273
2180055 1402
2180070 0
2180087 242
2180122 0
2180131 1637
2180135 966
2180178 376
2180233 0
2180254 3
2180296 1725
2180451 0
2180463 2775
2180497 730
2180499 642
2180515 0
2180523 856
2180529 609
2180588 0
2180598 525
2180607 483
2180632 4157
2180634 219
2180665 31
2180699 357
2180730 1874
2180842 0
2181074 28
2181126 594
2181170 1
2181250 155
2181331 0
2181353 77
2181423 0
2181508 0
2181609 92
2181684 113
2181705 12
2181739 25
2181828 1426
2181919 135
2182126 57
2182271 353
2182381 0
2182406 0
2182417 299
2182455 240
2182479 0
2182493 322
2182629 0
2182838 89
2183233 6
2183308 802
2183382 370
2183407 51
2183421 160
2183503 40
2183599 1
2183714 0
2183798 1273
2183837 456
2183867 0
2183957 8
2183960 158
2184028 617
2184224 355
2184312 227
2184570 0
2184624 18
2184763 23
2184811 3
2184944 159
2185047 2249
2185068 1443
2185108 1
2185200 0
2185212 68
2185290 3
2185299 0
2185323 2272
2185346 810
2185364 28
2185998 456
2186175 285
2186264 209
2186279 6
2186527 22
2186594 411
2186771 467
2186774 957
2186834 125
2186874 0
2187074 0
2187083 935
2187170 864
2187202 0
2187213 0
2187228 0
2187235 0
2187256 0
2187258 0
2187290 0
2187300 0
2187308 0
2187311 0
2187319 0
2187321 0
2187363 34
2187397 334
2187435 85
2187489 122
2187621 116
2187657 43
2187732 459
2187840 0
2187903 2
2187984 2034
2188017 566
2188143 1
2188182 772
2188224 199
2188269 265
2188335 95
2188383 4977
2188391 0
2188491 1121
2188523 3
2188629 532
2188667 0
2188744 124
2188772 1
2188898 8
2188936 0
2188944 1183
2188955 1073
2188961 378
2189036 199
2189068 195
2189099 205
2189207 153
2189216 23
2189399 796
2189477 280
2189480 0
2189537 193
2189834 70
2189839 54
2189875 447
2189966 0
2190185 0
2190251 773
2190257 0
2190274 201
2190278 405
2190290 74
2190293 950
2190338 279
2190347 1080
2190361 1
2190452 1810
2190464 0
2190488 112
2190539 73
2190571 184
2190619 0
2190623 81
2190656 0
2190659 844
2190761 264
2190782 56
2190827 1
2190962 0
2190978 0
2191005 4
2191013 0
2191147 1023
2191189 0
2191219 1
2191237 0
2191255 659
2191303 370
2191480 9
2191516 0
2191525 36
2191597 240
2191707 60
2191744 0
2191792 2
2191840 211
2191927 1
2191990 4
2192078 31
2192272 24
2192372 467
2192396 3
2192484 1
2192579 0
2192628 376
2192699 1583
2192768 149
2193094 723
2193185 184
2193220 47
2193281 337
2193464 386
2193575 1491
2193702 1
2194088 0
2194100 0
2194123 813
2194493 1454
2194497 288
2194512 0
2194629 0
2194731 597
2194824 23
2195003 565
2195046 0
2195055 1208
2195093 0
2195182 0
2195195 0
2195212 0
2195215 0
2195266 0
2195306 0
2195396 7
2195480 2065
2195489 4
2195636 565
2195720 199
2195867 653
2195898 0
2195922 121
2195943 128
2195976 0
2196034 29
2196233 773
2196381 122
2196432 0
2196588 409
2196615 104
2196791 1
2196830 175
2196879 273
2196911 0
2196948 114
2196976 0
2196999 16
2197015 909
2197031 2
2197060 1
2197108 51
2197130 233
2197155 0
2197256 0
2197300 0
2197395 112
2197406 0
2197428 0
2197478 24
2197486 0
2197501 0
2197553 0
2197588 2
2197601 33
2197674 66
2197847 1095
2197853 0
2197906 0
2198033 2
2198223 797
2198243 0
2198261 555
2198419 3987
2198423 100
2198451 22
2198603 231
2198710 1
2198721 342
2198735 5
2198758 0
2198773 0
2198775 3
2198813 718
2198818 54
2198831 0
2198858 0
2198884 0
2198909 0
2198921 7
2198930 41
2198976 0
2199033 12
2199037 0
2199049 168
2199107 0
2199145 0
2199160 0
2199166 26
2199184 0
2199242 743
2199267 37
2199306 453
2199384 96
2199448 720
2199499 286
2199546 1499
2199657 0
2199698 284
2199710 678
2199720 1397
2199776 0
2199907 1760
2199987 363
2199999 234
2200005 95
2200075 4
2200085 291
2200125 500
2200128 354
2200168 427
2200191 746
2200254 178
2200306 0
2200441 0
2200448 1275
2200459 130
2200499 441
2200502 1368
2200510 582
2200544 520
2200616 500
2200686 0
2200693 307
2200700 76
2200763 87
2200859 101
2200944 1106
2201053 0
2201122 981
2201155 378
2201200 0
2201210 0
2201212 1
2201217 0
2201224 0
2201226 0
2201234 0
2201236 1206
2201247 0
2201324 421
2201411 1290
2201417 1819
2201429 110
2201454 473
2201633 3789
2201658 0
2201748 807
2201789 0
2201846 52
2201857 127
2201951 7
2201981 0
2201998 935
2202115 641
2202123 773
2202177 0
2202179 0
2202308 636
2202314 2738
2202377 1
2202390 357
2202455 964
2202477 331
2202664 0
2202728 186
2202772 184
2202853 0
2202876 224
2202914 78
2202958 25
2202965 8
2202995 7
2203001 49
2203013 177
2203019 10
2203065 162
2203177 1927
2203237 0
2203368 0
2203437 0
2203458 0
2203473 0
2203528 743
2203532 8
2203546 5326
2203554 173
2203757 697
2203793 0
2203854 166
2203877 76
2203910 1530
2203964 328
2203971 0
2204003 233
2204149 0
2204188 1794
2204219 0
2204236 0
2204249 65
2204252 16
2204259 302
2204389 167
2204401 1008
2204521 150
2204546 815
2204638 41
2204728 462
2204782 106
2204787 905
2204827 0
2204832 977
2204844 80
2204922 0
2204936 657
2204940 78
2204989 1113
2204995 273
2205029 0
2205049 1107
2205085 8
2205106 0
2205142 39
2205178 256
2205208 1
2205238 500
2205266 166
2205278 314
2205281 13
2205436 83
2205447 0
2205532 0
2205555 0
2205560 0
2205563 0
2205567 0
2205576 0
2205583 12
2205599 1206
2205661 0
2205704 0
2205753 0
2205811 324
2205822 122
2205948 0
2206036 0
2206096 0
2206144 0
2206238 0
2206249 19
2206284 3
2206450 0
2206585 63
2206639 11
2206648 49
2206778 2
2206846 132
2206916 232
2206994 12
2207006 0
2207019 105
2207042 0
2207050 70
2207058 0
2207074 0
2207076 0
2207084 0
2207096 0
2207102 0
2207114 20
2207123 0
2207129 0
2207132 0
2207138 5
2207252 8
2207263 939
2207486 0
2207488 1
2207493 21
2207496 0
2207504 0
2207511 0
2207518 35
2207520 0
2207538 0
2207542 0
2207569 0
2207576 0
2207601 0
2207704 1920
2207838 611
2207842 907
2208136 0
2208275 384
2208360 967
2208362 1009
2208529 52
2208609 113
2208741 789
2208841 1
2208863 0
2208892 1
2208942 413
2209017 3775
2209050 4251
2209071 174
2209080 225
2209170 842
2209173 2434
2209179 19
2209287 625
2209320 437
2209615 132
2209730 177
2209871 0
2209975 245
2210072 56
2210090 75
2210185 384
2210197 563
2210227 37
2210245 280
2210279 247
2210297 276
2210317 580
2210323 680
2210503 1038
2210653 104
2210721 755
2210724 766
2210898 0
2210922 21
2211271 2
2211330 112
2211447 14
2211483 191
2211506 1714
2211510 3861
2211531 153
2211582 653
2211713 779
2211758 3
2211812 0
2212019 0
2212123 0
2212149 1963
2212438 0
2212493 1227
2212544 882
2212694 1
2212772 0
2212778 0
2212972 8
2213101 138
2213182 1
2213216 853
2213343 55
2213603 94
2213724 152
2213896 347
2213926 780
2213932 0
2213979 98
2213992 190
2214019 0
2214163 0
2214435 197
2214518 0
2214525 57
2214684 95
2215047 73
2215187 241
2215197 0
2215205 0
2215233 147
2215254 1135
2215267 692
2215301 11
2215383 0
2215422 805
2215443 131
2215532 0
2215587 51
2215720 1196
2215758 1019
2215777 619
2216041 186
2216103 1082
2216199 376
2216211 120
2216304 76
2216331 466
2216360 0
2216428 735
2216448 1123
2216469 743
2216599 55
2216632 18
2216842 778
2216913 4128
2216953 259
2217188 168
2217332 47
2217404 1671
2217531 82
2217723 522
2217779 246
2217798 0
2217809 48
2217842 48
2217884 0
2217935 682
2217947 686
2218039 2123
2218107 2204
2218172 57
2218227 1269
2218380 0
2218404 111
2218415 627
2218418 491
2218517 471
2218563 0
2218606 2494
2218625 145
2218649 222
2218688 403
2218715 102
2218726 0
2218778 26
2218841 690
2218885 484
2218911 62
2219230 2313
2219261 56
2219299 135
2219315 143
2219366 567
2219409 125
2219461 97
2219523 0
2219546 282
2219566 1891
2219620 640
2219644 329
2219719 704
2219771 198
2219925 1966
2220030 217
2220108 3909
2220186 859
2220438 841
2220455 668
2220558 422
2220571 64
2220582 0
2220645 340
2220648 472
2220692 194
2220813 824
2220817 1061
2220821 3124
2220867 455
2221010 62
2221103 290
2221113 0
2221203 1307
2221236 1827
2221343 1211
2221387 28
2221497 651
2221512 1478
2221561 446
2221572 506
2221580 1324
2221662 7
2221720 536
2221762 0
2221765 98
2221774 4325
2221788 65
2221828 649
2221848 740
2221864 16
2221870 364
2221914 613
2221959 37
2222099 222
2222128 949
2222175 0
2222235 140
2222270 59
2222346 43
2222352 1
2222365 740
2222397 222
2222399 4327
2222476 368
2222504 7
2222551 0
2222566 290
2222587 2115
2222661 0
2222732 96
2222864 0
2222887 2203
2222923 34
2222929 352
2222953 695
2223006 156
2223013 218
2223063 2551
2223071 0
2223084 0
2223139 1193
2223180 295
2223195 1270
2223205 2652
2223214 0
2223344 1
2223382 603
2223470 228
2223502 0
2223508 309
2223599 2127
2223617 32
2223644 1707
2223680 1288
2223705 479
2223718 0
2223731 1766
2223747 958
2223758 12
2223824 191
2223851 171
2223854 488
2223881 864
2223921 0
2223947 1241
2224049 3
2224096 73
2224117 884
2224161 359
2224221 175
2224265 1549
2224269 2733
2224380 151
2224394 0
2224413 1913
2224422 744
2224458 598
2224473 395
2224491 849
2224518 769
2224578 3
2224587 2390
2224590 279
[truncated: 396,434 more chars]
