# Supplementary material for: A nanocompartment system contributes to defense against oxidative stress in Mycobacterium tuberculosis
Source: eLife. 2021 Nov 9;10:e74358. doi: 10.7554/eLife.74358 (PMC8635971; doi:10.7554/eLife.74358)
Supplement: Source data 16. [file elife-74358-supp17.zip]

Archive with 1 entries (1 files):
- Source Data File 16.wig
