# Supplementary material for: A nanocompartment system contributes to defense against oxidative stress in Mycobacterium tuberculosis
Source: eLife. 2021 Nov 9;10:e74358. doi: 10.7554/eLife.74358 (PMC8635971; doi:10.7554/eLife.74358)
Supplement: Source data 16. [file elife-74358-supp17.zip › Source Data File 16.wig]

# output:02-Map/H1 fastq1:['01-Preprocess/H1.notCombined_1.fastq.gz'] fastq2:['01-Preprocess/H1.notCombined_2.fastq.gz'] fastq3:['01-Preprocess/H1.extendedFrags.fastq.gz']
variableStep chrom=Chromosome
60 0
72 0
102 0
188 0
246 0
333 0
360 0
426 0
448 0
471 0
483 0
494 0
504 0
514 0
525 0
534 0
601 0
653 0
670 0
706 0
741 0
784 0
794 0
843 0
989 0
1092 0
1104 0
1267 0
1278 0
1345 0
1423 0
1522 210
1552 178
1635 1309
1779 0
1782 0
1788 0
1847 69
1858 578
1921 1098
2001 0
2012 544
2063 0
2104 0
2141 0
2232 0
2290 0
2315 0
2318 0
2333 0
2344 0
2363 0
2387 1
2404 0
2427 0
2479 0
2507 0
2537 1
2591 0
2648 0
2738 0
2774 0
2845 0
2920 0
3027 0
3056 0
3066 0
3070 0
3119 0
3131 0
3145 0
3222 0
3228 0
3277 0
3283 23
3329 18
3372 0
3379 0
3384 0
3396 0
3412 0
3425 0
3441 0
3467 10
3471 76
3513 0
3591 13
3682 0
3708 2
3728 39
3739 73
3770 0
3782 6
3796 0
3833 0
3925 0
3960 0
3967 0
3986 8
4011 16
4028 1
4094 0
4118 1
4121 19
4130 1
4158 0
4207 1
4217 31
4353 1
4664 0
4721 0
4789 0
4912 0
4961 0
4970 0
4989 6
4995 28
5066 752
5120 291
5128 47
5170 94
5230 0
5273 0
5287 0
5336 0
5364 0
5420 0
5439 0
5517 0
5547 0
5579 0
5586 0
5623 0
5631 0
5669 0
5687 0
5792 0
5977 0
5996 0
6055 0
6128 0
6230 0
6249 0
6286 0
6403 0
6490 0
6502 0
6526 0
6605 0
6612 0
6672 1
6729 0
6793 0
6809 0
6856 0
6944 0
6983 0
7067 0
7077 0
7093 0
7225 0
7265 0
7299 44
7383 0
7392 0
7470 0
7551 0
7578 0
7620 0
7686 0
7763 0
7767 0
7798 0
7865 0
7970 0
8031 0
8077 0
8099 0
8127 0
8219 0
8236 0
8288 0
8295 0
8338 0
8391 0
8394 0
8436 0
8486 0
8546 0
8786 0
8858 0
8874 0
8901 0
9030 0
9045 0
9100 14
9150 0
9165 0
9419 0
9465 0
9492 0
9503 0
9519 0
9526 0
9542 0
9564 0
9624 0
9776 4
9816 542
9850 116
9877 389
9894 50
9903 121
10023 0
10104 0
10277 8
10299 0
10414 7
10426 130
10583 0
10600 0
10608 21
10769 194
10826 149
10857 0
10876 0
10884 0
10892 0
10894 0
10907 0
10923 0
10953 0
11096 480
11119 0
11131 0
11176 0
11198 257
11207 61
11289 127
11301 0
11422 768
11444 0
11530 473
11556 93
11618 771
11659 0
11675 706
11679 1051
11733 132
11739 198
11743 686
11749 0
11787 61
11848 0
12042 38
12054 11
12145 0
12250 184
12352 344
12466 259
12491 302
12512 0
12530 82
12621 410
12663 70
12750 30
12798 173
13025 390
13046 337
13079 23
13155 0
13168 210
13275 0
13309 129
13322 394
13325 238
13369 121
13459 0
13469 0
13486 3
13560 11
13567 0
13595 5
13608 0
13669 0
13686 40
13699 4
13772 0
13852 0
13903 0
14021 7
14059 11
14080 0
14088 23
14096 81
14177 6
14367 0
14421 1
14454 0
14621 16
14661 1
14665 111
14667 0
14677 0
14749 16
14758 24
14782 0
14813 5
14821 0
14872 47
14902 0
14938 0
14968 0
15023 0
15084 0
15114 0
15221 0
15245 0
15269 0
15304 0
15327 0
15366 0
15464 0
15515 19
15576 0
15591 165
15657 0
15773 0
15812 0
15927 0
16161 0
16184 0
16273 0
16433 0
16520 0
16535 0
16558 0
16683 0
16794 0
16851 0
16872 0
16926 0
17015 0
17176 0
17190 0
17205 0
17247 0
17313 0
17333 0
17439 0
17476 0
17483 0
17586 95
17862 0
17981 0
18010 0
18123 0
18140 0
18161 0
18215 0
18454 0
18488 0
18527 0
18666 0
18693 0
18725 0
18907 0
19038 3
19043 0
19081 0
19100 0
19107 0
19134 0
19138 4
19151 0
19179 0
19194 0
19226 0
19239 1
19259 0
19310 17
19453 33
19461 0
19582 0
19667 1
19693 0
19760 0
19771 0
19829 0
19838 4
19914 0
19935 0
19951 0
19963 0
19973 0
19984 0
20002 0
20037 0
20044 0
20092 0
20178 0
20211 0
20234 72
20266 0
20278 0
20345 19
20349 0
20376 0
20456 0
20497 22
20547 91
20650 14
20671 0
20680 4
20712 0
20756 1
20787 10
20859 0
20883 5
21041 0
21204 0
21210 0
21266 0
21359 0
21414 0
21477 0
21481 51
21548 0
21608 1
21777 191
22070 108
22092 80
22118 85
22144 55
22187 0
22195 34
22199 561
22202 80
22279 0
22314 54
22338 7
22454 0
22460 0
22578 0
22590 0
22625 0
22817 0
22836 0
22887 0
22932 0
23083 0
23099 0
23125 0
23153 0
23205 0
23330 0
23361 36
23381 75
23394 157
23413 121
23442 18
23512 38
23550 27
23582 97
23640 29
23663 11
23681 98
23723 66
23807 114
23856 72
23933 0
23947 0
24102 0
24136 0
24159 0
24174 0
24183 0
24207 0
24231 0
24237 0
24261 0
24282 0
24309 0
24318 0
24336 0
24351 0
24372 0
24384 0
24402 0
24447 0
24483 0
24492 0
24501 0
24534 0
24552 0
24564 0
24579 0
24621 0
24633 0
24657 0
24678 0
24696 0
24714 1
24732 0
24750 0
24768 0
24801 0
24819 0
24840 0
24909 0
24921 0
24924 0
24960 0
24986 0
25069 258
25099 0
25143 128
25168 24
25170 249
25252 61
25260 96
25438 0
25505 486
25528 0
25613 66
25616 1196
25624 859
25730 610
25796 60
25832 0
25844 239
25906 82
25914 73
25960 6
25967 8
26040 254
26067 516
26141 1061
26175 0
26183 120
26193 635
26197 518
26261 77
26280 270
26290 165
26300 676
26377 715
26417 0
26622 175
26742 37
26780 376
26831 144
26838 0
26860 49
26873 56
26932 703
27213 90
27245 420
27252 532
27299 643
27354 785
27367 40
27399 0
27410 1138
27470 0
27482 0
27484 0
27518 0
27526 0
27528 0
27530 0
27534 1
27558 0
27566 34
27569 0
27578 0
27683 0
27703 0
27784 0
27906 0
27925 0
27994 0
28003 0
28005 0
28145 0
28208 0
28232 0
28263 0
28368 225
28455 56
28512 0
28661 114
28670 183
28679 51
28687 0
28705 135
28803 0
28914 466
28974 219
29010 883
29205 255
29270 254
29354 0
29403 76
29457 366
29516 0
29567 161
29587 541
29605 9
29620 4
29659 202
29667 1478
29671 541
29776 461
29892 52
29920 195
29923 254
30009 0
30119 0
30195 47
30271 364
30449 543
30479 335
30679 284
30911 0
30968 427
31004 0
31066 0
31075 422
31149 253
31153 410
31223 131
31261 161
31323 70
31381 86
31410 0
31589 489
31597 334
31684 0
31701 157
31810 0
31825 556
31967 56
31978 8
32045 2
32051 5
32134 363
32163 25
32197 0
32253 200
32403 385
32434 114
32493 224
32518 85
32673 296
32755 106
32777 520
32886 101
32910 0
32995 0
33023 8
33045 2
33058 433
33113 399
33152 0
33217 348
33355 115
33359 78
33449 0
33490 0
33533 1
33560 0
33650 0
33797 791
33805 244
33857 138
33861 0
33863 0
33901 0
33907 0
33927 0
33933 186
33942 6
34010 0
34028 0
34158 277
34163 78
34182 0
34207 0
34241 0
34313 57
34364 187
34367 0
34401 73
34418 624
34420 213
34504 581
34590 96
34679 464
34688 142
34743 0
34849 0
34874 211
34893 0
34937 64
34999 246
35021 0
35075 79
35079 53
35117 0
35119 0
35135 0
35160 0
35182 0
35203 0
35206 0
35213 0
35250 1
35261 0
35293 0
35304 0
35326 0
35343 0
35353 3
35388 0
35409 0
35422 1
35453 137
35480 60
35489 0
35570 313
35630 0
35703 690
35750 0
35781 79
35873 318
35910 276
36029 960
36191 978
36326 1493
36356 70
36368 83
36428 163
36455 2074
36515 86
36519 1
36606 0
36677 170
36734 198
36802 0
37093 610
37125 60
37184 0
37214 299
37224 46
37353 113
37361 56
37404 0
37512 0
37626 63
37666 325
37674 5
37752 472
37775 797
37784 857
37829 267
37944 342
37977 0
38003 349
38047 27
38065 248
38096 408
38133 270
38249 4
38363 141
38444 767
38517 757
38588 0
38846 56
38902 0
39125 374
39290 283
39312 90
39343 486
39845 419
39873 181
39878 107
39937 212
39941 473
39967 412
40011 508
40025 2953
40141 317
40156 366
40200 176
40238 194
40326 0
40392 0
40474 1063
40496 659
40543 105
40585 0
40849 621
40876 0
40930 0
40961 131
41179 489
41242 5
41248 26
41374 218
41427 27
41496 52
41593 2
41632 71
41718 30
41727 18
41910 599
41915 112
41986 281
42060 229
42083 124
42208 441
42276 403
42362 582
42434 16
42473 0
42493 0
42644 27
42713 164
42806 143
42852 175
42854 187
42881 351
43245 0
43421 515
43515 0
43547 1158
43549 285
43634 0
43640 0
43642 0
43660 0
43698 0
43796 0
43838 0
43856 0
43865 0
43885 0
43902 0
43937 0
43944 0
43966 0
44069 0
44094 0
44100 0
44102 0
44145 0
44249 0
44261 0
44298 0
44302 0
44408 0
44600 0
44684 0
44720 0
44798 0
44849 0
44864 0
44869 0
44937 0
44952 0
44968 0
44984 0
44986 0
45017 0
45140 0
45167 0
45239 0
45315 0
45353 0
45401 0
45413 0
45464 0
45524 0
45563 0
45590 0
45623 0
45647 0
45649 0
45659 0
45665 0
45686 0
45731 0
45784 0
45804 0
45830 0
45841 0
45854 0
45920 0
46009 0
46014 0
46072 0
46087 0
46100 0
46164 0
46192 0
46271 0
46295 0
46320 0
46432 0
46469 255
46503 0
46515 194
46525 53
46532 0
46568 113
46576 0
46779 219
46959 0
47084 45
47097 54
47119 336
47220 59
47224 14
47301 0
47316 58
47363 0
47367 0
47391 239
47459 47
47577 15
47610 59
47682 13
47706 7
47907 26
48038 7
48079 0
48087 0
48104 94
48108 354
48203 0
48282 59
48388 83
48446 807
48450 342
48466 2
48481 4
48489 203
48514 747
48648 0
48654 237
48663 93
48691 0
48730 1
48765 3
48782 236
48870 0
48895 14
48954 33
48983 174
48991 0
49038 73
49290 45
49388 53
49553 0
49616 0
49656 38
49750 219
49934 749
49951 398
49973 115
50022 207
50097 0
50214 0
50265 0
50552 0
50641 0
50655 0
50691 0
50778 0
50781 0
50803 0
50955 0
50987 0
51012 0
51015 0
51018 0
51104 0
51125 0
51138 0
51146 152
51186 80
51297 0
51453 824
51519 333
51609 49
51611 131
51621 3
51675 0
51745 5
51765 134
51793 0
51804 0
51806 159
51838 0
51880 51
51892 4
51899 0
51907 3916
51967 447
52123 199
52127 1485
52129 597
52180 301
52189 231
52204 0
52366 118
52524 285
52541 1138
52659 371
52706 1263
52709 82
52746 164
52774 75
52797 508
52829 133
52837 63
52844 0
52873 481
52918 88
53033 2
53114 246
53152 440
53187 44
53242 10
53488 40
53634 0
53648 0
53702 69
53740 0
53809 0
53888 6
53977 0
53987 49
54091 35
54113 65
54128 0
54146 0
54173 83
54300 0
54560 0
54635 276
54638 57
54703 0
54752 0
54759 54
54869 0
54872 175
55025 2
55058 13
55081 11
55085 12
55104 0
55191 0
55232 6
55251 118
55288 66
55337 0
55354 0
55398 9
55421 0
55523 149
55560 10
55612 168
55642 0
55767 0
55796 189
55835 0
55995 0
56008 625
56011 29
56023 147
56031 1
56044 287
56057 0
56080 160
56131 402
56155 746
56157 167
56164 0
56185 324
56191 278
56207 0
56218 116
56228 0
56354 0
56402 0
56521 45
56539 406
56716 20
56822 102
56842 98
57043 553
57046 1960
57050 544
57052 879
57157 564
57183 0
57278 0
57392 76
57510 0
57615 470
57702 162
57734 126
57878 832
57931 6
57956 599
57985 0
58049 32
58105 65
58191 0
58201 0
58247 0
58284 0
58339 0
58369 0
58460 0
58480 0
58522 157
58526 274
58703 0
58759 0
58822 0
58834 0
58919 0
59113 0
59175 0
59215 0
59242 0
59358 371
59374 0
59405 1
59481 0
59489 0
59584 0
59593 0
59641 0
59747 0
59839 0
59865 669
59986 62
60027 36
60071 0
60126 295
60135 0
60152 0
60162 0
60211 220
60236 237
60256 53
60273 5
60290 12
60334 39
60345 4
60357 0
60415 0
60453 0
60538 0
60550 0
60567 0
60591 0
60612 0
60699 0
60747 0
60750 1
60793 0
60819 0
60825 0
60885 0
61004 0
61310 0
61404 0
61434 0
61550 0
61556 0
61628 0
61817 0
61888 0
61989 0
62048 0
62070 0
62116 0
62161 0
62167 0
62197 0
62209 0
62310 0
62313 0
62327 0
62572 0
62733 0
62794 0
62828 0
62974 0
63194 786
63212 348
63241 0
63377 994
63379 1488
63431 16
63467 462
63494 377
63501 727
63521 12
63576 303
63626 375
63756 99
63758 152
63788 123
63800 384
63802 132
63825 0
63863 845
63884 1344
63887 715
63890 95
63908 442
63918 0
64023 0
64044 0
64073 0
64179 0
64181 0
64306 0
64347 0
64420 0
64440 0
64518 0
64552 0
64572 0
64581 0
64603 0
64688 0
64691 0
64708 2
64716 0
64800 0
64823 0
64914 0
64955 362
64986 3
65109 145
65125 0
65169 80
65226 241
65315 11
65323 0
65434 37
65500 292
65549 797
65551 583
65666 154
65692 789
65715 269
65758 0
65840 60
65933 87
65987 290
66035 163
66061 517
66065 1724
66098 112
66233 6
66275 169
66364 146
66386 4
66410 0
66449 225
66511 355
66578 314
66652 0
66659 83
66692 3
66764 0
66787 58
67009 0
67071 72
67127 16
67136 0
67138 154
67156 1
67247 646
67290 111
67299 23
67316 493
67364 349
67898 34
67916 204
67955 324
68150 67
68185 143
68222 63
68237 115
68246 155
68256 59
68276 639
68310 127
68321 790
68360 60
68377 943
68380 350
68387 0
68407 0
68444 9
68577 0
68594 0
68608 217
68726 0
68733 0
68737 214
68792 72
68861 13
68872 0
68894 100
69044 72
69085 0
69121 0
69170 0
69190 462
69281 56
69301 0
69316 6
69339 25
69367 1
69375 0
69422 87
69444 0
69589 294
69591 183
69625 103
69652 0
69657 170
69661 26
69675 18
69744 252
69792 167
69806 16
69823 18
69850 400
69928 233
69999 94
70021 0
70028 94
70030 219
70099 50
70102 45
70135 0
70177 15
70198 25
70204 83
70206 0
70390 0
70435 241
70453 0
70459 6
70534 140
70542 0
70570 143
70583 4
70699 0
70728 122
70744 11
70821 330
70843 168
70909 172
70933 0
70963 0
70988 20
71098 0
71143 264
71158 194
71266 46
71300 71
71399 60
71519 12
71557 0
71571 0
71588 223
71594 214
71637 4
71679 1922
71681 824
71834 191
71922 0
72031 540
72049 0
72076 302
72089 59
72109 0
72121 41
72255 0
72333 0
72356 0
72359 0
72388 0
72506 3
72518 0
72612 0
72636 0
72654 0
72770 0
72826 0
72857 0
72923 3
72989 0
73031 0
73247 0
73349 0
73415 0
73494 0
73549 0
73604 0
73682 0
73799 0
73961 0
73987 0
74045 0
74095 0
74129 0
74177 0
74192 0
74224 0
74281 0
74313 0
74320 0
74342 0
74374 0
74447 5
74483 0
74562 0
74572 16
74578 45
74696 22
74722 44
74749 29
74761 0
74908 35
75047 79
75049 127
75103 21
75128 29
75142 9
75156 14
75189 106
75203 103
75242 0
75244 3
75253 0
75275 0
75286 259
75500 0
75613 1840
75615 226
75808 0
75826 190
75862 141
75881 0
75983 264
76069 170
76097 159
76105 0
76198 23
76298 762
76715 278
76727 323
76889 192
77005 0
77055 0
77108 261
77192 0
77289 22
77385 64
77422 14
77530 873
77641 0
77650 145
77838 129
77925 105
77955 0
78293 362
78364 1
78442 138
78463 326
78478 87
78567 227
78628 24
78662 0
78703 449
78706 127
78721 19
78733 249
78784 1636
78921 0
79152 236
79256 0
79325 895
79365 326
79398 430
79427 0
79474 26
79485 0
79724 149
79787 324
79825 37
79894 45
79917 0
80115 283
80143 0
80149 0
80228 161
80352 135
80385 0
80426 354
80521 138
80551 1
80612 16
80787 2088
80832 65
81165 0
81179 350
81196 375
81216 2631
81220 858
81245 0
81374 562
81396 299
81445 235
81462 104
81552 0
81566 287
81576 0
81610 167
81671 0
81712 497
81715 975
81727 0
81735 170
81896 463
81919 367
81927 226
82004 52
82038 147
82361 526
82417 309
82504 96
82517 64
82585 203
82587 231
82666 75
82686 334
82765 442
82807 0
82826 116
82912 0
82996 133
83114 313
83141 444
83239 0
83326 92
83357 207
83403 605
83409 11
83566 29
83585 0
83738 230
83846 40
83940 100
83946 358
83966 33
83981 147
83992 0
84065 96
84081 218
84173 0
84233 92
84313 6
84353 739
84434 432
84493 102
84508 0
84520 20
84543 184
84559 0
84617 179
84742 292
84811 0
84833 0
84872 550
84918 362
84930 22
84952 478
84956 917
85010 234
85113 80
85135 1
85166 72
85178 292
85223 529
85276 165
85300 244
85575 201
85637 48
85720 27
85873 0
85915 0
85976 67
85986 17
86103 282
86135 0
86272 0
86280 230
86359 53
86378 345
86429 86
86436 322
86448 395
86486 0
86492 111
86509 0
86514 0
86527 15
86613 0
86621 50
86681 12
86698 2
86709 19
86835 61
86924 0
87124 0
87131 0
87276 0
87288 47
87309 25
87343 55
87433 69
87586 0
87605 83
87615 33
87631 191
87774 363
87875 66
87955 1015
88015 210
88076 15
88232 814
88280 0
88299 0
88427 192
88439 424
88454 0
88604 49
88631 123
88665 0
88681 401
88732 0
88778 425
88954 234
88963 0
89271 293
89370 0
89383 403
89471 10
89478 0
89516 1
89523 0
89549 0
89593 109
89747 189
89797 571
89817 4
89885 404
89917 660
89982 11
89994 0
90015 0
90101 212
90240 115
90290 17
90321 36
90497 98
90587 8
90607 192
90619 54
90811 208
90935 609
90939 307
91072 455
91165 60
91216 65
91281 0
91291 30
91353 221
91937 0
92035 226
92134 591
92136 219
92155 5
92194 267
92196 220
92269 91
92278 117
92294 74
92334 470
92338 7
92393 115
92407 79
92638 5
92816 12
92857 0
92973 16
93199 0
93294 147
93434 14
93603 0
93773 16
94215 45
94244 16
94256 240
94269 83
94345 0
94428 0
94472 0
94485 689
94538 0
94564 27
94611 60
94776 69
94872 98
95042 82
95410 234
95445 0
95463 59
95549 0
95567 0
95594 1
95611 0
95636 32
95684 0
95727 12
95797 0
95840 57
96143 134
96188 24
96267 0
96319 0
96392 39
96458 455
96513 32
96566 111
96642 23
96647 0
96655 0
96688 6
96718 49
96872 140
96890 0
96912 70
96920 0
96936 152
96974 165
96980 11
97071 25
97102 94
97273 0
97285 108
97330 0
97335 0
97399 9
97470 61
97509 0
97581 25
97592 0
97623 86
97668 48
97688 0
97707 118
97718 0
97788 0
97823 0
97888 0
97893 690
98092 14
98152 0
98260 443
98297 34
98313 49
98330 693
98349 70
98379 35
98396 23
98437 4
98468 1163
98552 271
98613 360
98692 131
98709 316
98751 392
98818 73
98836 138
98963 266
99023 91
99137 347
99151 160
99188 891
99322 0
99343 34
99444 389
99546 126
99609 39
99638 0
99732 151
99791 0
99848 54
99940 1309
100020 33
100068 0
100176 296
100179 912
100206 594
100256 0
100310 0
100459 346
100505 85
100517 398
100629 157
100805 78
100887 0
100983 167
101082 68
101095 28
101123 91
101166 17
101194 151
101198 8
101246 0
101319 0
101331 0
101409 171
101643 0
101686 7
101697 17
101715 0
101850 4
101864 0
102093 18
102135 0
102231 28
102385 0
102456 141
102531 138
102612 107
102683 0
102809 0
102816 0
102889 0
103041 184
103052 1
103106 0
103214 47
103405 21
103534 306
103630 80
103809 0
103957 14
104034 0
104050 159
104092 16
104113 85
104157 0
104424 2
104464 277
104472 0
104491 432
104562 198
104587 0
104611 1
104806 92
104952 0
105089 0
105096 0
105112 0
105146 0
105177 0
105188 28
105198 0
105208 121
105249 0
105259 92
105288 56
105319 55
105329 548
105331 385
105416 256
105426 470
105507 460
105528 147
105586 202
105603 189
105732 152
105774 112
105808 71
105863 246
105871 0
105877 366
105908 0
105933 0
105939 199
105982 1
106017 78
106032 101
106038 0
106041 32
106050 0
106105 39
106154 108
106323 2747
106355 122
106367 335
106483 209
106491 65
106535 41
106601 0
106667 810
106688 70
106742 34
106805 79
106807 282
106829 0
106836 0
106858 0
106906 156
106926 57
106929 111
106941 0
107024 0
107031 33
107033 86
107039 96
107106 866
107226 149
107245 340
107278 0
107288 385
107328 1051
107436 0
107452 1079
107456 806
107466 39
107553 48
107592 4
107696 147
107717 196
107735 189
107765 0
107795 81
107797 0
107858 0
107927 5
107947 106
108059 5
108129 0
108149 0
108179 0
108197 0
108272 13
108285 0
108344 0
108356 123
108393 377
108565 0
108586 0
108596 283
108692 0
108718 23
108807 54
108850 118
108854 451
108899 39
108952 40
108976 167
109024 45
109032 0
109070 9
109079 0
109104 0
109197 64
109215 364
109226 0
109244 0
109285 168
109292 0
109317 0
109410 222
109521 81
109822 620
109824 0
109916 88
110017 495
110040 48
110060 46
110074 357
110076 257
110094 0
110149 5
110199 105
110221 76
110315 191
110340 158
110424 92
110473 0
110574 66
110600 0
110711 414
110916 23
110929 19
110958 1
110970 0
111013 0
111083 0
111148 422
111211 0
111405 0
111528 345
111578 0
111726 457
111749 75
111822 10
111938 133
112087 0
112112 0
112173 198
112273 1
112324 0
112338 1
112502 0
112513 233
112703 0
112777 0
112906 230
112922 575
112926 725
112970 19
112992 37
113033 53
113095 133
113113 250
113133 86
113166 56
113174 0
113227 236
113395 61
113462 67
113517 16
113571 909
113580 146
113652 8
113675 0
113712 0
113827 679
113924 51
114033 71
114049 157
114229 0
114251 0
114285 90
114326 0
114437 0
114512 158
114558 242
114589 0
114705 386
114850 53
114858 67
114903 183
114912 250
114926 36
115035 42
115078 404
115297 470
115305 96
115339 42
115418 0
115435 0
115461 992
115491 3
115563 759
115650 0
115702 109
115717 425
115753 0
115761 167
115816 206
115836 0
115858 304
115926 57
115934 48
115944 1
116075 160
116098 0
116152 99
116320 197
116364 0
116474 0
116649 0
116708 166
116733 1120
116803 0
116847 435
116955 186
117014 0
117039 17
117168 537
117197 0
117213 831
117240 0
117247 58
117380 176
117504 370
117517 234
117537 402
117551 68
117622 819
117640 0
117648 0
117702 85
117731 0
117787 0
117861 0
117882 0
118006 0
118072 0
118109 0
118139 0
118150 0
118239 0
118313 0
118341 0
118447 0
118482 0
118500 0
118564 0
118687 0
118703 0
118761 0
118786 0
118817 0
118857 0
118892 0
118948 0
118969 0
118977 0
119092 1
119211 0
119213 0
119220 0
119240 0
119253 0
119301 0
119310 0
119355 0
119435 0
119447 0
119454 0
119530 0
119570 0
119634 0
119658 0
119730 95
119748 183
119916 15
119936 0
120045 71
120121 151
120256 527
120310 169
120410 51
120574 0
120626 0
120791 94
120882 0
120892 331
120902 254
120940 648
120989 100
121171 0
121181 0
121251 6
121291 230
121391 0
121397 453
121442 0
121500 375
121548 397
121766 2089
121770 155
121856 115
121916 138
121950 0
122045 28
122104 414
122193 1
122211 1482
122220 980
122231 0
122243 32
122304 234
122388 17
122444 214
122494 205
122542 1767
122566 281
122596 403
122609 816
122643 72
122655 44
122696 251
122764 0
122834 435
122836 378
122992 587
123012 102
123049 148
123122 261
123221 0
123243 105
123346 435
123470 0
123493 40
123520 0
123522 1152
123612 18
123671 0
123772 0
123829 439
123873 34
123896 429
123906 734
123910 642
123912 0
124145 149
124149 344
124152 217
124168 0
124219 0
124298 0
124327 0
124343 0
124362 0
124379 199
124390 9
124603 98
124722 0
124786 436
125015 247
125021 0
125292 506
125337 5
125371 109
125377 581
125469 593
125579 0
125592 284
125605 13
125620 2
125644 184
125659 9
125666 270
125823 151
125843 0
125940 0
126059 0
126098 56
126163 92
126431 49
126693 174
126812 3
126829 159
126963 386
127059 0
127096 31
127119 139
127157 14
127160 160
127181 0
127232 0
127335 0
127344 55
127392 473
127503 239
127731 129
127839 0
127853 13
128018 283
128025 10
128073 40
128109 84
128148 0
128154 0
128165 0
128305 231
128379 0
128389 81
128616 10
128697 241
128777 199
128820 0
128904 126
128983 127
129116 0
129184 46
129231 519
129269 4
129321 531
129396 501
129431 27
129496 620
129708 148
129789 0
129812 65
129827 194
129860 347
129888 168
129969 0
130019 103
130074 518
130107 684
130130 0
130263 145
130353 0
130491 135
130558 186
130564 0
130573 240
130587 77
130602 0
130616 671
130699 339
130708 29
130787 0
130929 128
131037 677
131140 261
131149 71
131158 15
131328 202
131341 384
131441 0
131497 0
131542 138
131553 144
131565 216
131640 25
131740 118
131776 0
131867 127
131894 0
131929 20
132047 0
132077 20
132137 3
132276 38
132284 0
132353 0
132374 16
132392 71
132401 0
132529 162
132563 2
132638 56
132668 0
132743 129
132752 317
132838 0
132870 559
132951 129
132975 1238
133002 801
133019 428
133094 120
133136 705
133140 1319
133248 328
133278 329
133317 1740
133374 434
133410 455
133427 265
133430 134
133603 0
133629 669
133635 626
133785 0
133833 538
133868 122
133915 38
134017 18
134056 481
134074 0
134089 230
134117 0
134213 0
134305 34
134332 0
134359 750
134393 36
134400 459
134431 0
134466 676
134469 865
134506 198
134627 251
134655 148
134669 7
134917 0
134986 360
134991 573
135000 257
135044 0
135077 33
135134 167
135247 0
135367 0
135402 653
135463 126
135477 35
135483 82
135604 233
135635 157
135660 229
135676 132
135738 144
135774 137
135820 224
135824 125
135833 0
135894 0
135970 0
136005 0
136038 0
136089 404
136100 0
136159 3
136163 0
136212 0
136277 49
136370 9
136375 254
136379 35
136435 0
136457 0
136467 0
136491 95
136514 117
136593 0
136621 0
136646 0
136678 0
136712 139
136723 0
136748 0
136754 0
136766 0
136792 0
136855 0
136906 0
136921 62
136969 0
136991 504
137015 28
137043 12
137056 18
137068 41
137123 0
137151 7
137207 0
137215 0
137281 0
137293 0
137307 0
137353 0
137442 0
137483 0
137518 0
137587 0
137607 218
137613 0
137677 0
137681 141
137696 0
137704 0
137855 0
137907 0
137923 0
137985 0
138022 100
138026 35
138083 142
138100 465
138170 520
138215 1000
138267 18
138416 8
138511 252
138582 2
138611 22
138616 129
138630 651
138636 80
138765 0
138797 214
138927 69
138999 152
139075 54
139119 117
139267 258
139356 138
139451 15
139511 126
139538 44
139561 16
139663 0
139878 88
139997 319
140106 299
140117 1182
140169 0
140187 41
140213 293
140237 205
140268 0
140313 433
140344 358
140367 0
140406 622
140422 267
140436 0
140454 484
140488 363
140536 1
140567 0
140620 1076
140721 198
140752 156
140887 0
140948 387
140999 107
141003 543
141066 658
141110 0
141160 52
141221 63
141275 167
141370 11
141396 51
141411 154
141465 0
141483 118
141596 0
141683 56
141695 339
141718 117
141768 21
141793 0
141811 0
141936 97
142027 0
142071 578
142166 111
142293 401
142300 120
142400 224
142426 0
142471 0
142573 135
142629 133
142690 375
142721 5
142741 59
142884 9
142952 3
143007 22
143010 230
143171 0
143191 17
143280 6
143366 42
143374 172
143376 159
143458 143
143509 0
143717 0
143719 420
143782 131
143925 179
143937 0
143946 179
143956 1
143967 2
144655 0
144700 0
144832 9
144834 14
144959 0
145028 0
145050 0
145193 0
145201 0
145220 0
145254 10
145403 0
145426 0
145624 85
145628 12
145645 0
145679 0
145742 158
145873 0
146022 0
146036 0
146055 0
146094 0
146189 179
146287 448
146300 0
146316 1
146349 156
146532 0
146685 383
146688 204
146792 334
146880 0
146932 0
147065 0
147191 0
147197 564
147245 226
147253 147
147302 0
147479 15
147518 56
147825 376
147828 126
147880 435
147883 0
147941 0
147950 0
147978 0
147987 0
148008 0
148095 448
148191 140
148195 272
148228 0
148244 375
148353 382
148453 0
148468 0
148488 1
148569 48
148614 0
148621 0
148625 0
148703 0
148749 70
148752 101
148766 30
148781 0
148873 0
148886 0
148943 0
148962 0
149104 90
149151 0
149155 0
149187 164
149222 69
149306 0
149343 0
149393 0
149451 0
149467 311
149549 0
149592 0
149716 177
149791 560
149938 87
150286 4
150393 27
150432 0
150557 74
150633 67
150732 1
150872 616
150874 140
150994 0
151063 151
151073 127
151099 415
151120 241
151124 392
151142 59
151361 37
151487 0
151508 0
151794 187
151810 82
151831 100
151936 10
151945 111
152113 63
152176 157
152228 0
152455 0
152471 0
152552 0
152597 0
152624 0
152642 0
152713 0
152801 0
152810 0
152813 0
152840 0
152915 0
152954 0
153047 0
153156 0
153194 0
153354 0
153384 0
153413 0
153419 0
153428 0
153560 0
153563 0
153686 0
153713 0
153719 0
153869 0
153974 0
154031 0
154061 0
154125 164
154178 310
154231 356
154298 0
154341 0
154371 0
154386 0
154391 0
154415 0
154457 0
154514 0
154548 0
154590 0
154644 0
154693 0
154716 0
154740 0
154759 0
154771 0
154802 0
154847 0
154871 0
154946 0
154985 0
155123 1
155221 0
155339 1
155348 0
155441 0
155495 0
155516 0
155528 0
155593 287
155600 1
155621 300
155682 55
155731 0
155766 106
155774 121
155863 392
155962 16
155984 139
156088 0
156105 1605
156186 484
156214 0
156239 743
156242 329
156283 68
156306 239
156308 1614
156312 441
156400 0
156432 108
156444 80
156637 0
156672 80
156706 81
156738 311
156797 0
156832 13
156840 12
156948 77
157035 0
157053 0
157056 23
157142 12
157165 0
157185 17
157191 28
157221 38
157233 125
157284 158
157287 125
157326 22
157359 0
157434 7
157456 0
157492 6
157506 7
157525 4
157534 0
157600 234
157604 140
157607 3
157723 0
157817 516
157823 240
158078 374
158111 169
158145 40
158291 267
158421 0
158434 0
158637 804
158656 64
158675 87
158710 21
158761 8
158840 74
158931 0
158940 37
159045 364
159049 616
159082 426
159222 7
159257 399
159261 94
159513 88
159591 185
159665 358
159681 917
159692 54
159731 61
159837 0
160005 14
160112 54
160187 204
160214 39
160264 450
160301 103
160427 21
160433 596
160435 245
160546 600
160568 395
160639 453
160714 12
160793 86
160857 0
160941 768
160966 121
161244 590
161349 18
161382 511
161385 1184
161446 241
161472 0
161607 128
161701 618
161722 58
161741 31
161756 1043
161877 0
162011 0
162013 668
162211 865
162227 495
162280 335
162290 176
162356 657
162407 368
162455 48
162539 118
162645 561
162764 0
162791 13
162796 0
162845 30
162876 0
162943 0
162954 94
163046 23
163092 9
163152 0
163196 0
163262 427
163266 70
163285 0
163295 3
163300 0
163317 0
163327 0
163350 207
163403 33
163501 55
163524 597
163534 346
163568 157
163694 157
163732 326
163821 640
163874 359
163934 0
163954 0
163965 132
164002 1
164072 44
164098 79
164297 243
164353 6
164386 0
164397 281
164403 147
164414 1220
164467 215
164478 604
164772 0
164806 252
164818 0
164830 329
164968 67
164986 0
165005 264
165067 0
165125 143
165130 315
165160 7
165282 481
165302 186
165434 1045
165452 341
165495 62
165595 202
165674 751
165713 1648
165824 1271
165924 270
165972 186
166049 971
166052 343
166184 36
166240 0
166259 551
166301 275
166352 761
166520 1103
166625 148
166675 17
166862 268
166929 423
166986 160
167048 81
167063 135
167065 79
167085 0
167092 162
167120 147
167147 227
167150 266
167161 1
167201 189
167213 1
167223 23
167252 333
167288 0
167298 0
167305 0
167307 600
167335 150
167398 38
167445 0
167549 0
167569 192
167839 497
168111 0
168158 279
168384 64
168449 852
168615 1
168635 101
168705 159
168777 355
168817 0
168989 0
169043 412
169157 3
169173 0
169208 360
169273 799
169305 1091
169311 230
169316 0
169355 200
169380 88
169395 199
169440 97
169482 0
169500 0
169570 0
169580 53
169935 176
169947 172
169971 78
169986 310
170033 114
170055 14
170075 108
170140 254
170201 0
170243 485
170359 0
170432 136
170450 550
170454 511
170480 547
170559 201
170599 10
170665 424
170689 1100
170818 63
170963 161
171031 1132
171033 0
171052 463
171135 0
171155 212
171177 0
171179 0
171184 172
171188 0
171193 330
171197 205
171201 1037
171243 109
171271 209
171400 0
171488 160
171521 326
171593 0
171626 137
171656 227
171753 663
171792 0
171807 519
171812 205
171840 14
171957 200
171983 102
172237 180
172328 141
172398 0
172445 122
172457 123
172486 367
172490 570
172527 769
172562 73
172595 333
172625 945
172656 0
172781 1860
172785 0
172936 0
172970 471
173141 249
173164 4684
173166 2553
173168 135
173176 1265
173178 1238
173195 721
173218 285
173230 80
173384 533
173426 145
173467 105
173547 695
173586 10
173625 293
173673 273
173682 4
173695 119
173715 892
173724 1085
173832 1266
173838 333
173958 603
174043 2465
174114 698
174246 516
174469 0
174477 1154
174488 400
174548 0
174621 533
174659 1229
174704 858
174708 0
174717 87
174798 1093
174800 685
174865 0
174896 78
174904 230
175040 470
175192 228
175205 11
175214 31
175224 198
175259 206
175322 1187
175360 648
175385 155
175458 89
175502 31
175541 429
175620 151
175691 581
175697 191
175716 19
175748 326
175767 160
175792 302
175800 156
175850 552
175863 203
175976 0
175989 4
175995 0
176066 531
176078 727
176202 196
176234 770
176309 432
176397 503
176427 207
176464 80
176495 54
176541 0
176588 254
176666 12
176691 88
176780 0
176814 0
176840 8
177010 78
177046 470
177074 91
177102 0
177179 933
177192 0
177339 1369
177343 440
177357 362
177511 798
177514 1181
177572 464
177715 118
177728 3
177747 297
177775 0
177852 389
177868 288
178019 266
178045 0
178066 127
178083 331
178183 1966
178186 784
178233 713
178258 1101
178278 284
178287 102
178298 329
178321 21
178348 730
178360 1335
178375 0
178399 69
178407 56
178437 87
178449 411
178576 108
178641 97
178696 170
178698 734
178780 321
178794 0
178829 126
178851 79
178874 351
179023 15
179111 389
179150 0
179166 77
179184 526
179188 799
179225 18
179245 118
179256 146
179335 118
179342 826
179376 208
179453 0
179466 271
179472 186
179491 50
179551 162
179611 649
179860 506
179872 30
179878 158
179893 0
180010 1157
180013 406
180029 158
180031 146
180048 135
180053 471
180056 193
180091 452
180102 421
180154 0
180181 219
180193 473
180208 306
180235 425
180287 39
180396 0
180453 1072
180535 904
180564 295
180584 514
180591 297
180608 651
180621 144
180769 606
180806 134
180845 303
180857 179
180951 171
180997 38
181022 739
181043 2
181121 67
181202 0
181219 122
181237 257
181273 24
181420 24
181496 27
181557 83
181597 25
181612 15
181632 72
181680 338
182102 206
182341 1
182436 13
182464 76
182525 33
182718 441
182735 140
182981 148
183019 816
183110 131
183119 48
183176 53
183221 345
183225 303
183234 83
183245 1443
183345 240
183352 47
183405 235
183435 59
183444 183
183508 99
183535 3
183548 36
183559 24
183567 414
183586 0
183599 0
183614 9
183793 10
183914 8
183924 2
184051 2
184053 29
184196 0
184216 1
184306 8
184606 0
184628 0
184720 54
184726 31
185064 36
185082 19
185109 12
185381 5
185486 8
185861 1
185994 18
186024 0
186105 2
186143 49
186177 40
186300 8
186399 0
186416 96
186477 106
186508 166
186523 0
186549 51
186565 49
186601 280
186663 91
186706 212
186730 141
186773 0
186780 189
186813 0
186852 315
186869 27
186929 673
186935 565
186938 609
186971 162
187043 391
187049 279
187103 166
187121 856
187184 144
187194 172
187235 925
187268 55
187292 139
187460 0
187551 495
187557 831
187561 2249
187568 0
187583 139
187598 969
187601 458
187694 312
187704 258
187710 108
187716 230
187730 257
187739 405
187763 108
187775 728
187833 2216
187836 894
187854 35
187911 70
187963 518
187974 208
187992 61
188001 366
188013 1159
188019 1951
188028 158
188065 97
188082 328
188094 177
188122 0
188128 414
188131 209
188183 264
188191 1095
188201 358
188216 0
188235 34
188267 36
188341 17
188367 50
188409 261
188443 202
188483 0
188548 490
188580 151
188642 359
188667 117
188765 0
188832 229
188868 318
188875 27
188918 15
188994 436
189022 114
189042 48
189061 313
189127 38
189157 222
189160 451
189212 0
189220 38
189238 0
189247 171
189310 154
189364 1205
189367 751
189383 92
189385 78
189416 0
189445 0
189460 931
189466 56
189535 0
189547 436
189562 0
189569 246
189616 1350
189665 295
189686 219
189730 231
189760 0
189812 5
189875 1
189967 199
189981 0
189989 107
190004 257
190017 0
190127 843
190146 0
190180 166
190255 252
190267 41
190328 658
190496 0
190505 173
190508 440
190512 441
190516 297
190525 354
190542 124
190582 71
190594 336
190596 1
190611 294
190700 0
190787 475
190861 0
190894 93
191002 38
191060 60
191091 69
191113 0
191159 0
191206 158
191367 0
191418 422
191576 68
191771 325
191809 0
191852 1
191927 0
191932 189
191985 335
192058 181
192168 248
192277 15
192372 430
192419 0
192451 98
192453 359
192481 134
192545 0
192581 0
192681 360
192712 0
192920 93
193050 141
193076 148
193110 434
193231 89
193234 670
193256 6
193339 35
193370 140
193417 254
193434 622
193489 273
193503 0
193562 377
193570 18
193659 1757
193739 0
193749 0
193797 1
193860 0
193862 0
193875 0
193878 0
194109 1074
194206 28
194308 472
194310 678
194323 268
194425 192
194801 0
194906 0
194933 14
194940 241
194990 335
195030 45
195036 408
195053 301
195162 382
195244 19
195303 134
195482 150
195492 572
195560 549
195641 520
195658 376
195700 41
195758 477
195859 63
195894 0
195975 3
196045 60
196145 0
196172 0
196243 258
196259 389
196294 939
196316 1
196428 0
196458 42
196490 122
196577 0
196655 17
196669 0
196683 394
196700 1057
196723 0
196743 0
196756 89
196831 0
196888 123
197036 0
197057 0
197091 325
197392 27
197419 288
197518 44
197720 114
197813 92
197816 443
197860 0
198073 286
198200 116
198217 476
198257 12
198278 420
198287 431
198377 532
198380 289
198386 37
198494 230
198527 67
198576 238
198598 0
198619 92
198631 202
198633 151
198729 1161
198731 153
198754 111
198825 176
198887 11
198891 575
198934 0
198958 107
199085 34
199194 119
199350 37
199404 995
199406 101
199440 358
199460 0
199481 0
199488 15
199516 237
199525 60
199529 815
199555 0
199591 0
199603 12
199633 13
199645 0
199677 775
199679 519
199683 115
199779 86
199815 242
199842 257
199854 271
199873 57
199880 136
200002 164
200009 268
200011 81
200073 135
200097 348
200140 0
200162 347
200189 0
200206 0
200213 40
200421 800
200563 250
200702 291
200713 66
200810 6
200831 195
200902 18
200917 79
201021 16
201038 339
201055 74
201058 278
201104 192
201215 68
201243 0
201328 31
201337 10
201436 91
201471 386
201518 2234
201521 168
201581 303
201594 492
201687 56
201838 74
201918 513
201921 178
201961 68
202084 873
202137 0
202238 319
202449 76
202467 58
202493 0
202596 32
202629 351
202653 786
202676 0
202746 52
202758 458
202839 251
202865 0
202897 86
202937 163
202940 102
203030 131
203113 20
203128 129
203143 300
203318 71
203414 159
203424 434
203516 0
203529 68
203559 131
203595 603
203642 0
203655 56
203688 39
203726 8
203858 0
203910 35
203919 320
203944 54
203965 164
203992 140
204218 431
204227 613
204369 0
204506 1
204691 250
204728 500
204774 198
204802 71
204837 129
204866 449
204950 93
205028 134
205061 416
205087 0
205172 299
205212 100
205283 0
205298 70
205309 296
205312 268
205338 0
205348 332
205387 0
205408 358
205416 0
205434 90
205492 178
205552 480
205584 26
205588 424
205980 0
205988 0
206049 1
206062 109
206126 131
206179 146
206238 0
206269 516
206376 240
206386 123
206400 54
206595 13
206622 26
206635 398
206665 494
206667 374
206710 230
206795 136
206807 234
207036 18
207107 31
207158 127
207216 205
207240 91
207275 79
207381 0
207420 0
207422 548
207597 123
207630 96
207673 0
207697 29
207724 70
207930 168
208010 662
208091 90
208151 60
208207 321
208214 170
208222 0
208294 509
208313 41
208315 769
208431 37
208530 0
208605 14
208678 287
208726 112
208746 0
208793 109
208805 348
208827 313
208913 0
208920 21
208932 26
209173 0
209247 264
209328 416
209373 88
209400 0
209450 94
209459 0
209520 286
209574 476
209583 19
209604 283
209670 1
209704 717
209813 0
209873 16
209914 504
209935 1065
209959 295
210011 0
210024 122
210103 284
210133 33
210217 0
210277 224
210380 213
210395 67
210406 288
210492 8
210498 182
210565 62
210596 351
210619 523
210628 601
210648 0
210742 479
210829 6
210859 0
210893 97
210938 0
211010 0
211112 0
211132 0
211186 0
211312 0
211324 0
211331 0
211339 0
211391 0
211449 0
211487 0
211510 0
211514 0
211560 0
211573 0
211589 0
211592 0
211635 0
211637 0
211720 0
211731 0
211797 0
211891 0
211915 1
211931 0
212104 0
212120 0
212278 10253
212322 240
212428 0
212474 0
212519 265
212550 294
212568 38
212598 304
212614 264
212643 94
212646 82
212678 0
212746 0
212759 32
212914 528
212991 151
213124 328
213161 527
213210 0
213224 0
213275 124
213285 51
213287 393
213347 646
213366 315
213368 234
213474 137
213495 0
213553 263
213820 0
213848 339
213920 61
213947 0
214038 679
214075 277
214086 0
214093 299
214145 637
214223 7
214268 799
214317 803
214337 540
214382 490
214442 579
214466 640
214524 0
214591 282
214628 1270
214743 627
214838 155
214850 579
214925 228
214956 288
215200 558
215275 320
215281 13
215318 141
215320 89
215362 212
215514 0
215557 1
215560 0
215574 118
215617 52
215760 164
215837 0
215895 901
215917 0
215926 0
215994 26
216020 4
216028 0
216076 282
216201 0
216231 129
216377 842
216455 0
216475 0
216501 0
216514 0
216622 0
216641 352
216869 228
216890 101
216944 0
217085 0
217101 206
217128 792
217297 21
217316 226
217343 0
217376 198
217389 0
217426 394
217433 105
217663 215
217742 0
217904 188
217928 0
217988 569
217990 229
218003 0
218056 0
218099 538
218101 65
218184 0
218219 511
218261 102
218289 39
218367 0
218385 810
218391 428
218430 7
218526 55
218540 190
218596 0
218610 345
218614 361
218618 0
218620 0
218622 0
218627 0
218629 0
218635 0
218642 0
218699 0
218784 0
218820 0
218981 106
219146 196
219148 661
219205 9
219297 0
219365 0
219417 0
219468 0
219491 0
219612 396
219677 56
219699 412
219708 1
219757 0
219799 421
219859 0
219876 38
219905 0
219915 648
219987 0
219997 0
220042 0
220053 0
220061 0
220066 0
220275 0
220286 0
220363 0
220371 0
220391 0
220461 0
220569 0
220634 0
220656 0
220685 0
220800 0
220872 0
221063 0
221071 0
221204 0
221237 0
221248 0
221470 0
221732 222
221777 63
221786 0
221799 34
221806 884
221815 1515
221849 405
221868 174
221889 4
221910 91
221979 165
222212 261
222217 0
222228 389
222318 212
222381 570
222385 890
222428 0
222458 549
222481 29
222739 70
222771 0
222939 224
222983 0
223003 519
223009 1011
223043 546
223078 181
223158 378
223314 2
223351 621
223408 127
223482 0
223528 99
223563 212
223606 459
223644 156
223662 256
223907 0
224113 516
224135 135
224177 314
224350 1252
224353 1578
224398 329
224428 243
224572 447
224626 1937
224662 423
224694 0
224714 69
224725 298
224755 162
224818 884
224859 550
224863 471
225015 304
225030 23
225054 345
225112 555
225114 99
225184 0
225274 51
225384 265
225390 0
225467 115
225481 398
225495 0
225503 132
225663 343
225842 335
225855 147
225908 115
225922 55
225950 0
226039 290
226125 46
226177 0
226185 82
226269 245
226351 120
226368 444
226387 418
226447 120
226461 322
226505 101
226585 0
226635 102
226653 3
226665 5
226668 28
226714 0
226731 0
226780 0
226828 0
226870 175
226911 203
226996 1
227011 394
227088 380
227100 1654
227104 1166
227112 606
227115 431
227140 19
227311 916
227314 848
227374 0
227562 1063
227687 471
227803 0
227872 7
227904 734
227935 1600
228027 237
228115 77
228165 72
228255 87
228331 272
228473 2347
228561 0
228724 93
228830 0
228908 778
228948 104
229254 80
229285 0
229305 0
229347 0
229365 397
229376 98
229386 51
229420 44
229428 170
229431 23
229536 1116
229545 193
229560 152
229570 77
229599 351
229722 408
229728 151
229854 519
229920 0
229956 1350
229992 129
230082 91
230290 4
230388 214
230411 147
230450 259
230460 373
230584 67
230600 0
230603 0
230605 0
230628 0
230709 779
230783 148
231071 996
231196 114
231286 54
231383 128
231427 114
231464 503
231555 543
231589 826
231601 0
231608 0
231612 54
231614 0
231622 0
231626 28
231767 220
231773 81
231790 48
231801 186
231818 70
231896 59
232071 317
232360 65
232393 123
232450 303
232515 0
232540 107
232543 133
232582 0
232618 0
232678 582
232868 209
232941 67
233020 36
233149 39
233274 0
233277 479
233357 350
233479 90
233642 164
233701 81
233703 190
233761 536
233770 371
233854 0
233940 0
233953 157
233976 0
234109 107
234228 44
234325 69
234378 241
234403 25
234475 0
234512 106
234517 12
234589 12
234699 126
234749 0
234784 256
234834 0
234895 71
234904 1
234991 104
235057 178
235101 95
235144 98
235147 222
235212 106
235237 0
235253 71
235258 97
235291 65
235312 0
235347 0
235405 222
235473 339
235477 616
235562 49
235576 81
235673 0
235708 0
235831 15
235945 0
235981 30
235989 0
236017 110
236020 17
236034 10
236068 167
236093 0
236101 210
236257 155
236289 0
236360 27
236394 515
236423 0
236483 0
236673 162
236678 3
236692 75
236704 0
236771 1064
236775 635
236922 0
236977 0
236987 62
237008 0
237034 254
237037 166
237390 0
237400 0
237482 67
237659 759
237697 50
237712 8
237778 59
237893 493
237910 90
237995 47
238114 186
238122 280
238174 37
238217 0
238243 355
238299 14
238570 385
238573 376
238622 227
238648 4
238681 404
238780 1
238908 229
238933 0
238961 204
239000 0
239229 37
239301 86
239392 77
239447 126
239464 443
239590 29
239796 43
239856 65
239969 120
240264 279
240303 322
240403 313
240434 0
240523 0
240547 261
240731 15
240761 32
240817 623
240870 269
240943 624
241014 209
241026 0
241054 67
241058 565
241080 93
241114 280
241182 264
241210 62
241224 0
241318 66
241347 365
241501 0
241557 61
241691 98
241749 63
241922 193
241977 0
242214 185
242261 0
242273 0
242318 3
242346 114
242391 38
242414 108
242519 6
242539 49
242624 127
242807 100
242815 30
242868 83
243006 473
243056 0
243058 236
243086 204
243108 145
243125 182
243220 20
243226 0
243246 0
243255 76
243263 18
243317 1200
243321 286
243352 580
243372 103
243866 108
243878 0
243895 182
243921 79
243945 927
244008 0
244026 0
244045 211
244111 132
244218 139
244243 0
244273 772
244485 473
244558 69
244622 0
244696 0
245165 0
245226 0
245296 0
245397 0
245408 0
245504 0
245809 0
245819 0
245826 0
245845 0
245979 0
246042 0
246085 0
246151 0
246231 0
246343 0
246384 0
246497 0
246516 0
246564 0
246615 0
246695 0
246882 0
246939 0
246987 0
247137 0
247188 0
247250 0
247271 0
247284 0
247290 0
247320 0
247329 87
247352 76
247450 96
247474 113
247527 0
247537 0
247670 0
247723 731
247993 469
248038 560
248053 34
248120 0
248160 0
248206 0
248213 0
248311 0
248391 0
248405 0
248581 0
248702 0
248733 0
248862 51
248868 0
248919 237
248942 509
248966 0
249111 0
249150 0
249281 229
249297 60
249436 291
249534 0
249610 0
249618 499
249726 170
249791 52
249924 99
249942 2
250004 325
250048 73
250106 0
250134 230
250260 0
250302 356
250439 851
250488 958
250494 0
250528 600
250582 147
250846 40
250939 316
251154 0
251190 697
251400 41
251628 110
251630 0
251666 8
251675 0
251690 0
251704 9
251730 47
251734 60
251741 387
251745 32
251762 0
251766 11
251811 0
251936 0
251989 0
252040 0
252127 0
252157 58
252174 45
252232 50
252388 5
252427 0
252439 0
252472 0
252483 0
252568 0
252571 0
252706 86
252771 0
252904 0
252949 0
253116 0
253195 0
253210 0
253463 0
253595 52
253600 0
253617 817
253650 225
253670 34
253800 0
253877 203
253891 486
254050 599
254333 476
254585 260
254704 87
254754 189
254767 88
254830 189
254845 2
254854 160
254872 0
254909 313
254911 318
254946 147
254978 372
254993 7
255070 24
255088 102
255114 46
255182 0
255219 0
255272 291
255294 84
255310 105
255325 23
255367 61
255381 257
255424 0
255563 21
255573 277
255636 1080
255661 539
255697 0
255831 66
255934 124
255982 380
256018 709
256082 612
256148 30
256175 327
256177 65
256189 0
256208 21
256376 1197
256379 336
256393 64
256421 122
256565 185
256634 145
256755 499
256757 890
256778 336
256886 0
256957 0
256964 101
256981 0
257066 0
257069 735
257151 656
257219 286
257234 0
257246 196
257298 0
257318 83
257336 232
257393 177
257547 141
257550 329
257559 141
257642 136
257666 126
257720 763
257722 204
257752 170
257802 583
257814 68
257820 0
257833 62
257846 53
257902 0
257925 0
257940 108
257991 156
258051 248
258234 188
258485 0
258531 265
258651 349
258681 117
258705 440
258747 0
258751 921
258873 0
258891 0
258918 0
258925 0
258952 151
259047 0
259055 33
259098 63
259192 0
259240 1234
259248 0
259363 0
259533 0
259554 273
259608 0
259617 78
259657 0
259668 55
259703 157
259710 0
259760 0
259780 68
259794 118
259852 80
259908 0
259924 82
259934 0
259937 89
259973 16
260043 101
260049 166
260089 155
260157 104
260209 14
260247 0
260254 0
260302 61
260387 377
260455 189
260479 0
260503 0
260583 181
260587 272
260647 9
260649 0
260690 0
260702 414
260840 6
260866 41
260894 0
260963 208
261087 316
261123 125
261131 499
261133 471
261140 149
261230 4
261309 0
261431 264
261437 609
261458 301
261470 90
261511 82
261555 0
261577 54
261654 28
261888 256
262048 271
262169 0
262287 103
262344 110
262432 0
262452 0
262461 99
262492 0
262537 210
262543 105
262551 388
262632 1101
262722 340
262800 68
262851 0
262867 0
262887 56
262889 86
262921 0
262934 33
262961 107
263026 293
263039 8
263098 52
263190 20
263214 124
263245 90
263261 163
263340 52
263383 87
263394 0
263574 167
263631 264
263640 1
263701 17
263857 0
263886 0
263926 10
264021 191
264038 165
264049 151
264055 122
264095 0
264103 140
264222 157
264241 0
264313 176
264427 691
264562 348
264582 88
264658 364
264674 0
264690 41
264729 3
264882 6
264890 253
264898 9
264943 66
264972 0
265117 247
265184 463
265197 202
265261 406
265287 0
265299 333
265315 11
265332 525
265343 0
265379 0
265412 0
265495 346
265506 161
265553 6
265785 0
265831 337
265975 0
265982 56
266015 0
266151 43
266184 608
266293 7
266302 25
266314 76
266401 0
266434 0
266449 110
266527 43
266572 315
266646 0
266660 0
266740 31
266829 0
266837 0
266841 0
266863 0
266948 32
267006 309
267080 231
267101 0
267141 45
267355 164
267409 213
267658 467
267681 198
267689 65
267742 121
267764 514
267825 0
267861 0
267864 0
267881 0
267951 0
267962 0
267968 0
268038 0
268074 0
268104 0
268155 0
268262 0
268380 0
268416 0
268447 0
268468 0
268527 0
268554 0
268639 0
268649 34
268654 0
268738 0
268804 0
268867 0
268876 0
268880 0
268959 0
268996 0
269015 0
269021 0
269083 0
269111 0
269128 0
269333 0
269345 0
269360 0
269436 0
269514 0
269575 0
269627 0
269724 0
269835 610
269876 676
269895 0
270009 0
270044 0
270272 0
270384 0
270437 0
270500 0
270528 0
270536 0
270608 0
270668 0
270713 0
270737 0
270740 0
270781 0
270785 0
270871 0
271046 0
271139 0
271173 0
271221 0
271280 0
271433 0
271452 0
271487 0
271491 0
271505 0
271542 0
271575 0
271758 0
271816 0
271873 0
271971 0
272016 0
272091 0
272094 0
272132 0
272184 0
272196 0
272232 0
272256 0
272264 0
272292 0
272331 0
272337 0
272370 0
272672 0
272728 0
272761 0
272763 0
272792 0
272812 0
272972 16
273041 0
273054 51
273240 0
273376 0
273412 0
273508 0
273574 0
273593 0
273775 0
273831 0
273847 0
273941 0
274039 0
274107 0
274174 1
274238 41
274307 389
274385 1091
274390 241
274461 35
274474 125
274586 8
274606 72
274706 89
274853 0
274866 6
274914 0
274916 10
274918 19
274924 0
274935 0
274937 4
274939 529
274990 8
275107 589
275161 102
275181 710
275287 0
275317 20
275351 0
275638 352
275647 300
275665 410
275671 1139
275737 480
275802 0
275857 148
275948 303
275952 366
275975 500
276012 137
276057 245
276091 272
276193 108
276242 138
276259 1035
276289 197
276325 222
276337 330
276343 59
276365 147
276487 645
276507 102
276547 712
276550 391
276625 502
276661 235
276697 1395
276709 55
276724 93
276805 571
276850 644
276886 129
276940 887
276950 126
276988 333
277021 90
277030 256
277202 65
277225 265
277326 386
277380 479
277464 185
277510 220
277541 165
277583 154
277702 2
277747 217
277762 412
277863 0
278011 55
278052 188
278076 32
278084 285
278118 762
278202 78
278304 174
278317 352
278430 1936
278750 152
278861 908
278954 121
278975 19
278990 93
279068 630
279107 85
279110 69
279329 202
279377 121
279458 146
279527 33
279606 60
279644 30
279672 39
279711 49
279733 82
279903 64
279948 53
280103 0
280146 103
280258 91
280312 0
280321 0
280414 222
280476 13
280617 0
280626 0
280698 0
280701 0
280863 0
280892 8
280951 0
281035 176
281077 182
281096 136
281154 0
281196 0
281215 0
281284 82
281290 0
281308 0
281385 0
281406 185
281413 0
281464 16
281521 218
281546 44
281574 17
281617 29
281695 21
281724 136
281883 168
281891 0
282005 0
282064 284
282067 953
282253 129
282286 114
282415 348
282466 539
282544 225
282548 126
282589 217
282621 126
282650 653
282758 0
282850 0
282875 0
283039 0
283063 0
283082 0
283231 0
283314 0
283423 0
283614 0
283741 0
283750 0
283970 0
284107 0
284318 0
284388 0
284414 0
284768 0
284786 0
284846 0
285038 0
285074 0
285092 0
285175 0
285198 0
285256 0
285266 0
285291 0
285548 0
285634 0
285649 1
285787 0
285939 0
286165 0
286214 0
286531 0
286652 0
286658 0
286807 2
286899 121
286903 0
286909 0
286914 0
287111 124
287122 453
287159 608
287211 0
287307 0
287441 525
287599 0
287695 41
287785 0
287798 153
287810 101
287951 5
288080 0
288130 50
288199 0
288214 0
288350 0
288379 328
288384 213
288390 339
288394 0
288403 0
288439 0
288450 0
288508 0
288515 0
288575 0
288581 251
288584 214
288717 0
288722 0
288724 0
288758 1
288868 0
288940 92
289052 0
289075 5
289080 0
289092 0
289103 207
289140 105
289227 134
289339 218
289359 90
289365 100
289375 313
289473 452
289483 151
289503 320
289635 26
289655 38
289766 0
289813 33
289815 172
289829 0
289846 0
289859 32
289903 124
289954 1
289985 18
289995 8
290104 9
290154 68
290362 24
290388 164
290467 20
290491 0
290515 60
290601 0
290655 49
290741 0
290806 0
290951 26
291467 6
291516 0
291545 56
291703 0
291711 7
291817 14
291827 10
291920 0
292045 52
292071 143
292077 850
292083 0
292093 43
292098 310
292108 1
292121 885
292124 414
292185 232
292220 9
292264 17
292397 29
292435 28
292522 0
292620 41
292766 4
292803 48
292816 0
292856 0
292864 0
292887 0
293053 0
293086 2
293125 27
293132 8
293151 1
293182 19
293248 31
293508 585
293592 0
293608 30
293761 300
293792 1320
293922 0
294057 0
294093 0
294297 0
294327 2
294342 0
294399 0
294428 0
294522 0
294528 6
294552 6
294669 1
294687 0
294776 5
294851 0
294945 0
295042 1
295178 0
295218 0
295251 0
295259 0
295594 0
295623 0
295674 100
295684 0
295699 151
295709 0
295723 117
295725 0
295736 1421
295761 910
295775 43
295779 1073
295796 0
295838 0
295856 390
295867 72
295890 1869
295924 165
295953 367
295972 325
295986 1
296124 18
296309 6
296411 8
296444 9
296491 39
296499 64
296501 512
296533 110
296562 0
296572 64
296596 5
296625 0
296665 0
296686 4
296853 74
296859 0
296873 1
296893 35
296895 0
296933 0
296945 0
296972 0
296982 106
297075 184
297155 321
297231 25
297267 37
297281 0
297326 0
297344 18
297362 122
297390 121
297404 233
297472 705
297489 0
297508 9
297517 29
297533 265
297590 0
297726 141
297746 323
297815 315
297836 219
297932 413
297939 0
298027 44
298104 37
298117 0
298146 11
298159 0
298253 0
298261 0
298395 0
298480 0
298494 2
298540 0
298559 0
298746 0
298844 0
298855 0
298864 0
298906 0
298909 0
299049 1
299081 26
299130 0
299206 0
299229 4
299239 0
299280 0
299303 0
299326 0
299339 0
299350 0
299423 0
299463 0
299467 0
299502 0
299552 0
299616 0
299638 0
299678 0
299710 0
299770 0
299789 0
299882 0
299917 0
299944 0
300130 0
300235 0
300319 0
300427 10
300493 0
300548 13
300681 0
300702 0
300741 0
300771 0
300778 0
300803 0
300842 0
300886 0
300944 0
300976 0
301051 0
301144 0
301175 2
301177 0
301186 0
301234 0
301281 0
301291 0
301294 1
301306 0
301309 0
301312 4
301344 2
301347 0
301444 0
301459 4
301465 0
301480 0
301513 0
301657 5
301679 0
301694 11
301739 18
301793 76
301834 0
301855 72
302054 0
302066 9
302077 198
302080 246
302084 127
302109 156
302164 1
302174 194
302222 123
302261 570
302327 3
302552 14
302590 197
302656 221
302681 54
302710 101
302712 330
302738 100
302811 859
302840 43
302854 673
302871 90
303025 333
303049 1174
303051 2
303090 0
303097 0
303125 94
303128 39
303199 610
303229 150
303280 331
303306 0
303363 15
303488 0
303540 0
303747 0
303751 0
303776 0
303790 0
303811 155
303988 452
304060 101
304154 272
304325 295
304494 0
304547 136
304597 158
304684 117
304795 60
304849 38
304897 0
304907 0
304925 135
305017 0
305060 189
305098 0
305119 268
305122 326
305266 174
305390 58
305406 8
305478 284
305498 701
305535 235
305548 4
305599 203
305753 41
305799 0
305807 138
305861 341
305906 220
306039 329
306173 0
306264 386
306341 93
306360 308
306681 22
306719 0
306816 0
306911 672
306935 235
307091 5
307130 57
307188 723
307261 304
307410 326
307473 97
307651 68
307750 123
307816 79
307834 0
307961 0
308075 166
308085 629
308091 19
308268 0
308282 1124
308407 71
308549 3
308602 163
308617 0
308665 94
308674 320
308754 590
308775 197
308807 78
308816 0
308824 0
308909 432
308911 451
308922 224
308932 262
308934 0
309078 189
309120 73
309249 0
309295 457
309324 286
309331 385
309345 86
309383 98
309426 54
309494 226
309597 171
309630 51
309659 8
309673 25
309763 412
309848 204
309946 92
310071 0
310236 25
310276 80
310283 475
310295 0
310308 0
310322 692
310400 0
310540 15
310613 142
310630 0
310705 0
310740 0
310837 0
310903 0
311098 162
311136 0
311212 43
311312 132
311461 7
311517 284
311551 87
311604 0
311655 0
311664 84
311703 31
311739 0
311856 0
311925 0
311957 3
311987 0
312009 461
312081 68
312102 0
312124 32
312162 57
312227 495
312233 0
312259 190
312548 427
312625 0
312659 182
312670 43
312695 71
312730 0
312760 85
312766 0
312819 0
312835 83
312868 292
312919 65
313084 52
313141 0
313209 60
313245 101
313268 446
313291 7
313293 93
313314 0
313450 277
313488 0
313519 5
313540 436
313582 411
313584 296
313600 0
313776 0
313795 13
313918 0
313993 0
314168 240
314178 0
314205 0
314236 59
314270 0
314310 50
314410 71
314435 11
314478 195
314523 380
314616 0
314643 26
314840 256
314865 156
314879 0
314931 135
314945 409
314997 16
315038 0
315073 1
315116 28
315131 58
315143 74
315178 373
315259 0
315291 13
315335 0
315369 52
315423 104
315632 64
315907 521
315909 357
316012 393
316135 0
316149 36
316234 28
316260 109
316299 0
316381 166
316415 15
316447 0
316501 5
316566 24
316741 398
317091 376
317095 120
317141 73
317186 0
317313 56
317377 432
317381 290
317514 0
317526 0
317548 112
317562 0
317709 0
317828 210
317856 58
317931 0
317960 287
317970 1029
317973 188
318145 26
318210 399
318357 0
318363 5
318435 195
318571 35
318734 308
318807 134
318825 288
318827 960
319267 8
319305 356
319443 966
319516 21
319530 428
319827 82
319905 814
320030 242
320109 68
320157 0
320271 58
320283 19
320326 196
320499 155
320523 470
320542 445
320626 0
320652 23
320658 1188
320802 417
320856 14
320996 27
321033 0
321220 371
321226 438
321237 222
321259 0
321273 0
321290 0
321325 366
321361 54
321465 57
321605 452
321655 885
321853 0
322035 181
322123 757
322153 0
322435 0
322585 449
322614 6
322636 353
322675 496
322681 131
322689 568
322720 1068
322724 209
322878 164
322888 251
322977 661
322997 877
323000 398
323007 554
323025 136
323053 257
323088 765
323100 403
323121 1135
323238 76
323267 136
323280 0
323290 140
323307 462
323310 562
323312 613
323319 0
323357 113
323429 0
323504 0
323798 0
323896 38
323978 407
324029 592
324248 565
324398 397
324401 330
324425 123
324534 312
324555 4
324572 0
324630 41
324660 167
324714 85
324734 0
324874 67
324951 51
325056 88
325068 0
325283 85
325389 158
325507 34
325591 0
325656 282
325665 288
325763 11
325848 66
325908 68
325932 153
326057 10
326136 73
326140 131
326160 66
326197 41
326236 676
326247 457
326263 76
326267 388
326281 0
326336 624
326359 28
326366 283
326447 163
326624 193
326786 0
326808 0
326839 0
326870 146
326936 0
327015 117
327251 979
327357 138
327379 479
327390 57
327428 0
327476 166
327479 492
327609 237
327628 154
327755 513
327964 829
328000 54
328099 1038
328106 21
328223 0
328249 171
328334 134
328363 205
328393 0
328433 318
328446 18
328449 316
328511 246
328530 109
328533 267
328543 0
328593 0
328648 793
328702 605
328903 157
328970 23
329080 0
329090 0
329104 0
329239 348
329265 61
329285 128
329329 0
329515 17
329527 716
329551 0
329602 209
329725 139
329730 597
329742 24
329745 24
329806 0
329823 0
329889 0
329933 0
329948 0
329961 41
330030 350
330036 260
330060 247
330080 0
330171 489
330174 298
330180 250
330362 474
330518 44
330738 262
330761 61
330860 207
330864 243
330875 25
330897 0
330934 0
331001 0
331029 0
331080 417
331386 0
331483 0
331489 143
331533 17
331636 95
331658 66
331686 30
331696 0
331704 134
331718 144
331722 89
331861 147
331893 0
331943 0
332017 227
332021 41
332083 49
332102 457
332129 0
332151 474
332177 680
332179 406
332198 0
332246 97
332327 1
332378 211
332384 1
332452 26
332666 218
332697 66
332709 281
332725 151
332758 0
332807 26
332819 251
332987 0
333011 556
333141 344
333213 189
333223 349
333231 93
333291 0
333347 0
333378 0
333385 304
333429 23
333438 231
333503 608
333651 0
333736 0
333746 78
333850 243
333905 282
333998 103
334370 206
334469 5
334498 0
334537 0
334576 0
334823 679
334885 0
334894 0
334969 8
334987 0
335207 127
335227 8
335678 2
335681 4
335906 108
335983 51
336051 474
336126 95
336280 0
336325 232
336382 231
336437 226
336451 171
336561 28
336763 7
336896 138
336947 79
337189 172
337222 0
337438 289
337700 29
337703 357
337715 38
337762 158
337771 31
338192 10
338209 2
338669 36
338746 0
338814 201
338889 35
339020 123
339043 0
339088 146
339147 0
339154 0
339181 10
339193 0
339206 339
339315 0
339321 0
339357 208
339363 28
339478 41
339503 222
339559 1241
339580 229
339593 323
339655 782
339784 122
339826 983
339961 249
339977 121
340054 54
340056 51
340107 66
340168 0
340181 30
340192 4
340307 3
340338 0
340349 2
340525 95
340531 206
340614 142
340646 528
340696 65
340710 74
340716 249
340977 164
340985 119
341003 54
341015 618
341115 427
341247 705
341259 251
341331 96
341550 508
341578 218
341658 419
341666 90
341733 672
341795 3
341811 215
341836 0
341944 0
341963 0
341968 218
341979 49
341987 218
342003 0
342031 482
342082 0
342087 0
342097 0
342140 1048
342215 1
342227 0
342286 0
342294 0
342480 0
342499 0
342514 0
342559 0
342627 0
342685 0
342735 0
342832 0
342952 0
342999 0
343333 0
343480 0
343591 0
343672 0
343800 0
343821 0
343974 0
343982 0
343991 0
344115 0
344293 0
344327 0
344367 0
344462 0
344830 0
344928 0
344956 0
344973 0
344976 0
345016 0
345048 0
345129 0
345145 0
345161 0
345186 0
345322 0
345332 0
345339 0
345407 0
345420 0
345425 0
345613 0
345630 1
345750 0
345767 0
345887 1
345944 0
345948 0
345953 0
345957 0
346128 0
346138 0
346141 0
346203 0
346317 0
346425 0
346543 0
346601 0
346688 0
346732 0
346766 0
346971 0
347159 0
347233 0
347363 0
347389 0
347462 0
347480 0
347520 0
347579 0
347645 0
347715 0
347732 0
347747 0
347767 0
347854 2
347924 0
348088 0
348106 0
348175 0
348199 0
348206 0
348218 0
348243 0
348252 0
348354 0
348373 0
348431 0
348448 0
348472 0
348492 0
348521 0
348541 0
348785 0
348857 0
348915 0
349059 0
349097 0
349226 0
349254 0
349283 0
349347 0
349540 0
349550 0
349728 0
349736 0
349879 0
349908 0
349912 0
349972 0
349988 0
350014 0
350055 0
350086 0
350098 0
350136 1
350157 0
350232 0
350263 0
350361 0
350403 0
350465 0
350527 0
350556 0
350568 0
350618 0
350676 0
350703 1
350803 0
350812 0
350816 1
350852 0
350914 0
351018 1
351067 0
351083 0
351101 0
351183 0
351215 0
351457 0
351474 0
351502 13
351524 0
351545 0
351767 0
351771 0
351804 0
351806 1
351863 0
351869 0
351898 0
351908 0
351985 0
351998 0
352052 0
352136 0
352146 174
352257 0
352259 0
352327 0
352343 0
352410 0
352450 0
352484 0
352526 0
352559 0
352713 0
352721 0
352776 0
352837 0
353034 0
353192 0
353295 0
353435 0
353450 0
353457 0
353505 0
353524 0
353583 0
353631 0
353714 0
353735 0
354154 0
354244 0
354251 0
354274 0
354292 0
354323 0
354388 0
354463 0
354674 0
354697 0
354914 0
354974 0
355114 0
355164 0
355338 0
355448 0
355472 0
355524 0
355536 0
355572 0
355852 1
355947 0
355958 0
355982 0
356022 0
356045 0
356164 0
356198 0
356210 0
356305 0
356416 0
356501 0
356513 0
356545 0
356606 0
356630 0
356818 97
356824 0
356908 29
356988 0
357050 659
357054 208
357067 213
357085 197
357126 21
357138 93
357152 18
357259 217
357273 345
357275 322
357290 0
357316 184
357340 203
357383 0
357391 0
357404 0
357451 97
357466 0
357478 0
357481 56
357517 314
357554 259
357799 67
357843 322
357942 67
358086 147
358124 430
358168 607
358189 72
358225 4
358306 106
358583 0
358609 129
358619 13
358631 41
358669 0
358672 0
358726 674
358730 793
358770 57
358864 0
358884 83
358954 0
358982 0
359107 16
359117 17
359124 0
359222 24
359532 0
359622 245
359630 68
359726 221
359759 500
359837 328
359849 17
359980 2
359988 4
360013 118
360020 223
360090 0
360100 0
360125 82
360137 373
360143 351
360188 329
360203 217
360205 2302
360286 151
360310 1
360350 248
360402 0
360419 403
360490 17
360498 0
360517 49
360549 133
360557 204
360591 0
360602 151
360641 0
360656 0
360709 10
360726 306
360758 342
360767 0
360812 38
360831 26
360848 0
360865 0
360877 0
360899 13
360947 0
361055 265
361073 387
361085 0
361203 586
361210 338
361212 1010
361227 253
361231 886
361251 257
361282 212
361477 130
361517 493
361592 1007
362326 1
362517 156
362578 0
362590 0
362742 863
362746 236
362752 376
362782 1
362820 134
362935 0
363016 0
363130 578
363134 588
363169 721
363230 11
363236 234
363239 161
363251 146
363396 278
363404 122
363412 0
363435 458
363450 359
363527 725
363738 0
363776 0
363797 0
363804 0
363814 0
363836 742
363866 979
363916 967
363932 11
364026 187
364144 807
364174 479
364201 105
364251 582
364255 1004
364381 27
364421 14
364467 280
364509 0
364514 0
364524 0
364534 0
364567 173
364698 0
364741 111
364754 484
364758 448
364834 84
364941 601
365130 521
365178 390
365304 354
365565 199
365589 264
365693 739
365695 877
365762 716
365798 251
365865 188
365894 81
365918 198
366035 80
366077 197
366140 1460
366151 0
366158 22
366188 313
366296 0
366304 4
366342 52
366400 63
366451 104
366481 217
366491 0
366541 181
366559 148
366734 319
366881 1
366887 0
366907 122
366967 469
367027 131
367052 0
367088 70
367157 55
367160 69
367345 211
367407 0
367436 31
367512 406
367580 0
367746 0
367809 450
367834 0
367840 0
367891 276
367921 461
367981 16
367999 83
368011 501
368066 0
368289 365
368387 44
368396 0
368417 103
368435 129
368447 14
368452 848
368482 77
368570 0
368722 606
368726 362
369083 107
369098 273
369131 0
369177 0
369191 122
369224 162
369235 103
369241 237
369259 144
369289 165
369329 0
369349 1321
369383 298
369419 0
369443 54
369572 64
369659 0
369680 0
369710 84
369745 258
369753 23
369805 366
369863 0
369911 54
369973 660
370001 864
370036 1
370124 247
370190 0
370208 85
370262 126
370298 0
370301 30
370314 469
370365 278
370367 784
370371 215
370395 0
370416 1
370447 2
370477 0
370537 1
370616 2
370622 117
370838 0
370868 0
370933 13
370993 29
371025 67
371063 0
371113 142
371213 153
371281 546
371438 0
371498 0
371516 167
371535 0
371549 0
371562 234
371609 99
371640 120
371657 0
371687 0
371723 0
371735 0
371751 0
371765 146
371800 200
371811 110
371830 13
371890 2
371908 2
371921 1
371969 120
372027 226
372035 0
372299 1
372346 291
372406 235
372494 302
372554 373
372557 9
372566 1
372596 198
372608 0
372626 34
372664 630
372668 234
372764 542
372821 7
372881 0
372887 8
372929 133
372941 0
372981 0
372987 0
373013 0
373034 0
373075 88
373077 424
373107 17
373121 0
373253 73
373282 201
373301 36
373313 331
373317 499
373371 134
373373 435
373392 427
373510 0
373578 73
373644 1
373659 2
373674 0
373707 100
373739 146
373777 0
373794 99
373799 82
373887 159
373929 169
373967 656
373995 392
373999 369
374315 1043
374318 29
374404 163
374419 102
374431 0
374460 0
374483 258
374513 257
374573 514
374591 29
374603 579
374607 91
374633 222
374663 638
374919 109
375029 457
375178 37
375251 142
375293 133
375436 55
375497 66
375505 0
375610 20
375665 308
375673 1
375718 55
375746 0
375757 39
375769 49
375772 214
375780 0
375805 13
375818 0
375844 81
375859 52
375890 6
375919 657
375944 54
376078 116
376140 198
376256 171
376389 0
376499 38
376544 197
376583 246
376610 25
376674 78
376825 0
376889 161
376926 0
376958 294
376970 273
377002 245
377064 38
377100 67
377107 351
377170 298
377217 198
377261 10
377297 294
377375 84
377381 0
377405 0
377477 101
377534 39
377546 46
377580 13
377695 126
377701 38
377723 11
377741 25
377827 0
377886 0
377944 103
377965 0
378105 813
378146 0
378158 0
378198 0
378222 114
378276 120
378278 0
378320 347
378332 675
378408 95
378585 63
378695 70
378724 15
378736 90
378778 0
378790 58
378850 121
378869 0
378946 0
378986 0
379003 29
379075 11
379081 137
379160 67
379171 158
379187 80
379224 1
379279 385
379281 444
379349 28
379416 544
379544 318
379703 5
379720 12
379770 0
379808 0
380037 2
380061 177
380076 329
380102 0
380229 105
380331 5
380432 0
380465 40
380490 0
380492 28
380509 0
380515 0
380535 65
380555 15
380559 0
380609 0
380627 0
380652 0
380684 0
380719 0
380902 0
380915 0
381069 154
381125 16
381141 0
381158 0
381207 0
381233 0
381411 114
381494 0
381795 120
381797 241
381907 0
381976 59
382031 208
382286 75
382459 350
382462 92
382468 4
382499 71
382709 198
382711 33
382751 281
382826 17
382874 40
382940 297
383372 1489
383376 1107
383378 128
383405 1073
383411 139
383461 0
383548 974
383552 1409
383593 330
383607 1009
383896 79
383955 0
383974 219
384133 322
384265 440
384280 20
384301 118
384376 42
384445 196
384484 133
384512 155
384573 132
384653 572
384830 206
384846 0
384879 803
384894 0
384989 53
385073 0
385174 222
385218 278
385349 118
385359 34
385380 145
385420 950
385484 349
385616 499
385652 279
385743 0
385766 757
385788 54
385825 12
385892 0
385946 190
385976 21
385983 1459
386074 90
386089 51
386230 0
386266 4
386293 98
386327 162
386466 700
386521 190
386559 35
386713 227
386800 17
386866 165
387091 32
387133 535
387181 231
387197 72
387358 0
387421 122
387490 90
387503 206
387598 1043
387780 0
387814 74
387839 187
387846 0
387850 0
387854 419
387865 0
387875 0
387904 0
387908 50
387992 64
388093 151
388162 195
388170 334
388180 0
388204 337
388235 1446
388357 25
388387 7
388440 254
388443 487
388482 454
388518 0
388539 414
388570 919
388723 470
388970 284
389065 0
389092 242
389128 204
389148 454
389152 407
389168 162
389183 146
389247 323
389287 24
389313 0
389349 0
389361 0
389398 374
389430 34
389467 196
389528 46
389536 34
389763 109
389777 0
389804 0
389821 239
389891 0
389928 0
389973 0
389998 0
390219 173
390328 1
390369 102
390379 36
390432 0
390473 0
390581 116
390611 259
390687 0
390694 168
390817 56
390825 0
390889 58
390913 54
390979 115
390987 0
390995 236
391003 334
391162 80
391300 0
391303 0
391307 0
391329 6
391331 0
391372 0
391395 6
391473 0
391583 1
391586 1
391781 148
391795 0
391813 43
391821 0
391851 0
391877 0
391892 15
392058 348
392120 390
392141 71
392169 549
392171 757
392249 365
392261 0
392437 0
392516 594
392530 0
392546 0
392625 625
392638 10
392649 50
392661 278
392697 36
392726 0
392965 114
392996 237
393097 0
393182 1053
393313 110
393316 106
393347 0
393382 0
393405 0
393419 0
393433 68
393477 0
393512 48
393532 0
393690 0
393770 36
393874 233
393876 401
393897 344
393930 172
393975 321
393993 0
394001 0
394062 0
394079 0
394091 0
394099 0
394166 0
394180 9
394243 73
394254 41
394373 0
394420 56
394438 20
394489 57
394542 0
394550 41
394661 0
394815 93
394859 0
394867 73
394941 463
394997 0
395013 0
395246 149
395288 772
395292 274
395348 82
395566 1121
395570 943
395635 21
395696 115
395712 27
395903 56
395945 525
395951 235
396011 0
396095 257
396098 380
396155 0
396158 0
396169 0
396171 0
396274 0
396295 0
396340 38
396422 0
396460 907
396489 2
396511 186
396585 373
396656 5
396735 101
396751 103
396871 366
397009 0
397037 40
397173 46
397180 130
397215 1247
397293 564
397390 40
397402 0
397433 14
397456 617
397459 387
397478 345
397490 193
397584 188
397678 59
397718 23
397827 376
397935 164
397968 0
397992 1115
398193 69
398225 0
398241 108
398274 0
398337 74
398375 59
398443 282
398646 479
398657 124
398700 0
398742 0
398760 0
398763 0
398886 0
398991 0
399057 0
399064 0
399081 0
399156 0
399174 0
399180 0
399214 0
399237 0
399264 0
399278 0
399486 0
399491 0
399495 0
399536 36
399549 1
399564 0
400077 0
400096 0
400109 39
400128 1
400146 49
400155 0
400158 0
400167 0
400357 0
400477 137
400506 0
400524 132
400543 45
400567 42
400683 0
400732 0
401164 0
401265 64
401275 3
401317 25
401325 0
401372 1
401412 401
401416 577
401503 336
401572 48
401731 254
401822 0
401874 764
401883 0
401899 0
402060 0
402074 0
402090 0
402268 0
402348 0
402363 0
402400 0
402444 0
402459 0
402534 0
402616 0
402651 0
402702 0
402784 0
402792 0
402837 0
402888 0
402900 0
402919 0
403047 0
403408 0
403420 0
403597 1
403642 0
403676 0
403688 0
403977 0
404001 0
404016 0
404106 0
404127 0
404316 0
404382 0
404412 0
404418 0
404448 0
404589 0
404599 0
404626 0
404692 0
404844 0
404962 0
405017 0
405118 0
405263 0
405272 0
405291 0
405336 0
405399 0
405442 0
405466 0
405567 0
405577 0
405579 0
405665 0
405750 0
405812 0
405861 22
405884 295
405936 0
405941 0
405971 0
406046 0
406110 0
406124 283
406130 857
406160 0
406201 0
406264 159
406637 209
406716 0
406743 307
406768 0
407006 45
407020 77
407109 0
407405 513
407422 150
407499 1
407544 335
407606 24
407629 208
407645 49
407792 0
407816 42
407831 146
407843 0
408065 1
408154 0
408326 0
408411 662
408476 104
408511 0
408527 0
408584 287
408595 120
408606 0
408632 0
408697 0
408738 25
409052 0
409131 428
409156 0
409171 135
409188 140
409208 23
409216 8
409242 507
409298 221
409373 57
409380 297
409469 0
409673 0
409781 175
409828 286
409832 217
409862 52
409940 128
409966 1
410054 1
410207 1127
410230 0
410537 0
410547 156
410645 0
410687 89
410772 173
410788 73
410862 42
410879 262
410966 284
411001 744
411004 861
411130 92
411166 1144
411171 660
411356 66
411362 73
411418 39
411549 259
411662 451
411763 51
411775 25
411808 0
411820 0
411976 598
412116 216
412280 0
412289 0
412308 0
412372 0
412410 422
412412 659
412557 72
412682 0
412808 17
412826 684
412878 0
413502 313
413596 152
413643 0
413802 515
413836 239
413845 114
413903 372
413931 0
413967 0
414169 132
414368 779
414490 639
414499 138
414644 100
414691 66
414759 0
414791 261
414800 847
414824 230
414885 20
414893 0
414914 54
414933 42
414946 98
414966 23
414975 85
414980 75
415001 418
415034 302
415104 591
415175 722
415184 0
415238 93
415317 52
415393 109
415426 289
415476 18
415593 409
415616 177
415668 451
415710 97
415906 0
415932 62
416019 1776
416092 0
416139 546
416146 0
416148 490
416187 1732
416292 0
416300 128
416324 229
416403 862
416425 75
416443 1316
416586 310
416595 910
416614 72
416649 925
416685 489
416700 34
416790 605
416854 0
416896 0
416913 190
416954 616
417038 23
417148 69
417226 0
417238 220
417350 197
417432 0
417449 0
417462 0
417474 1
417505 0
417530 0
417579 0
417620 0
417653 0
417669 0
417760 0
417859 0
417907 0
418033 0
418125 0
418241 0
418257 39
418310 0
418353 1
418419 0
418551 0
418634 0
418651 0
418666 0
418785 0
418795 0
418808 0
418811 0
418829 0
418839 34
418843 48
418859 7
418882 18
418902 7
418930 51
418944 0
418986 707
418988 1181
419045 1056
419142 652
419173 229
419339 580
419375 532
419559 134
419646 413
419703 640
419715 388
419794 0
419813 0
419817 0
420070 0
420090 0
420150 0
420167 0
420179 0
420195 0
420297 0
420603 0
420640 0
420938 0
420956 0
421077 0
421364 0
421386 0
421441 0
421511 0
421578 0
421755 0
421922 0
421927 0
422001 0
422076 0
422196 0
422222 0
422332 71
422365 0
422414 97
422485 0
422539 0
422628 0
422662 0
422817 0
422963 0
423114 0
423233 0
423283 0
423399 0
423498 0
423509 0
423577 24
423630 720
423688 0
423700 15
423728 228
423732 194
423786 0
423872 201
424031 0
424082 0
424133 0
424145 95
424155 0
424209 432
424247 252
424263 306
424270 702
424323 0
424603 0
424632 721
424653 1403
424675 148
424710 741
424727 113
424773 101
424796 175
424829 317
424843 0
424853 59
424883 397
424961 156
424973 1029
424977 160
425003 105
425050 493
425063 252
425153 557
425230 67
425349 0
425537 635
425567 117
425586 0
425726 1067
425780 14
425811 60
425825 690
426148 1176
426186 287
426287 1044
426371 80
426401 348
426405 3
426416 392
426431 148
426551 224
426654 51
426718 0
427139 358
427143 17
427169 329
427188 0
427213 0
427245 53
427482 0
427517 384
427594 381
427741 0
427786 35
427821 101
427834 15
427908 31
427941 0
427986 87
427996 88
428024 458
428123 586
428138 445
428153 711
428163 14
428213 882
428273 306
428288 958
428313 52
428502 0
428553 0
428654 325
428671 13
428684 713
428688 335
428709 31
428714 651
428814 164
428842 842
428898 309
428982 73
429075 106
429108 0
429114 0
429178 0
429180 149
429208 525
429228 0
429252 0
429270 0
429334 58
429351 150
429420 0
429506 170
429536 242
429596 185
429614 111
429626 536
429630 174
429686 367
429960 0
430061 421
430078 4
430091 1086
430095 314
430121 1313
430219 488
430375 142
430389 0
430427 2366
430507 24
430575 68
430789 277
430799 50
430867 3
430889 0
430903 432
430974 271
430998 236
431018 600
431078 382
431093 357
431151 320
431202 0
431438 718
431442 835
431468 457
431472 77
431493 163
431498 794
431712 212
431734 0
431800 0
431955 280
432095 148
432160 519
432169 369
432193 4
432246 0
432300 1
432348 0
432350 565
432360 0
432399 238
432425 32
432440 137
432485 128
432510 128
432519 0
432534 40
432603 75
432657 77
432663 191
432800 425
432830 300
432860 28
432892 43
432915 0
433019 38
433192 0
433222 0
433254 117
433326 0
433449 243
433499 144
433517 66
433529 52
433554 89
433574 514
433578 87
433589 397
433621 98
433679 549
433716 0
433812 0
433827 53
433848 0
434049 567
434219 148
434261 104
434365 583
434465 253
434633 551
434681 630
434690 21
434772 383
434831 164
434848 39
434937 0
434956 84
434993 0
435126 109
435161 0
435184 120
435404 304
435431 87
435580 0
435658 0
435701 0
435730 0
435790 0
435820 0
435904 0
435964 0
436010 0
436060 0
436066 0
436149 0
436243 0
436340 0
436360 0
436373 0
436409 0
436411 0
436433 0
436444 0
436565 0
436631 0
436672 0
436718 0
436797 223
436807 0
436829 21
436834 0
436863 0
436865 9
436943 0
436980 0
437026 0
437073 0
437109 1
437176 0
437200 0
437350 1
437401 0
437422 0
437472 0
437505 17
437641 31
437758 156
437782 176
437863 1782
437996 34
438017 462
438047 78
438056 210
438079 50
438211 99
438285 123
438366 247
438385 0
438422 94
438450 75
438510 0
438517 89
438525 268
438531 470
438722 24
438778 227
438800 0
438921 0
438992 0
439237 0
439422 0
439431 0
439458 0
439485 0
439600 0
439696 628
439736 45
439763 18
439799 56
439832 40
439924 0
440004 91
440064 89
440220 300
440310 225
440396 1028
440402 1062
440604 412
440705 130
440730 308
440760 0
440780 98
440829 18
440955 0
440995 339
441206 439
441266 119
441274 24
441353 0
441368 0
441416 0
441458 0
441497 0
441525 0
441656 0
441695 0
441758 0
441986 0
442043 0
442056 0
442224 0
442238 0
442274 0
442293 0
442334 0
442381 581
442440 0
442462 0
442577 0
442656 0
442725 0
442758 0
442774 0
442836 0
442845 0
442914 0
443019 12
443033 0
443068 82
443127 151
443165 1469
443275 0
443297 0
443307 28
443383 39
443436 29
443572 845
443578 432
443619 121
443698 0
443710 57
443724 210
443856 199
443889 0
443895 62
443914 310
443917 414
444052 339
444197 30
444213 0
444223 188
444242 51
444358 626
444506 264
444522 309
444532 129
444661 266
444956 33
444984 7
445252 0
445263 84
445270 0
445272 0
445283 28
445315 7
445390 98
445566 0
445607 126
445622 59
445630 13
445646 201
445662 420
445700 311
445786 235
445798 0
446147 116
446283 127
446304 136
446331 239
446365 871
446381 816
446442 0
446598 40
446656 0
446711 229
446824 3
446878 0
446998 99
447006 9
447074 249
447167 160
447178 83
447197 63
447308 0
447395 1
447448 0
447463 87
447600 0
447706 193
447718 5
447735 276
447746 50
447783 314
447796 116
447808 134
447838 0
447863 23
447947 0
447958 0
447980 0
447991 145
448071 0
448210 0
448242 0
448543 0
448551 0
448559 32
448604 0
448767 123
448828 0
448853 225
448866 0
448976 7
449030 5
449405 1
449611 200
449645 121
449740 108
449852 148
449861 34
449867 102
449888 134
450025 399
450140 2
450448 0
450458 0
450480 105
450497 0
450512 283
450536 0
450559 0
450635 135
450668 0
450696 134
450698 303
450719 24
450737 86
450773 309
450798 7
450884 321
450983 211
450992 155
451079 47
451081 105
451147 55
451199 24
451379 0
451418 0
451492 223
451504 156
451622 7
451679 114
451762 0
451815 79
451864 287
451955 55
452058 25
452159 91
452259 36
452385 39
452467 43
452634 0
452678 74
452709 155
452738 26
453006 66
453045 1
453171 0
453188 239
453242 374
453246 205
453266 66
453298 0
453452 69
453504 407
453595 10
453624 140
453686 0
453717 0
453852 101
453904 0
454091 0
454136 0
454150 21
454167 147
454184 0
454218 363
454220 957
454259 101
454277 117
454408 41
454445 38
454473 0
454564 340
454899 103
454916 23
454945 0
455025 433
455308 258
455329 0
455384 66
455388 100
455450 18
455485 0
455493 3
455499 105
455530 77
455672 0
455726 1
455785 56
455921 0
455961 279
455963 324
455970 16
455986 104
456066 1
456139 20
456190 274
456269 114
456301 0
456342 0
456411 3
456436 0
456568 261
456578 54
456681 1
456735 63
456770 36
456776 0
456827 66
456894 158
456967 0
456998 179
457013 132
457032 1
457066 937
457159 16
457201 777
457208 17
457244 46
457354 0
457367 31
457393 722
457399 747
457476 0
457564 0
457645 115
457732 290
457842 31
457881 0
457903 0
457939 0
458002 0
458011 0
458024 0
458047 0
458065 0
458193 0
458222 0
458280 0
458283 0
458471 88
458623 66
458905 0
458918 2
459068 0
459105 0
459160 0
459182 0
459254 0
459323 0
459328 25
459506 0
459598 0
459791 0
459985 0
460030 1
460039 0
460087 0
460265 0
460492 0
460859 0
460861 0
460930 0
460990 0
461044 0
461076 0
461251 0
461512 2
461530 0
461689 0
461739 0
461856 0
461870 0
461949 0
461961 0
461990 0
462083 358
462121 0
462216 1277
462247 10
462315 659
462390 888
462411 568
462435 682
462437 1190
462453 1306
462657 3569
462660 2946
462672 638
462714 822
462902 0
462993 1774
463008 672
463077 464
463107 45
463159 0
463179 0
463305 0
463352 123
463364 0
463382 0
463565 75
463593 648
463685 830
463729 842
463901 50
463929 0
464049 0
464295 0
464336 0
464416 0
464467 0
464710 449
464717 284
464736 780
464824 543
464902 466
464909 4
464929 127
464992 190
464995 537
465040 215
465083 1277
465161 44
465318 0
465413 0
465419 237
465445 304
465479 192
465510 366
465643 6
465775 278
465798 0
465844 218
465855 0
465862 22
466020 242
466152 123
466284 0
466321 0
466333 38
466435 0
466491 87
466606 196
466662 30
466673 259
466699 104
466780 113
466789 345
466973 127
466998 86
467000 741
467091 67
467099 14
467255 38
467281 215
467308 180
467320 0
467374 240
467395 557
467428 652
467431 180
467541 513
467583 37
467596 229
467675 320
467700 0
467712 339
467787 60
467868 68
467955 162
467984 102
468005 84
468139 515
468143 247
468184 0
468215 0
468247 151
468256 327
468288 8
468296 947
468376 6
468503 283
468528 0
468874 1
468939 386
469069 767
469235 301
469482 39
469569 39
469597 295
469608 182
469644 111
469738 286
469839 0
469860 0
469915 285
469917 395
470130 345
470145 87
470151 103
470202 538
470208 145
470217 0
470311 27
470479 0
470537 0
470596 24
470611 0
470652 0
470704 67
470721 5
470791 0
470819 0
470901 0
470907 262
470928 232
470972 51
471209 0
471228 43
471314 43
471324 27
471414 0
471426 51
471465 3
471543 161
471612 0
471650 9
471680 9
471879 0
472036 3
472266 65
472305 117
472473 44
472540 0
472576 0
472673 394
472680 1465
472705 187
472854 1132
472893 277
472968 0
472992 901
473103 91
473213 750
473225 1141
473579 0
473821 0
473831 395
474225 167
474265 175
474362 0
474385 173
474475 366
474592 480
474698 358
474764 47
474794 122
474841 509
474853 471
474964 122
475049 213
475070 97
475140 6
475227 24
475259 719
475325 404
475342 822
475369 70
475437 118
475448 0
475455 164
475583 281
475740 18
475800 71
475897 873
476053 184
476139 0
476182 0
476189 0
476212 70
476219 0
476246 0
476265 21
476314 220
476345 147
476425 0
476465 195
476483 0
476489 48
476545 38
476547 422
476584 62
476640 33
476680 0
476710 78
476767 220
476806 193
476959 0
477134 0
477324 420
477328 196
477366 213
477390 444
477393 363
477412 279
477445 196
477487 170
477505 13
477546 100
477565 1025
477571 121
477655 0
477715 0
477784 0
477869 0
477979 26
477994 0
478018 38
478050 0
478082 0
478087 0
478123 8
478132 0
478152 17
478267 214
478567 10
478636 208
478681 0
478692 0
478710 1
478930 64
478990 0
479436 35
479497 42
479595 73
479691 12
479761 79
479777 1
479905 0
479935 0
480033 271
480236 0
480314 322
480336 125
480356 48
480430 0
480497 973
480568 294
480703 45
480719 705
480783 439
480947 488
480974 414
480998 584
481015 0
481141 584
481199 594
481366 244
481443 33
481511 93
481567 189
481599 0
481611 693
481630 141
481692 0
481702 660
481815 125
481845 23
481896 0
481976 0
482009 1085
482012 9
482024 412
482036 8
482068 0
482167 28
482265 641
482273 46
482278 0
482286 0
482300 478
482366 483
482369 27
482411 29
482435 325
482487 144
482597 0
482643 0
482669 424
482671 214
482711 591
482822 935
482929 246
482939 1400
483073 0
483093 0
483106 32
483135 70
483166 0
483214 0
483265 96
483360 7
483386 115
483445 446
483487 82
483505 1
483615 475
483658 142
483708 0
483742 225
483753 0
483762 0
483787 0
483793 108
483815 194
483817 10
483951 1
483958 0
483985 74
483987 55
484049 0
484098 0
484100 0
484127 0
484131 0
484134 49
484139 0
484176 0
484199 243
484215 146
484251 0
484272 0
484279 255
484299 31
484365 209
484369 446
484386 60
484390 0
484401 0
484411 69
484435 55
484458 0
484475 0
484484 116
484486 0
484524 0
484534 0
484540 0
484561 0
484567 0
484571 0
484634 0
484650 0
484666 0
484693 0
484717 0
484723 0
484753 0
484810 0
484845 0
484854 0
484858 0
484863 0
484884 160
484894 0
484899 0
484928 0
484961 94
484985 0
485041 191
485067 48
485071 49
485100 3
485103 547
485108 53
485161 0
485182 81
485206 0
485218 0
485225 0
485257 0
485337 71
485340 2
485354 3
485368 0
485383 0
485397 0
485405 10
485416 0
485425 0
485440 0
485469 0
485511 0
485533 0
485542 54
485545 0
485577 0
485595 0
485610 0
485628 0
485643 0
485668 0
485693 0
485704 38
485718 0
485757 0
485782 0
485796 0
485825 0
485838 0
485846 12
485870 34
485910 0
485934 0
485940 0
485946 0
485961 0
485979 0
485993 0
486044 18
486093 0
486113 0
486146 1
486154 0
486209 0
486231 0
486234 0
486246 0
486293 0
486317 0
486333 0
486347 0
486360 0
486368 0
486394 43
486414 0
486432 0
486435 0
486444 0
486465 0
486468 0
486477 0
486487 0
486498 0
486560 150
486579 0
486594 0
486624 0
486651 0
486699 0
486719 0
486741 0
486788 0
486791 0
486828 0
486840 0
486843 0
486858 0
486925 233
486956 0
486963 111
486983 249
487050 28
487143 0
487161 120
487193 30
487429 126
487471 0
487662 196
487668 19
487678 57
487687 0
487747 0
487794 27
487843 0
488039 101
488329 170
488343 128
488379 423
488590 0
488620 712
488700 0
488798 1994
488880 149
488903 1465
488907 415
488915 121
488933 126
488981 123
488989 18
489005 337
489080 32
489141 0
489179 0
489210 42
489227 0
489234 0
489245 0
489254 0
489271 0
489279 0
489313 0
489321 0
489369 0
489386 0
489390 0
489399 0
489410 0
489442 0
489466 271
489531 67
489535 797
489543 0
489591 0
489617 0
489647 1
489679 131
489711 43
489732 0
489755 22
489759 0
489773 0
489823 0
489830 0
489839 0
489884 0
489888 0
489896 0
489937 0
489998 0
490027 0
490064 79
490143 102
490282 0
490350 21
490370 47
490389 3
490488 24
490536 1
490577 68
490657 148
490710 348
490758 8
490765 1189
490771 794
490799 94
490804 14
490850 1
490974 41
491023 5
491071 0
491134 0
491195 0
491242 20
491245 8
491269 44
491299 38
491332 16
491364 68
491389 107
491414 0
491485 35
491672 33
491680 32
491708 15
491807 78
491836 8
491911 0
491936 56
491949 0
491981 1
492005 73
492059 54
492110 197
492274 112
492285 0
492315 0
492355 404
492359 1903
492363 554
492408 5
492435 0
492490 0
492541 5
492580 0
492690 7
492719 248
492759 0
492831 30
492859 165
492868 321
492887 345
493077 79
493124 138
493138 181
493193 80
493239 97
493311 16
493356 0
493364 0
493414 0
493481 79
493589 51
493684 64
493700 406
493758 56
493779 176
493806 590
493856 64
494185 0
494246 1
494286 289
494321 247
494331 0
494358 604
494432 0
494556 38
494659 25
494665 152
494703 144
494733 9
494745 52
494783 0
494848 69
494852 162
495013 424
495063 109
495111 0
495134 0
495428 0
495540 0
495569 0
495622 0
495660 0
495693 0
495797 0
495875 0
496014 0
496082 0
496218 0
496227 0
496256 0
496269 0
496329 0
496395 0
496401 0
496424 0
496494 0
496518 0
496548 0
496614 1
496629 0
496818 0
496863 0
496892 0
496911 0
496926 0
497056 0
497324 0
497378 0
497474 0
497505 0
497513 0
497527 0
497652 0
497765 0
497885 0
498307 0
498357 0
498491 0
498509 0
498538 0
498652 0
498691 0
498812 0
498824 0
498839 0
498884 0
498914 0
499035 0
499057 0
499117 0
499180 0
499257 0
499263 0
499277 1
499291 0
499326 0
499372 0
499460 0
499626 9
499645 0
499661 225
499663 527
499674 158
499700 341
499706 1714
499734 9
499794 263
499806 0
500064 2990
500170 1222
500303 1347
500342 29
500364 130
500493 0
500539 0
500609 0
500676 0
500763 0
500788 0
500798 0
500854 0
500984 0
501029 186
501037 0
501052 0
501102 33
501161 0
501347 0
501545 0
501752 0
501801 0
501853 0
501898 0
501929 0
501950 0
501963 0
501988 0
502106 0
502259 0
502288 0
502328 0
502342 0
502386 0
502425 0
502454 0
502479 1
502502 0
502571 0
502709 0
502754 0
502759 0
502793 0
502800 0
502854 0
502872 0
502929 0
503056 0
503122 0
503161 0
503198 259
503211 667
503213 312
503242 444
503273 0
503287 22
503296 108
503302 442
503360 0
503378 13
503400 230
503412 44
503483 316
503570 0
503582 99
503603 191
503677 62
503739 0
503757 117
503764 41
503886 6
503973 25
504010 327
504128 286
504131 180
504184 0
504418 12
504471 10
504516 75
504555 136
504564 3
504589 0
504632 0
504654 0
504711 12
504734 1
504834 232
504863 128
504884 54
504906 137
504921 68
505039 609
505080 0
505104 0
505174 0
505192 8
505389 314
505404 123
505455 109
505475 45
505503 315
505587 40
505664 0
505722 505
505745 367
505760 228
506100 223
506148 795
506277 0
506335 63
506413 237
506417 0
506518 0
506562 1004
506571 0
506580 87
506681 182
506687 212
506742 21
506799 166
506808 47
506820 140
506872 56
507051 31
507066 205
507089 0
507098 325
507138 292
507159 290
507356 0
507394 0
507466 17
507592 0
507604 0
507674 0
507692 0
507702 0
507810 0
507832 0
507944 0
507966 0
507984 0
508100 0
508108 0
508112 0
508232 0
508402 0
508427 0
508432 0
508466 0
508486 0
508578 0
508591 0
508601 80
508706 0
508955 0
509021 0
509037 0
509087 0
509126 0
509193 0
509348 0
509361 0
509387 0
509486 0
509519 0
509561 0
509615 0
509899 0
510009 0
510056 0
510074 0
510132 0
510164 0
510237 35
510248 71
510264 0
510322 5
510333 41
510378 7
510430 320
510442 664
510457 0
510516 361
510519 76
510580 1546
510601 102
510637 159
510667 0
510715 90
510786 82
510797 223
511238 105
511254 1579
511290 0
511397 526
511686 3682
511731 0
511781 330
511838 0
511868 0
511899 372
512186 117
512502 7
512582 0
512604 0
512821 670
513025 732
513137 246
513224 268
513300 72
513355 10
513499 47
513614 128
513700 186
513773 1646
513837 890
514050 0
514236 0
514665 0
514680 0
514776 0
514803 0
514809 242
514967 0
514993 476
515204 57
515273 0
515321 118
515374 877
515550 994
515660 3026
515847 304
515858 995
515862 553
515870 451
515879 0
516001 0
516009 114
516018 0
516073 326
516086 0
516183 54
516192 28
516198 69
516227 81
516230 206
516392 0
516409 0
516441 151
516447 0
516483 0
516669 182
516896 322
516903 177
516932 78
517007 75
517150 0
517181 223
517234 264
517247 70
517366 0
517421 92
517464 0
517474 44
517485 0
517495 29
517705 0
517760 18
517771 0
517804 290
517900 0
517924 0
517991 0
518051 0
518121 0
518200 0
518275 0
518355 0
518385 0
518404 3
518409 1052
518424 109
518467 271
518622 0
518652 0
518671 0
518675 0
518691 0
518732 0
518901 0
518904 0
518965 0
519081 107
519107 0
519282 0
519316 0
519404 0
519410 0
519436 10
519439 8
519479 4
519491 0
519588 135
519599 41
519719 242
519731 46
519821 95
519850 185
519882 384
519917 12
519943 1079
519962 654
520032 10
520049 355
520090 88
520224 220
520320 4
520452 0
520508 81
520524 0
520536 283
520566 0
520626 0
520678 105
520736 1323
520801 1040
520804 105
520864 434
520957 16
520989 0
521010 8
521012 481
521072 381
521153 0
521206 57
521259 8
521346 381
521350 381
521368 200
521420 329
521452 0
521508 156
521610 17
521665 185
521702 0
521766 704
521768 989
521829 0
521845 76
521923 166
521977 537
521985 0
522008 0
522024 1009
522066 409
522165 746
522174 24
522229 529
522231 754
522315 11
522348 3
522379 594
522490 11
522532 854
522534 290
522662 117
522692 335
522719 507
522748 86
522887 118
523023 867
523055 180
523369 0
523511 449
523537 231
523565 0
523817 886
523820 804
523945 539
524029 0
524114 131
524168 6
524247 167
524497 0
524582 0
524694 3
524705 0
524735 0
524766 0
524795 0
524806 0
524854 0
524932 0
524996 0
525032 0
525046 1
525049 0
525065 0
525116 0
525346 0
525358 8
525469 0
525473 0
525505 0
525657 0
525744 0
525771 0
525876 0
525949 0
526093 1287
526129 65
526144 8
526264 82
526296 61
526350 26
526372 0
526475 20
526558 30
526594 31
526648 0
526762 260
526779 234
526928 0
527200 56
527297 168
527328 7
527369 90
527515 201
527518 586
527612 103
527627 15
527731 286
527747 40
527767 53
527785 473
527874 0
527895 130
527907 50
527933 0
527996 0
528003 133
528022 244
528033 74
528171 743
528211 294
528287 367
528325 888
528402 0
528413 0
528419 0
528448 0
528541 0
528545 0
528626 0
528684 0
528800 0
528834 0
529177 0
529196 0
529208 0
529256 0
529333 0
529474 0
529551 0
529679 0
530051 0
530297 1102
530302 0
530326 219
530392 46
530468 0
530475 61
530535 367
530660 13
530672 2
530707 46
530736 39
530752 165
530791 101
530818 86
530852 107
530873 2
530920 28
530939 338
530981 0
531166 8
531213 231
531363 509
531410 0
531467 8
531476 0
531497 113
531745 0
531787 307
531839 59
531876 0
531927 6
531987 1636
531991 401
532046 133
532080 0
532134 8
532225 394
532253 0
532267 141
532303 37
532318 195
532322 407
532332 0
532383 354
532395 131
532504 0
532569 459
532571 1237
532640 260
532666 59
532697 197
532726 93
532729 612
532743 290
532759 432
532803 0
532824 0
532888 39
532901 24
532909 0
532949 0
532977 211
532987 0
533005 1
533011 36
533120 188
533284 120
533400 97
533522 82
533543 118
533670 1
533743 234
533750 0
533777 66
533911 0
533933 952
533948 379
533951 352
534083 171
534221 733
534248 137
534255 1
534284 254
534308 31
534404 71
534409 87
534482 1
534500 0
534530 457
534572 710
534668 445
534742 294
534780 141
534799 398
534823 76
534898 56
534956 140
534992 745
535036 281
535039 314
535117 239
535136 73
535210 0
535258 6
535270 38
535297 0
535306 644
535344 14
535373 86
535408 199
535491 60
535513 424
535587 0
535617 92
535630 226
535648 0
535680 240
535690 736
535711 0
535731 59
535794 34
535999 295
536050 669
536061 881
536063 415
536102 385
536151 49
536227 1444
536347 0
536421 17
536531 145
536552 190
536738 71
536745 676
536748 63
536756 110
536778 16
536819 0
536826 519
536844 405
536928 94
536962 171
537028 696
537132 219
537141 749
537150 55
537204 91
537341 30
537355 54
537385 63
537416 0
537431 30
537494 315
537520 4
537536 249
537575 275
537653 970
537784 17
537866 670
537891 109
537953 130
537965 1
538025 196
538037 418
538169 662
538229 267
538325 694
538406 422
538448 27
538481 462
538555 637
538572 0
538648 19
538711 16
538800 48
538846 26
538921 29
538958 120
539031 1
539053 37
539112 1
539142 0
539175 0
539237 0
539254 0
539289 0
539304 0
539352 20
539438 0
539475 0
539547 5
539656 0
539698 0
539732 0
539750 0
539756 0
539806 0
539859 0
539862 11
539886 49
539966 0
539971 0
540054 0
540099 1
540141 0
540163 5
540215 17
540232 0
540244 0
540248 43
540263 58
540275 0
540301 1
540357 0
540396 50
540430 469
540472 460
540512 16
540543 273
540596 54
540605 269
540608 13
540650 0
540667 210
540674 52
540681 0
540729 27
540738 0
540747 19
540763 0
540826 0
540836 0
540852 31
540855 115
540873 0
540900 19
540918 3
540950 22
540958 20
540997 9
541061 8
541080 12
541117 79
541146 0
541178 0
541181 11
541185 4
541212 0
541219 0
541222 0
541272 24
541360 23
541405 0
541461 0
541482 0
541485 0
541510 33
541514 0
541516 0
541563 0
541592 0
541595 0
541610 0
541643 0
541659 0
541705 5
541709 0
541747 0
541760 33
541801 0
541905 247
541949 117
541961 0
541995 0
542009 34
542015 0
542020 0
542024 0
542037 0
542059 322
542078 0
542085 63
542096 0
542107 1273
542112 0
542127 229
542148 411
542278 0
542310 1079
542328 255
542398 373
542581 336
542658 0
542718 157
542777 32
542795 132
542903 1
542954 273
542960 325
542973 0
542979 0
543027 8
543071 252
543084 93
543108 164
543161 14
543173 1011
543190 362
543233 454
543256 46
543297 259
543399 461
543474 153
543521 0
543577 233
543603 442
543645 469
543746 0
543858 176
543867 519
543869 787
544010 271
544031 163
544102 0
544129 271
544217 89
544271 0
544326 41
544406 43
544511 165
544732 332
544737 204
544924 552
544934 0
544956 227
545101 569
545125 281
545156 220
545183 179
545189 288
545195 653
545202 62
545230 89
545236 149
545243 0
545359 0
545365 77
545376 36
545412 0
545437 0
545511 0
545526 0
545622 0
545631 0
545634 0
545647 0
545667 0
545708 0
545821 0
545828 0
545833 0
545877 64
545890 22
545956 149
546109 218
546310 448
546331 317
546350 8
546352 270
546409 373
546601 14
546677 0
546772 327
546803 281
546829 171
546860 188
546908 150
546966 0
546986 0
547036 356
547207 0
547244 704
547280 446
547297 154
547359 398
547438 113
547473 6
547481 2
547484 237
547491 153
547494 349
547497 396
547501 172
547504 70
547507 557
547511 211
547514 302
547522 37
547533 55
547543 0
547552 183
547561 159
547587 0
547607 89
547689 145
547692 0
547771 0
547787 64
547797 0
547824 133
547833 0
547864 0
547878 0
547917 0
547974 0
548145 71
548178 1215
548223 105
548256 63
548313 0
548349 38
548357 86
548408 0
548449 0
548530 53
548634 409
548640 0
548678 76
548709 17
548739 0
548859 128
549027 0
549097 220
549222 0
549330 368
549393 480
549399 205
549420 197
549524 188
549566 509
549570 45
549631 0
549643 0
549646 36
549671 1
549720 755
549732 0
549780 725
550028 0
550056 33
550122 376
550272 602
550428 755
550617 88
550740 392
550775 0
550801 132
550824 96
550827 2450
550923 32
550959 49
551004 22
551052 1085
551061 78
551088 344
551139 141
551169 49
551177 18
551256 19
551327 4
551426 136
551594 268
551616 145
551687 0
551696 384
551704 68
551760 164
551777 80
551843 8
551996 1
552198 58
552211 51
552216 1
552227 189
552229 1176
552233 220
552258 639
552273 118
552311 544
552320 127
552365 325
552491 20
552497 64
552500 368
552503 22
552545 341
552548 325
552570 395
552601 51
552606 0
552623 0
552659 0
552719 0
552732 0
552751 0
552848 0
552860 0
552879 0
552947 0
553000 0
553045 0
553086 0
553094 0
553138 0
553175 0
553190 0
553387 0
553439 0
553483 0
553499 0
553507 0
553526 0
553531 0
553551 0
553590 0
553721 0
553830 0
554078 0
554085 394
554158 351
554301 45
554314 134
554371 2
554385 0
554480 40
554487 2
554559 153
554583 113
554626 372
554640 586
554672 0
554700 0
554713 880
554737 745
554746 0
554855 239
554885 168
554901 4
555010 1
555025 0
555060 0
555115 0
555129 0
555171 25
555237 27
555371 64
555402 28
555414 35
555441 12
555477 0
555504 14
555508 30
555600 0
555684 6
555731 44
555836 74
555840 36
555855 21
555861 79
555963 0
556052 59
556206 77
556264 40
556293 25
556318 0
556351 1032
556428 115
556676 100
556911 528
556976 0
557010 356
557031 225
557158 98
557189 7
557202 194
557283 0
557301 0
557311 0
557435 0
557480 0
557514 0
557526 0
557614 0
557791 0
557842 0
557860 0
557946 0
558019 0
558210 0
558301 0
558349 0
558387 0
558439 0
558460 0
558592 0
558613 0
558619 0
558643 0
558688 0
558727 0
558811 96
558917 0
559076 37
559139 58
559146 0
559254 26
559419 0
559492 0
559571 11
559616 95
559672 8
559698 1
559744 143
559750 192
559760 302
559816 47
559840 0
559849 9
559852 0
559898 18
559909 0
559930 72
559964 38
559981 0
559993 3
560094 0
560140 626
560160 0
560188 0
560280 263
560323 17
560347 0
560354 64
560398 131
560400 84
560457 0
560498 0
560578 70
560591 0
560619 0
560659 81
560668 288
560677 364
560746 593
560827 0
560849 24
560882 0
560918 9
560927 0
560936 7
561017 0
561071 0
561272 0
561455 10
561602 0
561614 0
561665 1
561711 0
561773 0
561798 3085
561952 148
562012 564
562091 48
562099 734
562103 1110
562107 485
562160 77
562180 0
562197 30
562219 382
562251 0
562302 285
562305 369
562359 661
562361 855
562383 0
562403 43
562418 486
562434 11
562451 547
562464 817
562670 1161
562717 413
562724 122
562841 293
562922 256
563049 93
563069 0
563102 236
563142 0
563237 280
563243 65
563278 220
563415 69
563448 410
563461 15
563464 292
563534 1298
563550 0
563575 6809
563751 21
563822 154
563848 126
563904 178
563923 55
564036 437
564181 317
564259 143
564385 816
564409 508
564457 0
564540 1496
564711 1221
564755 98
564908 1883
564942 0
564958 0
564975 1437
565009 238
565015 45
565168 5
565197 659
565261 1130
565326 0
565365 81
565369 390
565380 1048
565441 197
565479 83
565592 2924
565621 640
565703 457
565754 727
565766 94
565776 8
565780 455
565792 209
565925 205
566039 77
566055 10
566072 5
566079 289
566113 25
566169 280
566210 82
566276 335
566394 145
566472 395
566501 0
566515 51
566547 207
566586 798
566588 195
566664 15
566718 427
566769 0
566828 446
566881 3024
566962 444
566982 109
567100 196
567220 237
567262 405
567342 361
567778 0
567962 0
568042 0
568161 0
568307 0
568340 0
568386 0
568439 0
568457 0
568547 0
568567 0
568569 0
568635 0
568832 0
568984 186
569015 412
569114 1
569141 0
569220 567
569234 125
569341 0
569343 211
569367 17
569408 791
569437 168
569466 822
569484 131
569540 0
569736 271
569773 0
569818 74
569953 0
570039 379
570048 294
570062 311
570095 137
570147 35
570261 224
570372 1121
570378 22
570433 53
570445 554
570481 323
570512 42
570525 21
570531 0
570580 0
570802 0
570823 0
570871 0
570962 0
571035 0
571061 0
571166 0
571343 0
571397 0
571466 0
571603 0
571611 0
571646 517
571687 394
571738 92
571747 0
571757 126
572037 241
572058 220
572082 86
572094 425
572240 90
572290 23
572382 69
572385 100
572396 29
572424 133
572451 20
572465 366
572577 39
572640 47
572652 968
572676 0
572684 30
572744 45
572789 160
572820 208
572823 112
572838 226
572883 148
572947 0
573044 541
573047 149
573063 0
573075 23
573175 128
573178 311
573197 78
573356 49
573374 363
573457 0
573475 703
573744 0
573813 98
573816 54
573825 284
573840 101
573925 328
573987 0
573995 0
574059 299
574150 54
574163 103
574259 0
574288 56
574403 0
574452 31
574594 90
574695 558
574701 259
574717 823
574722 310
574814 0
574922 0
574961 76
575035 334
575075 4
575082 20
575117 28
575206 73
575217 321
575558 0
575714 0
575786 0
575789 0
575810 0
575944 0
576123 0
576129 0
576398 0
576668 0
576689 180
576726 0
576738 0
576853 120
577013 356
577015 91
577048 221
577060 7
577087 342
577157 65
577238 192
577283 72
577336 195
577394 156
577452 46
577498 455
577619 305
577723 42
577733 0
577831 13
577877 60
577884 0
578003 156
578097 1088
578119 26
578133 37
578278 245
578291 270
578315 0
578338 273
578425 0
578577 0
578594 0
578677 0
578702 0
578747 0
578783 0
578846 0
578912 0
579068 0
579109 0
579113 0
579173 242
579258 0
579277 358
579313 0
579336 154
579568 189
579593 77
579719 84
579799 154
579819 0
579881 38
579998 0
580007 0
580025 0
580032 10
580053 70
580083 0
580170 14
580207 61
580410 46
580495 268
580607 5
580684 14
580761 222
580988 0
580996 933
581054 0
581100 282
581115 2
581298 311
581367 386
581438 0
581475 154
581490 221
581528 0
581785 0
581852 136
581876 859
581883 433
582003 0
582151 649
582312 13
582783 416
582795 148
582817 32
583041 561
583166 0
583188 452
583260 256
583347 0
583354 798
583378 103
583408 240
583421 515
583561 239
583571 35
583724 0
583864 321
583875 404
583899 202
583908 140
583986 10
584037 0
584055 127
584073 0
584091 126
584155 1254
584354 79
584385 273
584500 297
584544 586
584552 3
584581 384
584691 25
584693 0
584870 50
585041 7
585169 139
585220 153
585274 291
585370 14
585406 85
585421 873
585425 78
585451 0
585466 0
585506 0
585523 0
585599 0
585644 0
585831 0
585896 0
586069 0
586098 0
586139 0
586230 334
586262 90
586320 119
586334 251
586372 122
586715 163
586809 0
587001 0
587049 12
587083 445
587089 1
587127 117
587199 533
587412 0
587499 86
587604 0
587695 655
587766 63
587773 61
587799 19
587866 0
588155 993
588164 95
588170 17
588194 117
588240 1827
588273 540
588307 0
588367 126
588397 215
588415 55
588493 1
588530 221
588655 277
588689 359
588786 270
588835 226
588865 419
588915 168
589008 0
589168 156
589182 750
589351 0
589473 262
589700 417
589884 189
589903 207
590056 16
590112 0
590186 0
590218 0
590233 0
590393 0
590413 0
590429 0
590493 0
590635 0
590814 0
590841 0
590856 0
590958 0
590991 0
591004 0
591010 0
591019 358
591028 0
591042 447
591119 812
591143 6
591234 399
591330 0
591345 25
591435 10
591453 24
591459 9
591461 68
591485 2
591574 54
591617 24
591642 0
591717 26
591757 39
591765 0
591884 0
591960 70
592001 234
592089 2
592166 0
592181 0
592191 338
592223 27
592235 48
592290 440
592498 42
592533 277
592563 96
592572 157
592583 0
592617 109
592656 113
592685 137
592702 0
592726 0
592732 22
592748 0
592782 1
592796 0
592855 0
593088 96
593137 341
593384 284
593396 254
593457 468
593471 0
593490 0
593497 109
593524 40
593536 0
593589 572
593640 181
593651 0
593686 99
593745 48
593824 251
593826 132
593872 575
593905 580
593937 1317
593941 746
593950 2273
593959 898
594006 211
594040 1268
594061 395
594094 1390
594097 995
594224 148
594271 244
594295 317
594457 176
594499 172
594607 169
594629 128
594646 231
594658 959
594709 407
594791 1133
594803 248
594912 0
594971 0
594983 0
595065 0
595132 0
595145 0
595175 0
595259 0
595326 18
595333 339
595340 0
595398 7
595449 0
595462 197
595481 23
595488 0
595675 0
595687 0
595794 0
595836 0
595873 0
595880 0
595896 0
595975 0
596082 0
596104 0
596128 0
596137 0
596151 0
596366 0
596391 197
596397 71
596436 6
596445 32
596507 0
596585 29
596591 0
596607 62
596642 0
596649 38
596654 373
596658 121
596679 214
596682 193
596691 391
596708 239
596720 483
596730 847
596776 1
596845 1049
596849 93
596945 601
596984 21
597019 0
597094 387
597139 0
597174 35
597320 74
597356 39
597435 0
597443 0
597496 1097
597498 99
597528 0
597613 472
597625 411
597636 214
597655 881
597721 1094
597777 119
597783 0
597827 266
597835 283
597845 1
597849 0
597997 25
598004 310
598021 154
598036 0
598066 148
598132 577
598159 163
598188 9
598238 124
598396 39
598408 950
598530 21
598536 102
598568 51
598578 0
598582 34
598596 0
598616 0
598655 0
598686 0
598689 0
598730 0
598755 93
598783 429
598842 259
598853 17
598860 0
598865 0
598905 0
598915 52
598921 0
598964 0
598973 0
598980 0
599020 0
599034 0
599040 48
599049 0
599090 0
599124 74
599152 118
599154 0
599172 138
599233 0
599391 307
599402 321
599434 453
599466 0
599485 0
599516 14
599561 0
599574 0
599583 0
599624 0
599649 0
599659 0
599713 0
599775 17
599793 3
599835 9
599871 38
599886 0
599987 129
600103 402
600156 26
600308 261
600343 27
600345 194
600364 0
600376 18
600384 101
600389 0
600402 135
600410 5
600473 0
600506 0
600606 0
600613 1
600674 0
600699 0
600705 0
600714 0
600813 0
601036 0
601147 0
601166 0
601202 0
601294 0
601342 0
601370 0
601455 0
601606 1
601640 0
601686 0
601759 1
601841 0
601867 0
601871 0
602076 0
602125 0
602158 0
602240 0
602275 0
602287 0
602291 0
602308 0
602312 0
602392 0
602784 0
602833 0
602893 0
602952 0
603090 0
603225 1
603311 0
603358 0
603438 0
603580 0
603633 0
603698 0
603767 0
604062 0
604079 0
604196 0
604231 0
604269 0
604350 0
604514 0
604551 0
604585 0
604597 0
604617 0
604751 0
604771 0
604792 0
604796 0
605039 0
605061 0
605137 0
605172 0
605196 0
605223 0
605252 0
605277 0
605376 0
605430 0
605448 0
605477 0
605506 0
605522 0
605556 0
605566 0
605585 306
605621 123
605643 236
605664 0
605716 7
605743 83
605889 135
605974 0
606161 0
606293 916
606514 0
606517 0
606526 0
606716 0
606836 12
606865 22
606883 42
606902 8
606926 5
607042 1
607091 0
607523 0
607624 9
607634 38
607676 43
607684 0
607731 183
607771 1011
607775 612
607862 219
607931 26
608060 11
608077 84
608083 157
608136 539
608197 698
608209 125
608227 159
608438 242
608462 19
608529 167
608539 492
608582 134
608594 195
608613 0
608635 183
608646 53
608704 109
608728 119
608745 486
608757 207
608781 225
608853 195
608894 235
608987 982
609031 499
609115 307
609156 167
609214 1417
609256 0
609316 835
609448 793
609450 74
609562 154
609604 112
609769 394
609792 47
609820 1228
609904 346
609995 44
610009 149
610108 213
610120 302
610202 490
610206 2486
610269 97
610290 0
610298 293
610326 297
610328 181
610449 0
610612 0
610667 92
610678 399
610833 301
610913 332
610936 1004
610957 24
611080 90
611173 407
611218 71
611299 133
611331 0
611380 390
611389 542
611506 1
611552 35
611632 213
612069 0
612094 0
612114 57
612179 24
612192 197
612234 129
612254 819
612314 495
612347 18
612399 314
612555 175
612597 1202
612673 510
612739 122
612758 189
612845 47
612895 0
612955 137
612988 865
612992 311
613046 0
613094 0
613128 440
613218 240
613269 196
613275 8
613285 0
613327 645
613332 119
613570 86
613627 97
613785 191
613811 0
613850 0
613884 1027
613886 98
614044 142
614091 429
614099 0
614155 0
614235 52
614295 1089
614327 89
614347 91
614402 584
614462 0
614525 228
614589 27
614594 0
614659 41
614684 283
614713 0
614788 294
614797 354
614827 0
614866 0
614920 0
614984 0
615030 0
615034 0
615160 0
615184 0
615202 0
615233 0
615300 0
615361 0
615471 0
615490 0
615532 0
615681 0
615807 0
615830 0
615888 0
615986 0
616059 0
616098 0
616276 0
616289 0
616383 0
616558 0
616589 0
616597 0
616703 0
616714 0
616778 0
616808 89
616913 0
617011 0
617171 0
617182 0
617284 0
617296 0
617338 0
617548 0
617610 0
617619 0
617914 0
618054 0
618372 0
618425 0
618512 0
618586 0
618755 0
618839 0
618861 0
618989 0
619034 0
619085 0
619133 0
619151 0
619280 0
619415 0
619738 0
619743 0
619927 0
620061 0
620067 0
620143 0
620159 0
620221 0
620290 0
620359 0
620398 0
620444 0
620532 0
620578 0
620624 0
620662 0
620713 0
620722 0
620820 0
620848 0
620951 0
621047 395
621093 71
621102 56
621105 754
621153 299
621176 207
621183 0
621258 57
621357 0
621564 26
621582 115
621666 878
621699 458
621725 0
621764 254
621775 378
622122 373
622132 86
622239 50
622275 191
622304 495
622306 1003
622317 23
622343 0
622375 0
622383 1
622630 42
622662 0
622751 35
622798 113
622809 152
622852 26
622864 0
622964 396
622976 172
623051 278
623201 89
623215 0
623357 75
623441 46
623482 0
623557 2
623671 276
623861 309
623974 0
624191 91
624453 0
624507 435
624525 0
624575 78
624631 0
624697 54
624725 295
624884 112
624910 0
625005 1230
625013 528
625101 0
625142 284
625350 360
625385 670
625419 0
625480 221
625489 704
625514 199
625563 0
625640 0
625748 0
625791 0
625916 0
625962 0
625969 0
626028 0
626034 0
626055 0
626259 0
626271 0
626456 435
626505 359
626553 50
626640 553
626661 0
626811 447
626853 101
627003 0
627037 149
627042 0
627306 0
627509 76
627605 92
627620 210
627773 88
627803 0
627854 0
627866 217
627896 18
628057 0
628116 0
628163 4
628299 239
628323 90
628530 0
628619 861
628694 400
628740 0
628755 0
628799 0
628944 397
628953 157
629095 166
629141 205
629151 451
629226 259
629278 750
629286 0
629341 431
629351 10
629493 459
629631 257
629829 501
629923 0
629936 0
629958 186
629964 42
629976 37
629986 679
630017 0
630167 80
630228 0
630314 24
630401 30
630486 160
630546 113
630672 58
630766 28
630784 145
630808 363
630826 594
630974 9
631103 229
631128 0
631670 167
631705 217
631806 0
631816 91
631902 0
631951 125
632217 0
632283 534
632407 101
632461 42
632551 0
632602 352
632616 1
632684 0
632817 42
632827 125
632925 0
632973 0
633013 191
633056 23
633088 5
633301 1
633328 0
633336 0
633374 0
633410 0
633429 0
633431 0
633581 0
633610 0
633681 1
633707 1
634034 0
634168 0
634200 45
634244 0
634296 0
634336 0
634417 670
634488 0
634506 0
634566 0
634852 0
634880 0
634884 0
634939 1
634972 0
635093 0
635131 0
635157 0
635169 0
635266 0
635397 0
635534 0
635574 0
635740 0
635829 0
635881 755
635883 273
635913 1380
635936 84
635997 33
635999 264
636019 115
636142 0
636157 12
636194 26
636460 0
636487 68
636555 26
636640 64
636695 78
636732 11
636763 107
636767 0
636844 125
636959 15
636991 0
637041 0
637326 6
637332 0
637488 0
637511 22
637528 68
637551 377
637562 125
637600 93
637634 78
637744 16
637815 0
637869 23
637905 93
637926 0
637943 83
637981 65
637988 3
638210 235
638252 304
638255 417
638283 39
638342 182
638400 231
638445 221
638462 423
638465 940
638697 36
638929 326
638946 49
638950 354
638989 540
639013 120
639019 106
639057 0
639097 0
639301 0
639312 0
639361 0
639373 0
639424 0
639607 0
639613 0
639748 0
639841 0
639991 516
640022 445
640096 152
640162 1
640178 573
640319 160
640436 256
640563 1
640576 76
640837 1021
640856 0
640868 0
640963 25
640983 636
641048 39
641097 54
641162 76
641463 530
641466 677
641521 142
641556 0
641633 0
641712 355
641745 324
641748 439
641789 105
641820 93
641823 414
641883 65
641914 0
641942 0
641972 42
642044 77
642122 424
642133 48
642159 238
642172 45
642219 847
642239 127
642396 80
642444 0
642533 843
642555 922
642565 186
642650 543
642731 245
642740 0
642779 0
642822 0
642858 69
642875 238
643100 0
643137 0
643222 89
643342 677
643411 162
643487 76
643588 24
643642 164
643755 63
643774 0
643808 0
643837 129
643873 0
643945 0
644083 196
644175 389
644380 497
644388 422
644482 467
644494 110
644512 0
644535 0
644643 0
644694 0
644735 0
644976 0
645110 0
645143 0
645161 0
645441 0
645454 150
645482 0
645517 0
645587 0
645693 12
645835 0
645857 17
645887 12
645906 7
645988 0
646017 0
646052 0
646115 1
646157 0
646167 4
646270 511
646293 0
646475 0
646580 0
646622 0
646670 0
646765 0
646919 0
647148 0
647181 0
647224 0
647481 0
647544 0
647549 0
647670 0
647698 0
647819 0
647963 0
648021 0
648050 0
648068 1
648144 0
648147 0
648229 1
648253 0
648266 0
648286 0
648295 0
648336 0
648416 0
648495 106
648503 0
648615 164
648851 93
648879 0
648902 228
648935 0
649039 0
649062 0
649316 0
649340 35
649362 39
649422 0
649464 0
649559 1
649631 197
649670 0
649676 55
649688 52
649758 0
649772 0
649800 0
649888 0
650051 0
650116 0
650119 0
650166 0
650175 0
650216 0
650232 0
650238 0
650347 0
650364 0
650398 106
650408 90
650453 145
650543 563
650606 225
650621 959
650663 45
650694 178
650746 56
650755 155
650757 240
650891 147
650927 220
650986 0
651004 49
651017 800
651059 243
651131 54
651138 0
651214 110
651419 0
651464 0
651466 0
651468 0
651483 0
651485 0
651694 0
651715 0
651724 0
651755 0
651842 0
652010 4
652013 0
652118 0
652126 0
652187 0
652202 0
652223 0
652339 0
652380 0
652390 0
652466 0
652563 0
652567 0
652759 0
653053 0
653121 0
653149 0
653153 0
653293 0
653327 0
653445 0
653490 0
653510 0
653530 0
653537 0
653677 0
653708 0
653755 0
653776 233
653814 0
653839 477
653862 767
653932 1
654020 0
654026 8
654034 0
654101 0
654155 0
654244 0
654299 0
654352 0
654468 14
654497 116
654740 574
654750 0
654785 0
654875 556
654925 509
654977 546
654979 810
655322 34
655333 331
655411 387
655446 124
655498 295
655563 561
655592 457
655789 209
655796 23
655961 304
655984 0
656056 0
656077 344
656088 369
656128 18
656146 379
656244 195
656302 169
656353 28
656447 589
656486 39
656510 46
656554 277
656602 299
656632 24
656660 120
656727 23
656737 302
656780 0
656806 0
656827 134
656853 50
656938 154
656973 329
657016 267
657028 786
657034 639
657037 275
657070 0
657113 351
657148 1120
657181 1316
657205 323
657259 0
657307 1
657361 469
657394 0
657509 0
657549 0
657555 788
657733 241
657757 0
657765 474
657772 46
658064 82
658083 70
658096 352
658104 0
658144 0
658162 0
658205 107
658263 338
658272 90
658363 0
658374 580
658379 504
658386 0
658469 590
658552 46
658560 323
658603 246
658642 35
658735 353
658773 62
658834 37
659082 258
659100 17
659107 9
659211 309
659236 33
659332 189
659334 911
659338 377
659437 1333
659564 0
659612 257
659814 0
659857 332
659922 42
660086 145
660216 0
660359 965
660407 537
660452 0
660518 315
660717 102
660879 22
660940 0
661049 338
661077 227
661111 654
661267 119
661417 91
661431 1
661465 1
661544 725
661553 207
661585 27
661614 658
661641 145
661655 180
661748 385
661794 244
661797 44
661964 3
662043 295
662051 169
662104 76
662134 0
662193 150
662244 164
662374 51
662447 15
662458 491
662579 0
662671 1
662678 47
662703 0
662727 858
662797 0
662911 0
662996 249
663047 0
663215 501
663257 73
663263 0
663285 129
663293 3
663312 0
663480 0
663488 0
663577 307
663622 92
663625 0
663824 12
663958 22
664001 37
664014 215
664099 0
664244 8
664304 109
664504 85
664711 0
664756 121
664852 87
664860 502
664919 522
664924 327
664973 51
665045 584
665133 1195
665154 75
665211 267
665214 269
665261 262
665324 61
665338 80
665419 612
665435 0
665491 212
665543 1231
665545 792
665580 425
665618 109
665670 478
665690 48
665792 28
665829 54
665852 732
665966 121
665972 110
666174 28
666200 140
666245 520
666260 142
666538 69
666548 694
666578 32
666668 21
666716 220
667028 79
667103 156
667135 0
667175 0
667199 178
667253 89
667267 412
667393 443
667472 456
667523 275
667550 25
667563 0
667571 510
667573 442
667676 101
667708 375
667716 0
667858 0
667900 54
667980 267
667997 170
668070 0
668087 33
668261 424
668280 480
668282 741
668418 333
668427 44
668439 40
668446 130
668460 455
668548 358
668589 132
668775 236
668835 667
668964 164
669153 207
669162 720
669186 0
669225 224
669417 155
669549 107
669600 0
669627 307
669730 96
669737 13
669769 0
669774 0
669810 113
669815 0
669825 0
669830 0
669888 287
669919 0
669960 2
670000 0
670028 93
670031 110
670127 0
670258 55
670283 79
670309 147
670599 0
670638 68
670650 6
670684 6
670691 50
670917 46
670994 64
670998 504
671038 2
671150 100
671184 105
671250 903
671274 164
671310 855
671403 979
671405 0
671542 88
671638 0
671646 134
671686 374
671703 115
671744 418
671787 129
671949 74
671997 408
672154 14
672179 23
672775 0
672923 25
672958 10
672982 87
673372 0
673588 0
673702 0
674177 360
674353 0
674605 160
674665 45
674698 0
674854 0
674899 0
675217 24
675286 0
675354 102
675400 0
675433 0
675440 102
675510 199
675620 0
675660 81
675735 173
675905 52
675975 0
675988 436
676042 21
676071 0
676084 163
676144 170
676158 4
676232 47
676247 307
676265 0
676378 291
676427 0
676460 438
676465 735
676522 194
676633 0
676764 74
676791 41
676877 33
676880 713
676919 114
676980 318
676984 10
677126 230
677158 47
677206 21
677261 371
677328 783
677348 249
677411 0
677506 0
677593 2
677600 295
677627 2
677650 93
677679 0
677681 0
677695 0
677698 0
677703 92
677707 0
677728 421
677798 45
677858 813
677860 427
677952 186
678002 140
678025 56
678033 1014
678040 23
678054 20
678073 0
678183 156
678240 0
678327 40
678390 11
678555 368
678750 107
678765 362
678883 94
678885 783
678900 327
678940 814
679131 467
679157 115
679210 396
679217 36
679228 754
679319 94
679366 1118
679398 20
679454 632
679478 163
679487 289
679493 231
679658 291
679661 131
679668 347
679681 0
679739 37
679802 129
679886 524
679895 74
679931 170
679949 0
679958 35
679988 155
680000 202
680051 914
680151 171
680201 221
680213 0
680242 0
680261 316
680312 352
680339 334
680435 15
680493 0
680505 96
680513 58
680558 396
680630 190
680645 0
680683 0
680761 0
680798 267
680831 70
680833 158
680888 152
680915 51
680939 818
680959 150
681025 130
681059 349
681073 0
681104 319
681110 788
681224 146
681248 129
681380 128
681558 143
681562 345
681650 241
681671 208
681699 11
681753 52
681776 249
681779 177
681788 528
681811 224
681886 147
681936 0
681942 0
681957 198
681964 0
681999 86
682145 0
682197 73
682251 0
682284 110
682332 0
682354 75
682386 68
682452 0
682523 0
682533 0
682556 1
682581 0
682657 102
682677 0
682686 1
682739 120
682753 80
682762 487
682779 0
682902 0
682940 0
683017 38
683083 0
683144 307
683187 0
683266 1491
683325 198
683470 191
683532 358
683921 232
683951 566
683968 124
684049 0
684058 800
684172 14
684236 0
684277 267
684339 50
684347 0
684384 106
684469 0
684700 160
684762 34
684906 0
684920 0
684941 11
684954 7
684988 97
685004 0
685071 185
685104 0
685111 0
685156 42
685204 197
685217 207
685287 372
685359 14
685412 29
685608 0
685622 7
685687 143
685718 0
685775 0
685786 34
685924 313
685962 0
685976 0
686006 0
686102 0
686269 0
686370 54
686457 0
686486 182
686543 474
686564 742
686573 0
686663 215
686666 21
686672 592
686780 60
686813 408
686863 164
686909 274
686917 102
686961 20
686988 0
687013 23
687109 43
687144 0
687175 218
687341 0
687390 0
687416 0
687442 27
687478 9
687585 0
687634 141
687672 108
687688 410
687769 0
687776 0
687814 18
687820 0
687916 34
687952 23
687991 153
687995 414
688009 0
688052 52
688146 0
688210 0
688234 205
688261 201
688326 0
688350 0
688612 0
688696 298
688780 0
688857 249
688907 0
688935 80
688937 509
688958 110
688992 37
689010 0
689178 300
689182 507
689185 222
689226 0
689373 8
689448 6
689455 28
689464 0
689531 0
689573 87
689774 0
689804 445
689906 195
689926 68
689998 197
690162 51
690211 851
690254 158
690333 0
690368 336
690413 0
690492 194
690556 163
690621 0
690635 0
690641 0
690654 0
690678 77
690722 174
690771 145
690783 30
690803 0
690864 236
691153 26
691170 29
691364 103
691369 0
691425 43
691449 281
691452 160
691529 0
691554 0
691584 155
691620 111
691680 146
691713 24
691811 21
691829 0
691883 75
691932 375
691965 21
692047 70
692161 140
692206 43
692231 239
692266 656
692302 60
692373 0
692415 560
692510 55
692515 136
692652 0
692881 0
692890 68
692928 12
692954 318
692976 215
693019 0
693032 208
693176 11
693251 129
693315 203
693328 0
693354 0
693363 146
693391 191
693393 304
693414 319
693430 209
693498 70
693594 399
693626 15
693845 203
693854 8
694048 57
694055 112
694068 192
694133 589
694136 495
694264 0
694278 990
694339 246
694395 2352
694422 158
694517 479
694644 355
694664 270
694674 312
694699 127
694719 120
694803 86
694848 347
694876 232
694986 171
695022 271
695050 308
695127 0
695146 0
695223 27
695293 0
695378 0
695435 25
695471 0
695476 0
695488 55
695496 0
695555 187
695605 0
695669 0
695688 23
695695 0
695789 342
695794 492
695983 0
696027 0
696132 25
696161 0
696231 0
696326 318
696423 7
696703 56
696782 22
696914 0
696931 0
696935 0
696959 0
696972 32
697071 73
697082 0
697191 64
697269 298
697366 12
697400 314
697431 364
697507 236
697517 0
697578 0
697584 0
697636 66
697700 93
697708 51
697762 0
697806 61
697811 0
697856 9
697905 42
697915 461
697945 352
698362 194
698596 275
698683 0
698713 1
698816 323
699081 0
699147 31
699156 36
699186 342
699338 184
699441 33
699461 13
699499 22
699548 35
699565 0
699600 279
699803 1
699835 2
700063 0
700165 223
700198 198
700226 232
700262 508
700443 0
700866 55
700940 0
701068 294
701106 699
701155 27
701207 345
701348 573
701397 358
701417 581
701429 1005
701481 96
701558 0
701592 267
701732 923
701817 1059
701893 69
701900 376
701937 449
702133 263
702165 0
702218 0
702310 219
702343 32
702477 401
702513 372
702623 185
702757 0
702770 141
702791 0
703006 190
703209 0
703215 0
703229 1
703237 0
703240 0
703396 0
703463 19
703546 19
703597 226
703613 18
703665 18
703697 0
703732 36
703795 156
703926 87
703932 71
704069 0
704090 0
704144 107
704175 304
704210 43
704300 1
704366 356
704440 223
704509 156
704519 107
704704 5
704747 0
704802 31
704911 408
705098 609
705533 110
705716 175
705799 90
705824 0
705832 535
705875 0
705886 279
705895 31
705962 539
706011 0
706039 1
706062 3
706076 217
706091 0
706153 383
706178 170
706194 127
706203 47
706210 0
706255 256
706320 0
706460 110
706483 64
706565 24
706639 925
706804 646
706810 532
706931 233
706946 9
706949 607
707126 70
707196 0
707447 155
707770 612
707875 0
707996 48
708011 327
708074 242
708134 252
708704 426
708805 0
708873 285
709154 86
709202 843
709300 0
709312 0
709527 821
709585 51
709733 0
709750 345
709799 0
709919 138
709984 236
709991 34
710027 191
710071 160
710150 0
710157 0
710224 295
710323 399
710355 749
710420 0
710435 152
710454 260
710585 440
710606 324
710628 67
710729 17
710770 0
710790 50
710844 0
710910 96
710993 40
711300 490
711358 109
711385 6
711470 80
711476 313
711624 0
711830 283
711883 0
711905 327
711993 35
712140 0
712213 17
712219 79
712225 155
712346 0
712373 0
712411 0
712480 10
712513 75
712531 196
712576 58
712627 0
712674 0
712728 1
712773 0
712935 0
713145 303
713328 170
713620 0
713696 1
713748 0
713775 10
713891 47
713930 18
713946 0
714060 4
714078 0
714177 266
714290 1438
714322 125
714481 30
714826 239
714961 0
715004 213
715024 207
715038 0
715119 0
715348 0
715385 0
715436 162
715541 160
715796 301
715940 80
715943 0
715972 0
715986 118
716033 68
716084 0
716231 32
716267 820
716298 0
716328 0
716360 541
716379 0
716386 0
716390 0
716393 0
716396 0
716398 0
716421 411
716499 35
716638 0
716775 29
716797 76
716910 70
716919 240
716952 28
716970 372
717057 0
717064 340
717116 561
717235 0
717346 0
717427 110
717447 32
717633 0
717711 420
717718 839
717795 7
717802 95
717813 319
718001 0
718012 0
718020 77
718054 0
718060 117
718138 64
718228 0
718485 0
718790 217
719305 1202
719521 120
719572 0
719947 562
719974 0
720026 26
720138 35
720354 6
720369 706
720405 184
720674 168
720715 181
720776 0
721079 19
721237 54
721316 0
721386 0
721398 82
721416 176
721559 0
721580 1
721868 362
721901 36
721946 0
721967 35
722009 0
722045 68
722060 0
722074 0
722108 0
722159 20
722672 127
722734 0
722856 177
722869 128
722976 41
722987 288
723077 27
723104 298
723155 343
723662 0
723790 0
723869 0
724064 111
724097 789
724127 44
724176 0
724215 15
724490 219
724535 500
724569 69
724783 103
724828 230
724901 0
724935 246
725049 19
725070 0
725227 0
725314 258
725337 17
725453 0
725503 160
725811 0
725851 7
726208 174
726240 11
726587 38
726755 0
726853 49
727159 1104
727316 181
727861 577
727881 0
727900 159
728319 7
728359 287
728392 8
728402 0
728437 23
728540 509
728584 180
728604 61
728756 26
728818 500
728853 0
728863 0
728908 1201
729004 26
729019 122
729108 623
729119 66
729227 118
729257 157
729259 567
729328 233
729339 0
729499 13
729508 134
729521 704
729525 572
729691 397
729694 93
729838 0
729859 11
729904 188
729933 279
729974 178
729988 283
730172 341
730174 262
730201 48
730366 0
730372 171
730420 98
730483 151
730539 188
730572 182
730595 99
730737 16
730839 9
730847 104
730888 28
730939 86
731014 0
731044 661
731101 223
731140 181
731171 28
731190 10
731212 17
731277 1
731305 11
731394 27
731443 4
731453 0
731482 0
731501 0
731529 0
731558 0
731596 0
731610 0
731623 0
731639 0
731646 0
731675 0
731698 0
731711 0
731723 0
731774 0
731778 0
731877 0
731912 15
731916 0
731923 0
731963 0
731969 0
731981 0
732011 0
732044 0
732077 0
732079 0
732106 0
732122 0
732189 0
732239 0
732251 0
732344 0
732346 0
732450 0
732480 0
732597 0
732639 0
732764 0
732767 0
732814 0
732819 0
732824 0
732842 0
732864 0
732873 0
732972 0
733020 0
733190 0
733239 0
733323 53
733327 151
733351 322
733478 6
733531 0
733652 302
733656 769
733712 63
733716 739
733719 0
733771 0
733943 0
734012 0
734033 0
734052 0
734058 0
734092 0
734120 0
734124 0
734259 0
734300 0
734401 0
734416 0
734425 0
734485 0
734559 0
734575 0
734625 0
734780 0
734806 0
734825 0
734968 0
735151 0
735208 0
735219 0
735267 1
735417 0
735448 6
735456 0
735489 7
735502 134
735511 0
735538 0
735577 0
735675 0
735726 0
735746 0
736081 0
736138 0
736222 213
736246 850
736278 223
736299 139
736323 17
736362 176
736383 0
736392 183
736401 240
736438 38
736482 1186
736580 3
736633 9
736653 0
736662 618
736737 7
736912 0
737028 44
737067 629
737079 1745
737130 134
737176 22
737225 75
737245 40
737269 189
737302 523
737338 140
737347 34
737356 1742
737358 1055
737459 0
737465 0
737586 450
737610 445
737668 102
737692 90
737715 228
737730 139
737778 20
737827 249
737875 673
737946 273
737967 23
738022 86
738034 231
738085 157
738140 64
738202 433
738274 146
738298 562
738331 371
738367 495
738376 1308
738385 1413
738466 471
738904 1038
738950 0
738981 4442
739063 2357
739114 5209
739146 1336
739167 4236
739185 3416
739253 70
739260 323
739276 0
739313 573
739328 117
739360 2390
739397 1803
739415 2345
739432 1217
739462 1826
739496 1598
739676 1550
739696 2453
739727 909
739751 751
739892 335
739934 1024
739987 325
740064 810
740081 443
740093 779
740144 888
740165 1655
740168 460
740187 18
740213 1300
740436 103
740462 83
740511 693
740534 899
740556 18
740853 388
740964 0
741090 854
741093 428
741127 0
741152 0
741209 0
741266 0
741278 0
741329 0
741371 0
741524 0
741541 0
741617 1
741850 0
742085 0
742298 0
742453 1
742562 14
742580 282
742618 562
742641 121
742653 50
742661 16
742712 0
742734 435
742963 40
743031 1662
743046 195
743106 469
743175 471
743229 640
743346 542
743367 826
743463 78
743505 387
743553 795
743847 0
743890 0
743919 11
744004 0
744024 452
744033 283
744073 601
744129 23
744189 105
744301 0
744426 492
744460 10
744609 32
744717 54
745155 208
745456 445
745539 58
745583 512
745589 68
745650 64
745659 62
745938 269
745978 0
746058 153
746224 0
746334 406
746460 41
746598 1
746789 443
746987 0
747139 294
747246 321
747254 456
747824 477
747836 0
747943 368
748009 267
748047 241
748164 0
748235 0
748271 0
748357 0
748391 0
748420 0
748600 0
748670 0
748810 0
748821 0
749239 969
749279 0
749379 42
749447 317
749627 0
749634 603
749658 62
749667 0
749744 354
749759 51
749799 560
749955 1180
749966 0
749977 0
749986 0
749988 0
750036 221
750073 523
750129 326
750137 112
750177 1763
750243 56
750329 316
750408 1096
750474 157
750528 89
750558 302
750602 0
750654 1150
750666 400
750790 0
750837 44
750855 25
750930 770
750934 2560
750936 793
750947 563
750954 116
751005 128
751182 237
751245 78
751247 252
751371 15
751523 0
751535 0
751614 45
751659 16
751705 0
751814 62
751880 61
751965 54
752023 276
752037 76
752110 65
752117 123
752268 263
752570 412
752594 451
752646 166
752658 615
752730 83
752763 473
752925 145
752985 0
753048 212
753071 849
753074 767
753210 70
753392 187
753445 458
753463 0
753511 190
753628 912
753641 630
753648 635
753654 492
753658 1369
753705 202
753732 247
753747 410
753783 78
753796 145
753887 162
753949 139
754044 0
754047 98
754076 0
754084 4
754251 0
754295 0
754308 0
754332 46
754383 416
754388 0
754421 0
754476 0
754487 0
754528 29
754622 205
754783 618
754880 0
754930 133
754940 405
755080 122
755163 95
755231 186
755242 15
755249 46
755279 248
755311 29
755549 53
755571 145
755623 434
755741 1
755767 782
756023 425
756029 427
756103 129
756112 27
756122 355
756125 106
756197 47
756224 126
756361 0
756374 0
756426 200
756463 27
756494 0
756504 27
756507 0
756540 0
756554 99
756656 222
756662 271
756670 22
756685 256
756695 1
756707 197
756755 56
756842 0
756902 350
757059 118
757079 162
757097 27
757172 924
757223 665
757316 233
757325 3
757354 0
757361 72
757405 0
757527 261
757577 97
757622 217
757652 205
757748 339
757850 79
758093 269
758117 185
758123 173
758137 8
758150 23
758210 0
758244 0
758252 22
758369 303
758383 167
758498 18
758648 163
758670 1
758786 506
758823 113
758832 183
758836 147
758908 0
758991 0
759336 4
759374 0
759410 114
759458 0
759522 0
759531 0
759545 0
759555 0
759581 0
759603 0
759644 0
759675 0
759729 0
759764 0
759839 0
759845 0
759875 0
759883 0
759914 0
760059 0
760173 0
760344 0
760620 0
760704 0
760728 0
760730 0
760818 0
760925 0
761226 0
761295 0
761334 0
761360 0
761376 0
761496 0
761520 0
761648 0
761757 0
761792 0
761796 0
761909 0
761979 0
762402 0
762533 0
762849 0
762867 0
762873 0
762933 0
762965 0
763023 0
763035 0
763095 0
763201 0
763323 0
763340 0
763343 0
763352 0
763367 0
763414 0
763442 0
763475 0
763486 0
763550 0
763562 0
763685 0
763715 0
763757 0
763769 0
763878 0
764090 0
764111 0
764120 0
764399 0
764639 0
764893 0
765125 0
765128 0
765164 0
765203 0
765318 0
765410 0
765479 0
765533 0
765614 0
765746 0
765826 0
765914 0
765983 0
766112 0
766130 0
766237 0
766240 0
766304 0
766485 0
766553 0
766598 0
766764 0
766793 0
767098 0
767152 0
767158 29
767168 0
767216 0
767231 110
767243 132
767246 14
767297 177
767303 0
767312 65
767318 206
767560 364
767565 32
767725 614
767772 347
767788 0
767925 107
767950 167
768000 344
768204 129
768219 0
768240 389
768249 190
768261 44
768325 376
768358 203
768369 257
768425 392
768501 73
768515 0
768642 0
768678 864
768763 0
768891 0
768924 104
768982 125
768991 0
769036 0
769051 160
769140 0
769269 601
769278 183
769287 0
769344 775
769348 169
769356 17
769486 96
769530 150
769586 24
769591 194
769602 147
769641 26
769663 306
769685 236
769705 0
769780 241
769859 516
769951 811
769966 105
770170 117
770340 72
770570 428
770581 667
770601 128
770677 94
770717 6
770726 627
770728 611
770813 42
770858 0
770870 180
771005 252
771041 442
771102 284
771173 0
771274 56
771441 0
771461 0
771472 0
771492 97
771532 858
771605 308
771687 60
771700 0
771706 0
771727 189
771739 14
771756 111
771864 313
771886 873
771910 992
771912 53
771934 182
771961 38
772090 67
772285 34
772409 0
772456 43
772621 33
772687 15
772717 0
772772 8
772776 72
772918 0
773047 72
773102 47
773174 317
773360 36
773399 204
773415 462
773445 42
773477 0
773558 140
773633 0
774035 0
774059 301
774092 27
774168 0
774244 0
774369 0
774489 23
774710 1
774721 0
774937 2
775089 0
775186 0
775492 4
775572 59
775580 3
775747 155
775932 244
775996 0
776160 905
776200 0
776211 9
776412 242
776706 650
776724 226
776730 372
776770 262
776940 373
777047 76
777109 143
777189 99
777206 79
777222 820
777237 227
777249 0
777410 55
777489 55
777582 790
777585 184
777627 183
777651 90
777813 55
777874 104
777927 701
778038 412
778155 23
778304 344
778393 429
778499 389
778694 562
778709 677
778713 96
778733 6
778876 0
778953 0
778977 0
779065 0
779263 215
779422 285
779424 274
779458 74
779578 170
779604 270
779779 83
779796 549
779914 317
780007 0
780066 290
780075 1029
780142 19
780482 430
780554 31
780573 206
780582 612
780592 75
780853 174
780881 12
780933 158
780988 24
780997 269
781021 78
781066 44
781080 42
781120 4
781147 100
781224 0
781296 0
781309 287
781363 0
781390 0
781401 0
781474 0
781497 0
781546 0
781557 0
781610 0
781657 0
781671 0
781755 0
781842 0
781868 0
781908 0
781916 0
781985 0
782063 0
782186 0
782252 0
782393 0
782416 0
782445 0
782453 4
782457 170
782517 0
782587 0
782590 0
782598 0
782605 0
782727 0
782869 0
782926 0
783079 0
783095 0
783127 0
783184 0
783259 0
783328 0
783450 0
783478 0
783490 0
783513 0
783600 0
783606 0
783622 0
783943 0
783982 0
784072 0
784104 0
784117 0
784159 0
784177 0
784219 0
784351 0
784434 0
784468 0
784510 0
784531 0
784625 0
784647 36
784669 23
784718 163
784722 404
784730 390
784736 292
784750 0
784763 0
784788 0
784790 0
784797 0
784913 0
785006 0
785034 0
785055 0
785088 0
785214 0
785224 0
785486 0
785754 0
785805 0
785820 0
786009 47
786015 0
786108 7
786153 30
786161 38
786177 246
786227 197
786269 780
786286 0
786326 343
786441 30
786552 175
786578 187
786659 460
786908 366
787046 122
787056 94
787070 41
787096 2075
787206 0
787235 10
787252 0
787338 220
787479 0
787500 562
787615 218
787640 90
787664 46
787685 0
787708 68
787774 0
787782 15
787818 0
787835 9
787905 0
787921 97
787939 82
788054 31
788099 107
788115 0
788174 123
788244 136
788260 61
788273 140
788314 288
788604 233
788647 0
788709 74
788716 0
788767 0
788927 12
788945 302
789032 344
789035 770
789141 35
789158 144
789169 495
789213 795
789282 0
789297 0
789418 285
789447 0
789454 103
789557 198
789658 3
789695 252
789908 62
789954 0
789969 9
790101 618
790105 465
790112 268
790195 0
790244 788
790412 259
790469 35
790577 64
790583 0
790589 0
790627 32
790642 0
790705 7
790779 0
790826 13
790987 89
790997 52
791167 44
791216 58
791284 336
791299 0
791432 0
791442 27
791451 139
791506 93
791509 1
791701 57
791763 164
791774 0
791841 176
791916 717
791963 486
791980 110
792038 52
792046 0
792098 283
792170 0
792222 100
792238 11
792251 197
792358 28
792413 61
792418 36
792508 15
792706 1
792725 0
792761 347
792805 34
792923 41
792955 197
792989 0
793102 144
793191 0
793223 0
793330 92
793360 0
793407 109
793511 21
793535 0
793565 0
793640 0
793722 57
793885 0
793939 0
793954 160
794010 0
794051 44
794158 0
794320 3
794337 17
794383 13
794405 10
794523 0
794568 188
794602 40
794614 0
794658 16
794686 0
794695 109
794727 7
794746 0
794782 50
794803 33
794851 207
794855 388
794861 0
794964 0
795008 0
795045 85
795130 0
795275 0
795671 11
795779 10
795781 143
795787 12
795829 62
795838 0
795919 349
795970 0
796045 121
796123 0
796131 68
796183 92
796190 10
796203 109
796335 0
796407 97
796429 0
796677 68
796721 0
796747 0
796824 209
796828 143
796857 94
796875 5
796895 93
796925 364
796929 509
796953 0
797140 0
797230 0
797273 0
797316 0
797358 0
797492 229
797517 0
797525 0
797548 53
797669 0
797693 26
797787 129
797876 0
797912 0
797920 5
797955 27
797982 0
798050 173
798073 39
798114 77
798134 0
798167 64
798195 29
798272 0
798281 0
798335 0
798448 16
798453 145
798595 0
798616 0
798661 195
798667 64
798772 0
798847 0
798879 0
799018 0
799144 0
799161 0
799183 122
799196 102
799228 0
799316 0
799330 27
799373 0
799413 0
799474 0
799512 0
799696 0
799799 71
799848 70
799894 57
799923 0
799939 0
799947 25
799977 0
799995 10
799998 35
800044 104
800073 535
800126 2
800193 0
800237 0
800359 0
800368 0
800383 0
800398 0
800454 0
800477 0
800523 0
800596 1
800611 0
800631 0
800654 0
800658 0
800790 240
800832 0
800844 0
800855 0
800876 0
800879 0
800915 0
800947 0
800949 0
800968 0
801016 0
801046 0
801091 0
801139 0
801156 0
801342 0
801357 0
801530 0
801623 0
801675 0
801748 0
801771 0
801848 0
801868 0
801932 1
802035 0
802089 0
802091 0
802193 0
802217 0
802330 0
802349 0
802433 0
802487 1
802523 0
802543 0
802580 0
802674 0
802701 0
802711 0
802777 0
802791 0
802816 0
802837 0
802890 0
802944 0
802986 0
803041 0
803055 0
803241 0
803268 0
803295 0
803368 0
803386 51
803402 0
803551 0
803662 0
803700 0
803703 0
803709 0
803716 0
803941 0
804018 0
804129 0
804195 0
804280 0
804348 0
804363 0
804372 0
804418 0
804442 0
804622 0
804637 0
804783 0
804824 0
804831 0
804838 0
804840 0
804888 0
805022 0
805124 0
805130 0
805203 0
805230 0
805262 0
805390 0
805400 0
805431 0
805502 0
805505 0
805654 0
805669 0
805697 0
805747 0
805770 0
805794 0
805803 0
805856 0
805881 0
805905 0
805945 0
806012 0
806014 0
806037 0
806160 18
806164 265
806274 0
806287 15
806292 191
806307 19
806334 116
806382 163
806413 62
806455 207
806630 145
806640 132
806734 1110
806743 1520
806787 269
806839 139
806849 49
806872 0
806885 64
806887 296
806932 61
807019 452
807079 561
807103 509
807112 0
807146 0
807182 53
807190 500
807322 147
807355 11
807472 339
807532 422
807541 0
807577 456
807595 203
807682 408
807715 270
807791 0
807841 1098
808054 535
808114 317
808138 207
808144 835
808147 228
808184 99
808233 0
808318 619
808324 292
808391 268
808405 224
808539 5
808582 35
808611 1
808734 0
808806 250
808829 0
808855 0
808911 47
808950 9
809053 0
809096 0
809125 161
809136 105
809154 0
809179 0
809202 51
809232 618
809301 0
809421 836
809480 108
809544 216
809556 0
809606 0
809643 69
809716 3
809732 0
809772 365
809796 0
809881 256
809930 0
809954 0
810087 68
810108 0
810284 51
810306 123
810336 1
810343 182
810364 167
810413 361
810417 1172
810428 0
810474 2180
810478 211
810686 129
810726 382
810764 406
810829 157
810855 906
810870 0
810885 237
810943 191
810954 112
810972 203
811071 198
811112 96
811126 0
811134 49
811184 0
811204 0
811216 0
811259 0
811339 0
811371 0
811466 0
811528 0
811598 0
811705 0
811739 0
811789 0
811820 0
811839 0
811994 0
812029 0
812101 0
812143 0
812461 0
812489 0
812687 0
812726 0
812810 0
812827 6
812834 36
812865 0
812913 0
812967 0
813020 0
813036 1
813108 0
813146 0
813158 0
813171 0
813179 0
813237 0
813332 0
813363 0
813406 0
813412 0
813475 0
813495 0
813547 0
813580 0
813591 0
813607 0
813647 0
813680 0
813725 0
813841 0
813869 0
813890 0
813931 0
813935 0
814226 0
814243 0
814245 0
814249 0
814326 0
814360 0
814451 0
814455 1
814546 1
814568 0
814587 0
814641 0
814707 0
814726 0
814902 0
814978 0
814986 0
814988 0
815075 0
815188 0
815390 0
815409 0
815628 174
815718 1
815731 254
815772 235
815797 0
815817 231
815887 542
815970 0
815982 1
816089 156
816107 599
816110 90
816251 18
816373 0
816417 0
816479 32
816487 0
816572 137
816584 317
816798 0
816847 44
816929 97
816932 344
817072 75
817151 27
817195 15
817314 0
817323 25
817347 18
817355 0
817432 158
817532 136
817621 34
817670 0
817700 459
817762 0
817806 0
817879 86
817975 185
818065 0
818098 34
818170 65
818182 0
818199 0
818255 0
818393 0
818412 388
818453 173
818474 122
818522 81
818545 60
818607 0
818647 58
818685 0
818721 210
818828 43
818832 252
818862 110
818882 42
818895 38
818969 67
819054 0
819240 266
819273 94
819388 132
819633 3798
819668 0
819676 124
819679 390
819685 12
819752 33
819791 178
819844 0
819865 354
819871 125
819887 188
820088 0
820102 48
820132 170
820243 62
820257 345
820263 541
820323 743
820354 26
820409 0
820508 870
820917 262
821043 50
821186 101
821339 210
821355 191
821391 318
821393 425
821405 0
821494 58
821539 0
821601 0
821798 234
821820 0
821921 0
821948 353
821978 147
822204 588
822280 0
822355 248
822378 0
822413 1060
822415 1616
822417 1618
822515 274
822555 156
822606 281
822625 32
822812 139
822896 2006
822902 773
823475 25
823592 0
823680 330
823726 1320
823837 354
823867 170
824004 115
824059 208
824278 112
824362 470
824424 19
824460 270
824541 0
824643 325
824655 170
824692 26
824702 130
824710 0
824734 0
824796 0
824881 0
824977 0
825011 0
825014 0
825049 0
825151 0
825160 0
825164 0
825180 0
825230 0
825535 0
825565 0
825583 0
825615 0
825624 0
825646 0
825730 0
825757 0
825769 0
825796 0
825802 0
825901 0
825910 0
825927 0
825946 0
826029 0
826065 0
826105 48
826275 1
826377 0
826551 0
826581 0
826584 0
826665 160
826880 93
826889 0
826977 25
827164 0
827186 0
827216 0
827248 272
827344 0
827433 0
827468 72
827508 202
827525 115
827597 340
827627 32
827923 165
827945 490
827948 64
828023 277
828067 61
828112 122
828153 0
828218 0
828239 0
828385 33
828475 0
828537 0
828698 0
828859 0
828890 66
828903 273
828922 78
828935 811
829064 92
829166 102
829196 45
829218 16
829283 246
829360 172
829413 0
829424 0
829720 312
829752 482
829838 725
829893 0
829911 0
829965 0
829989 0
830384 548
830691 64
830714 96
830824 521
830907 0
830954 608
831064 105
831176 160
831242 130
831345 0
831368 495
831386 664
831433 196
831473 191
831485 190
831509 0
831527 448
831555 320
831557 17
831587 307
831610 152
831637 85
831678 953
831716 365
831718 223
831758 33
831869 217
831975 85
831998 122
832006 0
832046 157
832082 278
832147 0
832175 248
832238 375
832259 0
832341 694
832397 127
832413 471
832418 1287
832510 79
832526 480
832682 17
832727 20
832811 478
832846 631
832950 277
832982 676
833164 141
833199 112
833239 228
833273 0
833340 0
833522 0
833531 48
833567 0
833613 195
833678 173
833738 166
833785 1
833887 1150
833911 626
833914 676
833945 4
834161 7
834182 840
834186 841
834199 110
834327 461
834372 117
834524 73
834584 46
834613 0
834639 10
834670 42
834715 0
834817 0
834899 0
834908 210
834961 0
834964 111
835016 0
835060 123
835129 141
835222 25
835270 0
835417 446
835426 0
835514 167
835621 617
835644 94
835802 32
835884 100
835959 217
836144 51
836260 271
836425 0
836620 43
836711 0
836849 0
836897 0
836981 0
837272 0
837397 15
837584 85
837710 0
838050 57
838149 113
838219 52
838363 0
838382 21
838389 0
838395 74
838412 0
838525 297
838534 0
838634 59
838667 84
838709 191
838909 0
839236 3
839329 100
839332 70
839542 0
839575 7
839629 58
840061 0
840283 12
840751 76
840760 0
840854 55
840934 0
840978 167
841150 168
841202 295
841212 143
841355 317
841544 314
841556 1
841568 263
841654 346
841672 104
841738 115
841843 0
841919 50
841929 0
841937 0
841995 84
842016 110
842021 894
842025 232
842043 145
842122 0
842150 84
842213 48
842234 84
842316 413
842348 1070
842426 504
842788 650
842791 10
842809 363
843008 62
843084 0
843211 421
843243 17
843360 169
843372 26
843378 0
843435 309
843535 0
843553 0
843612 337
843667 0
843703 0
843755 0
843912 854
843966 0
844053 75
844257 96
844402 0
844422 51
844503 803
844578 64
844692 255
844728 220
844779 229
844944 355
844989 278
845029 677
845130 300
845250 378
845256 566
845266 0
845459 143
845550 171
845583 65
845627 445
845734 23
845846 486
845993 0
846001 0
846006 54
846009 36
846054 55
846093 0
846130 251
846133 108
846153 94
846211 69
846298 166
846342 228
846372 51
846417 492
846425 0
846510 264
846676 10
846699 0
846701 274
846710 84
846730 0
846746 149
846848 0
846932 53
846959 3
847149 623
847234 53
847308 213
847409 101
847431 102
847491 71
847552 64
847597 469
847645 96
847678 10
847716 173
847725 514
847856 0
847869 350
847873 781
847928 941
848053 0
848060 155
848086 257
848094 84
848100 76
848104 10
848141 0
848219 0
848235 0
848246 0
848310 0
848315 0
848329 0
848337 0
848373 0
848378 0
848408 0
848417 0
848480 18
848483 0
848516 0
848534 0
848591 0
848642 0
848651 0
848700 0
848708 0
848748 0
848774 0
848820 20
848906 0
848916 0
848918 0
848921 0
848927 0
848970 0
848984 0
848987 0
849019 101
849057 110
849074 0
849092 0
849194 0
849269 1
849284 0
849293 0
849332 0
849362 0
849428 0
849443 0
849454 51
849464 0
849467 0
849494 0
849577 73
849619 746
849639 88
849823 100
849966 271
849991 470
849999 0
850084 601
850088 609
850115 225
850244 0
850343 586
850345 1449
850359 0
850369 260
850394 160
850410 926
850496 0
850625 212
850628 1174
850678 0
850694 0
850705 0
850734 0
850860 715
850984 262
851055 62
851146 95
851241 489
851254 162
851439 578
851477 6
851544 0
851552 0
851576 0
851595 0
851749 0
851918 0
851959 0
852048 0
852072 0
852157 0
852195 0
852220 0
852256 0
852265 0
852328 0
852332 0
852359 536
852363 272
852427 0
852433 0
852600 0
852611 0
852639 0
852672 0
852674 0
852700 0
852775 0
852810 0
852886 0
852924 0
853181 0
853196 0
853218 0
853324 0
853519 0
853650 1
853954 24
854062 23
854174 9
854237 1106
854278 0
854307 35
854338 424
854349 256
854377 136
854518 214
854690 525
854700 29
854718 0
854763 0
854790 115
854833 129
854835 464
854862 115
855009 967
855075 334
855120 0
855189 162
855303 199
855396 514
855429 0
855858 0
855871 18
855903 228
855917 72
855926 100
855959 144
855962 285
856021 259
856049 79
856115 58
856142 631
856235 37
856241 0
856346 219
856364 50
856407 155
856420 127
856460 0
856474 51
856606 84
856672 0
856683 263
856704 1
856756 1
856761 46
856794 0
856929 128
857169 92
857202 0
857248 3
857484 345
857496 113
857501 265
857532 1
857601 1156
857723 0
857749 217
857811 333
857914 326
858020 0
858038 10
858064 59
858067 62
858168 1
858200 390
858279 0
858360 135
858389 153
858399 259
858475 18
858514 57
858679 0
858865 35
858952 18
859053 74
859084 0
859134 0
859174 235
859228 302
859278 225
859315 0
859332 73
859489 254
859492 231
859614 263
859662 0
859778 426
859824 0
859831 50
859866 0
859873 317
859958 0
859963 198
859993 66
859996 130
860002 0
860023 269
860029 0
860098 0
860127 11
860154 1
860180 17
860221 0
860410 12
860466 26
860502 332
860508 114
860525 10
860568 241
860603 40
860689 0
860696 0
860721 0
860757 0
860769 107
860825 68
860840 0
860859 0
860909 1071
860935 10
860961 0
861109 385
861174 0
861255 366
861284 180
861420 38
861432 0
861442 0
861456 0
861625 69
861645 91
861732 196
861750 5
861827 0
861950 0
862012 211
862028 323
862163 16
862184 0
862233 0
862265 181
862292 295
862306 0
862343 0
862347 374
862366 3
862379 358
862383 9
862432 0
862456 0
862469 201
862542 0
862570 90
862615 0
862661 0
862685 260
862730 274
862733 229
862777 0
862790 231
862856 69
862868 0
862938 329
862981 0
863050 220
863222 110
863289 8
863291 154
863303 32
863324 2
863537 454
863711 173
863814 202
863860 0
864046 0
864106 0
864188 194
864246 516
864370 257
864387 24
864418 0
864425 751
864474 0
864487 389
864550 216
864562 156
864572 229
864599 0
864629 0
864668 0
864800 0
864806 0
864864 0
864953 0
865040 0
865141 0
865160 0
865251 0
865263 0
865273 3
865306 0
865352 0
865387 0
865404 0
865518 0
865571 0
865580 0
865597 0
865765 0
865815 0
865823 0
865852 0
865900 29
865948 4
865956 0
866036 0
866092 0
866212 1175
866332 99
866386 36
866467 419
866506 100
866609 240
866670 24
866686 87
866695 333
866812 43
866847 37
866873 0
867010 0
867045 0
867145 0
867403 0
867441 1
867482 179
867579 0
867707 0
867786 0
867815 0
867848 322
867912 552
868018 0
868269 455
868279 0
868384 390
868452 92
868507 157
868553 323
868560 28
868563 424
868758 96
868769 109
868778 0
868892 1301
869060 469
869081 232
869114 604
869126 126
869134 276
869233 349
869290 636
869336 229
869353 0
869373 0
869387 172
869430 74
869507 0
869627 329
869759 180
869774 0
869792 373
869859 88
869966 171
869969 279
869983 379
870038 0
870102 0
870114 0
870141 0
870170 0
870416 0
870548 0
870698 0
870903 0
870911 0
870933 0
871064 0
871097 0
871120 0
871128 0
871385 0
871399 0
871403 0
871424 483
871436 31
871539 435
871595 0
871599 137
871621 43
871638 184
871745 0
871840 279
872035 38
872037 548
872043 167
872066 54
872114 775
872160 205
872176 239
872207 595
872465 0
872514 119
872621 317
872633 0
872650 33
872673 41
872863 0
872960 31
873073 0
873158 0
873200 217
873226 189
873270 257
873292 13
873301 264
873331 0
873364 0
873384 0
873400 0
873454 0
873460 0
873543 0
873576 2
873655 0
873674 0
873682 0
873701 0
873708 0
873774 0
873833 0
873867 0
873880 0
873921 0
874009 0
874027 0
874107 0
874146 0
874171 0
874173 0
874176 0
874183 0
874202 0
874252 350
874323 209
874357 88
874365 0
874386 0
874454 0
874471 299
874503 65
874506 205
874533 16
874540 5
874558 0
874609 0
874700 0
874708 0
874713 0
874729 0
874743 0
874745 0
874765 0
874782 0
874843 0
874846 58
874891 0
874898 0
874927 11
874968 0
874984 44
875029 0
875095 46
875117 707
875177 31
875276 0
875284 99
875341 0
875467 330
875496 41
875519 0
875530 0
875545 154
875569 75
875603 0
875619 0
875647 23
875653 0
875662 0
875776 0
875792 194
875859 34
875892 30
876067 0
876073 101
876085 0
876094 0
876118 7
876163 126
876166 190
876277 0
876307 0
876320 577
876324 150
876343 0
876388 164
876418 97
876462 0
876827 175
876850 222
876899 0
876911 0
876920 20
876930 0
876983 0
877054 0
877083 95
877115 0
877268 802
877272 0
877426 462
877473 48
877574 87
877596 0
877649 0
877690 276
877749 486
877860 108
878033 0
878060 0
878096 0
878181 186
878335 0
878343 0
878440 61
878446 0
878459 0
878558 289
878560 121
878654 39
878720 0
878742 1
878755 34
878825 0
878836 89
878981 176
878997 0
879283 22
879308 10
879347 0
879354 0
879374 184
879431 28
879443 0
879473 6
879591 9
879652 451
879679 85
879772 89
879825 0
879848 372
879927 0
879951 0
880056 0
880219 24
880233 293
880240 223
880266 0
880275 225
880295 176
880328 0
880369 129
880393 195
880421 76
880633 0
880683 416
880687 303
880732 0
880859 0
880887 0
880906 203
880954 0
880991 123
881031 88
881038 252
881057 599
881064 150
881076 95
881145 1276
881148 713
881152 205
881192 0
881210 245
881223 0
881276 158
881341 302
881358 164
881372 0
881438 0
881511 162
881564 346
881638 15
881717 778
881731 72
881812 0
881847 2
881866 70
881909 0
882159 26
882257 671
882263 52
882279 73
882343 177
882387 0
882398 36
882442 93
882624 0
882670 0
882879 0
882896 0
882919 0
882928 0
882980 0
883052 0
883055 0
883118 0
883201 0
883232 0
883261 0
883402 0
883493 375
883728 487
883764 6
883781 434
883851 71
883875 1
883910 0
884138 28
884150 84
884199 563
884223 0
884232 59
884281 0
884304 0
884376 2162
884429 2
884438 162
884461 0
884491 0
884607 87
884631 1178
884649 595
884652 1094
884655 1009
884677 97
884716 201
884745 86
884792 0
884858 143
884918 138
885168 0
885269 49
885284 249
885380 358
885491 56
885671 43
885685 508
885706 20
885728 144
885767 0
885789 0
885860 0
885894 0
885913 23
885970 31
885993 0
886029 24
886067 0
886083 228
886111 1175
886140 4
886180 5
886232 957
886319 121
886400 179
886422 349
886557 40
886577 59
886602 122
886646 0
886653 0
886656 0
886666 0
886668 0
886697 88
886769 176
886805 27
886835 272
886839 239
886848 30
886890 29
886935 443
886944 24
887022 308
887031 86
887138 244
887140 0
887150 0
887165 0
887363 185
887391 3
887490 35
887557 344
887612 38
887663 9
887737 188
887791 69
887814 0
887872 0
887878 137
888072 859
888256 156
888320 433
888455 309
888572 311
888636 193
888674 184
888684 0
888708 0
888760 579
888901 308
888913 42
888944 590
889096 64
889193 12
889224 331
889346 0
889396 105
889400 0
889518 0
889521 0
889608 0
889617 0
889639 0
889811 0
889825 0
889839 0
889866 0
889890 0
889993 0
890012 0
890021 0
890027 0
890040 0
890115 0
890128 0
890149 0
890151 3
890253 0
890259 0
890298 0
890301 0
890418 3
890596 0
890626 0
890734 0
891010 0
891247 2
891300 68
891303 209
891346 115
891367 0
891446 177
891453 52
891473 235
891506 149
891536 54
891569 0
891598 42
891704 0
891726 25
891737 132
891764 108
891902 0
891913 0
891958 1
891981 1
892023 9
892036 0
892095 12
892256 1
892299 0
892338 0
892495 0
892507 32
892516 0
892605 36
892715 4
892726 158
892744 0
893000 0
893279 0
893293 1
893305 136
893315 242
893417 0
893465 161
893633 77
893691 0
893707 0
893832 206
893870 104
894023 415
894153 0
894272 3
894350 25
894412 149
894422 0
894561 0
894569 0
894606 4
894617 361
894630 0
894644 794
894976 0
895083 212
895100 166
895125 41
895141 0
895148 1
895158 0
895178 82
895234 787
895239 378
895264 0
895279 94
895350 366
895356 256
895364 0
895431 303
895714 623
895718 409
895765 634
895769 975
895871 0
895901 0
895958 0
895988 0
896015 0
896147 0
896159 0
896272 0
896315 0
896372 0
896388 0
896412 0
896415 0
896500 0
896627 0
896676 0
896697 0
896961 0
896979 0
896981 0
897007 0
897093 0
897140 0
897149 0
897234 0
897257 0
897275 0
897308 0
897479 0
897565 0
897684 0
897747 0
897810 0
897834 0
898073 0
898206 281
898376 58
898385 179
898440 133
898478 122
898566 0
898692 398
898779 22
898781 1
898799 0
898836 36
898842 72
898870 5
898880 87
898884 36
898924 1
899028 12
899047 0
899118 0
899141 8
899183 0
899229 20
899237 0
899364 0
899458 0
899515 79
899593 0
899729 0
899819 0
899829 0
899890 2
899916 0
899938 14
899945 0
899961 0
899979 0
899989 41
900030 0
900033 9
900039 29
900155 1
900181 0
900221 0
900247 58
900328 46
900372 8
900433 0
900435 33
900493 0
900551 1
900588 0
900648 15
900694 17
900722 1
900783 0
900789 0
900812 1
900841 0
900882 0
900884 0
900921 0
900954 13
901036 16
901047 5
901100 4
901151 35
901155 37
901162 0
901175 0
901264 0
901366 305
901432 114
901456 40
901479 543
901487 348
901558 974
901629 191
901634 221
901760 0
901916 0
902047 1
902084 34
902118 0
902129 27
902264 0
902267 0
902276 0
902432 0
902738 0
902756 0
902772 0
902857 1
902881 0
902940 0
902948 0
902954 0
902974 0
902994 0
903101 0
903125 0
903152 0
903303 0
903380 1
903385 0
903456 0
903488 0
903566 0
903573 0
903597 0
903711 0
903718 0
903763 0
903772 0
903779 0
903917 0
903988 1
904076 0
904129 0
904214 0
904219 0
904334 0
904425 0
904445 0
904596 0
904746 0
904817 682
904830 652
904840 974
904906 216
904976 0
904982 0
905032 0
905069 0
905108 0
905121 0
905128 0
905155 0
905174 360
905216 2
905231 0
905242 22
905348 1
905405 0
905411 0
905533 0
905574 0
905680 0
905715 0
905819 0
905894 0
905942 1
905959 0
906009 0
906043 0
906051 0
906077 0
906285 0
906351 123
906391 498
906461 0
906665 0
906699 0
906738 0
906770 1
906856 0
906879 0
906957 0
907050 1
907110 0
907122 0
907132 0
907163 0
907174 0
907201 0
907225 0
907274 165
907293 0
907326 0
907339 0
907377 104
907414 680
907444 138
907540 205
907555 226
907575 436
907609 74
907647 4
907663 118
907711 101
907756 111
907865 43
907901 0
908029 0
908040 0
908049 163
908068 219
908125 300
908199 19
908403 2
908483 200
908525 174
908546 70
908572 68
908624 1
908650 0
908666 0
908895 0
908915 5
909017 210
909029 295
909035 102
909041 0
909071 124
909204 180
909218 128
909337 211
909366 0
909385 741
909440 319
909454 91
909464 268
909489 71
909500 302
909522 0
909593 28
909605 252
909675 0
909824 18
910003 167
910063 0
910074 0
910251 0
910327 0
910366 0
910380 0
910428 0
910437 0
910448 0
910538 0
910560 0
910621 0
910631 0
910733 0
910742 1
910842 157
910895 624
910901 1355
910916 82
910982 295
910985 927
911005 1960
911189 0
911386 1049
911425 2166
911449 1222
911504 205
911512 20
911620 355
911700 158
911827 0
911925 0
912005 0
912161 0
912204 0
912232 0
912441 0
912506 0
912579 0
912615 0
912639 0
912650 0
912657 1
912677 277
912711 716
912723 21073
912762 6625
912765 10947
912922 3608
912941 11287
912945 15719
912956 188
913094 351
913154 4571
913317 15588
913340 7710
913420 2707
913479 6916
913500 28
913559 0
913631 147
913841 0
914035 1473
914134 581
914164 197
914186 5791
914204 1705
914211 153
914237 376
914258 297
914338 420
914537 36
914622 582
914661 29
914829 118
914860 178
914862 125
914904 1307
914960 1634
914967 4
915083 362
915125 1442
915191 244
915217 1143
915322 228
915330 901
915374 656
915413 542
915425 986
915429 233
915588 0
915618 18
915697 548
915895 64
915910 0
915947 216
916011 0
916152 0
916228 15
916316 241
916334 843
916370 162
916434 201
916442 130
916537 1
916615 0
916675 225
916718 422
916740 0
916876 389
916964 1587
917048 429
917064 0
917176 383
917178 311
917227 71
917245 1
917317 18
917351 3115
917375 1108
917480 2161
917735 7
917769 0
917802 0
917901 0
917937 0
917953 0
917993 0
918040 1
918140 0
918207 1
918222 0
918266 0
918299 0
918343 0
918401 0
918506 0
918611 0
918614 0
918641 0
918689 0
918763 0
918773 7
918789 0
918791 1081
918807 0
918973 3085
919009 395
919054 226
919073 431
919203 68
919272 400
919336 46
919378 36
919384 15
919491 93
919562 13
919571 0
919586 0
919645 299
919654 1117
919717 972
919719 771
919766 95
919814 396
919870 582
919952 203
920018 930
920060 301
920087 820
920175 1101
920198 440
920207 627
920258 387
920331 0
920429 766
920459 33
920613 98
920616 265
920672 496
920680 409
920733 129
920742 93
920758 14
920770 128
920889 156
920939 16
921121 0
921129 3
921133 83
921144 0
921252 232
921277 72
921342 438
921363 196
921381 697
921393 606
921438 1059
921441 900
921453 576
921493 21
921707 416
921721 66
921769 337
921855 149
921870 116
921893 94
921915 50
921918 0
921922 193
921927 0
921931 2
921937 0
921944 3
921974 207
922026 240
922069 78
922090 683
922119 508
922129 290
922306 243
922339 414
922523 396
922525 1989
922587 161
922617 0
922651 261
922705 564
922735 386
922739 469
922770 208
922786 107
922807 14
922849 349
922873 136
922895 918
922964 703
922987 668
923003 297
923040 394
923083 20
923099 571
923124 0
923135 96
923164 390
923174 247
923325 421
923391 126
923411 55
923431 33
923466 242
923480 1104
923569 653
923580 561
923709 705
923722 129
923839 0
923849 0
923855 0
923867 0
923869 0
923890 20
923923 33
923939 552
924011 0
924020 0
924044 0
924064 0
924071 0
924085 0
924130 0
924220 0
924232 0
924295 425
924303 31
924324 1243
924328 292
924416 17
924652 79
924817 0
924831 114
924861 378
924957 1223
924977 84
925034 209
925209 67
925729 60
925756 0
925801 0
925837 0
926005 1
926116 42
926218 9
927094 0
927277 20
927421 0
927496 0
927608 21
927726 98
927733 1142
927755 203
927775 12
927838 0
927890 0
927934 88
927944 93
927972 675
928004 151
928053 0
928094 0
928152 1
928359 342
928464 143
928526 54
928781 0
928814 0
928904 0
929090 0
929323 97
929399 130
929501 107
929504 278
929705 261
929742 232
929906 2
930122 319
930168 489
930226 93
930236 615
930301 370
930532 75
930537 148
930545 751
930547 1780
930554 0
930707 272
930729 125
930754 68
930780 43
930879 17
931104 462
931121 798
931252 24
931262 55
931273 0
931318 34
931329 26
931337 106
931351 186
931418 99
931490 866
931509 212
931515 347
931534 474
931595 598
931599 74
931738 625
931742 280
931752 612
931768 196
931824 402
931902 0
931929 130
931958 45
932048 326
932052 187
932073 136
932091 471
932140 96
932152 0
932164 50
932186 674
932211 395
932237 174
932280 0
932420 228
932441 79
932466 257
932490 115
932529 108
932580 1006
932646 261
932848 0
932903 236
933006 310
933091 21
933132 25
933147 64
933198 393
933200 257
933216 0
933241 312
933338 143
933388 0
933467 50
933479 949
933500 133
933573 145
933602 28
933611 74
933718 269
933742 109
933830 0
933874 301
933918 159
933951 579
933976 337
934040 0
934042 56
934048 139
934060 0
934069 0
934077 0
934086 71
934118 635
934124 0
934294 108
934457 337
934465 600
934853 55
934963 0
934999 19
935107 133
935182 133
935190 2
935413 411
935498 0
935500 0
935508 0
935519 0
935538 89
935601 344
935603 76
935613 19
935670 15
935682 249
935803 402
935873 859
935947 0
935956 199
935978 191
936015 37
936072 246
936220 401
936358 0
936387 128
936462 38
936797 769
936830 69
936937 0
936998 614
937050 0
937114 164
937205 535
937237 536
937468 22
937483 0
937533 223
937647 0
937675 98
937710 57
937947 285
937964 116
938064 42
938074 0
938118 244
938175 152
938235 0
938245 69
938250 88
938307 44
938383 64
938431 148
938568 58
938585 43
938652 464
938705 276
938707 107
938726 26
938775 0
938866 0
938907 102
938935 0
939044 294
939183 1
939233 14
939257 0
939271 211
939396 13
939445 584
939477 86
939551 195
939630 381
939689 255
939737 0
939749 132
939780 0
939793 327
939887 115
939944 547
939964 814
939985 39
940003 241
940019 0
940123 603
940162 0
940397 784
940403 1047
940430 265
940457 56
940526 518
940549 79
940568 2362
940570 984
940814 109
940845 285
940871 114
940922 25
941050 308
941132 288
941199 430
941235 286
941245 26
941307 47
941323 112
941418 2
941449 69
941454 271
941498 0
941545 527
941583 92
941666 311
941671 139
941740 282
941757 81
941810 185
941971 22
942097 0
942116 13
942134 20
942152 6
942159 0
942166 867
942170 396
942242 175
942329 374
942451 56
942690 13
942726 93
942806 4
942862 192
942872 57
942888 90
942904 1
942932 14
942963 0
942990 212
943087 0
943150 0
943239 0
943293 96
943405 0
943446 0
943449 249
943455 0
943516 566
943566 135
943635 38
943677 683
943679 245
943722 422
943752 1
943756 1078
943807 1
943932 0
943999 0
944099 17
944170 4
944231 37
944254 99
944293 0
944300 0
944306 0
944308 0
944313 63
944315 0
944317 0
944392 11
944473 739
944477 1
944587 119
944590 220
944633 43
944841 51
944873 0
944906 156
944965 0
944986 0
945036 121
945053 50
945104 113
945126 85
945148 24
945180 0
945200 25
945236 119
945249 147
945256 0
945325 0
945342 0
945418 0
945445 51
945472 0
945575 494
945681 280
945685 274
945703 24
945781 0
945821 0
945895 131
945910 870
945922 481
945944 97
945989 0
946054 25
946070 205
946072 196
946140 771
946155 76
946167 61
946171 72
946189 0
946284 391
946428 0
946488 11
946525 120
946528 879
946585 12
946702 0
946725 406
946746 18
946794 518
946822 0
946903 0
947100 0
947109 170
947185 0
947189 0
947357 23
947391 129
947405 20
947438 30
947472 62
947491 0
947504 213
947556 156
947626 0
947642 411
947741 302
947773 188
947784 0
947987 94
948002 36
948108 2
948208 44
948364 39
948405 0
948481 187
948574 0
948585 136
948736 184
948762 0
948799 0
948819 0
948889 225
948923 254
948935 80
949014 0
949065 194
949068 530
949166 0
949176 0
949336 80
949569 223
949653 347
949692 270
949801 9
949851 90
949882 0
949923 131
950057 79
950166 13
950313 115
950535 320
950579 197
950597 1697
950599 1037
950601 879
950624 3
950645 40
950653 0
950823 240
950876 145
950907 0
950922 0
951003 149
951059 782
951063 459
951078 283
951130 40
951146 0
951171 120
951208 548
951212 189
951301 67
951387 403
951389 653
951459 219
951624 383
951682 0
951970 11
952025 547
952061 0
952089 390
952154 0
952213 37
952307 266
952316 192
952337 1698
952439 0
952451 377
952531 396
952709 97
952756 81
952777 213
952897 225
952900 250
952975 15
953047 183
953073 0
953248 0
953265 153
953273 137
953283 0
953407 59
953474 285
953482 51
953554 429
953574 127
953728 57
953732 169
953910 0
953941 0
953967 30
953974 453
953983 31
954090 0
954133 131
954142 5
954309 94
954319 161
954425 75
954480 0
954513 28
954556 14
954565 257
954676 130
954723 21
954751 0
954851 0
954895 0
954933 8
954962 123
954999 123
955010 0
955019 114
955098 0
955475 0
955500 0
955584 0
955591 0
955632 0
955800 0
955828 0
956286 0
956392 0
956459 0
956543 0
956598 0
956762 0
956811 0
956906 0
956968 0
957148 0
957316 0
957337 0
957347 0
957378 0
957391 0
957666 0
957766 0
957894 0
957922 0
957996 0
958024 0
958105 1
958111 0
958348 0
958365 0
958371 0
958414 0
958448 8
958469 236
958505 171
958524 118
958566 54
958572 0
958586 0
958611 0
958647 4
958685 0
958742 0
958780 80
958804 5
958920 352
959013 0
959040 396
959139 147
959155 31
959283 95
959331 0
959341 12
959364 104
959482 62
959619 0
959679 0
959895 0
959946 0
959955 47
960036 280
960139 0
960152 68
960219 41
960272 178
960343 27
960441 1
960493 234
960572 19
960632 123
960655 0
960780 0
960867 0
960952 122
960956 250
960969 0
960980 0
961066 78
961238 43
961248 210
961340 0
961449 162
961455 0
961510 0
961535 0
961542 0
961728 90
961806 0
961845 100
961863 0
961923 29
962237 7
962294 78
962381 307
962591 0
962625 47
962700 267
962719 179
962798 64
962828 0
962848 581
962878 26
962917 0
962973 0
963023 552
963027 162
963111 111
963165 0
963204 100
963224 135
963231 169
963295 224
963330 155
963447 660
963449 110
963470 0
963553 29
963608 0
963623 52
963657 507
963793 558
964022 292
964074 398
964267 0
964292 25
964325 894
964401 750
964403 301
964756 122
964924 22
965043 1
965182 181
965345 0
965464 552
965475 0
965517 1108
965535 3089
965540 2605
965544 894
965557 254
965565 545
965628 809
965667 86
965761 267
965792 339
965817 0
965845 0
965895 0
965897 0
965913 20
965916 0
965949 0
965960 0
965968 0
965984 0
966004 571
966007 926
966031 17
966074 428
966130 366
966212 0
966266 0
966400 149
966604 0
966672 383
966716 24
966727 130
966870 271
966897 56
967008 721
967048 18
967096 6
967108 319
967184 447
967213 0
967276 79
967431 78
967594 68
967672 3
967712 181
967725 71
967733 164
967748 0
967759 56
967773 255
967806 0
967922 919
967976 1133
968224 0
968234 0
968303 34
968418 7
968425 6
968666 0
968750 61
968825 1
968843 1
968993 181
969002 97
969095 27
969143 0
969254 120
969261 456
969316 92
969446 0
969453 67
969488 0
969551 1
969589 422
969623 51
969682 616
969684 367
969829 668
969863 1
969980 0
969985 842
970016 325
970060 725
970233 1398
970237 2279
970285 578
970288 697
970294 3
970326 6
970415 0
970443 1986
970446 56
970458 1061
970462 651
970468 38
970579 2
970623 109
970632 1471
970760 8
970814 0
970844 287
970923 76
970974 205
970998 0
971010 596
971013 0
971087 645
971130 51
971142 114
971149 131
971160 0
971385 0
971427 38
971490 110
971525 29
971608 189
971655 461
971678 0
971721 253
971854 233
971906 137
971949 508
971960 106
972038 362
972103 0
972117 555
972191 209
972314 24
972336 370
972455 5
972510 251
972525 0
972547 412
972663 26
972798 564
972975 796
973074 158
973099 1430
973105 1
973315 223
973366 0
973394 0
973774 0
973814 92
973851 0
973999 0
974001 0
974043 0
974062 0
974073 0
974134 0
974140 0
974173 0
974211 0
974214 0
974353 0
974463 0
974590 0
974672 0
974680 0
974684 0
974723 0
974850 0
974890 0
974905 0
974978 0
974989 0
975000 0
975315 0
975354 16
975498 0
975545 0
975563 0
975599 0
975649 0
975672 0
975745 138
975758 0
975804 1
975849 50
975870 544
975986 41
976003 442
976044 1251
976058 196
976133 235
976213 1313
976228 1724
976279 366
976315 1583
976368 727
976483 337
976603 3973
976620 441
976703 3948
976710 40
976743 0
976750 1402
976807 6790
976816 1192
976861 434
976887 94
976932 330
976941 141
977004 66
977052 103
977084 682
977147 184
977159 358
977288 9
977495 175
977515 19
977734 377
977776 1327
977905 554
977907 1378
977980 726
978048 173
978157 12
978173 1
978238 1
978297 181
978345 86
978439 765
978482 134
978497 709
978715 0
978741 51
978769 487
978831 371
978905 23
978923 352
979166 5
979629 338
979632 245
979775 0
979837 61
979869 261
979888 0
979906 47
979917 551
979949 63
980014 158
980056 0
980083 34
980105 33
980184 47
980195 39
980395 137
980507 0
980557 0
980671 0
980862 0
980983 0
981006 0
981151 0
981311 337
981324 96
981332 237
981342 121
981414 33
981425 179
981533 0
981558 0
981665 0
981689 0
981744 0
981806 0
981971 0
981974 0
982003 0
982241 0
982321 0
982331 0
982565 173
982575 0
982626 0
982672 16
982693 0
982703 0
982712 0
982724 0
982778 118
982825 8
982882 61
982890 0
982981 19
983092 221
983125 60
983131 0
983434 159
983442 214
983491 130
983664 0
983693 51
983734 0
983782 451
983790 108
983813 392
983817 218
983920 148
983922 261
983960 10
984043 289
984046 47
984074 11
984146 0
984178 429
984247 163
984308 238
984346 235
984374 228
984389 121
984415 232
984480 0
984668 85
984803 0
984925 0
985045 0
985156 68
985218 341
985281 0
985452 39
985514 147
985622 4
985809 20
985825 356
985898 33
986029 451
986149 0
986226 0
986297 228
986316 0
986374 0
986411 0
986513 0
986518 0
986529 0
986543 0
986545 0
986597 0
986606 0
986614 0
986617 0
986646 34
986665 0
986735 0
986743 0
986802 0
986846 26
986901 0
986927 0
986991 50
986998 79
987015 119
987085 0
987116 0
987173 1911
987177 672
987186 99
987239 0
987270 0
987304 0
987414 0
987453 79
987513 61
987555 0
987728 599
987760 39
987818 268
987920 293
987948 0
987977 349
988010 80
988013 348
988043 28
988102 181
988117 0
988147 234
988193 1984
988238 195
988280 156
988287 1558
988291 758
988346 544
988406 0
988476 3
988556 354
988595 490
988676 57
988698 0
988755 224
988807 143
988917 0
989038 217
989104 20
989356 258
989470 478
989497 687
989572 204
989733 1
989761 0
989807 308
989861 321
989897 0
989981 82
989990 299
990018 236
990089 0
990189 475
990291 0
990438 1066
990518 151
990530 88
990626 485
990676 26
990744 165
990759 176
990774 993
990785 85
990818 0
990846 83
990868 2044
990870 940
990872 674
990935 183
990982 119
991085 649
991110 0
991144 135
991176 71
991200 278
991210 191
991313 38
991336 123
991373 119
991496 226
991510 268
991635 419
991638 357
991698 0
991725 0
991772 56
991819 0
992072 180
992081 0
992189 1
992204 1
992248 0
992255 84
992285 320
992380 128
992558 50
992604 7
992742 250
992808 172
992882 0
992896 365
992916 363
992927 18
992937 298
992939 520
992943 245
993002 0
993029 52
993040 0
993077 66
993144 0
993171 123
993216 3
993231 134
993233 27
993292 95
993310 0
993330 146
993339 112
993341 162
993434 47
993458 360
993476 34
993517 56
993526 280
993586 0
993649 0
993690 0
993702 0
993727 33
993748 73
993750 339
993777 0
993788 0
993790 15
993793 183
993804 5
993894 7
993918 111
993939 41
993955 0
993993 2
994000 10
994036 147
994042 76
994105 356
994129 0
994232 0
994262 151
994277 0
994380 0
994397 603
994431 0
994479 65
994489 0
994546 0
994548 96
994555 77
994557 72
994619 0
994643 248
994690 70
994712 0
994732 0
994763 0
994776 0
994964 37
994986 38
995060 0
995072 0
995124 0
995134 133
995136 95
995197 0
995214 73
995265 0
995270 60
995284 123
995299 85
995319 64
995345 0
995387 4
995417 0
995419 13
995446 0
995484 16
995500 0
995562 6
995680 0
995689 0
995710 0
995742 151
995800 32
995810 0
995867 153
995874 1
996033 0
996045 0
996105 0
996131 135
996177 313
996233 0
996239 97
996277 0
996307 55
996337 0
996365 246
996385 84
996391 200
996430 443
996442 251
996465 0
996510 2
996532 0
996563 0
996718 0
996791 0
996817 0
996984 0
996999 0
997036 82
997156 651
997165 0
997278 257
997481 59
997559 0
997571 51
997586 0
997640 0
997671 374
997700 10
997716 198
997721 1
997753 98
997837 468
997894 356
997900 173
997980 4
998112 78
998126 1
998150 0
998182 200
998215 180
998242 215
998265 747
998317 48
998488 0
998498 45
998692 435
998700 614
998722 0
998740 0
998768 9
998777 405
998816 43
998875 0
998885 469
998939 128
999057 9
999087 578
999134 60
999235 683
999297 116
999342 71
999347 114
999404 0
999411 0
999421 0
999423 0
999431 0
999445 0
999505 0
999636 0
999652 0
999682 0
999691 0
999739 0
999751 0
999768 0
999910 0
999913 0
1000000 0
1000006 0
1000036 0
1000044 0
1000073 0
1000105 0
1000256 0
1000346 0
1000405 0
1000414 0
1000534 0
1000555 0
1000573 0
1000588 0
1000720 0
1000729 0
1000744 0
1000754 0
1000765 105
1000794 0
1000806 248
1000809 1
1000940 141
1001147 45
1001174 0
1001295 7
1001309 0
1001346 70
1001581 8
1001595 29
1001605 0
1001645 55
1001751 1
1001837 85
1001928 16
1002021 92
1002144 755
1002225 162
1002231 35
1002269 364
1002342 121
1002415 556
1002428 0
1002442 37
1002451 401
1002751 14
1002760 158
1002810 541
1002820 401
1002878 1
1002922 18
1002936 0
1002950 0
1002979 0
1003063 0
1003084 0
1003378 33
1003384 13
1003393 0
1003501 0
1003520 240
1003539 0
1003589 541
1003615 113
1003621 67
1003650 17
1003661 40
1003790 433
1003832 131
1003872 94
1004057 0
1004085 12
1004256 89
1004272 249
1004281 235
1004365 346
1004368 716
1004389 625
1004397 185
1004502 486
1004864 0
1004880 0
1004926 0
1005251 0
1005323 0
1005379 0
1005422 0
1005435 0
1005498 0
1005516 0
1005528 0
1005752 0
1005811 0
1005835 312
1005860 66
1005890 0
1005902 0
1005937 0
1005982 0
1006240 1
1006299 0
1006335 0
1006452 0
1006473 0
1006573 74
1006694 0
1006721 0
1006759 82
1006768 3
1006807 87
1006844 6
1006882 0
1007079 0
1007236 0
1007272 113
1007401 78
1007470 0
1007551 0
1007596 38
1007639 271
1007651 175
1007759 160
1007768 193
1007881 161
1008004 363
1008077 639
1008088 0
1008111 0
1008139 139
1008171 847
1008191 2244
1008193 1233
1008195 933
1008215 1093
1008277 110
1008302 411
1008417 765
1008582 0
1008599 0
1008779 0
1008818 0
1008842 0
1008936 60
1008960 459
1009088 12
1009173 280
1009231 46
1009235 745
1009307 0
1009318 275
1009445 166
1009459 0
1009709 142
1009723 70
1009730 307
1009802 409
1009989 0
1010001 0
1010060 50
1010081 73
1010090 0
1010141 20
1010144 390
1010201 1
1010281 12
1010354 0
1010362 257
1010383 2
1010406 0
1010536 0
1010561 259
1010572 46
1010607 83
1010623 121
1010640 14
1010697 226
1010713 68
1010730 0
1010760 321
1010766 36
1010853 27
1010876 48
1010961 0
1011014 6
1011060 162
1011105 90
1011162 329
1011168 73
1011187 54
1011210 0
1011357 0
1011367 39
1011390 211
1011486 0
1011498 26
1011510 41
1011534 32
1011685 0
1011696 170
1011699 57
1011725 0
1011811 0
1011861 234
1012225 0
1012268 0
1012298 249
1012391 154
1012424 178
1012876 56
1013034 0
1013090 15
1013246 222
1013317 40
1013374 1
1013497 0
1013517 89
1013527 158
1013537 82
1013566 0
1013577 149
1013586 32
1013656 31
1013708 0
1013731 501
1013757 172
1013786 298
1013798 291
1013810 21
1013877 0
1013906 31
1013951 275
1014122 0
1014143 28
1014182 0
1014214 31
1014252 42
1014313 26
1014336 127
1014343 377
1014405 222
1014453 4
1014497 239
1014553 449
1014594 0
1014629 97
1014646 31
1014676 1
1014700 21
1014789 9
1014858 0
1014894 0
1014944 0
1014972 0
1015025 0
1015076 0
1015144 1
1015149 0
1015350 87
1015385 869
1015403 22
1015409 165
1015412 32
1015482 76
1015527 189
1015536 149
1015623 189
1015631 71
1015705 119
1015845 84
1015858 90
1015866 103
1015923 30
1016014 274
1016103 0
1016169 54
1016220 208
1016223 399
1016533 0
1016536 3331
1016572 0
1016581 0
1016683 41
1016744 0
1016752 0
1016797 230
1016813 39
1016870 637
1016905 103
1016976 220
1016995 182
1017040 0
1017140 49
1017177 0
1017220 0
1017309 0
1017334 0
1017377 573
1017419 0
1017476 146
1017497 0
1017531 2
1017570 0
1017578 565
1017584 0
1017590 52
1017605 0
1017678 0
1017697 0
1017788 150
1017824 0
1017926 0
1017937 0
1017997 66
1018001 0
1018030 0
1018061 182
1018097 0
1018104 151
1018106 86
1018124 14
1018159 0
1018227 41
1018238 0
1018253 0
1018271 42
1018278 255
1018290 0
1018446 0
1018460 0
1018523 181
1018543 1
1018568 0
1018664 0
1018700 285
1018824 86
1018934 10
1019022 40
1019129 371
1019133 416
1019253 186
1019332 89
1019466 0
1019478 0
1019513 361
1019517 207
1019606 78
1019631 25
1019822 0
1019875 48
1019934 0
1019965 69
1019971 747
1019976 53
1019979 304
1020006 0
1020059 0
1020093 384
1020103 537
1020150 73
1020235 7
1020349 162
1020479 229
1020481 215
1020554 211
1020580 0
1020598 0
1020869 994
1020875 847
1020911 366
1020924 2
1021115 1039
1021196 240
1021255 54
1021283 0
1021312 0
1021345 0
1021384 150
1021445 244
1021459 167
1021524 285
1021577 0
1021648 0
1021692 22
1021696 80
1021717 2
1021719 0
1021728 0
1021733 266
1021775 46
1021803 0
1021868 0
1021873 18
1021915 0
1021984 46
1021988 186
1022086 135
1022140 21
1022207 140
1022276 694
1022304 148
1022315 79
1022341 1
1022407 0
1022416 34
1022422 0
1022438 241
1022465 98
1022503 373
1022518 0
1022573 498
1022593 43
1022600 576
1022609 152
1022673 28
1022755 0
1022783 354
1022908 299
1022999 679
1023073 508
1023080 273
1023204 74
1023211 225
1023279 0
1023322 0
1023331 306
1023334 182
1023376 685
1023458 64
1023480 0
1023544 2
1023590 428
1023634 224
1023694 62
1023739 0
1023749 769
1023751 1315
1023753 776
1023837 0
1023874 0
1023915 0
1023924 0
1024091 0
1024139 0
1024300 86
1024345 226
1024348 122
1024372 229
1024378 198
1024405 9
1024519 0
1024572 24
1024693 124
1024710 272
1024768 837
1024844 146
1024855 695
1024862 100
1024914 174
1025095 303
1025141 545
1025171 0
1025188 196
1025200 0
1025215 333
1025227 18
1025357 0
1025373 0
1025385 0
1025409 147
1025417 19
1025424 24
1025457 45
1025466 601
1025569 5
1025624 226
1025687 0
1025718 109
1025737 0
1025750 48
1025810 0
1025817 246
1025843 89
1025879 159
1025915 104
1025930 0
1026176 89
1026245 289
1026341 399
1026392 12
1026435 309
1026517 32
1026531 0
1026587 8
1026703 25
1026796 12
1026838 174
1026884 287
1026900 296
1026973 21
1027073 18
1027083 0
1027093 0
1027148 365
1027155 0
1027266 484
1027289 391
1027324 0
1027595 231
1027611 69
1027702 1771
1027796 434
1027868 503
1027889 371
1028186 692
1028224 0
1028340 216
1028481 126
1028498 355
1028633 21
1028775 113
1028822 1137
1028942 0
1029090 0
1029102 93
1029151 0
1029217 653
1029267 302
1029347 82
1029514 407
1029534 46
1029546 48
1029554 72
1029593 37
1029615 0
1029627 149
1029723 0
1029730 0
1029823 0
1029922 307
1029946 429
1030080 0
1030128 22
1030171 94
1030227 397
1030231 124
1030273 366
1030330 111
1030392 158
1030546 95
1030555 185
1030597 158
1030622 621
1030722 0
1030736 272
1030796 1499
1030800 300
1030827 52
1030891 191
1030987 0
1031061 0
1031073 0
1031182 385
1031471 80
1031533 0
1031620 312
1031664 469
1031674 95
1031728 21
1031764 872
1031844 54
1031877 315
1031897 0
1031903 214
1031963 21
1032083 29
1032143 68
1032162 140
1032164 335
1032210 45
1032236 215
1032239 23
1032245 124
1032281 124
1032294 145
1032377 206
1032430 210
1032442 193
1032528 28
1032633 959
1032640 45
1032723 189
1032749 0
1032769 0
1032885 261
1032915 50
1032956 130
1032992 162
1033054 218
1033060 288
1033107 181
1033228 107
1033256 147
1033269 227
1033278 6
1033301 535
1033383 84
1033458 162
1033489 132
1033518 11
1033563 67
1033778 269
1033798 33
1033804 0
1033940 286
1034032 0
1034123 1068
1034153 1
1034320 615
1034619 465
1034665 35
1034725 411
1034736 306
1034839 0
1034844 1785
1034853 594
1034892 0
1034931 1916
1034974 33
1035143 1444
1035181 0
1035216 3369
1035307 0
1035311 15418
1035336 0
1035382 2254
1035500 1768
1035532 0
1035583 0
1035632 11981
1035715 6823
1035718 4407
1035800 4
1035824 784
1035837 877
1035845 106
1035866 0
1035916 2436
1035953 9707
1036059 1086
1036164 699
1036225 0
1036305 0
1036364 982
1036410 4433
1036525 5861
1036603 32
1036617 4719
1036674 1
1036695 5464
1036718 1477
1036847 929
1036849 2829
1036913 0
1036915 0
1036935 0
1037039 0
1037064 0
1037135 3392
1037254 11917
1037266 2171
1037335 17833
1037339 1283
1037347 2006
1037376 2450
1037412 2113
1037426 4792
1037456 3770
1037578 2874
1037585 1047
1037716 0
1037779 2183
1037921 0
1037966 250
1038025 309
1038092 442
1038138 0
1038165 0
1038181 314
1038218 856
1038344 1686
1038346 417
1038360 0
1038383 0
1038403 0
1038433 0
1038467 2295
1038469 426
1038509 134
1038526 520
1038575 766
1038596 1360
1038709 397
1038719 136
1038748 416
1039008 55
1039128 218
1039204 63
1039234 1010
1039274 0
1039322 1495
1039326 976
1039337 673
1039376 1968
1039382 1687
1039440 45
1039457 32
1039498 150
1039513 0
1039595 309
1039606 0
1039615 216
1039673 258
1039766 289
1039826 303
1039864 170
1039871 4
1039891 17
1039932 78
1039944 172
1040003 1
1040046 0
1040056 0
1040064 48
1040084 0
1040105 880
1040126 0
1040150 332
1040170 486
1040292 179
1040318 596
1040347 43
1040450 970
1040472 174
1040496 199
1040502 329
1040595 0
1040634 2060
1040639 985
1040813 303
1040825 26
1040846 92
1040852 1094
1041019 53
1041125 157
1041176 31
1041199 92
1041249 1658
1041252 412
1041386 472
1041440 289
1041463 37
1041492 0
1041498 97
1041540 334
1041695 0
1041784 140
1041791 0
1041854 63
1041923 181
1042044 66
1042109 20
1042132 306
1042170 166
1042234 0
1042246 112
1042285 284
1042298 20
1042340 208
1042436 75
1042453 248
1042488 1
1042514 1102
1042574 302
1042653 145
1042706 125
1042853 951
1042855 199
1042911 259
1042918 664
1043039 0
1043054 10
1043060 175
1043237 278
1043360 190
1043488 0
1043536 41
1043539 329
1043615 10
1043675 313
1043809 360
1043886 60
1044032 274
1044068 46
1044115 116
1044246 329
1044351 18
1044381 9
1044386 0
1044495 15
1044571 0
1044635 111
1044686 138
1044703 88
1044725 281
1044734 398
1044752 430
1044815 512
1044863 8
1044891 0
1045004 23
1045064 0
1045073 932
1045091 275
1045127 126
1045164 562
1045321 0
1045364 22
1045377 43
1045389 0
1045642 30
1045656 112
1045692 119
1045830 138
1045851 0
1045890 59
1045951 0
1045959 136
1046022 771
1046030 143
1046079 0
1046095 490
1046124 85
1046190 64
1046219 0
1046229 0
1046232 210
1046300 110
1046403 36
1046417 0
1046512 0
1046621 0
1046673 164
1046856 12
1046863 217
1046943 36
1047013 0
1047033 0
1047092 0
1047107 0
1047147 0
1047193 0
1047224 0
1047232 225
1047238 33
1047264 221
1047300 0
1047339 235
1047420 0
1047466 142
1047547 315
1047588 321
1047663 1
1047733 541
1047822 26
1047844 95
1047855 0
1047869 35
1047886 0
1047890 0
1048005 23
1048175 0
1048232 315
1048255 457
1048290 695
1048323 21
1048427 692
1048478 371
1048581 49
1048597 101
1048666 147
1048708 72
1048715 24
1048733 860
1048766 0
1048831 0
1048889 176
1048891 393
1048978 38
1048994 179
1049024 327
1049043 70
1049135 5
1049407 11
1049439 0
1049468 0
1049524 58
1049727 150
1049771 0
1050116 17
1050152 25
1050165 0
1050206 0
1050234 0
1050248 11
1050257 0
1050340 254
1050344 0
1050594 0
1050678 435
1050971 181
1050978 43
1051002 0
1051015 13
1051063 0
1051089 14
1051108 0
1051151 0
1051317 1
1051323 55
1051347 0
1051380 24
1051416 534
1051446 50
1051498 0
1051510 0
1051567 103
1051793 148
1051822 12
1051977 196
1052057 152
1052095 144
1052149 101
1052260 615
1052264 283
1052379 666
1052448 27
1052479 482
1052517 12
1052570 159
1052607 386
1052618 152
1052636 384
1052730 414
1052764 0
1052803 512
1052819 0
1052870 575
1052889 606
1052920 18
1052960 71
1052979 155
1053083 315
1053178 0
1053201 77
1053234 27
1053336 500
1053458 164
1053491 368
1053567 418
1053889 431
1053912 474
1053914 251
1053970 0
1054093 101
1054111 0
1054173 20
1054220 592
1054239 0
1054246 174
1054409 0
1054473 328
1054721 106
1054752 0
1054775 0
1054817 22
1054819 704
1055006 0
1055025 123
1055052 0
1055117 0
1055182 0
1055220 0
1055305 0
1055312 0
1055514 0
1055637 0
1055667 0
1055709 0
1055868 0
1056089 0
1056165 0
1056183 0
1056320 0
1056418 0
1056522 0
1056531 0
1056652 0
1056696 380
1056745 717
1056749 242
1056783 156
1056787 0
1056904 0
1056961 21
1056986 44
1057027 147
1057037 41
1057210 74
1057250 419
1057309 102
1057321 2604
1057323 187
1057337 617
1057354 583
1057370 329
1057411 284
1057452 260
1057468 130
1057530 394
1057647 27
1057699 0
1057722 0
1057754 0
1057826 0
1057847 0
1057925 51
1057968 0
1058035 132
1058059 0
1058065 0
1058209 637
1058245 295
1058400 1
1058431 0
1058548 0
1058586 10
1058641 3
1058696 0
1058710 0
1058730 0
1058789 0
1058810 16
1058833 0
1058842 4
1058938 0
1058941 1
1058977 0
1059001 15
1059005 0
1059045 0
1059094 0
1059145 0
1059181 0
1059231 0
1059295 0
1059363 0
1059376 0
1059397 0
1059450 0
1059457 0
1059484 0
1059517 0
1059557 1
1059570 0
1059588 0
1059622 0
1059683 0
1059696 0
1059808 0
1059875 0
1059900 0
1060038 0
1060174 0
1060207 22
1060365 138
1060453 577
1060521 38
1060607 0
1060666 187
1060679 117
1060838 206
1060852 232
1060854 239
1060900 0
1060948 60
1060970 49
1060982 0
1060995 945
1061008 0
1061050 810
1061064 6
1061270 201
1061412 20
1061472 0
1061488 74
1061511 111
1061551 525
1061559 72
1061606 4
1061672 0
1061715 9
1061721 6
1061740 0
1061757 246
1061824 59
1061867 0
1061883 240
1061921 0
1061925 0
1061939 25
1061979 0
1061995 0
1062062 0
1062144 0
1062168 0
1062242 0
1062248 0
1062261 0
1062264 0
1062268 0
1062300 0
1062346 0
1062409 0
1062693 0
1062771 0
1062818 0
1063156 0
1063220 0
1063304 0
1063494 0
1063506 0
1063562 0
1063589 0
1063656 0
1063733 0
1063872 0
1063886 0
1064049 18
1064066 150
1064098 225
1064115 14
1064117 270
1064154 74
1064188 0
1064206 0
1064315 423
1064417 49
1064464 361
1064493 218
1064538 17
1064782 155
1064784 384
1064868 49
1064955 35
1064972 0
1065016 145
1065064 43
1065133 59
1065144 11
1065154 0
1065181 795
1065233 137
1065241 506
1065280 609
1065315 1
1065417 8
1065440 798
1065458 0
1065467 1
1065492 64
1065508 0
1065600 0
1065637 4
1065646 160
1065655 0
1065664 2
1065673 112
1065694 269
1065697 888
1065772 0
1065784 0
1065793 112
1065826 197
1065903 214
1065982 47
1066036 0
1066221 15
1066530 49
1066583 4
1066598 0
1066735 5
1066754 0
1066778 13
1066792 0
1066893 0
1066958 1
1067034 0
1067075 0
1067092 9
1067175 0
1067183 1
1067288 97
1067352 0
1067388 45
1067443 48
1067482 149
1067491 0
1067549 91
1067580 0
1067607 0
1067610 0
1067646 0
1067669 0
1067682 0
1067854 0
1067891 0
1067969 0
1067992 0
1068006 0
1068033 0
1068123 0
1068195 497
1068201 24
1068256 0
1068275 0
1068524 0
1068535 0
1068597 0
1068673 0
1068743 0
1068756 0
1068758 0
1068766 0
1068803 0
1068877 0
1068910 0
1068976 0
1069141 0
1069164 0
1069192 0
1069234 0
1069289 0
1069349 0
1069490 0
1069496 0
1069742 0
1069744 0
1069868 196
1069894 36
1070192 481
1070247 329
1070279 16
1070390 0
1070513 222
1070570 863
1070636 106
1070708 282
1070741 12
1070992 0
1071016 0
1071204 360
1071206 377
1071254 89
1071260 618
1071328 20
1071333 76
1071342 39
1071547 27
1071625 0
1071691 20
1071708 17
1071741 0
1071881 0
1071902 447
1072184 159
1072269 87
1072462 29
1072845 0
1072893 0
1073033 0
1073052 80
1073250 292
1073271 203
1073293 0
1073304 0
1073310 0
1073315 0
1073320 0
1073339 468
1073488 0
1073521 78
1073678 131
1073755 0
1073781 84
1073812 70
1073824 557
1073910 0
1073926 0
1073955 287
1073957 12
1073970 442
1074111 0
1074117 14
1074137 79
1074146 256
1074192 122
1074245 145
1074392 111
1074444 204
1074477 109
1074483 78
1074489 0
1074576 198
1074582 81
1074620 17
1074651 29
1074689 0
1074734 0
1074791 62
1074897 153
1075023 134
1075036 91
1075048 380
1075121 301
1075135 440
1075241 234
1075275 215
1075283 0
1075298 495
1075381 106
1075425 653
1075457 756
1075523 51
1075573 0
1075586 410
1075632 74
1075727 694
1075760 129
1075992 44
1076145 119
1076154 390
1076431 287
1076462 0
1076473 22
1076520 279
1076631 253
1076783 37
1076827 81
1076899 66
1076951 62
1077073 0
1077121 304
1077160 225
1077224 386
1077234 335
1077429 102
1077468 61
1077560 0
1077617 78
1077663 463
1077678 373
1077702 245
1077738 18
1077761 70
1077848 116
1077918 0
1077942 0
1077963 31
1078077 431
1078372 91
1078410 0
1078422 14
1078460 42
1078533 785
1078539 528
1078608 86
1078842 0
1078872 75
1079029 618
1079188 79
1079223 129
1079357 28
1079376 222
1079385 432
1079954 32
1080011 13
1080289 0
1080502 0
1080562 170
1080568 213
1080667 845
1080748 593
1080782 0
1080817 43
1080885 524
1080912 149
1081021 34
1081084 0
1081251 1
1081315 301
1081328 525
1081334 0
1081370 655
1081418 98
1081450 0
1081483 0
1081525 0
1081620 217
1081645 0
1081719 264
1081729 273
1081755 32
1081776 132
1082088 732
1082091 116
1082343 0
1082407 15
1082468 1040
1082565 172
1082588 90
1082699 88
1082734 0
1082777 0
1082828 7
1082954 115
1083000 0
1083088 0
1083158 0
1083205 25
1083276 0
1083542 1
1083566 0
1083619 0
1083659 60
1083662 85
1083674 6
1083732 0
1083789 0
1083810 30
1084069 46
1084161 23
1084207 0
1084243 1
1084258 0
1084518 0
1084567 40
1084597 20
1084753 64
1084774 0
1084887 0
1084912 43
1084975 0
1085034 0
1085179 79
1085193 0
1085262 0
1085457 0
1085512 0
1085578 0
1085653 128
1085723 0
1085733 84
1085871 25
1085897 0
1086065 50
1086081 111
1086102 139
1086117 0
1086213 0
1086231 84
1086248 83
1086360 0
1086402 0
1086503 9
1086627 23
1086644 0
1086713 0
1086786 6
1086983 0
1087116 0
1087221 203
1087308 0
1087358 0
1087390 51
1087413 0
1087436 13
1087466 546
1087489 45
1087604 0
1087745 0
1087830 1
1087856 245
1087872 0
1088000 24
1088027 800
1088051 174
1088068 0
1088083 386
1088165 1901
1088209 23
1088217 19
1088240 1815
1088578 102
1088691 565
1088742 0
1088811 3
1088959 123
1088980 255
1089025 0
1089310 550
1089344 0
1089418 28
1089439 17
1089564 139
1089583 161
1089655 299
1089784 115
1090015 0
1090078 74
1090093 135
1090147 208
1090169 34
1090224 0
1090238 40
1090243 26
1090315 205
1090330 33
1090432 27
1090544 106
1090556 24
1090631 733
1090810 0
1091013 6
1091215 0
1091422 1
1091497 0
1091533 0
1091699 75
1092059 45
1092214 239
1092348 2
1092367 328
1092384 1042
1092396 126
1092512 236
1092530 620
1092536 1420
1092545 1611
1092598 89
1092715 0
1092795 160
1092805 1
1092977 138
1093004 885
1093010 66
1093095 597
1093097 1126
1093106 260
1093138 538
1093166 41
1093232 901
1093370 180
1093404 1193
1093662 388
1093780 45
1093960 0
1094100 10
1094120 15
1094145 4
1094175 173
1094327 952
1094409 20
1094424 0
1094432 0
1094576 222
1094805 17
1094864 0
1094921 0
1095050 26
1095081 372
1095149 0
1095157 0
1095286 487
1095319 151
1095329 0
1095535 848
1095653 0
1095765 0
1095927 46
1096055 0
1096195 236
1096205 1025
1096215 161
1096240 14
1096270 359
1096422 1210
1096504 160
1096519 0
1096527 37
1096690 45
1096744 0
1096768 709
1096894 69
1097113 95
1097117 174
1097240 0
1097349 59
1097363 18
1097407 82
1097416 46
1097420 117
1097482 288
1097489 39
1097560 0
1097637 0
1097661 0
1097738 0
1097753 0
1097760 0
1097805 0
1097936 0
1098004 0
1098190 0
1098239 0
1098263 0
1098271 0
1098334 0
1098403 9
1098518 0
1098555 0
1098563 0
1098590 0
1098744 0
1098882 0
1098986 291
1099020 953
1099032 1056
1099085 125
1099094 255
1099097 151
1099113 52
1099138 5
1099174 0
1099198 0
1099222 0
1099255 30
1099267 11
1099284 0
1099301 117
1099391 3
1099712 6
1099773 0
1100010 13
1100255 76
1100393 7
1100418 0
1100493 78
1100495 580
1100807 0
1100925 0
1100962 0
1101026 79
1101190 493
1101200 109
1101214 73
1101221 525
1101300 0
1101363 151
1101415 0
1101441 1153
1101444 332
1101530 196
1101539 97
1101666 0
1101768 1
1101773 37
1101784 99
1101800 176
1101817 72
1101832 104
1101879 52
1101946 0
1101978 237
1102009 0
1102021 0
1102111 0
1102126 0
1102129 0
1102237 0
1102270 0
1102291 0
1102308 0
1102342 0
1102351 0
1102393 42
1102401 35
1102411 73
1102417 119
1102449 0
1102458 54
1102476 0
1102527 49
1102541 0
1102566 0
1102576 12
1102620 0
1102622 16
1102648 0
1102670 0
1102678 6
1102685 0
1102739 0
1102785 30
1102809 61
1102828 0
1102839 0
1102871 5
1102924 0
1102940 0
1102987 0
1103010 0
1103060 0
1103068 0
1103105 0
1103129 0
1103141 0
1103168 0
1103258 0
1103273 0
1103312 0
1103323 0
1103357 0
1103365 0
1103370 0
1103375 0
1103387 0
1103419 0
1103437 0
1103452 0
1103464 0
1103498 0
1103577 0
1103662 0
1103681 0
1103683 190
1103743 0
1103789 0
1103800 5
1103855 0
1103879 48
1103905 194
1103917 38
1103929 111
1103950 0
1103972 0
1103999 33
1104040 30
1104052 98
1104091 0
1104117 675
1104136 65
1104158 0
1104185 11
1104187 0
1104218 0
1104228 0
1104230 0
1104271 10
1104290 1
1104312 0
1104314 10
1104332 0
1104379 0
1104394 0
1104436 12
1104489 5
1104531 19
1104596 0
1104610 0
1104619 0
1104653 31
1104668 0
1104694 0
1104704 0
1104710 0
1104716 0
1104755 0
1104763 0
1104836 0
1104847 0
1104877 21
1104920 0
1104925 0
1104947 0
1105021 20
1105049 84
1105053 54
1105113 0
1105144 58
1105222 1
1105247 0
1105257 0
1105314 0
1105320 0
1105338 0
1105341 0
1105349 0
1105383 0
1105391 0
1105438 0
1105473 90
1105475 54
1105492 0
1105499 0
1105518 0
1105565 6
1105578 0
1105591 0
1105602 0
1105694 0
1105717 0
1105755 0
1105758 0
1105765 0
1105799 0
1105820 0
1105848 0
1105908 0
1105979 36
1106079 0
1106113 0
1106140 65
1106147 0
1106164 0
1106175 107
1106208 0
1106238 0
1106256 0
1106260 0
1106284 0
1106306 0
1106340 0
1106355 0
1106360 0
1106364 85
1106386 22
1106406 0
1106420 97
1106475 731
1106505 564
1106513 5
1106534 224
1106649 811
1106696 0
1106701 275
1106777 0
1106877 510
1106896 805
1106996 66
1107021 0
1107070 666
1107223 211
1107271 0
1107298 0
1107313 375
1107394 1
1107421 277
1107428 622
1107433 1126
1107488 0
1107493 699
1107538 6
1107605 258
1107626 0
1107755 186
1107901 0
1108058 0
1108111 0
1108128 528
1108160 82
1108347 502
1108488 1810
1108494 706
1108533 0
1108541 0
1108556 0
1108565 0
1108638 1685
1108698 572
1108738 207
1108894 562
1109016 50
1109026 445
1109259 0
1109288 0
1109291 0
1109331 0
1109397 0
1109466 0
1109766 0
1109797 0
1109836 0
1109911 0
1109929 0
1109936 0
1109960 0
1110094 0
1110136 0
1110190 787
1110204 37
1110300 0
1110315 0
1110330 47
1110428 96
1110466 63
1110528 0
1110710 43
1110911 272
1110926 271
1110997 0
1111188 133
1111276 0
1111352 86
1111394 9
1111577 93
1111837 0
1111924 0
1111931 23
1112107 0
1112170 8
1112221 0
1112291 253
1112301 512
1112415 9
1112514 0
1112582 5
1112780 74
1112784 50
1112927 15
1112933 176
1112939 0
1112945 4
1113074 26
1113175 0
1113200 34
1113209 10
1113288 479
1113311 340
1113411 0
1113419 206
1113458 51
1113494 114
1113502 28
1113516 0
1113530 0
1113553 0
1113576 0
1113589 796
1113596 215
1113731 9
1113737 314
1113787 0
1113799 0
1113806 1
1113849 472
1113873 600
1113876 0
1113945 0
1114056 449
1114075 0
1114110 99
1114129 0
1114149 105
1114174 139
1114191 241
1114276 363
1114303 221
1114387 162
1114460 130
1114580 0
1114598 0
1114714 427
1114722 994
1114758 0
1114924 0
1114936 0
1115032 0
1115190 0
1115220 0
1115291 0
1115339 0
1115357 0
1115403 0
1115477 0
1115606 0
1115718 0
1115807 175
1115853 208
1115879 24
1115998 491
1116296 432
1116382 311
1116388 520
1116409 194
1116440 49
1116471 0
1116497 6
1116532 14
1116642 1032
1116740 1246
1116808 32
1116811 302
1116856 273
1116964 598
1117058 225
1117139 0
1117172 1
1117225 89
1117318 0
1117414 145
1117506 0
1117514 89
1117613 670
1117681 123
1117720 36
1117761 1168
1117800 340
1117886 24
1117943 56
1118021 74
1118034 286
1118161 93
1118168 18
1118256 87
1118269 647
1118312 549
1118336 0
1118391 103
1118501 0
1118537 0
1118594 0
1118601 0
1118657 0
1118666 0
1118714 0
1118735 0
1118760 0
1118774 0
1118885 0
1118942 0
1118996 0
1119107 0
1119119 0
1119149 0
1119206 0
1119266 0
1119641 0
1119678 0
1119707 0
1119764 0
1119874 0
1119934 0
1120009 276
1120249 49
1120310 0
1120359 12
1120540 100
1120728 23
1120759 77
1120788 52
1120826 609
1120877 204
1120890 0
1120897 1021
1121006 0
1121114 307
1121530 0
1121547 399
1121657 53
1121726 476
1121801 77
1121852 267
1122071 19
1122113 807
1122142 472
1122167 0
1122196 0
1122223 0
1122240 0
1122380 0
1122457 0
1122459 0
1122472 0
1122512 0
1122662 0
1122668 0
1122675 0
1122828 0
1122840 0
1122896 0
1122976 0
1122995 0
1123014 0
1123128 0
1123153 0
1123255 0
1123264 0
1123356 0
1123358 0
1123514 283
1123577 692
1123590 82
1123709 88
1123721 29
1123728 121
1123760 0
1123847 103
1123868 203
1123891 133
1123945 1
1123966 0
1124007 151
1124053 210
1124125 11
1124131 32
1124155 0
1124169 100
1124199 0
1124221 26
1124290 28
1124295 0
1124335 20
1124377 0
1124407 34
1124470 242
1124473 127
1124522 101
1124553 41
1124577 0
1124710 272
1124818 129
1124821 56
1124851 82
1124877 60
1124923 97
1124943 192
1124959 67
1124965 0
1124999 1
1125040 93
1125079 0
1125247 34
1125310 194
1125358 71
1125415 526
1125475 0
1125486 0
1125534 0
1125639 0
1125655 0
1125708 0
1125733 0
1125991 0
1126033 0
1126100 0
1126192 0
1126249 0
1126274 0
1126300 0
1126327 0
1126474 0
1126496 0
1126498 0
1126519 0
1126560 0
1126630 0
1126642 0
1126654 0
1126721 0
1126885 1
1126930 0
1126936 0
1126947 0
1126969 0
1126990 0
1126993 0
1127017 2002
1127139 0
1127260 101
1127383 1447
1127448 33
1127472 60
1127646 0
1127660 114
1127719 292
1127761 283
1127773 739
1127775 114
1127857 26
1127864 309
1127901 394
1127943 0
1127974 123
1128013 321
1128043 298
1128045 321
1128059 600
1128063 440
1128104 523
1128145 41
1128277 8
1128330 33
1128369 889
1128488 12
1128809 24
1128909 0
1129003 105
1129006 6
1129060 17
1129151 140
1129417 0
1129477 0
1129522 16
1129560 0
1129567 0
1129573 0
1129683 0
1129700 1
1129776 3
1129789 0
1129803 6
1129849 0
1130143 275
1130239 0
1130272 0
1130291 0
1130321 0
1130331 0
1130600 0
1130634 0
1130678 0
1130743 0
1130819 0
1130859 0
1130912 0
1131071 0
1131148 32
1131205 8
1131269 338
1131308 0
1131328 411
1131394 215
1131455 11
1131459 0
1131470 115
1131475 0
1131568 0
1132023 166
1132113 144
1132125 201
1132156 683
1132192 359
1132266 27
1132357 246
1132393 33
1132457 81
1132564 180
1132689 463
1132709 287
1132730 298
1132811 90
1132822 42
1132830 137
1132870 68
1132891 20
1132919 687
1132962 32
1132966 78
1133257 551
1133334 47
1133380 0
1133446 0
1133506 0
1133530 0
1133661 0
1133681 0
1133706 0
1133749 0
1133801 0
1133851 0
1133859 0
1133922 0
1133960 0
1134284 0
1134322 0
1134355 0
1134404 0
1134414 0
1134462 0
1134476 0
1134526 0
1134568 1
1134592 32
1134645 0
1134669 0
1134703 0
1134708 0
1134719 0
1134759 298
1134786 298
1134885 229
1134963 372
1135081 0
1135128 114
1135278 933
1135406 1
1135502 127
1135528 0
1135858 0
1135906 0
1135936 0
1135982 0
1135997 0
1136025 0
1136177 0
1136183 0
1136314 0
1136401 0
1136460 0
1136516 31
1136525 687
1136529 1
1136557 0
1136767 0
1136769 0
1136789 0
1136825 0
1136860 0
1136868 0
1136904 0
1136931 0
1137036 0
1137193 0
1137250 0
1137389 0
1137435 0
1137507 0
1137612 0
1137718 0
1137750 0
1137782 0
1137800 0
1137839 0
1137863 0
1137905 0
1137941 0
1138025 1
1138103 0
1138134 0
1138167 346
1138211 167
1138236 0
1138263 8
1138275 110
1138381 0
1138424 1081
1138441 934
1138471 647
1138585 392
1138657 442
1138753 589
1138895 578
1138906 0
1138938 447
1138952 176
1138996 21
1139361 255
1139492 327
1139494 331
1139506 122
1139634 0
1140219 148
1140245 166
1140611 303
1140626 703
1140661 64
1140674 367
1140710 233
1140824 13
1141004 0
1141057 40
1141460 0
1141475 273
1141550 132
1141777 94
1141841 265
1141847 162
1141856 0
1141889 308
1141959 532
1142033 342
1142066 12
1142078 0
1142174 781
1142207 0
1142265 188
1142276 1
1142441 297
1142456 128
1142562 57
1142593 713
1142599 745
1142601 150
1142611 283
1142653 82
1142752 1248
1142789 44
1142868 11
1143013 0
1143031 431
1143212 139
1143296 0
1143312 0
1143329 0
1143348 318
1143428 0
1143468 0
1143633 107
1143646 81
1143669 249
1143711 0
1143713 300
1143722 16
1143773 17
1143879 8
1143973 0
1143979 23
1144075 47
1144109 439
1144255 343
1144330 0
1144334 65
1144376 0
1144393 0
1144407 144
1144411 153
1144444 0
1144465 107
1144481 0
1144493 49
1144498 86
1144544 0
1144572 0
1144584 0
1144644 0
1144735 0
1144850 0
1144957 0
1144991 0
1145031 0
1145116 0
1145323 0
1145346 0
1145371 0
1145392 0
1145632 0
1145758 0
1145806 0
1145851 217
1145855 117
1146126 0
1146159 0
1146167 0
1146256 0
1146275 0
1146277 0
1146391 0
1146416 0
1146612 0
1146690 0
1146693 0
1146801 0
1146822 0
1146973 0
1147026 0
1147054 269
1147140 478
1147223 68
1147372 6
1147422 0
1147511 80
1147721 0
1147976 0
1147998 75
1148033 0
1148113 122
1148157 50
1148170 1046
1148261 0
1148263 0
1148284 0
1148296 0
1148317 0
1148387 58
1148428 38
1148443 0
1148521 265
1148533 46
1148551 132
1148753 0
1148760 0
1148815 79
1148864 8
1148927 0
1149031 0
1149053 238
1149163 0
1149169 0
1149190 57
1149328 104
1149387 75
1149416 39
1149498 0
1149558 13
1149679 0
1149805 42
1150074 397
1150192 0
1150253 28
1150287 0
1150308 69
1150498 77
1150816 151
1150965 76
1151049 0
1151085 89
1151225 104
1151381 149
1151421 0
1151430 99
1151559 0
1151592 8
1151643 0
1151650 0
1151714 409
1151730 0
1151834 130
1151925 178
1151966 0
1151978 0
1152087 0
1152102 23
1152162 552
1152169 138
1152210 888
1152239 1782
1152258 151
1152362 239
1152378 123
1152529 0
1152765 14
1152775 0
1153048 59
1153107 279
1153195 368
1153240 75
1153257 9
1153305 662
1153417 260
1153419 0
1153425 289
1153478 38
1153488 180
1153523 334
1153574 306
1153592 0
1153651 662
1153714 260
1153869 23
1153879 0
1154507 84
1154719 0
1154950 0
1155081 409
1155103 93
1155162 26
1155412 236
1155563 142
1155599 54
1155727 0
1155773 226
1155802 18
1155811 40
1155866 104
1155919 17
1156045 726
1156081 268
1156165 91
1156194 14
1156218 86
1156250 2
1156302 99
1156310 185
1156434 0
1156737 128
1156759 202
1156915 194
1157009 8
1157026 24
1157037 29
1157060 233
1157085 68
1157214 0
1157226 127
1157271 186
1157326 41
1157333 60
1157364 0
1157437 12
1157443 42
1157492 35
1157738 193
1157747 975
1157779 9
1157807 160
1157815 18
1157859 0
1157896 0
1157985 380
1158004 13
1158048 24
1158055 117
1158057 515
1158093 107
1158121 0
1158199 12
1158212 16
1158238 138
1158351 196
1158429 486
1158533 94
1158579 49
1158717 212
1158744 116
1158793 0
1158813 162
1158817 574
1158821 266
1158894 165
1158896 527
1158919 169
1159024 28
1159201 37
1159376 0
1159516 297
1159705 10
1159901 10
1159929 25
1160135 142
1160147 0
1160177 261
1160344 4
1160349 74
1160445 0
1160458 73
1160462 191
1160474 268
1160515 91
1160534 331
1160545 111
1160635 187
1160651 80
1160666 25
1160815 332
1160898 531
1160990 79
1161136 55
1161195 312
1161239 314
1161253 0
1161340 113
1161355 312
1161404 0
1161488 235
1161537 94
1161639 0
1161669 8
1161675 0
1161703 699
1161857 695
1161873 0
1161972 0
1162012 64
1162018 1840
1162022 1186
1162054 217
1162171 305
1162183 556
1162240 133
1162258 255
1162339 718
1162355 690
1162426 430
1162455 176
1162477 112
1162496 241
1162537 257
1162550 0
1162592 0
1162726 20
1162944 487
1163117 685
1163121 259
1163163 223
1163192 193
1163204 17
1163411 57
1163442 0
1163464 0
1163470 0
1163523 57
1163533 0
1163540 169
1163554 146
1163602 190
1163646 0
1163685 0
1163717 305
1163794 106
1163803 222
1163825 72
1163835 266
1163902 0
1164085 39
1164133 0
1164258 1053
1164342 371
1164366 220
1164564 53
1164573 59
1164648 358
1164660 231
1164669 0
1164731 106
1164738 37
1164841 310
1164848 102
1164862 95
1164876 207
1164893 0
1164921 16
1164942 0
1165110 1
1165211 0
1165277 140
1165364 0
1165394 76
1165409 84
1165521 56
1165525 0
1165547 67
1165566 168
1165569 294
1165595 704
1165647 121
1165657 0
1165677 94
1165692 448
1165731 679
1165764 990
1165782 76
1165866 446
1165998 239
1166026 182
1166103 0
1166115 973
1166172 1449
1166201 79
1166283 126
1166380 878
1166436 351
1166507 0
1166526 616
1166658 103
1166716 1
1166917 1073
1166922 199
1166985 28
1166995 26
1167050 0
1167068 0
1167072 0
1167079 0
1167097 0
1167140 0
1167198 0
1167239 0
1167316 0
1167428 1
1167483 0
1167542 0
1167612 227
1167645 119
1167685 48
1167716 255
1167737 258
1167936 2
1167944 199
1168035 487
1168075 640
1168184 0
1168202 0
1168250 196
1168373 63
1168441 1653
1168608 63
1168683 403
1168705 70
1168836 307
1168926 151
1168934 223
1169038 181
1169288 155
1169291 253
1169301 4
1169320 250
1169330 30
1169350 33
1169358 17
1169440 66
1169567 40
1169609 0
1169681 153
1169753 0
1169766 0
1169865 0
1169903 0
1169905 0
1170005 0
1170194 0
1170266 0
1170302 0
1170312 0
1170459 235
1170569 7
1170668 127
1170709 182
1170738 272
1170779 761
1170808 368
1170849 142
1170905 114
1170924 577
1170962 154
1171059 447
1171101 288
1171111 440
1171113 59
1171125 12
1171136 374
1171197 52
1171279 48
1171296 271
1171433 71
1171471 1094
1171611 12
1171662 80
1171689 486
1171765 0
1171772 0
1171896 45
1171983 111
1172065 0
1172073 0
1172083 98
1172088 0
1172104 0
1172111 60
1172321 124
1172327 48
1172359 0
1172365 0
1172369 0
1172384 0
1172422 745
1172461 647
1172603 32
1172729 0
1172846 0
1172848 0
1172854 0
1172858 0
1172886 178
1173173 41
1173232 286
1173352 355
1173414 0
1173581 100
1173637 0
1173674 123
1173697 112
1173710 735
1173712 426
1173769 104
1173840 0
1174003 0
1174065 0
1174219 0
1174264 35
1174342 24
1174420 48
1174544 33
1174570 0
1174741 13
1174840 63
1174880 104
1174951 148
1174975 0
1175057 0
1175069 0
1175085 47
1175112 305
1175166 70
1175311 79
1175369 119
1175375 0
1175379 527
1175427 1
1175490 61
1175508 0
1175517 149
1175525 1215
1175531 1485
1175537 692
1175548 0
1175594 87
1175603 211
1175649 2
1175705 356
1175831 0
1175879 60
1175972 258
1176012 324
1176094 208
1176108 93
1176110 312
1176183 18
1176209 0
1176253 18
1176338 0
1176371 41
1176388 18
1176399 254
1176409 115
1176420 0
1176483 890
1176535 352
1176553 1
1176610 25
1176753 133
1176828 0
1176838 63
1176848 0
1176921 24
1176983 417
1177062 0
1177090 35
1177141 39
1177193 299
1177279 93
1177326 0
1177337 16
1177376 102
1177403 0
1177430 0
1177549 92
1177587 131
1177604 268
1177640 321
1177657 52
1177671 652
1177700 0
1177742 323
1177760 562
1177763 176
1177772 192
1177775 1201
1177869 75
1177905 1
1177994 140
1178015 75
1178106 0
1178121 142
1178132 176
1178135 446
1178201 907
1178222 71
1178273 775
1178279 341
1178324 18
1178390 67
1178442 216
1178512 768
1178713 0
1178754 185
1178768 287
1178849 0
1178868 0
1178870 0
1178877 0
1178935 57
1178951 0
1178969 0
1178972 0
1178993 0
1179006 0
1179017 88
1179040 0
1179048 0
1179053 0
1179065 0
1179074 75
1179092 0
1179099 0
1179107 0
1179121 0
1179137 67
1179155 0
1179159 0
1179169 0
1179203 60
1179209 13
1179222 34
1179344 122
1179404 1494
1179550 179
1179678 600
1179702 112
1179804 901
1179810 1464
1179886 213
1179954 408
1180076 0
1180170 178
1180292 142
1180314 399
1180355 0
1180425 190
1180431 879
1180443 65
1180510 145
1180526 347
1180557 66
1180575 67
1180628 0
1180669 28
1180677 237
1180687 86
1180789 1
1180800 533
1180804 28
1180863 0
1180921 38
1180956 94
1180993 188
1181088 108
1181102 61
1181165 35
1181233 68
1181244 0
1181247 0
1181270 111
1181272 0
1181325 0
1181393 0
1181398 34
1181432 0
1181536 666
1181540 232
1181872 153
1181875 0
1182036 42
1182119 120
1182141 35
1182247 82
1182274 0
1182289 104
1182384 0
1182485 159
1182570 0
1182616 0
1182700 18
1182877 0
1182901 77
1182986 0
1183088 167
1183234 0
1183453 4
1183501 317
1183616 171
1183760 47
1183840 0
1183879 237
1183934 0
1184002 23
1184089 0
1184139 121
1184166 268
1184181 27
1184258 0
1184290 412
1184424 360
1184522 0
1184559 890
1184573 0
1184594 180
1184596 484
1184799 283
1184850 7
1184891 36
1184905 33
1184995 237
1185081 41
1185199 21
1185447 263
1185879 0
1185904 0
1185917 353
1185944 0
1185987 0
1186121 172
1186250 71
1186374 93
1186443 440
1186463 595
1186465 140
1186556 500
1186559 222
1186696 137
1186738 9
1186852 439
1186869 23
1186905 0
1187037 422
1187048 4
1187109 292
1187112 308
1187197 87
1187307 95
1187334 520
1187363 0
1187440 391
1187499 44
1187568 152
1187603 44
1187635 248
1187647 521
1187735 368
1187897 20
1187924 222
1187927 356
1188040 0
1188152 29
1188262 119
1188334 62
1188391 43
1188422 2
1188738 0
1188912 0
1188990 0
1189083 0
1189090 73
1189160 18
1189221 13
1189230 0
1189308 2
1189868 68
1189965 19
1190018 316
1190165 251
1190240 307
1190364 0
1190449 0
1190453 0
1190465 0
1190469 10
1190518 0
1190520 0
1190566 0
1190693 97
1190703 175
1190725 113
1190758 64
1190801 0
1190873 0
1190882 41
1191035 0
1191230 0
1191242 4
1191592 71
1191689 0
1191742 209
1191889 144
1191964 60
1191983 84
1192141 74
1192181 0
1192215 71
1192273 0
1192307 0
1192344 145
1192373 0
1192379 0
1192394 0
1192411 0
1192418 38
1192447 128
1192460 0
1192511 186
1192628 143
1192659 351
1192671 85
1192733 65
1192820 680
1192907 263
1193210 253
1193232 99
1193243 2347
1193249 274
1193344 119
1193405 599
1193816 0
1193822 294
1193848 548
1193892 77
1193978 446
1194014 16
1194134 442
1194222 91
1194317 232
1194370 15
1194584 1
1194596 0
1194648 386
1194733 0
1194995 34
1195036 122
1195048 89
1195056 19
1195089 100
1195224 128
1195247 599
1195337 84
1195401 41
1195638 414
1195699 77
1195705 0
1195754 174
1195779 434
1195818 308
1195872 147
1196129 274
1196164 216
1196171 239
1196178 44
1196213 1048
1196216 407
1196249 33
1196255 137
1196301 34
1196317 1
1196333 0
1196384 23
1196396 0
1196467 75
1196495 19
1196624 43
1196674 0
1196727 10
1196765 9
1196901 0
1197042 7
1197054 0
1197071 37
1197098 293
1197102 90
1197113 0
1197173 13
1197303 466
1197306 143
1197330 328
1197371 1
1197515 0
1197526 408
1197563 174
1197572 0
1197584 65
1197616 281
1197628 0
1197680 220
1197707 44
1197727 274
1197799 0
1197849 264
1197864 142
1197909 104
1197972 220
1198104 486
1198235 418
1198284 0
1198300 90
1198468 52
1198537 27
1198664 377
1198671 0
1198866 334
1198868 2262
1199108 0
1199141 13
1199409 108
1199420 116
1199427 0
1199551 0
1199613 75
1199634 30
1199687 1514
1199696 408
1199774 106
1199803 53
1199840 0
1199867 49
1199918 520
1199942 106
1200092 289
1200106 114
1200117 0
1200210 477
1200212 377
1200254 1701
1200306 30
1200393 0
1200419 32
1200460 202
1200490 0
1200508 0
1200560 0
1200568 18
1200578 0
1200607 26
1200612 33
1200664 0
1200747 0
1200786 0
1200796 0
1200800 0
1200876 241
1200898 834
1200968 160
1201036 0
1201070 0
1201127 0
1201151 0
1201173 0
1201196 0
1201224 0
1201254 0
1201281 0
1201372 0
1201395 0
1201418 568
1201485 536
1201554 0
1201637 296
1201658 0
1201734 2399
1201755 4
1201784 3
1201822 602
1201938 127
1201978 485
1202019 252
1202041 6
1202098 885
1202101 895
1202130 171
1202158 231
1202188 1527
1202220 0
1202268 61
1202290 0
1202318 636
1202353 7
1202377 1756
1202419 204
1202617 1182
1202656 285
1202803 21
1202868 185
1202966 272
1203060 0
1203067 189
1203109 0
1203137 0
1203146 0
1203156 132
1203255 427
1203260 61
1203270 0
1203280 0
1203343 0
1203421 0
1203457 0
1203493 0
1203523 0
1203555 0
1203574 0
1203588 0
1203625 0
1203629 0
1203696 0
1203703 0
1203787 0
1203802 23
1203808 0
1203911 0
1203930 0
1203981 0
1204133 0
1204175 121
1204232 64
1204359 0
1204397 144
1204419 596
1204451 499
1204498 33
1204545 73
1204561 0
1204605 49
1204618 60
1204684 109
1204691 473
1204811 0
1204881 0
1204925 0
1205182 1
1205231 133
1205235 0
1205301 0
1205305 1075
1205314 147
1205331 0
1205368 0
1205431 0
1205512 0
1205515 0
1205538 1
1205650 0
1205789 17
1205831 547
1205875 311
1205917 157
1205926 0
1205937 642
1205973 282
1206000 24
1206027 0
1206029 0
1206107 0
1206237 0
1206282 0
1206381 0
1206465 508
1206467 563
1206477 344
1206479 71
1206485 151
1206598 122
1206788 72
1206792 458
1206803 132
1206839 0
1206910 248
1206928 0
1206976 6
1207042 341
1207045 561
1207138 8
1207201 147
1207335 150
1207427 1
1207454 2
1207483 7
1207647 110
1207665 73
1207690 1
1207710 54
1207795 0
1207884 460
1207927 332
1208020 116
1208023 217
1208060 0
1208112 138
1208282 0
1208293 175
1208368 774
1208398 131
1208423 14
1208446 86
1208473 0
1208493 0
1208629 152
1209073 6
1209111 1
1209313 128
1209577 768
1209581 641
1209647 0
1209655 0
1209784 311
1209832 0
1209867 5
1209874 407
1209895 1238
1209964 312
1209994 470
1210132 1445
1210222 1213
1210264 89
1210357 430
1210535 900
1210548 62
1210581 1029
1210590 59
1210631 54
1210640 64
1210698 40
1210745 0
1210760 82
1210766 0
1210841 46
1211066 5
1211173 2
1211189 103
1211223 83
1211276 0
1211334 0
1211351 26
1211372 59
1211401 472
1211439 106
1211499 0
1211505 484
1211553 379
1211570 167
1211612 242
1211743 397
1211818 573
1211980 111
1212128 13
1212170 23
1212385 0
1212446 14
1212597 82
1212600 72
1212605 330
1212685 6
1212726 0
1212761 16
1212765 30
1212770 3
1213143 21
1213161 0
1213563 0
1213593 21
1213861 248
1213945 707
1213948 1497
1213965 0
1213991 3
1214055 70
1214092 321
1214117 405
1214238 737
1214243 418
1214265 1
1214280 19
1214358 0
1214367 0
1214376 0
1214382 0
1214390 0
1214399 0
1214401 0
1214424 0
1214435 0
1214465 0
1214475 0
1214477 0
1214479 0
1214481 0
1214490 0
1214492 0
1214500 0
1214519 637
1214563 0
1214587 19
1214668 207
1214696 136
1214945 0
1215013 1
1215024 1
1215054 83
1215066 0
1215141 19
1215187 109
1215209 806
1215211 100
1215246 0
1215270 0
1215405 646
1215419 648
1215435 602
1215556 135
1215616 246
1215659 182
1215665 831
1215681 145
1215695 436
1215875 720
1215968 0
1216052 966
1216103 590
1216191 107
1216279 436
1216301 35
1216346 377
1216414 80
1216463 366
1216652 272
1216663 0
1216727 457
1216889 28
1216915 615
1216918 174
1217039 108
1217082 6
1217137 62
1217238 0
1217299 243
1217305 245
1217392 0
1217541 18
1217551 9
1217731 0
1218146 40
1218205 0
1218352 0
1218370 0
1218381 485
1218508 1
1218532 0
1218562 0
1218760 0
1218785 807
1219028 0
1219035 0
1219133 0
1219142 0
1219161 252
1219188 31
1219215 16
1219249 534
1219274 0
1219417 0
1219479 0
1219483 0
1219515 0
1219519 0
1219642 0
1219657 0
1219675 0
1219727 0
1219729 0
1219789 0
1219818 0
1220025 0
1220029 0
1220106 0
1220120 0
1220158 0
1220174 0
1220281 0
1220294 25
1220408 0
1220419 312
1220438 329
1220492 0
1220498 48
1220525 1421
1220564 0
1220572 0
1220606 0
1220680 0
1220727 0
1220754 0
1220757 0
1220982 0
1220997 0
1221096 0
1221290 0
1221300 0
1221664 0
1221728 0
1221776 0
1221816 0
1221878 43
1221938 0
1221947 22
1221953 0
1222067 0
1222230 0
1222307 0
1222379 0
1222394 0
1222418 0
1222430 0
1222459 0
1222558 2
1222574 0
1222652 0
1222707 0
1222784 173
1222817 0
1222831 53
1222850 0
1222979 0
1223005 0
1223015 391
1223112 295
1223187 177
1223236 19
1223392 49
1223426 173
1223494 0
1223547 36
1223614 70
1223837 0
1223864 132
1223875 0
1224373 0
1224418 46
1224432 1
1224477 121
1224562 349
1224564 23
1224690 0
1224696 182
1224714 131
1224738 97
1224805 30
1224839 6
1224888 0
1224890 6
1224988 244
1225012 115
1225045 0
1225099 82
1225218 225
1225248 354
1225258 56
1225430 0
1225440 0
1225516 0
1225593 0
1225733 26
1225787 38
1225905 260
1225990 0
1226017 84
1226032 0
1226044 0
1226074 0
1226089 166
1226093 100
1226104 0
1226110 84
1226119 18
1226144 0
1226313 0
1226402 1
1226484 0
1226566 0
1226708 0
1226779 0
1226788 0
1226869 0
1226958 0
1227404 0
1227443 0
1227537 0
1227597 25
1227609 17
1227648 7
1227675 532
1227747 329
1227750 1
1227855 0
1227866 270
1227983 61
1228195 1
1228242 236
1228283 0
1228401 4
1228529 0
1228730 125
1228766 304
1228775 9
1228914 108
1228966 0
1229109 124
1229175 191
1229220 86
1229257 74
1229382 157
1229503 123
1229515 35
1229567 0
1229591 0
1229681 296
1229726 38
1229734 140
1229851 316
1229944 199
1229997 340
1230034 186
1230126 178
1230161 0
1230377 0
1230421 111
1230457 529
1230461 121
1230472 279
1230601 0
1230610 82
1230655 927
1230661 907
1230708 0
1230736 142
1230828 3
1230846 0
1230903 447
1230917 0
1230935 34
1230962 601
1230991 120
1231015 75
1231126 0
1231201 13
1231219 39
1231230 31
1231283 193
1231287 323
1231300 1268
1231334 148
1231391 193
1231407 440
1231524 40
1231631 1293
1231661 374
1231663 285
1231715 306
1231786 0
1231824 56
1231978 59
1232123 0
1232178 0
1232380 0
1232415 331
1232421 0
1232488 1021
1232494 63
1232506 0
1232566 22
1232633 15
1232651 11
1232725 870
1232754 0
1232835 153
1232845 121
1232914 565
1232917 78
1232965 97
1232987 52
1233001 138
1233013 174
1233093 0
1233179 303
1233208 495
1233286 771
1233293 2
1233484 76
1233506 128
1233508 413
1233574 118
1233650 375
1233661 46
1233956 340
1233967 27
1234026 267
1234153 121
1234249 117
1234366 417
1234373 233
1234554 81
1234767 97
1234986 0
1235045 7
1235189 0
1235215 77
1235311 569
1235533 58
1235611 12
1235735 39
1235742 0
1235749 509
1236001 160
1236066 1
1236079 171
1236089 172
1236123 8
1236172 258
1236225 0
1236259 0
1236290 0
1236359 0
1236382 0
1236409 0
1236493 0
1236599 0
1236646 0
1236842 0
1237003 0
1237030 0
1237045 0
1237112 0
1237210 0
1237219 342
1237294 390
1237319 8
1237333 39
1237408 908
1237420 1261
1237429 409
1237438 9
1237459 0
1237504 804
1237513 89
1237589 141
1237617 0
1237667 13
1237774 619
1237849 0
1237909 0
1237935 0
1238012 0
1238014 0
1238024 0
1238037 0
1238071 0
1238163 0
1238203 0
1238240 532
1238348 1
1238445 0
1238470 0
1238515 0
1238533 0
1238735 0
1238852 15
1239206 0
1239281 14
1239303 17
1239326 8
1239397 20
1239450 0
1239577 308
1239632 30
1239781 474
1239911 433
1239989 498
1239991 225
1240012 60
1240072 0
1240082 60
1240095 0
1240118 0
1240122 0
1240128 0
1240130 77
1240145 0
1240154 0
1240173 0
1240181 0
1240191 0
1240215 0
1240221 0
1240230 0
1240273 91
1240298 256
1240300 0
1240356 0
1240393 471
1240524 0
1240571 207
1240598 311
1240732 447
1240756 81
1240813 171
1240815 332
1240848 18
1240869 0
1240883 0
1240890 0
1240919 0
1240977 0
1240998 0
1241008 113
1241034 174
1241137 272
1241203 152
1241209 243
1241238 0
1241324 449
1241390 1830
1241414 0
1241475 0
1241571 132
1241593 717
1241602 1061
1241619 0
1241739 641
1241780 70
1241823 436
1241954 0
1242011 0
1242107 441
1242134 492
1242171 490
1242214 203
1242389 0
1242463 361
1242652 100
1242681 320
1242689 25
1242691 647
1242799 480
1242862 43
1242910 319
1242926 0
1242966 183
1243102 49
1243358 0
1243382 0
1243478 0
1243548 0
1243618 189
1243659 4
1243757 0
1243797 46
1243904 346
1243956 154
1243989 692
1244034 226
1244037 0
1244253 300
1244278 0
1244364 18
1244538 39
1244547 0
1244566 13
1244592 0
1244689 410
1244695 88
1244701 210
1244771 0
1244789 0
1244834 99
1244878 0
1244886 15
1244901 2
1245009 8
1245136 0
1245170 0
1245213 0
1245420 0
1245423 0
1245475 0
1245522 0
1245657 0
1245720 0
1245834 0
1245840 0
1245871 0
1245946 0
1246145 7
1246149 1063
1246496 170
1246569 0
1246592 0
1246615 284
1246729 632
1246760 538
1246953 138
1247023 411
1247087 198
1247091 270
1247116 13
1247282 0
1247289 0
1247361 157
1247394 289
1247498 0
1247646 114
1247655 73
1247733 0
1247811 0
1247850 158
1247901 102
1247989 0
1248121 170
1248163 76
1248214 116
1248242 198
1248277 1
1248396 0
1248569 0
1248645 95
1248662 0
1248758 29
1248842 0
1248854 151
1248886 183
1248888 0
1248919 0
1249034 1
1249061 154
1249107 22
1249126 0
1249183 0
1249211 122
1249239 80
1249294 11
1249331 0
1249350 0
1249399 0
1249421 0
1249502 7
1249536 0
1249564 76
1249598 0
1249620 0
1249694 0
1249918 21
1250038 0
1250126 0
1250281 6
1250295 0
1250373 0
1250599 179
1250685 0
1250775 15
1250801 1
1250836 0
1250871 3
1250902 0
1250915 9
1250947 261
1251009 0
1251214 106
1251236 207
1251322 34
1251395 143
1251421 47
1251425 174
1251487 74
1251515 21
1251612 0
1251618 0
1251667 359
1251707 0
1251761 0
1251825 19
1251852 34
1251855 47
1251903 0
1251910 0
1251948 39
1251977 0
1251987 27
1252025 0
1252039 0
1252115 110
1252156 295
1252160 0
1252276 1
1252312 14
1252338 49
1252379 0
1252419 182
1252485 449
1252501 0
1252541 214
1252553 84
1252577 0
1252601 95
1252637 119
1252924 26
1252983 56
1253034 196
1253037 0
1253039 4
1253099 127
1253150 315
1253252 70
1253262 34
1253321 0
1253363 311
1253539 0
1253633 116
1253638 84
1253669 0
1253696 7
1253876 18
1253994 0
1254032 18
1254047 1
1254094 57
1254125 21
1254133 330
1254311 92
1254339 0
1254398 611
1254409 103
1254460 79
1254497 39
1254504 22
1254514 0
1254522 354
1254577 0
1254617 55
1254629 20
1254696 252
1254745 0
1254871 85
1254891 229
1254972 0
1254994 619
1255060 0
1255068 28
1255087 123
1255197 277
1255413 519
1255467 402
1255491 340
1255528 23
1255538 130
1255597 692
1255677 287
1255728 30
1255815 15
1255953 0
1255957 44
1255987 69
1256023 0
1256026 0
1256291 11
1256300 0
1256507 423
1256657 11
1256694 85
1256741 0
1256810 152
1256853 115
1256981 0
1257071 481
1257081 12
1257146 107
1257149 144
1257199 61
1257272 100
1257297 83
1257311 827
1257317 162
1257463 0
1257484 172
1257556 52
1257592 248
1257614 80
1257679 0
1257775 280
1257833 0
1257955 110
1257999 80
1258001 341
1258218 0
1258409 0
1258508 24
1258522 102
1258525 89
1258542 0
1258639 411
1258669 218
1258678 0
1258715 119
1258719 347
1258762 151
1258939 0
1258949 215
1258981 222
1259053 325
1259068 132
1259257 0
1259398 0
1259463 0
1259479 0
1259612 0
1259713 0
1259761 0
1259794 0
1259819 0
1259851 0
1259916 0
1259959 0
1260028 1
1260165 0
1260346 0
1260389 0
1260504 0
1260582 0
1260607 0
1260619 0
1260658 0
1260772 0
1260891 0
1260963 0
1260970 0
1260976 0
1261045 0
1261109 0
1261126 0
1261129 0
1261197 0
1261235 0
1261249 0
1261316 0
1261332 0
1261540 96
1261581 0
1261609 0
1261723 173
1261828 1
1261862 44
1261931 59
1262016 0
1262060 186
1262111 508
1262137 230
1262156 123
1262273 248
1262301 0
1262430 87
1262556 609
1262673 47
1262697 0
1262727 108
1262762 391
1263087 30
1263288 39
1263306 116
1263357 0
1263408 0
1263451 305
1263468 61
1263481 390
1263488 198
1263540 0
1263668 326
1263710 103
1263763 174
1263839 975
1263877 0
1263901 164
1263914 5
1264015 119
1264201 266
1264337 199
1264380 69
1264454 339
1264462 89
1264491 0
1264498 0
1264567 399
1264591 0
1264614 156
1264795 15
1264831 75
1264945 316
1264998 112
1265314 35
1265357 428
1265476 0
1265497 0
1265561 168
1265589 350
1265596 109
1265629 520
1265709 0
1265722 0
1265920 864
1265980 49
1265998 37
1266128 197
1266135 0
1266268 313
1266309 0
1266478 72
1266488 1154
1266492 50
1266624 139
1266648 112
1266689 0
1266758 121
1266788 790
1266836 69
1266853 266
1266867 504
1266919 0
1266978 1015
1266981 646
1266991 231
1266998 543
1267032 472
1267041 760
1267085 406
1267109 197
1267124 196
1267191 0
1267249 0
1267263 0
1267318 1615
1267359 493
1267494 0
1267610 0
1267668 4
1267804 18
1267867 0
1267931 0
1267971 0
1267992 37
1268019 174
1268081 17
1268438 368
1268440 427
1268542 124
1268575 305
1268607 0
1268620 373
1268641 0
1268683 290
1268698 0
1268716 31
1268784 1166
1268821 172
1268916 11
1268983 26
1269021 270
1269036 152
1269049 0
1269088 110
1269099 469
1269135 0
1269220 7
1269316 0
1269387 417
1269454 810
1269569 699
1269647 420
1269697 0
1269948 68
1269964 272
1269970 523
1270017 365
1270055 837
1270193 96
1270217 56
1270226 324
1270311 0
1270383 46
1270421 51
1270449 1469
1270576 15
1270728 346
1270731 303
1270740 578
1270761 12
1270794 1379
1270822 0
1271019 822
1271142 93
1271155 475
1271175 24
1271229 139
1271355 316
1271427 107
1271487 191
1271572 450
1271621 0
1271643 696
1271816 138
1271826 827
1271857 98
1271906 0
1271966 176
1272093 16
1272112 112
1272179 134
1272192 12
1272200 329
1272235 76
1272245 16
1272318 789
1272322 381
1272347 487
1272352 116
1272361 293
1272638 130
1272723 340
1272921 309
1273054 87
1273081 100
1273094 16
1273136 34
1273160 0
1273167 10
1273191 0
1273325 422
1273346 0
1273360 200
1273419 1096
1273431 54
1273517 56
1273561 146
1273675 15
1273716 206
1273769 682
1273800 167
1273809 0
1273833 196
1273939 0
1274061 866
1274067 55
1274084 1418
1274088 974
1274143 399
1274151 1
1274248 195
1274259 126
1274294 589
1274327 215
1274529 31
1274824 503
1274994 549
1275077 260
1275080 198
1275174 0
1275297 99
1275300 109
1275323 42
1275427 55
1275507 0
1275548 667
1275552 1619
1275554 3653
1275558 1335
1275561 96
1275572 106
1275576 210
1275657 1693
1275680 443
1275685 491
1275848 359
1275926 140
1275964 189
1275966 479
1275981 227
1276004 1270
1276018 259
1276029 135
1276127 102
1276185 258
1276352 0
1276360 82
1276396 0
1276497 83
1276522 254
1276544 30
1276592 56
1276621 83
1276637 401
1276653 0
1276676 487
1276704 0
1276741 0
1276774 145
1276798 0
1277037 363
1277064 227
1277220 0
1277271 313
1277419 20
1277618 189
1277676 29
1277709 31
1277768 2
1277826 0
1277841 166
1277844 114
1277866 0
1277870 188
1277982 46
1277997 80
1278027 0
1278114 202
1278180 0
1278281 3
1278449 15
1278470 152
1278498 109
1278515 205
1278529 1
1278543 443
1278550 216
1278653 3
1278660 71
1278722 19
1278731 739
1278743 240
1278818 33
1278897 199
1278905 12
1279054 0
1279070 0
1279171 566
1279262 121
1279445 280
1279456 632
1279460 1825
1279517 170
1279567 411
1279628 366
1279641 669
1279645 418
1279652 125
1279674 81
1279819 123
1279835 59
1279943 804
1279994 70
1280058 41
1280071 132
1280090 300
1280156 177
1280160 11
1280215 269
1280232 58
1280322 16
1280346 622
1280350 734
1280358 274
1280416 228
1280478 117
1280614 722
1280649 4
1280669 0
1280715 0
1280735 8
1280834 243
1280857 92
1280898 241
1280954 87
1280964 116
1281035 267
1281047 0
1281075 1093
1281084 40
1281111 357
1281136 145
1281147 963
1281168 187
1281185 285
1281373 46
1281417 609
1281466 37
1281503 1524
1281540 372
1281568 502
1281574 13
1281663 350
1281747 498
1281786 0
1281844 349
1281846 133
1281863 67
1281870 106
1281891 100
1282018 229
1282029 0
1282140 752
1282216 0
1282294 725
1282455 0
1282483 21
1282494 50
1282527 90
1282529 135
1282594 57
1282662 24
1282670 0
1282726 13
1282786 1659
1282790 24
1282803 0
1283001 248
1283017 95
1283031 387
1283057 59
1283167 0
1283321 0
1283438 0
1283575 0
1283646 0
1283652 0
1283965 0
1284001 0
1284218 0
1284293 0
1284339 0
1284353 0
1284425 0
1284509 0
1284551 0
1284611 1
1284787 0
1284796 0
1284800 0
1284876 0
1284901 0
1284942 0
1284953 0
1284959 41
1285036 60
1285050 213
1285131 25
1285169 0
1285211 0
1285253 25
1285259 0
1285265 0
1285304 0
1285331 11
1285380 16
1285400 0
1285470 51
1285520 0
1285568 0
1285587 0
1285639 0
1285649 0
1285725 0
1285751 0
1285754 100
1285894 0
1285902 14
1285956 39
1286022 36
1286177 0
1286201 38
1286252 334
1286285 486
1286307 0
1286340 61
1286347 0
1286358 0
1286374 0
1286391 0
1286413 277
1286443 0
1286454 0
1286463 149
1286487 104
1286557 71
1286568 63
1286579 1
1286581 432
1286705 0
1286813 89
1286847 32
1286941 32
1287018 300
1287063 310
1287084 48
1287105 20
1287112 221
1287177 344
1287257 0
1287336 100
1287428 342
1287463 428
1287544 511
1287589 0
1287619 157
1287661 129
1287667 471
1287688 0
1287694 395
1287721 327
1287802 82
1287898 531
1288009 362
1288018 378
1288102 455
1288174 0
1288185 0
1288210 94
1288260 0
1288266 0
1288312 470
1288320 0
1288345 483
1288357 0
1288491 122
1288497 130
1288592 51
1288644 0
1288762 47
1288807 0
1288984 763
1289053 411
1289152 29
1289158 222
1289182 274
1289191 4
1289296 37
1289368 269
1289412 58
1289424 68
1289500 0
1289537 47
1289621 164
1289692 0
1289715 0
1289721 76
1289731 11
1289902 88
1289995 0
1290007 16
1290067 180
1290069 983
1290165 1
1290252 0
1290307 40
1290315 0
1290385 62
1290417 174
1290444 22
1290454 66
1290502 129
1290586 96
1290625 0
1290638 406
1290640 221
1290728 0
1290754 864
1290808 33
1290876 0
1290893 383
1290925 0
1290952 283
1290969 0
1291021 10
1291124 81
1291176 370
1291218 0
1291230 164
1291313 32
1291352 0
1291362 123
1291365 62
1291380 1482
1291386 559
1291540 454
1291602 0
1291671 242
1291752 1228
1291764 322
1291809 114
1291872 7
1291890 969
1291944 246
1292058 349
1292076 23
1292095 14
1292106 106
1292130 158
1292241 63
1292319 37
1292397 156
1292406 146
1292430 0
1292442 29
1292460 18
1292498 0
1292538 572
1292570 0
1292621 30
1292817 137
1292828 0
1292910 26
1292922 0
1292966 0
1292983 0
1293005 462
1293014 488
1293074 78
1293103 117
1293119 19
1293242 448
1293248 768
1293318 101
1293364 49
1293451 186
1293493 0
1293499 358
1293538 52
1293670 620
1293726 0
1293742 247
1293777 73
1293802 615
1293873 190
1293883 40
1293926 476
1293964 910
1293967 134
1294017 47
1294054 519
1294069 305
1294078 18
1294144 892
1294382 117
1294394 508
1294518 194
1294622 422
1294693 100
1294897 68
1295043 0
1295127 32
1295303 395
1295379 29
1295461 250
1295644 101
1295693 0
1295782 231
1295939 230
1296052 0
1296082 0
1296124 0
1296138 0
1296145 168
1296217 0
1296271 0
1296307 0
1296527 0
1296590 0
1296641 0
1296679 0
1296694 0
1296710 0
1296768 0
1296884 0
1296960 0
1296964 0
1297155 0
1297235 0
1297425 0
1297533 0
1297550 0
1297578 0
1297640 0
1297720 0
1297797 0
1297921 0
1298057 184
1298088 89
1298131 0
1298170 0
1298342 101
1298462 0
1298478 153
1298526 185
1298586 0
1298622 20
1298658 0
1298700 220
1298703 335
1298765 0
1298788 216
1298922 413
1298973 110
1299022 241
1299122 579
1299133 64
1299164 7
1299266 462
1299353 389
1299386 424
1299395 1167
1299524 334
1299692 254
1299733 13
1299736 15
1299753 10
1299823 68
1299849 0
1299865 296
1299940 563
1300197 136
1300214 16
1300219 0
1300230 0
1300253 0
1300292 0
1300385 0
1300502 0
1300559 1
1300709 6
1300727 0
1300765 0
1300801 0
1300844 0
1300955 0
1300969 0
1301120 5
1301213 230
1301268 219
1301324 363
1301457 1120
1301459 409
1301584 154
1301593 8
1301658 55
1301745 40
1301756 0
1301815 1
1301874 0
1301881 0
1301963 480
1301966 289
1301992 40
1302002 498
1302044 260
1302071 170
1302240 0
1302333 35
1302419 184
1302497 0
1302606 251
1302621 1
1302686 230
1302757 0
1302784 145
1302842 42
1302854 4
1302903 47
1302922 0
1302924 0
1302944 0
1302980 0
1303016 0
1303067 0
1303186 0
1303203 0
1303220 0
1303240 0
1303271 0
1303294 0
1303296 0
1303361 0
1303429 0
1303447 0
1303621 0
1303695 0
1303730 0
1303746 0
1303751 0
1303788 0
1303870 1
1304086 0
1304122 0
1304126 0
1304307 0
1304470 1
1304580 0
1304605 0
1304659 0
1304726 0
1304742 0
1304756 0
1304770 0
1304916 0
1304928 0
1305058 0
1305099 0
1305114 0
1305126 0
1305184 0
1305236 0
1305474 0
1305481 375
1305499 12
1305561 1
1305623 88
1305670 583
1305673 479
1305715 480
1305799 218
1305867 814
1305870 927
1305880 45
1305896 71
1305966 32
1306003 118
1306023 575
1306037 7
1306085 33
1306121 0
1306144 172
1306183 0
1306203 683
1306205 106
1306294 177
1306358 859
1306415 352
1306440 160
1306550 284
1306554 1238
1306770 59
1306775 342
1306851 0
1306929 161
1306996 0
1307297 492
1307377 126
1307443 218
1307559 114
1307580 0
1307721 52
1307754 0
1307825 0
1307892 122
1307898 552
1308042 35
1308093 130
1308112 78
1308154 36
1308178 299
1308213 0
1308250 365
1308311 459
1308369 0
1308377 118
1308426 4
1308428 199
1308449 0
1308477 0
1308587 561
1308589 476
1308661 151
1308671 166
1308701 21
1308737 51
1308784 96
1308803 262
1308823 194
1308831 392
1308839 59
1308850 128
1308882 110
1308895 0
1308898 0
1308904 0
1308970 487
1308976 68
1309011 0
1309083 0
1309104 0
1309106 0
1309166 0
1309173 0
1309206 0
1309529 0
1309557 9
1309592 5
1309633 0
1309718 4
1309727 12
1309814 6
1309925 3
1309965 61
1310019 0
1310045 0
1310091 11
1310094 63
1310136 0
1310146 39
1310198 6
1310258 0
1310276 41
1310280 119
1310363 27
1310450 1
1310524 0
1310693 0
1310775 153
1310801 240
1310897 296
1310934 243
1311279 158
1311361 0
1311381 0
1311447 0
1311450 292
1311480 180
1311514 13
1311628 356
1311665 314
1311668 23
1311714 57
1311721 0
1311739 209
1311781 246
1311887 86
1312136 4
1312157 0
1312179 31
1312193 0
1312277 477
1312282 0
1312343 0
1312362 0
1312590 622
1312605 0
1312627 0
1312727 0
1312792 788
1312796 329
1312838 153
1312974 131
1313056 0
1313184 113
1313244 71
1313246 0
1313312 0
1313457 30
1313462 28
1313477 0
1313489 0
1313523 41
1313557 107
1313586 0
1313627 0
1313638 0
1313641 88
1313646 0
1313674 83
1313708 42
1313723 405
1313757 0
1313822 99
1313878 515
1313881 168
1313915 0
1314042 0
1314101 172
1314121 69
1314163 68
1314183 26
1314211 133
1314350 0
1314399 0
1314482 1
1314564 0
1314601 27
1314697 183
1314718 228
1314915 0
1314967 89
1314981 0
1315016 0
1315089 0
1315106 3
1315170 65
1315189 73
1315300 0
1315394 0
1315446 97
1315503 13
1315567 16
1315574 154
1315704 60
1315841 187
1315892 0
1315914 141
1315993 4
1315996 24
1316047 0
1316068 0
1316093 0
1316116 0
1316158 251
1316305 0
1316522 0
1316554 154
1316696 70
1316791 2
1316859 0
1316867 0
1316871 0
1316878 0
1316900 0
1316989 183
1317096 146
1317109 335
1317133 218
1317215 149
1317236 0
1317441 71
1317559 478
1317579 201
1317797 343
1317847 0
1317875 146
1317910 87
1317924 100
1318072 0
1318090 0
1318280 0
1318306 271
1318486 153
1318540 106
1318556 266
1318648 333
1318699 197
1318768 223
1318816 216
1318899 10
1318963 330
1319115 75
1319238 34
1319265 39
1319291 15
1319398 284
1319463 313
1319505 0
1319581 0
1319593 0
1319602 0
1319619 0
1319649 0
1319768 0
1319830 104
1319889 0
1319891 194
1320060 114
1320173 29
1320175 203
1320190 0
1320200 33
1320230 20
1320277 0
1320293 62
1320325 98
1320329 0
1320347 101
1320366 105
1320376 0
1320408 0
1320605 137
1320642 119
1320659 166
1320751 164
1320754 188
1320760 0
1320817 256
1320906 0
1320909 97
1320946 0
1320956 152
1320959 0
1320966 0
1321029 0
1321125 160
1321130 15
1321161 1
1321227 60
1321245 1
1321252 0
1321260 126
1321268 297
1321283 0
1321289 85
1321304 581
1321385 0
1321488 373
1321551 0
1321684 2725
1321692 546
1321742 0
1321777 211
1321810 182
1321837 780
1321840 2529
1321891 885
1321904 0
1321913 377
1322064 795
1322084 0
1322098 0
1322184 0
1322190 0
1322246 210
1322259 0
1322270 0
1322279 952
1322571 0
1322591 330
1322595 0
1322657 836
1322705 0
1322743 382
1322753 2172
1322909 1163
1323089 1261
1323160 578
1323189 0
1323202 0
1323250 0
1323277 513
1323438 185
1323517 1885
1323742 1005
1323752 354
1323844 0
1323867 0
1323881 0
1323911 379
1323914 1620
1323925 661
1323993 0
1324007 2093
1324034 2576
1324113 291
1324148 0
1324260 219
1324347 181
1324494 253
1324526 0
1324533 58
1324559 452
1324665 256
1324734 115
1324779 261
1324792 117
1324835 682
1324907 19
1324950 594
1324977 1321
1324984 508
1325005 1105
1325007 0
1325035 0
1325192 7
1325236 0
1325349 0
1325382 0
1325406 130
1325412 31
1325451 24
1325520 0
1325542 304
1325647 0
1325659 0
1325684 220
1325694 238
1325699 122
1325724 0
1325772 343
1325810 65
1325818 57
1325917 18
1326010 208
1326098 0
1326113 108
1326115 260
1326135 0
1326210 81
1326275 19
1326389 21
1326464 21
1326506 191
1326530 0
1326541 63
1326563 0
1326588 0
1326661 366
1326751 114
1326789 0
1326806 0
1326857 7
1326882 305
1326920 85
1327007 275
1327016 86
1327099 98
1327249 0
1327273 18
1327289 701
1327430 0
1327439 220
1327519 220
1327524 294
1327546 0
1327577 0
1327592 0
1327651 0
1327690 188
1327785 0
1327792 0
1327861 35
1327911 21
1328040 0
1328112 0
1328118 377
1328206 17
1328303 0
1328385 58
1328430 127
1328439 0
1328456 49
1328628 0
1328718 191
1328803 104
1328956 0
1328991 0
1329318 0
1329321 14
1329441 107
1329792 15
1329915 0
1329939 0
1330053 84
1330193 6
1330207 89
1330223 0
1330229 94
1330239 0
1330244 441
1330248 0
1330353 0
1330391 1
1330455 0
1330482 31
1330584 0
1330602 10
1330665 128
1330695 0
1330710 0
1330749 0
1330836 76
1330998 80
1331170 0
1331176 0
1331201 0
1331216 0
1331270 0
1331308 0
1331499 0
1331552 106
1331627 204
1331651 0
1331681 107
1331700 0
1331720 0
1331763 0
1331791 226
1331810 36
1331822 15
1331866 0
1331882 562
1331906 50
1331912 154
1332059 255
1332111 126
1332140 160
1332163 205
1332168 238
1332500 67
1332801 0
1332912 325
1332939 1
1332962 0
1332966 13
1332970 71
1332979 83
1333052 0
1333087 0
1333093 0
1333170 0
1333296 11
1333314 0
1333604 609
1333637 546
1333639 325
1333883 34
1333923 316
1333942 54
1334093 189
1334110 1211
1334165 85
1334264 1566
1334356 68
1334486 100
1334572 0
1334721 410
1334906 39
1334918 142
1334921 1696
1334943 169
1334987 326
1335000 240
1335020 30
1335084 43
1335093 273
1335158 31
1335167 294
1335213 0
1335254 0
1335416 266
1335497 29
1335593 0
1335709 288
1335781 0
1335838 0
1335880 12
1336020 0
1336160 0
1336199 5
1336331 0
1336402 3
1336421 0
1336436 1
1336557 2
1336616 0
1336644 0
1336802 0
1336853 0
1336943 0
1337034 1
1337054 0
1337058 0
1337092 0
1337146 4
1337151 18
1337218 130
1337228 0
1337235 24
1337249 83
1337265 0
1337287 45
1337317 5
1337371 23
1337409 81
1337488 20
1337523 267
1337580 149
1337617 1
1337867 138
1337913 10
1337933 0
1337967 80
1338063 0
1338115 329
1338203 162
1338217 83
1338326 18
1338524 8
1338551 550
1338562 468
1338691 451
1338694 259
1338703 49
1338788 70
1338807 134
1338922 206
1338946 355
1338962 0
1339021 94
1339071 355
1339083 238
1339186 640
1339261 105
1339300 580
1339337 112
1339347 1837
1339368 171
1339397 753
1339524 276
1339565 2267
1339640 73
1339652 972
1339713 0
1339769 40
1339811 0
1340492 698
1340522 0
1340547 1118
1340590 9
1340619 100
1340625 174
1340628 189
1340673 140
1340819 13
1340911 0
1340953 61
1340976 36
1340982 162
1341018 39
1341167 0
1341182 0
1341198 157
1341318 72
1341359 68
1341458 0
1341568 13
1341715 0
1341725 0
1341761 0
1341833 0
1342022 0
1342122 0
1342124 0
1342162 0
1342261 0
1342274 0
1342346 101
1342418 0
1342460 0
1342587 8
1342669 0
1342677 13
1342697 261
1342707 161
1342726 327
1342861 185
1342877 273
1342885 39
1342990 0
1343001 427
1343005 382
1343108 1
1343140 77
1343341 55
1343368 0
1343408 62
1343440 336
1343489 251
1343528 64
1343530 1383
1343627 0
1343651 162
1343695 36
1343710 23
1343722 119
1343743 391
1343852 483
1343876 70
1343953 1549
1344012 320
1344015 306
1344019 40
1344025 0
1344077 0
1344112 406
1344167 1000
1344175 355
1344217 24
1344388 0
1344607 0
1344686 0
1344690 0
1344709 0
1344742 0
1344798 0
1344913 0
1344922 0
1344962 0
1345130 0
1345172 805
1345205 382
1345248 1104
1345253 0
1345424 0
1345499 0
1345583 0
1345609 0
1345623 0
1345660 0
1345693 0
1345705 0
1345869 0
1345905 0
1345933 0
1345989 0
1346166 0
1346206 0
1346220 0
1346310 0
1346322 0
1346467 216
1346474 0
1346548 186
1346561 3
1346752 0
1346811 78
1346888 861
1346892 199
1346937 89
1347116 0
1347356 336
1347456 436
1347493 293
1347592 27
1347632 646
1347719 151
1347741 255
1347772 224
1347894 84
1347936 501
1348038 291
1348193 386
1348195 531
1348266 473
1348351 950
1348635 6
1348671 289
1348684 0
1348706 446
1348718 582
1348739 8
1348764 60
1348798 483
1348950 16
1348984 194
1349021 248
1349074 139
1349106 13
1349114 16
1349140 211
1349202 380
1349236 8
1349243 19
1349329 219
1349341 70
1349344 55
1349509 55
1349554 2
1349565 73
1349584 6
1349646 58
1349697 8
1349716 50
1349771 92
1349834 0
1349941 68
1350064 239
1350082 52
1350098 0
1350150 38
1350214 22
1350235 92
1350297 3
1350367 76
1350396 58
1350431 0
1350460 169
1350515 0
1350543 0
1350577 0
1350799 77
1350901 52
1350919 1
1350944 0
1351009 87
1351036 223
1351040 189
1351063 266
1351072 39
1351075 91
1351084 0
1351123 0
1351148 0
1351171 398
1351182 89
1351240 0
1351267 0
1351356 4
1351533 38
1351734 79
1351739 335
1351745 43
1351772 0
1351885 12
1351910 431
1352215 0
1352472 0
1352636 1
1352727 0
1352757 0
1352780 0
1352828 0
1352853 0
1352920 0
1352931 0
1353043 0
1353050 0
1353072 0
1353078 0
1353139 101
1353175 1377
1353230 1310
1353352 1041
1353410 1232
1353505 95
1353588 261
1353597 2425
1353627 58
1353694 2121
1353762 909
1353770 0
1353787 0
1353883 276
1353974 2081
1354029 1248
1354067 2993
1354176 0
1354186 48
1354217 226
1354350 0
1354379 0
1354461 69
1354464 1082
1354468 5067
1354499 0
1354517 336
1354544 7661
1354566 1469
1354592 320
1354655 169
1354679 2282
1354780 395
1354785 168
1354799 103
1354837 0
1354846 267
1354860 172
1354936 59
1354972 709
1354978 761
1355008 611
1355106 0
1355126 0
1355189 0
1355278 395
1355285 0
1355363 46
1355368 168
1355399 170
1355494 0
1355513 5
1355575 746
1355579 239
1355602 225
1355618 0
1355633 41
1355661 191
1355673 61
1355780 0
1355824 260
1355864 825
1355870 1026
1355896 86
1355947 1
1355966 0
1355992 0
1356019 882
1356045 1225
1356085 1367
1356130 144
1356132 620
1356154 112
1356175 151
1356193 483
1356197 1652
1356223 602
1356228 0
1356293 67
1356330 147
1356354 35
1356436 806
1356459 453
1356546 988
1356559 784
1356573 0
1356610 1222
1356643 36
1356654 3855
1356691 1808
1356816 920
1357048 0
1357058 0
1357144 78
1357393 225
1357422 315
1357457 14
1357468 28
1357512 39
1357644 9
1357662 0
1357676 0
1357760 8
1357777 0
1357796 45
1357844 44
1357912 192
1358105 141
1358339 178
1358507 212
1358538 173
1358540 475
1358571 0
1358619 0
1358662 0
1358723 296
1358813 29
1358882 5
1358889 279
1358900 503
1358969 221
1359009 0
1359146 19
1359203 0
1359231 0
1359249 0
1359288 0
1359310 15
1359383 56
1359451 0
1359456 283
1359462 21
1359473 38
1359482 267
1359497 0
1359515 0
1359524 0
1359547 0
1359617 61
1359637 317
1359668 164
1359692 0
1359712 373
1359749 180
1359799 586
1359848 207
1359995 574
1360055 42
1360081 0
1360108 176
1360120 98
1360126 162
1360156 0
1360215 164
1360336 115
1360422 69
1360507 147
1360659 264
1360784 41
1360837 0
1360983 2
1360990 0
1361003 257
1361059 205
1361268 133
1361377 80
1361530 133
1361542 0
1361570 95
1361611 0
1361635 104
1361704 41
1361792 81
1361847 0
1362077 193
1362154 380
1362327 110
1362477 371
1362566 80
1362772 344
1362805 115
1362841 0
1362849 0
1362892 473
1362968 0
1362978 0
1362994 237
1363072 174
1363090 83
1363370 0
1363373 0
1363379 42
1363504 102
1363577 0
1363711 75
1363746 197
1363756 989
1363814 39
1363863 2289
1363880 0
1363952 0
1364025 21
1364088 792
1364188 43
1364268 0
1364318 0
1364338 6
1364344 0
1364353 0
1364376 170
1364378 84
1364387 67
1364395 44
1364405 0
1364445 0
1364491 145
1364520 0
1364624 0
1364698 0
1364710 0
1364763 0
1364791 0
1364819 0
1364888 0
1364899 0
1364941 0
1365043 0
1365086 0
1365090 0
1365098 0
1365127 0
1365189 151
1365221 1
1365260 0
1365297 110
1365308 176
1365322 5
1365648 0
1365688 2087
1365806 0
1365880 58
1365883 739
1365919 68
1366109 0
1366323 0
1366406 0
1366432 0
1366488 0
1366664 0
1366860 0
1366912 0
1366941 0
1367029 0
1367046 0
1367089 0
1367104 0
1367220 0
1367259 0
1367323 0
1367377 0
1367397 0
1367452 0
1367459 0
1367589 0
1367614 0
1367677 0
1367716 0
1367807 0
1367856 48
1367892 165
1368192 256
1368238 268
1368285 680
1368459 0
1368474 75
1368588 236
1368726 230
1368737 449
1368929 162
1369054 570
1369432 15
1369487 761
1369528 484
1369577 149
1369615 105
1369654 56
1369736 0
1369793 410
1370056 103
1370064 0
1370096 48
1370128 0
1370206 304
1370409 269
1370455 172
1370529 208
1370559 4
1370566 0
1370694 196
1370859 0
1370871 317
1371020 310
1371039 382
1371071 2344
1371151 1067
1371173 82
1371225 393
1371231 150
1371423 0
1371471 134
1371507 792
1371532 200
1371543 284
1371619 0
1371700 136
1371703 263
1371778 75
1371854 0
1371903 0
1372264 0
1372350 0
1372409 0
1372442 0
1372457 0
1372547 0
1372564 0
1372616 0
1372634 0
1372771 0
1372863 0
1372884 0
1372935 143
1372949 0
1373049 361
1373072 0
1373377 0
1373397 260
1373410 62
1373428 284
1373483 20
1373491 64
1373566 259
1373617 359
1373692 444
1373836 0
1373910 0
1373915 437
1373919 55
1373982 172
1374017 101
1374051 84
1374084 161
1374129 17
1374232 886
1374242 293
1374267 7
1374277 580
1374281 385
1374319 0
1374443 43
1374503 570
1374611 0
1374656 192
1374709 750
1374734 0
1374833 485
1374914 235
1374918 623
1374939 603
1375021 837
1375033 13
1375156 177
1375763 0
1375842 0
1375992 0
1375998 554
1376146 492
1376180 44
1376225 2
1376231 89
1376238 0
1376261 70
1376312 0
1376462 0
1376470 142
1376474 60
1376489 0
1376492 135
1376513 194
1376534 37
1376539 1051
1376549 19
1376579 0
1376594 0
1376621 0
1376633 0
1376645 250
1376657 0
1376672 0
1376838 26
1376896 563
1376910 53
1376981 420
1377093 352
1377102 1143
1377129 530
1377133 142
1377323 0
1377375 0
1377435 0
1377442 0
1377546 0
1377567 133
1377610 0
1377635 1125
1377756 0
1377781 0
1377907 0
1377953 0
1377973 2
1377976 0
1377992 0
1378008 0
1378012 0
1378078 430
1378092 0
1378116 93
1378198 7
1378219 160
1378233 0
1378255 158
1378407 61
1378414 36
1378493 245
1378529 0
1378539 146
1378664 883
1378709 183
1378736 119
1378753 86
1378802 789
1378971 0
1379053 203
1379065 0
1379079 386
1379140 796
1379164 0
1379237 0
1379252 273
1379308 116
1379335 467
1379337 1186
1379344 86
1379347 704
1379371 16
1379392 0
1379472 51
1379522 8
1379656 2047
1379707 48
1379876 785
1379909 57
1380011 1781
1380119 0
1380159 32
1380275 141
1380305 182
1380405 0
1380496 0
1380511 2
1380598 456
1380624 83
1380677 0
1380720 133
1380790 0
1380827 0
1380848 70
1380886 0
1380936 65
1380945 0
1380953 211
1381238 81
1381251 476
1381300 446
1381308 403
1381350 361
1381385 0
1381522 62
1381541 50
1381569 482
1381624 107
1381638 393
1381644 126
1381652 0
1381702 271
1381720 11
1381765 35
1381799 0
1381863 0
1381884 553
1381943 147
1381973 51
1381989 245
1382018 0
1382066 495
1382100 246
1382116 0
1382195 134
1382249 0
1382314 0
1382363 33
1382404 297
1382424 0
1382456 1
1382471 133
1382498 103
1382541 8
1382554 1
1382647 34
1382669 249
1382708 15
1382758 0
1382785 73
1382888 293
1382894 275
1382924 166
1383088 110
1383100 0
1383112 94
1383125 435
1383171 1
1383196 0
1383221 0
1383242 0
1383267 0
1383789 0
1384032 0
1384277 31
1384419 34
1384565 172
1384642 0
1384655 247
1384677 54
1384739 225
1384776 42
1384848 217
1384874 0
1384886 228
1384964 46
1385024 0
1385036 0
1385385 15
1385507 338
1385558 1
1385592 516
1385732 0
1385832 92
1385915 1
1386027 0
1386118 54
1386120 648
1386239 300
1386268 75
1386418 327
1386493 432
1386537 398
1386593 453
1386670 272
1386797 236
1386836 192
1387007 1162
1387028 254
1387101 136
1387170 773
1387172 553
1387206 408
1387220 412
1387553 377
1387813 144
1387850 0
1387885 435
1387986 118
1388040 54
1388133 184
1388165 755
1388334 0
1388343 0
1388366 734
1388411 263
1388416 238
1388437 466
1388479 110
1388633 1336
1388663 0
1388670 0
1388679 0
1388686 534
1388713 116
1388776 175
1388788 0
1388849 1523
1388861 273
1388913 0
1388959 481
1388988 123
1389080 193
1389131 0
1389158 10
1389198 74
1389244 0
1389256 173
1389260 0
1389266 0
1389272 0
1389281 229
1389298 4
1389489 0
1389568 0
1389679 0
1389682 0
1389745 0
1389885 0
1389898 0
1390014 0
1390156 0
1390162 0
1390183 0
1390204 0
1390426 0
1390654 0
1390720 0
1390759 0
1390765 0
1390816 0
1390960 0
1390978 0
1391044 0
1391290 0
1391314 0
1391386 0
1391548 0
1391559 0
1391605 0
1391687 0
1391695 0
1391719 0
1391761 0
1391888 0
1391917 0
1391998 0
1392112 0
1392193 0
1392342 0
1392355 0
1392511 0
1392559 0
1392642 0
1392741 0
1392887 0
1392934 0
1392997 0
1393041 0
1393080 0
1393143 9
1393150 0
1393195 0
1393218 61
1393277 444
1393334 0
1393399 564
1393428 12
1393514 600
1393587 317
1393686 0
1393704 0
1393758 207
1393810 1652
1393833 12
1394014 81
1394049 0
1394079 273
1394105 52
1394155 0
1394178 326
1394184 16
1394192 0
1394215 617
1394291 352
1394324 48
1394335 33
1394365 260
1394377 479
1394437 174
1394456 46
1394550 77
1394573 185
1394752 181
1394768 67
1394846 315
1394904 0
1394913 503
1394929 170
1395014 0
1395064 83
1395191 63
1395239 372
1395296 0
1395353 141
1395492 44
1395516 316
1395602 137
1395703 327
1395712 492
1395888 0
1395914 49
1395916 0
1395927 337
1396070 0
1396076 325
1396143 105
1396297 375
1396314 0
1396371 557
1396416 0
1396427 640
1396434 160
1396469 29
1396523 108
1396591 25
1396728 88
1396870 179
1396920 418
1396959 288
1396993 0
1397072 67
1397200 0
1397337 13
1397386 0
1397428 310
1397502 193
1397556 0
1397642 256
1397671 0
1397775 4
1397784 0
1397850 0
1397859 118
1397919 0
1397978 0
1397988 0
1397990 134
1398048 0
1398084 0
1398093 0
1398099 390
1398140 0
1398206 22
1398243 14
1398379 0
1398542 292
1398642 0
1398665 0
1398687 129
1398714 0
1398795 33
1398809 0
1398861 0
1398930 785
1399002 48
1399021 543
1399081 0
1399142 45
1399173 14
1399212 530
1399297 11
1399384 287
1399441 621
1399445 86
1399464 149
1399468 692
1399564 48
1399793 235
1399907 0
1399933 0
1399954 0
1399985 0
1400066 170
1400083 0
1400095 50
1400279 184
1400288 132
1400318 217
1400333 206
1400395 244
1400400 420
1400448 68
1400528 33
1400591 0
1400620 0
1400647 0
1400660 0
1400670 0
1400875 0
1400925 0
1400938 392
1400942 78
1400969 107
1400973 296
1401024 76
1401073 0
1401088 70
1401212 253
1401364 0
1401383 0
1401487 0
1401507 0
1401510 0
1401565 6
1401596 0
1401625 29
1401784 0
1401799 0
1401811 0
1401881 0
1401897 0
1401909 0
1401940 0
1401976 0
1402000 0
1402009 0
1402087 0
1402089 0
1402099 0
1402165 0
1402189 0
1402193 1
1402334 0
1402342 0
1402405 0
1402421 0
1402441 0
1402525 0
1402582 0
1402633 0
1402693 0
1402702 0
1402807 26
1402964 316
1403050 322
1403193 35
1403226 127
1403232 55
1403305 0
1403330 293
1403345 0
1403377 0
1403429 362
1403621 0
1403651 163
1403848 368
1403905 129
1403953 108
1404017 682
1404140 58
1404175 274
1404380 143
1404384 63
1404464 972
1404467 188
1404473 40
1404533 96
1404592 126
1404608 82
1404614 87
1404630 0
1404633 167
1404805 0
1404898 0
1404918 121
1404943 295
1404962 0
1405062 0
1405176 0
1405367 0
1405596 230
1405600 435
1405618 382
1405702 398
1405747 222
1405865 0
1406002 0
1406078 0
1406096 8
1406271 55
1406297 0
1406333 84
1406340 1516
1406344 982
1406346 391
1406367 548
1406452 273
1406494 0
1406508 170
1406592 78
1406625 248
1406669 208
1406714 44
1406812 0
1406878 572
1406904 18
1407017 33
1407054 224
1407138 162
1407260 185
1407344 61
1407359 27
1407373 0
1407469 46
1407678 59
1407810 68
1407824 40
1407970 0
1408103 0
1408129 0
1408140 6
1408160 247
1408172 0
1408184 174
1408278 0
1408291 0
1408312 0
1408319 0
1408365 63
1408404 23
1408412 19
1408536 0
1408547 7
1408573 0
1408600 0
1408695 0
1408769 111
1408791 0
1408819 0
1408837 0
1408864 61
1408901 62
1408933 0
1409014 825
1409038 214
1409090 47
1409113 0
1409167 440
1409206 162
1409227 0
1409303 108
1409353 52
1409432 61
1409438 0
1409454 0
1409485 0
1409499 5
1409536 416
1409545 62
1409590 137
1409686 49
1409734 57
1409755 100
1409801 105
1409855 0
1409866 22
1409901 176
1410067 100
1410070 100
1410302 0
1410317 90
1410378 0
1410383 65
1410419 374
1410439 83
1410524 297
1410566 0
1410707 810
1410918 0
1410973 5
1410982 802
1411092 34
1411110 77
1411228 303
1411278 150
1411319 0
1411334 178
1411343 357
1411366 211
1411417 177
1411428 50
1411437 155
1411533 307
1411580 1
1411634 63
1411736 190
1411882 0
1411959 0
1412089 932
1412093 55
1412109 46
1412119 609
1412332 175
1412352 500
1412367 0
1412522 0
1412579 169
1412606 295
1412673 57
1412814 0
1413085 242
1413101 458
1413209 26
1413227 0
1413236 226
1413342 0
1413354 0
1413358 0
1413366 0
1413370 0
1413401 0
1413532 34
1413643 1
1413668 0
1413735 17
1413753 0
1413938 79
1414024 0
1414113 445
1414165 486
1414178 377
1414300 630
1414345 321
1414360 284
1414379 439
1414381 799
1414506 279
1414514 0
1414548 0
1414629 49
1414714 249
1414717 376
1414760 0
1414834 43
1414940 45
1415056 10
1415197 0
1415245 146
1415260 0
1415265 162
1415299 161
1415325 175
1415380 283
1415596 9
1415749 150
1415794 42
1415877 1140
1415894 110
1415949 0
1416033 118
1416051 0
1416069 0
1416077 1
1416132 0
1416141 0
1416160 0
1416182 0
1416332 504
1416388 167
1416446 0
1416476 79
1416665 305
1416701 660
1416704 161
1416740 0
1416825 0
1416847 57
1417046 0
1417107 753
1417116 362
1417124 1074
1417134 0
1417183 0
1417198 360
1417231 116
1417281 206
1417338 202
1417385 356
1417396 124
1417411 65
1417432 30
1417465 16
1417529 222
1417747 1
1417783 0
1417911 348
1417975 480
1417992 203
1418012 341
1418029 390
1418073 575
1418199 593
1418217 115
1418244 1074
1418380 0
1418427 154
1418433 0
1418522 51
1418540 0
1418562 0
1418580 43
1418604 0
1418673 181
1418680 140
1418739 67
1418787 61
1418823 194
1418838 2
1418938 458
1419003 255
1419015 166
1419043 128
1419286 0
1419339 57
1419369 389
1419386 62
1419396 86
1419414 233
1419463 102
1419496 18
1419602 186
1419704 0
1419780 94
1419787 598
1419962 8
1419980 42
1419992 144
1420019 130
1420032 68
1420275 0
1420288 0
1420297 146
1420387 0
1420411 0
1420429 61
1420432 223
1420544 0
1420556 46
1420610 0
1420679 59
1420738 0
1420794 383
1420797 156
1420828 157
1420858 57
1420914 8
1420925 7
1420966 39
1420977 213
1421036 0
1421089 30
1421127 0
1421227 876
1421272 171
1421319 39
1421353 39
1421428 63
1421493 1
1421509 179
1421559 0
1421565 18
1421797 4
1421917 1
1422072 0
1422308 452
1422357 73
1422409 154
1422415 0
1422466 5
1422494 137
1422567 815
1422599 0
1422677 39
1422734 65
1422756 0
1422792 255
1422843 34
1422859 0
1422894 7
1422940 0
1422964 31
1423020 124
1423024 253
1423049 145
1423093 0
1423212 45
1423265 24
1423378 0
1423407 409
1423533 34
1423541 10
1423821 59
1423886 222
1423953 291
1423955 49
1424013 31
1424055 172
1424082 0
1424104 0
1424122 0
1424159 0
1424192 13
1424205 0
1424463 0
1424494 0
1424598 0
1424831 0
1424873 0
1424889 0
1425032 0
1425099 0
1425233 0
1425291 0
1425336 274
1425344 47
1425360 48
1425404 240
1425439 6
1425510 0
1425700 41
1425715 0
1425767 4
1425845 0
1425858 0
1425892 0
1425931 139
1425956 571
1425982 154
1426050 40
1426074 148
1426085 342
1426089 95
1426116 82
1426222 183
1426341 67
1426375 35
1426414 1
1426459 261
1426506 113
1426520 0
1426551 89
1426724 0
1426839 303
1426849 46
1426868 40
1426899 91
1426960 104
1427039 561
1427180 188
1427196 151
1427245 146
1427254 0
1427320 66
1427444 144
1427561 152
1427657 0
1427669 0
1427954 68
1427963 26
1428013 101
1428060 0
1428132 161
1428226 0
1428420 92
1428591 126
1428839 191
1428897 0
1429069 0
1429075 0
1429206 8
1429326 6
1429378 0
1429395 0
1429652 96
1429664 0
1429677 677
1429729 0
1429778 193
1429914 14
1429991 0
1430034 131
1430080 96
1430094 0
1430130 39
1430248 165
1430252 0
1430290 133
1430368 64
1430407 234
1430425 135
1430489 0
1430505 546
1430655 0
1430668 587
1430691 310
1430709 17
1430724 0
1430767 316
1430797 24
1430911 301
1431025 305
1431029 477
1431073 112
1431145 0
1431185 60
1431277 137
1431299 91
1431332 42
1431460 593
1431591 1426
1431635 236
1431693 381
1431769 0
1431889 51
1431927 104
1432008 118
1432119 71
1432224 203
1432251 62
1432314 80
1432338 216
1432422 89
1432566 266
1432612 0
1432702 21
1432729 140
1432765 14
1432782 6
1432832 0
1432861 77
1432974 379
1433022 144
1433272 0
1433302 208
1433321 100
1433324 0
1433340 13
1433463 0
1433488 180
1433543 0
1433610 52
1433614 84
1433785 0
1433819 0
1433919 70
1434098 0
1434196 0
1434207 120
1434216 26
1434277 213
1434341 0
1434371 0
1434390 19
1434456 0
1434507 11
1434523 3
1434544 0
1434586 163
1434851 3
1434955 88
1435055 73
1435062 52
1435090 62
1435133 75
1435186 149
1435366 0
1435459 0
1435594 269
1435596 0
1435735 0
1435766 93
1435769 215
1435821 0
1435852 8
1435945 0
1436007 40
1436013 282
1436021 43
1436037 31
1436096 48
1436114 35
1436152 0
1436174 128
1436229 91
1436265 0
1436351 0
1436374 11
1436377 123
1436404 25
1436489 0
1436563 0
1436612 53
1436744 0
1436797 0
1436853 0
1436908 0
1436921 0
1436932 29
1436973 0
1437047 137
1437083 143
1437107 0
1437148 148
1437249 0
1437260 39
1437287 171
1437307 0
1437332 0
1437342 317
1437363 85
1437388 0
1437450 438
1437681 188
1437813 0
1437834 130
1437888 0
1437906 302
1437916 0
1437922 0
1437926 99
1437938 0
1437947 25
1437954 0
1438017 0
1438223 0
1438229 0
1438292 0
1438339 0
1438509 0
1438587 0
1438623 0
1438751 0
1438899 0
1438917 0
1438977 0
1438982 0
1439054 0
1439126 0
1439132 0
1439189 0
1439238 0
1439495 0
1439534 0
1439582 0
1439627 0
1439652 0
1439692 0
1439791 0
1439889 0
1439906 0
1439946 0
1439960 0
1440071 0
1440085 0
1440150 6
1440175 0
1440250 147
1440306 39
1440329 11
1440351 0
1440508 1
1440599 23
1440653 8
1440678 98
1440685 2
1440702 10
1440724 0
1440749 54
1440819 69
1440829 0
1440914 21
1440936 0
1440997 41
1441040 79
1441068 42
1441080 0
1441102 4
1441116 13
1441155 96
1441240 7
1441288 177
1441408 540
1441426 247
1441494 417
1441513 454
1441561 154
1441647 466
1441666 476
1441714 369
1441730 1089
1441732 97
1441740 0
1441793 494
1441802 202
1441815 0
1441832 247
1441873 528
1441876 229
1441939 298
1441960 410
1441972 313
1442095 250
1442191 156
1442200 240
1442254 81
1442266 0
1442269 0
1442336 245
1442375 183
1442392 64
1442418 566
1442448 230
1442458 408
1442543 63
1442716 164
1442729 1597
1442731 328
1442760 0
1442884 217
1442924 0
1442944 590
1443024 6
1443052 0
1443110 292
1443118 204
1443185 0
1443250 17
1443265 76
1443397 0
1443432 213
1443483 157
1443536 0
1443566 125
1443695 0
1443783 0
1443816 142
1443834 210
1443951 0
1443974 104
1443991 465
1444064 870
1444152 156
1444168 557
1444183 123
1444185 157
1444235 520
1444239 285
1444298 545
1444315 94
1444329 378
1444385 269
1444419 644
1444520 395
1444536 191
1444601 253
1444637 145
1444850 496
1444854 295
1444862 225
1444905 430
1444930 40
1444940 644
1444944 0
1444963 99
1445023 60
1445077 217
1445159 70
1445186 575
1445235 39
1445237 72
1445304 0
1445329 56
1445391 0
1445428 734
1445500 221
1445515 35
1445527 53
1445780 183
1445921 2
1445935 660
1445941 0
1446085 99
1446123 469
1446163 443
1446179 855
1446245 0
1446257 0
1446303 29
1446317 0
1446365 58
1446511 0
1446519 0
1446609 0
1446642 0
1446675 0
1446684 0
1446693 0
1446712 0
1446798 0
1446871 0
1446874 0
1446961 0
1446973 0
1447116 0
1447132 0
1447210 0
1447300 0
1447302 0
1447321 0
1447324 0
1447363 0
1447390 0
1447403 0
1447573 0
1447625 0
1447657 0
1447660 0
1447669 0
1447731 0
1447752 0
1447852 0
1447876 0
1447888 0
1447952 0
1448047 0
1448072 0
1448075 0
1448139 0
1448232 0
1448263 0
1448339 0
1448360 0
1448426 0
1448581 0
1448656 0
1448731 0
1448814 0
1448842 0
1448867 0
1448967 0
1448984 0
1449021 0
1449069 0
1449081 0
1449124 0
1449164 0
1449197 0
1449240 0
1449246 0
1449264 0
1449292 0
1449403 0
1449409 0
1449602 0
1449683 0
1449700 0
1449759 0
1449870 0
1449906 0
1449942 0
1449978 0
1450050 0
1450144 0
1450171 0
1450185 0
1450198 0
1450284 0
1450336 0
1450360 0
1450388 0
1450392 0
1450437 0
1450440 0
1450675 0
1450696 0
1450751 0
1450810 0
1450831 0
1450981 0
1451003 0
1451040 0
1451116 0
1451190 0
1451247 0
1451251 0
1451306 0
1451318 0
1451327 0
1451535 0
1451546 0
1451574 0
1451670 0
1451686 0
1451748 0
1451766 10
1451777 0
1452108 0
1452157 0
1452229 0
1452344 0
1452358 0
1452501 0
1452511 0
1452533 0
1452592 0
1452608 0
1452753 0
1452776 0
1452827 0
1452887 0
1452931 0
1452945 15
1452994 4
1453030 75
1453034 89
1453048 1
1453088 0
1453169 1009
1453212 0
1453224 0
1453239 0
1453350 0
1453380 0
1453880 0
1453889 0
1453909 0
1453933 0
1453937 0
1453957 0
1454155 0
1454187 0
1454382 0
1454537 0
1454548 0
1454611 0
1454837 0
1454862 0
1454888 0
1454940 0
1454956 0
1455067 1
1455084 0
1455187 0
1455222 0
1455237 0
1455258 0
1455295 0
1455355 0
1455403 25
1455412 41
1455440 0
1455464 7
1455885 0
1455887 0
1455894 0
1455957 0
1456048 0
1456088 0
1456113 0
1456166 0
1456211 0
1456232 0
1456382 0
1456406 0
1456425 0
1456467 0
1456665 0
1456725 0
1456744 0
1456749 0
1456790 0
1456896 0
1457034 0
1457081 0
1457104 0
1457112 0
1457198 0
1457232 0
1457289 0
1457415 0
1457619 0
1457656 0
1457669 0
1457743 0
1457751 0
1457795 0
1457800 0
1457979 0
1458062 0
1458177 0
1458209 0
1458301 358
1458361 0
1458427 0
1458481 0
1458513 0
1458607 0
1458766 0
1458825 0
1458908 0
1458973 0
1458976 0
1459144 0
1459160 0
1459229 0
1459269 0
1459345 0
1459395 0
1459486 189
1459489 1024
1459507 0
1459525 101
1459537 1229
1459540 498
1459550 561
1459560 125
1459571 24
1459624 0
1459653 574
1459661 446
1459695 106
1459995 0
1460038 0
1460066 0
1460195 14
1460309 0
1460379 0
1460574 0
1460582 0
1460634 0
1460670 0
1460684 0
1460699 0
1460862 0
1460955 0
1460994 135
1460997 0
1461010 0
1461017 0
1461038 0
1461056 1
1461119 0
1461140 0
1461149 0
1461234 0
1461254 0
1461275 0
1461288 0
1461312 0
1461316 0
1461506 0
1461573 0
1461644 0
1461834 1
1461854 0
1461888 0
1461905 0
1461919 0
1462102 0
1462240 0
1462322 0
1462338 0
1462381 0
1462468 0
1462506 0
1462612 0
1462681 0
1462729 0
1462850 0
1463042 0
1463046 0
1463075 0
1463135 0
1463152 0
1463192 0
1463211 0
1463227 0
1463279 0
1463283 0
1463308 0
1463323 0
1463520 0
1463560 0
1463608 0
1463841 0
1463843 0
1463869 0
1463883 0
1463918 0
1463978 0
1464011 0
1464052 0
1464068 1
1464116 0
1464134 0
1464198 0
1464245 0
1464382 0
1464425 0
1464435 0
1464639 0
1464820 123
1464875 0
1464879 0
1464906 0
1465019 0
1465045 0
1465157 0
1465168 0
1465232 0
1465246 0
1465259 0
1465262 0
1465322 0
1465353 0
1465439 0
1465508 0
1465541 0
1465592 0
1465600 0
1465610 0
1465756 0
1465799 86
1465810 78
1465815 0
1465840 0
1465846 0
1465911 0
1466204 0
1466321 0
1466410 0
1466422 0
1466520 0
1466554 0
1466619 0
1466708 0
1466798 0
1466816 0
1466871 0
1466969 0
1467008 0
1467028 0
1467043 0
1467094 0
1467108 0
1467222 0
1467368 0
1467678 0
1467757 1
1467845 0
1467853 0
1467877 0
1467888 0
1467921 0
1468034 0
1468039 1
1468122 25
1468125 174
1468172 182
1468243 25
1468294 82
1468336 0
1468405 0
1468458 11
1468511 0
1468520 120
1468604 5
1468662 0
1468860 0
1468979 0
1468997 0
1469013 0
1469177 46
1469330 32
1469488 6
1469554 9
1469575 62
1469630 262
1469672 49
1469685 188
1469728 0
1469771 263
1469785 65
1469896 14
1469899 189
1469911 0
1469933 302
1469964 0
1469966 483
1470010 0
1470146 484
1470186 413
1470225 431
1470227 414
1470263 28
1470306 186
1470309 861
1470358 1
1470490 0
1470564 0
1470695 0
1470712 0
1470757 0
1470866 0
1471019 0
1471067 0
1471069 0
1471084 0
1471176 0
1471250 0
1471495 1
1471515 0
1471567 0
1471575 0
1471590 0
1471596 0
1471600 0
1471642 0
1471645 0
1471707 0
1471739 0
1471800 0
1471806 0
1471810 0
1471897 0
1471935 0
1471958 0
1471991 0
1472011 0
1472014 0
1472021 0
1472060 0
1472086 0
1472113 0
1472131 0
1472172 0
1472187 0
1472209 0
1472273 0
1472322 0
1472348 0
1472367 0
1472370 0
1472374 0
1472398 0
1472407 0
1472418 0
1472456 0
1472477 0
1472488 0
1472493 0
1472522 0
1472541 0
1472583 0
1472625 0
1472629 0
1472637 0
1472649 0
1472660 0
1472663 0
1472697 0
1472701 0
1472709 0
1472713 0
1472729 0
1472743 0
1472795 0
1472820 0
1472850 0
1472856 0
1472927 0
1472972 0
1473049 0
1473072 0
1473084 0
1473110 0
1473122 0
1473182 0
1473185 0
1473214 0
1473231 0
1473262 0
1473283 0
1473336 0
1473344 0
1473350 0
1473382 0
1473419 0
1473443 0
1473576 0
1473599 0
1473611 0
1473636 0
1473661 0
1473669 0
1473729 0
1473807 0
1473821 0
1473823 0
1473825 0
1473865 0
1473871 0
1473902 0
1473928 0
1473945 0
1473953 0
1473984 0
1473997 0
1474032 0
1474061 0
1474079 0
1474102 0
1474105 0
1474119 0
1474167 0
1474173 0
1474177 0
1474194 0
1474202 0
1474205 0
1474228 0
1474252 0
1474270 0
1474367 0
1474381 0
1474406 0
1474426 0
1474440 0
1474474 0
1474500 0
1474528 0
1474559 0
1474589 0
1474614 0
1474646 0
1474652 0
1474673 0
1474676 0
1474681 0
1474715 0
1474743 0
1474752 0
1474785 0
1474805 0
1474852 0
1474880 0
1474883 0
1474913 0
1474918 0
1474977 0
1475055 0
1475140 0
1475160 0
1475182 0
1475190 0
1475224 0
1475227 0
1475301 0
1475304 0
1475333 0
1475339 0
1475352 0
1475371 0
1475383 0
1475403 0
1475423 0
1475472 0
1475494 0
1475521 0
1475528 0
1475538 0
1475545 0
1475549 0
1475555 0
1475580 0
1475606 0
1475670 0
1475673 0
1475709 0
1475711 0
1475743 0
1475756 0
1475783 0
1475793 0
1475806 0
1475810 0
1475812 0
1475821 0
1475826 0
1475846 0
1475871 0
1475897 0
1475917 0
1475923 0
1475936 0
1475973 0
1475983 0
1475996 0
1476007 0
1476012 0
1476066 0
1476080 0
1476091 0
1476115 0
1476135 0
1476140 0
1476160 0
1476167 0
1476221 0
1476252 0
1476282 0
1476326 0
1476333 0
1476344 0
1476372 0
1476458 0
1476481 0
1476508 0
1476548 0
1476551 0
1476615 0
1476634 0
1476651 0
1476700 0
1476728 0
1476750 0
1476759 0
1476773 0
1476789 0
1476855 0
1476894 0
1476900 0
1476953 0
1476974 0
1476997 0
1477014 0
1477031 0
1477048 0
1477054 114
1477056 0
1477087 0
1477113 0
1477216 0
1477348 107
1477366 0
1477392 187
1477462 0
1477534 1130
1477590 276
1477607 0
1477621 0
1477661 38
1477701 1235
1477880 18
1477964 91
1478082 255
1478129 435
1478402 119
1478415 102
1478507 0
1478784 32
1478872 607
1479021 165
1479093 132
1479130 291
1479200 359
1479204 719
1479276 169
1479413 346
1479517 0
1479586 0
1479931 509
1480135 76
1480254 289
1480262 802
1480282 430
1480343 376
1480502 1777
1480506 553
1480522 49
1480532 268
1480540 58
1480612 441
1480681 7
1480733 0
1480838 926
1480895 63
1481011 1506
1481087 58
1481191 54
1481440 156
1481713 0
1481770 466
1481777 375
1481821 265
1481898 92
1481905 41
1481936 322
1481950 89
1481967 248
1481986 188
1481998 183
1482017 82
1482045 58
1482145 125
1482172 49
1482179 90
1482209 305
1482254 336
1482261 838
1482289 13
1482330 425
1482332 402
1482358 684
1482410 303
1482515 418
1482539 0
1482580 415
1482673 0
1482746 108
1482806 195
1482859 0
1482898 0
1483042 9
1483063 407
1483228 114
1483279 232
1483306 4
1483324 41
1483339 69
1483488 114
1483528 357
1483648 0
1483655 177
1483713 39
1483736 147
1483741 102
1483807 114
1483895 606
1483906 98
1483925 145
1484002 374
1484070 636
1484074 86
1484126 84
1484231 1917
1484250 193
1484275 374
1484295 246
1484321 230
1484397 228
1484417 21
1484527 103
1484551 407
1484651 978
1484672 233
1484786 1
1484912 77
1484935 0
1484945 0
1484970 49
1485075 892
1485082 184
1485117 725
1485155 0
1485169 140
1485276 292
1485314 0
1485413 339
1485523 0
1485659 120
1485696 45
1485718 39
1485729 253
1485779 0
1485845 95
1485851 426
1485882 75
1485951 228
1485997 124
1486230 0
1486243 152
1486249 131
1486260 30
1486282 69
1486381 4
1486430 15
1486667 0
1486832 53
1486928 66
1487015 79
1487029 0
1487071 47
1487087 36
1487390 0
1487436 0
1487463 0
1487495 0
1487734 0
1488070 0
1488106 0
1488122 0
1488155 0
1488216 0
1488651 0
1488684 0
1488987 0
1489480 0
1489550 13
1489706 123
1489725 127
1489781 51
1489954 25
1489994 31
1490008 80
1490018 130
1490024 0
1490031 365
1490118 0
1490241 0
1490257 0
1490304 1
1490367 0
1490374 0
1490421 0
1490441 0
1490469 0
1490628 0
1490641 0
1490739 0
1490757 0
1490790 0
1490799 0
1490820 0
1491051 0
1491056 0
1491060 0
1491113 0
1491120 0
1491134 0
1491177 0
1491225 0
1491378 0
1491381 0
1491396 0
1491451 0
1491471 0
1491501 0
1491540 0
1491612 0
1491688 0
1491723 0
1491764 0
1491901 0
1492002 0
1492038 0
1492056 0
1492132 0
1492186 0
1492197 0
1492237 0
1492354 0
1492414 0
1492435 0
1492449 0
1492477 0
1492517 0
1492594 0
1492637 0
1492674 0
1492676 0
1492709 0
1492753 0
1492771 0
1492816 0
1492825 0
1492951 0
1492968 0
1493020 0
1493026 0
1493059 0
1493201 0
1493236 0
1493272 0
1493284 0
1493308 0
1493480 0
1493501 0
1493602 0
1493670 0
1493722 0
1493803 0
1493910 0
1493958 0
1494003 1
1494012 0
1494220 1
1494235 0
1494331 0
1494333 0
1494438 265
1494474 0
1494483 988
1494486 51
1494550 297
1494555 78
1494584 1
1494601 35
1494635 5
1494828 10
1494849 48
1494874 0
1494906 0
1494928 0
1494944 69
1494948 8
1495032 60
1495035 8
1495047 0
1495064 22
1495092 56
1495210 0
1495223 23
1495253 1
1495299 4
1495374 7
1495538 44
1495590 9
1496124 17
1496206 8
1496319 55
1496346 0
1496389 2
1496402 1
1496426 0
1496475 10
1496500 0
1496562 6
1496598 2
1496635 40
1496651 42
1496656 34
1496703 32
1496715 37
1496718 36
1496790 22
1496861 53
1496977 41
1497008 12
1497030 0
1497081 61
1497181 18
1497196 7
1497304 9
1497314 34
1497366 0
1497623 704
1497820 1078
1497954 198
1498005 0
1498088 69
1498124 128
1498131 116
1498143 48
1498193 0
1498243 414
1498313 138
1498382 1
1498416 0
1498482 91
1498670 569
1498716 0
1498837 271
1498902 428
1499014 257
1499085 0
1499175 0
1499329 152
1499336 0
1499493 360
1499516 382
1499525 0
1499541 207
1499598 588
1499684 150
1499720 0
1499808 3327
1499812 398
1499830 31
1499879 0
1499955 51
1500001 433
1500003 479
1500185 0
1500213 457
1500231 0
1500241 96
1500270 127
1500381 0
1500480 1117
1500621 22
1500649 0
1500693 52
1500784 169
1500793 296
1500817 0
1500867 204
1500977 0
1501220 0
1501315 8
1501347 0
1501350 0
1501523 255
1501550 194
1501641 403
1501836 358
1501873 61
1501992 0
1502099 0
1502140 322
1502197 802
1502257 911
1502294 144
1502449 0
1502581 0
1502590 207
1502598 220
1502649 196
1502665 1466
1502787 480
1502824 1174
1502865 631
1502899 1202
1502926 301
1502937 140
1502974 1089
1503014 1354
1503022 544
1503076 642
1503116 88
1503180 0
1503217 299
1503261 1175
1503286 3632
1503403 758
1503676 0
1503739 0
1503753 2020
1503841 2729
1503847 2203
1503877 138
1503941 896
1504027 248
1504040 922
1504042 2169
1504084 592
1504097 2068
1504111 262
1504202 2049
1504291 2135
1504309 0
1504317 0
1504355 2326
1504402 474
1504506 670
1504633 5125
1504643 978
1504673 1704
1504790 0
1504831 1223
1504868 215
1504899 106
1504969 498
1505001 920
1505024 1938
1505074 293
1505177 1
1505194 0
1505204 0
1505342 0
1505367 0
1505421 0
1505456 0
1505579 0
1505616 0
1505629 0
1505636 0
1505713 0
1505748 0
1505784 0
1505794 0
1505815 0
1505888 2000
1505928 1205
1505943 674
1505960 2
1505975 0
1505997 0
1506031 3
1506066 0
1506196 0
1506232 0
1506280 0
1506309 0
1506363 0
1506368 28
1506445 0
1506447 0
1506554 49
1506579 0
1506624 0
1506701 30
1506736 2889
1506742 571
1506913 0
1506947 0
1507009 0
1507018 0
1507099 0
1507160 0
1507187 2
1507204 1
1507292 0
1507336 0
1507356 0
1507408 0
1507481 43
1507658 0
1507867 650
1508050 11
1508071 179
1508123 23
1508185 2717
1508332 0
1508341 0
1508398 0
1508416 0
1508464 0
1508585 39
1508594 0
1508598 0
1508607 0
1508615 0
1508618 0
1508678 0
1508727 0
1508745 0
1508751 0
1508790 0
1508914 0
1508934 0
1508949 774
1508977 0
1508984 0
1508988 1
1508996 0
1509006 0
1509009 0
1509020 1949
1509063 53
1509174 20
1509274 17
1509390 7
1509411 0
1509426 50
1509543 0
1509615 75
1509632 243
1509658 0
1509669 0
1509754 9
1509781 0
1509879 0
1509887 147
1510043 22
1510061 7
1510074 1
1510205 16
1510297 62
1510315 0
1510330 16
1510338 84
1510427 22
1510484 36
1510738 0
1510988 175
1511031 74
1511136 121
1511146 456
1511157 563
1511252 495
1511367 0
1511428 388
1511457 0
1511486 0
1511682 126
1511719 0
1511848 61
1511974 65
1512004 19
1512162 0
1512232 0
1512247 1
1512250 0
1512280 0
1512282 0
1512292 0
1512337 0
1512394 0
1512478 0
1512522 1
1512534 0
1512555 1
1512619 318
1512638 86
1512643 0
1512654 38
1512712 63
1512721 0
1512762 0
1512840 0
1512852 40
1512892 275
1512907 155
1512936 0
1512976 0
1513021 0
1513260 0
1513262 0
1513312 0
1513375 0
1513437 0
1513444 0
1513521 0
1513595 0
1513656 0
1513730 0
1513755 0
1513912 0
1514253 0
1514319 0
1514376 0
1514468 0
1514472 15
1514544 0
1514645 0
1514662 0
1514714 0
1514748 0
1514764 0
1514901 0
1514932 0
1514939 0
1515046 0
1515065 0
1515093 0
1515115 0
1515169 0
1515252 1
1515257 0
1515390 0
1515410 0
1515442 0
1515461 0
1515555 0
1515639 0
1515672 0
1515831 0
1515856 0
1515880 0
1515937 0
1516009 0
1516168 0
1516189 0
1516210 0
1516335 0
1516469 0
1516555 0
1516615 0
1516643 1
1516871 0
1516924 0
1517055 0
1517094 0
1517360 1
1517389 113
1517439 62
1517449 346
1517479 342
1517484 172
1517522 32
1517526 86
1517552 0
1517556 1
1517853 1
1517934 84
1517953 162
1517978 61
1518029 0
1518038 0
1518075 0
1518150 0
1518179 154
1518187 36
1518230 4
1518255 0
1518317 0
1518349 400
1518380 0
1518455 243
1518459 388
1518511 171
1518524 0
1518530 126
1518542 35
1518714 464
1518750 0
1518762 337
1518810 1
1518919 462
1518948 132
1519050 393
1519104 246
1519132 10
1519144 0
1519151 0
1519166 81
1519193 131
1519235 166
1519342 59
1519494 437
1519534 74
1519650 0
1519665 64
1519744 155
1519751 0
1519762 13
1519819 0
1519825 537
1519884 56
1519890 0
1519992 0
1520011 0
1520032 344
1520047 0
1520123 0
1520140 0
1520179 25
1520182 295
1520241 13
1520299 0
1520317 0
1520325 209
1520327 43
1520349 21
1520400 234
1520404 173
1520535 0
1520613 0
1520737 42
1520752 98
1520756 25
1520784 0
1520800 143
1520808 68
1520862 77
1520961 20
1520994 43
1521073 132
1521188 292
1521226 125
1521297 0
1521332 0
1521384 212
1521405 8
1521478 66
1521505 0
1521542 592
1521598 0
1521629 112
1521658 171
1521717 84
1521739 373
1521757 712
1521761 0
1521826 17
1521886 60
1521903 55
1521915 86
1521929 125
1522087 192
1522113 0
1522204 0
1522284 0
1522316 0
1522425 0
1522441 0
1522464 0
1522512 0
1522545 0
1522583 309
1522624 0
1522710 73
1522754 0
1522784 0
1522799 0
1522827 0
1523019 55
1523043 0
1523085 47
1523097 0
1523120 0
1523283 104
1523320 24
1523364 0
1523400 86
1523411 70
1523435 0
1523492 206
1523512 0
1523668 64
1523712 0
1523827 0
1523830 373
1523853 314
1523898 0
1523946 27
1524077 408
1524142 62
1524183 0
1524198 0
1524224 708
1524227 682
1524311 13
1524317 0
1524367 63
1524370 1
1524440 0
1524467 0
1524506 85
1524524 72
1524538 26
1524565 0
1524596 250
1524601 0
1524619 0
1524622 0
1524624 0
1524648 57
1524652 0
1524686 0
1524760 0
1524800 85
1524804 27
1524815 0
1524838 63
1524934 0
1524938 42
1525002 0
1525026 8
1525038 0
1525097 0
1525101 0
1525115 0
1525122 0
1525150 0
1525172 0
1525175 0
1525187 0
1525237 63
1525245 9
1525279 36
1525294 49
1525352 49
1525398 27
1525418 136
1525552 169
1525623 267
1525652 34
1525911 108
1525996 154
1526050 211
1526106 36
1526135 31
1526149 60
1526192 2
1526318 0
1526356 52
1526363 58
1526378 217
1526381 537
1526385 741
1526433 37
1526474 0
1526500 0
1526534 0
1526554 26
1526575 1
1526593 76
1526597 89
1526604 7
1526653 0
1526670 42
1526755 0
1526922 0
1526933 69
1526955 235
1526997 0
1527013 0
1527094 87
1527265 598
1527290 501
1527325 0
1527348 688
1527385 1
1527423 35
1527470 0
1527504 286
1527508 186
1527627 457
1527670 308
1527699 444
1527780 117
1527897 0
1527963 216
1527970 261
1528081 157
1528104 96
1528114 441
1528127 419
1528250 3
1528299 0
1528321 84
1528328 0
1528347 2
1528355 170
1528362 0
1528405 44
1528421 4
1528466 0
1528504 0
1528546 0
1528704 119
1528707 27
1528874 87
1528909 66
1528940 0
1528965 89
1529082 358
1529115 188
1529128 0
1529161 101
1529164 730
1529169 0
1529180 407
1529204 292
1529265 0
1529276 0
1529291 0
1529301 50
1529331 68
1529347 0
1529388 145
1529511 287
1529606 405
1529628 360
1529662 0
1529716 131
1529753 378
1529855 59
1529934 0
1529998 177
1530026 316
1530063 502
1530089 197
1530135 66
1530223 286
1530271 265
1530351 73
1530370 169
1530381 156
1530417 73
1530575 110
1530609 84
1530618 0
1530652 0
1530666 0
1530696 13
1530736 0
1530759 0
1530839 28
1530859 0
1530870 43
1530948 85
1531003 93
1531064 281
1531083 0
1531097 79
1531178 166
1531218 0
1531248 1036
1531318 0
1531330 62
1531335 126
1531493 275
1531544 10
1531592 626
1531600 47
1531777 451
1531825 47
1531914 1228
1531930 0
1531961 143
1532092 336
1532110 0
1532204 71
1532337 971
1532340 104
1532413 289
1532444 0
1532470 847
1532474 377
1532505 302
1532529 199
1532551 0
1533170 92
1533212 53
1533268 0
1533329 157
1533341 92
1533416 457
1533457 602
1533584 974
1533613 0
1533639 169
1533658 363
1533662 885
1533716 134
1533764 52
1533794 91
1533798 162
1533810 44
1533816 69
1533820 0
1533833 111
1533890 0
1533939 264
1533949 33
1533996 236
1534046 237
1534052 404
1534098 77
1534192 296
1534195 104
1534232 0
1534264 97
1534348 0
1534360 346
1534362 135
1534430 0
1534478 0
1534596 157
1534613 0
1534638 254
1535019 328
1535090 32
1535154 423
1535163 432
1535172 100
1535199 95
1535399 157
1535412 119
1535435 0
1535447 370
1535460 197
1535486 172
1535565 433
1535572 686
1535684 2
1535890 67
1535986 155
1536081 634
1536133 53
1536211 14
1536284 0
1536333 0
1536430 207
1536491 39
1536601 0
1536668 19
1536761 270
1536818 62
1536883 3
1536891 101
1536932 74
1536955 13
1536963 58
1536967 31
1537080 0
1537100 201
1537111 99
1537164 24
1537193 0
1537331 188
1537358 174
1537369 59
1537409 138
1537430 27
1537457 187
1537511 27
1537594 286
1537659 0
1537671 113
1537723 55
1537736 0
1537784 610
1537819 558
1537838 32
1537882 257
1538082 9
1538139 84
1538248 1012
1538250 840
1538273 140
1538275 337
1538397 127
1538406 250
1538519 351
1538604 328
1538611 0
1538643 161
1538666 205
1538788 19
1538822 0
1538850 28
1538871 23
1538912 701
1538933 481
1538951 169
1538973 28
1539012 396
1539019 527
1539086 0
1539160 110
1539222 653
1539234 95
1539335 10
1539359 411
1539396 96
1539438 17
1539503 61
1539513 2
1539531 233
1539586 0
1539642 353
1539650 291
1539690 40
1539770 163
1539939 131
1539976 53
1540050 236
1540089 814
1540146 0
1540206 1033
1540299 328
1540335 0
1540591 0
1540599 0
1540649 31
1540679 219
1540729 184
1540759 6
1540800 357
1540860 509
1540900 36
1540961 339
1540967 54
1540973 0
1540991 776
1541005 0
1541261 62
1541416 842
1541437 465
1541467 895
1541630 1230
1541634 629
1541657 0
1541803 97
1541863 80
1542025 2
1542028 153
1542067 1
1542073 69
1542175 364
1542177 9
1542198 1
1542211 100
1542286 30
1542299 0
1542305 83
1542314 55
1542333 0
1542436 0
1542460 0
1542487 0
1542501 0
1542515 0
1542687 0
1542709 0
1542718 0
1542805 0
1542808 1
1542926 23
1542930 39
1542980 0
1543102 185
1543133 52
1543230 61
1543354 285
1543452 32
1543467 63
1543560 131
1543605 0
1543631 0
1543710 63
1543759 0
1543825 0
1543839 170
1543947 13
1544010 47
1544026 25
1544064 0
1544066 0
1544119 22
1544130 0
1544143 0
1544147 0
1544224 117
1544241 0
1544365 1
1544381 158
1544384 314
1544461 151
1544480 12
1544488 110
1544508 0
1544697 107
1544790 0
1544824 40
1544961 0
1545041 0
1545152 164
1545212 0
1545318 32
1545386 592
1545427 0
1545567 0
1545577 73
1545613 113
1545674 0
1545714 0
1545729 0
1545735 0
1545742 0
1545873 127
1545880 99
1545891 71
1546048 138
1546113 1415
1546260 290
1546342 676
1546352 474
1546390 574
1546442 114
1546556 254
1546610 418
1546619 298
1546637 664
1546660 263
1546669 63
1546719 0
1546759 33
1546806 432
1546906 607
1546909 772
1546975 485
1547032 78
1547059 469
1547099 44
1547108 180
1547118 153
1547137 233
1547201 566
1547217 774
1547270 446
1547342 337
1547351 85
1547395 92
1547429 1141
1547445 416
1547521 0
1547525 289
1547542 0
1547561 0
1547570 0
1547576 11
1547586 27
1547682 313
1547691 1
1547800 0
1547809 28
1547878 74
1547955 564
1547971 701
1547974 478
1548029 157
1548083 0
1548192 0
1548306 237
1548345 224
1548412 0
1548510 202
1548537 183
1548557 536
1548702 340
1548705 351
1548766 101
1548779 227
1548790 0
1548870 201
1548893 2360
1548897 832
1549135 348
1549192 1
1549268 1121
1549339 935
1549442 11
1549463 0
1549476 0
1549529 0
1549961 357
1549970 235
1550003 175
1550087 27
1550114 199
1550120 0
1550271 0
1550510 1200
1550580 321
1550639 210
1550677 0
1550723 0
1550780 520
1550826 155
1550849 12
1550881 0
1550898 10
1551015 0
1551033 61
1551189 3
1551206 480
1551208 221
1551229 350
1551240 528
1551281 0
1551288 614
1551328 237
1551331 527
1551421 734
1551425 2
1551523 32
1551634 80
1551665 0
1551721 5
1551756 295
1551792 0
1551852 316
1551910 401
1552045 0
1552197 0
1552240 336
1552308 509
1552506 0
1552527 0
1552529 0
1552584 787
1552610 0
1552752 0
1552769 0
1552860 0
1552870 0
1552915 0
1553020 0
1553140 3
1553385 0
1553422 0
1553429 0
1553479 0
1553504 0
1553824 0
1553899 1
1553914 0
1553953 0
1553961 0
1553973 0
1553980 0
1554173 4
1554218 0
1554243 0
1554273 0
1554298 0
1554386 0
1554434 0
1554686 0
1554919 0
1554931 0
1554995 0
1555231 0
1555663 0
1555723 0
1555750 0
1555803 0
1555871 0
1555945 0
1555984 0
1556082 0
1556109 0
1556211 0
1556478 0
1556533 0
1556543 0
1556564 0
1556705 0
1556793 0
1557015 0
1557054 0
1557099 0
1557182 0
1557247 0
1557293 0
1557297 0
1557331 0
1557422 0
1557446 0
1557657 0
1557662 0
1557746 0
1557896 0
1558103 0
1558172 0
1558415 0
1558590 0
1558680 0
1558682 0
1558730 0
1558736 0
1558745 0
1558843 0
1558856 0
1558866 0
1558946 0
1558967 0
1559006 0
1559029 0
1559216 0
1559270 0
1559294 0
1559327 0
1559351 0
1559373 0
1559462 0
1559464 0
1559572 0
1559630 0
1559654 0
1559686 0
1559700 0
1559904 0
1559993 0
1560142 0
1560257 0
1560287 0
1560369 0
1560590 0
1560646 0
1560760 0
1560820 0
1560851 0
1561252 0
1561267 129
1561293 382
1561372 1216
1561391 12
1561397 0
1561404 506
1561413 513
1561565 0
1561637 7
1561719 2052
1561727 0
1561752 1839
1561768 224
1561785 0
1561823 1055
1561886 542
1561979 1355
1562063 913
1562076 35
1562089 623
1562136 36
1562192 486
1562234 2745
1562398 46
1562483 367
1562492 2440
1562498 0
1562612 239
1562643 1243
1562656 392
1562672 187
1562727 422
1562745 39
1562778 0
1562790 27
1562824 955
1562966 314
1562994 150
1563235 287
1563389 0
1563438 79
1563487 343
1563582 26
1563698 0
1563708 0
1563804 0
1563848 0
1563871 0
1563895 0
1563926 0
1564264 0
1564310 0
1564320 0
1564605 0
1564751 0
1564829 0
1564886 0
1564966 0
1564990 0
1565041 304
1565048 51
1565052 71
1565070 18
1565098 0
1565177 0
1565243 0
1565258 0
1565291 0
1565294 0
1565324 0
1565423 0
1565452 0
1565472 1
1565475 0
1565504 0
1565700 0
1565911 0
1566005 0
1566034 0
1566076 0
1566107 0
1566148 0
1566166 0
1566267 0
1566499 0
1566528 0
1566567 0
1566588 0
1566604 0
1566652 0
1566688 80
1566695 0
1566719 31
1566787 25
1566789 0
1566798 2
1566802 44
1566806 0
1566823 0
1566848 0
1566925 0
1567013 0
1567071 1
1567245 0
1567347 0
1567379 0
1567386 0
1567415 0
1567448 0
1567638 0
1567713 0
1567785 0
1567796 0
1567835 0
1567882 0
1567938 0
1567956 0
1567987 0
1568034 184
1568110 190
1568125 11
1568158 144
1568212 137
1568215 496
1568287 23
1568395 0
1568410 28
1568416 89
1568446 0
1568470 488
1568536 902
1568559 595
1568698 442
1568737 0
1568791 0
1568842 215
1568978 93
1569159 150
1569313 164
1569337 321
1569364 1021
1569406 317
1569422 64
1569434 0
1569442 279
1569496 45
1569574 35
1569608 465
1569657 13
1569774 180
1569829 172
1569950 0
1569969 474
1570107 580
1570178 0
1570243 510
1570350 736
1570354 1619
1570374 0
1570508 0
1570646 4
1570696 356
1570725 82
1570743 332
1570779 449
1570847 1
1570980 557
1571012 230
1571035 0
1571057 499
1571089 453
1571265 0
1571279 143
1571358 189
1571374 0
1571496 0
1571540 0
1571551 0
1571564 0
1571712 317
1571727 220
1571832 75
1571954 342
1572001 72
1572043 80
1572064 0
1572079 0
1572128 17
1572286 56
1572333 0
1572503 108
1572759 14
1572831 39
1572888 0
1572918 100
1573122 0
1573448 61
1573598 391
1573673 222
1573692 4
1573882 0
1573912 0
1573925 90
1573927 188
1573941 0
1573947 0
1573949 0
1573958 0
1573960 0
1574006 0
1574021 110
1574024 34
1574082 724
1574222 144
1574229 174
1574236 0
1574272 0
1574307 168
1574325 96
1574609 237
1574611 505
1574748 73
1574767 115
1574774 353
1574779 221
1574851 385
1574935 0
1574964 97
1574970 0
1575004 0
1575142 390
1575241 0
1575427 0
1575451 0
1575550 459
1575553 234
1575595 258
1575628 23
1575654 208
1575749 0
1575779 71
1575815 315
1575820 220
1575835 104
1575843 249
1575855 2
1575910 268
1575919 154
1575988 0
1576018 0
1576036 65
1576120 128
1576219 116
1576256 29
1576405 0
1576429 0
1576531 287
1576579 124
1576662 17
1576710 0
1576734 9
1576796 311
1576802 0
1576807 261
1576864 0
1576873 76
1577021 0
1577279 0
1577281 66
1577446 5
1577469 46
1577505 0
1577520 44
1577526 0
1577530 0
1577546 10
1577587 0
1577649 0
1577698 0
1577740 0
1577859 0
1577881 0
1577956 0
1577988 0
1578058 0
1578109 0
1578127 0
1578208 0
1578243 0
1578387 0
1578456 0
1578491 0
1578576 0
1578616 0
1578696 0
1578763 0
1578796 1
1578920 0
1578932 0
1579026 0
1579049 0
1579538 0
1579552 0
1579571 0
1579578 0
1579587 165
1579594 141
1579621 510
1579626 855
1579656 484
1579728 19
1579749 97
1579764 0
1579822 29
1579863 565
1579920 0
1579950 0
1580092 187
1580234 131
1580284 7
1580300 0
1580346 32
1580412 393
1580455 0
1580481 0
1580483 0
1580490 0
1580494 0
1580521 9
1580536 120
1580549 50
1580589 9
1580606 0
1580676 0
1580755 0
1580770 0
1580779 11
1580865 0
1581059 192
1581071 56
1581075 80
1581105 171
1581173 642
1581203 652
1581275 281
1581296 1642
1581311 236
1581410 563
1581467 0
1581474 173
1581671 453
1581783 132
1581893 231
1581963 73
1581986 927
1582046 388
1582060 0
1582071 0
1582076 0
1582089 0
1582094 0
1582102 0
1582106 0
1582154 633
1582427 0
1582608 0
1582610 0
1582659 0
1582663 0
1582677 1
1582695 0
1582785 0
1582887 0
1583109 287
1583181 68
1583197 48
1583238 0
1583278 50
1583366 20
1583389 53
1583495 0
1583498 0
1583767 0
1583785 83
1583864 20
1583904 0
1584029 86
1584149 41
1584194 150
1584212 46
1584271 109
1584326 14
1584354 0
1584432 5
1584495 270
1584516 0
1584536 0
1584551 0
1584617 0
1584716 0
1584751 0
1584769 0
1584825 0
1584886 0
1584932 0
1585117 0
1585154 0
1585193 106
1585229 0
1585254 0
1585275 0
1585439 0
1585446 0
1585506 0
1585570 0
1585671 0
1585897 0
1585961 0
1586038 0
1586070 0
1586102 0
1586211 193
1586300 1455
1586342 114
1586352 136
1586376 0
1586466 43
1586573 0
1586588 0
1586615 0
1586713 140
1586721 13
1586727 97
1586737 98
1586813 0
1586821 0
1587066 23
1587077 25
1587105 216
1587218 301
1587278 95
1587300 58
1587343 0
1587413 35
1587497 57
1587594 76
1587606 185
1587650 16
1587652 81
1587696 263
1587719 20
1587739 8
1587943 9
1587967 2
1588008 26
1588065 0
1588094 179
1588148 92
1588185 1
1588431 0
1588482 98
1588494 121
1588555 67
1588659 0
1588724 0
1588793 0
1588960 0
1589129 0
1589140 0
1589153 51
1589225 698
1589354 1116
1589411 478
1589438 1410
1589449 89
1589719 497
1589730 195
1589888 109
1589967 138
1590022 135
1590216 86
1590280 13
1590317 116
1590339 0
1590385 183
1590389 0
1590447 0
1590550 0
1590562 0
1590619 0
1590652 0
1590714 0
1591081 0
1591093 0
1591288 0
1591342 0
1591397 0
1591417 0
1591454 0
1591510 0
1591573 0
1591944 0
1591960 0
1591981 0
1592062 0
1592205 0
1592213 0
1592238 0
1592352 0
1592467 0
1592504 210
1592536 0
1592588 0
1592627 0
1592665 7
1592733 0
1592755 2
1592850 0
1592876 219
1592975 519
1592977 1045
1592999 25
1593020 436
1593140 313
1593148 137
1593171 0
1593206 0
1593243 0
1593323 33
1593398 237
1593473 7
1593515 306
1593581 277
1593597 127
1593777 0
1593966 22
1593976 0
1594030 80
1594035 1261
1594039 753
1594060 117
1594102 96
1594135 386
1594161 0
1594177 196
1594199 0
1594288 314
1594330 0
1594348 38
1594399 102
1594429 94
1594441 0
1594524 132
1594564 17
1594590 55
1594972 2
1595374 0
1595433 0
1595520 0
1595530 0
1595545 0
1595591 0
1595610 5
1595654 0
1595682 28
1595710 47
1595751 14
1595758 16
1595913 0
1595993 29
1596026 0
1596043 23
1596080 0
1596105 312
1596137 0
1596196 80
1596321 7
1596400 121
1596463 101
1596470 0
1596543 235
1596654 165
1596696 56
1596709 44
1596729 7
1596750 476
1596752 169
1596773 0
1596782 316
1596923 58
1596959 753
1596964 0
1597078 0
1597105 93
1597170 0
1597485 89
1597617 126
1597762 257
1597770 134
1597863 0
1598058 0
1598076 0
1598095 0
1598101 0
1598155 0
1598664 0
1598774 0
1598784 0
1598814 0
1598841 0
1598852 268
1598881 0
1598894 36
1598935 0
1599085 0
1599128 97
1599173 0
1599179 35
1599197 0
1599209 30
1599212 203
1599242 75
1599309 0
1599356 346
1599422 0
1599440 85
1599536 5
1599549 385
1599551 243
1599596 348
1599646 274
1599654 966
1599717 785
1599766 21
1599979 634
1600205 483
1600318 69
1600374 0
1600398 0
1600480 291
1600484 366
1600611 43
1600677 176
1600756 438
1600758 120
1600835 646
1600837 1587
1600839 1084
1600921 0
1600930 157
1601035 296
1601041 1162
1601050 41
1601052 1047
1601060 468
1601084 46
1601183 0
1601418 0
1601429 218
1601438 326
1601440 31
1601585 0
1601672 121
1601689 170
1601726 1
1601752 210
1601776 191
1601849 0
1601858 275
1601885 0
1601907 88
1601934 255
1601958 0
1601970 0
1601975 615
1602041 0
1602079 0
1602160 125
1602164 187
1602221 0
1602228 0
1602244 0
1602286 0
1602322 14
1602368 0
1602411 0
1602418 177
1602514 153
1602595 50
1602670 0
1602728 480
1602730 395
1602760 178
1602913 351
1602922 71
1603018 6
1603392 52
1603442 0
1603504 430
1603532 0
1603805 99
1603849 46
1603922 82
1603933 292
1603998 703
1604064 386
1604184 1
1604218 805
1604293 460
1604344 1
1604353 208
1604402 153
1604431 238
1604494 51
1604509 0
1604524 76
1604641 489
1604670 408
1604685 2
1604717 0
1604735 0
1604744 0
1604807 139
1604814 467
1604831 69
1604853 85
1604922 329
1604995 79
1605061 202
1605075 0
1605118 690
1605144 153
1605214 854
1605319 203
1605396 0
1605436 0
1605456 192
1605470 53
1605713 0
1605817 138
1605857 155
1605921 11
1605929 0
1605941 0
1605960 0
1605970 451
1606018 0
1606043 101
1606144 683
1606155 0
1606216 420
1606241 0
1606312 417
1606314 0
1606338 124
1606349 47
1606385 614
1606484 0
1606501 213
1606624 43
1606644 299
1606773 169
1606788 293
1606797 247
1606812 143
1606821 353
1606839 58
1606887 422
1606917 8
1607071 505
1607130 142
1607181 24
1607196 145
1607208 549
1607235 0
1607276 69
1607280 513
1607283 213
1607298 122
1607301 0
1607333 0
1607373 539
1607375 301
1607423 690
1607487 75
1607502 0
1607572 44
1607653 23
1607667 0
1607706 61
1607741 85
1607808 112
1607885 0
1607893 236
1607948 98
1607968 0
1607970 730
1607990 63
1608038 118
1608045 741
1608180 47
1608203 1
1608212 327
1608221 0
1608242 114
1608303 28
1608332 77
1608437 11
1608481 110
1608533 155
1608648 225
1608725 337
1608738 429
1608845 181
1608920 0
1608957 0
1609154 779
1609158 251
1609169 1
1609295 380
1609298 164
1609412 250
1609529 0
1609706 0
1609748 107
1610074 0
1610144 0
1610146 0
1610398 0
1610533 0
1610638 0
1610674 0
1610683 0
1610872 4
1610923 1
1610944 0
1611055 0
1611084 0
1611145 0
1611169 0
1611223 0
1611296 0
1611319 0
1611353 0
1611390 818
1611457 475
1611507 872
1611533 240
1611558 647
1611621 217
1611625 850
1611856 288
1611952 32
1611962 0
1611983 490
1612015 0
1612061 0
1612079 809
1612109 784
1612173 624
1612202 512
1612205 682
1612247 423
1612292 53
1612537 18
1612561 0
1612567 0
1612582 0
1612588 0
1612609 0
1612624 0
1612630 0
1612651 253
1612728 740
1612792 0
1612829 83
1612870 196
1612876 142
1612878 380
1612909 217
1612959 38
1612973 32
1613008 44
1613014 0
1613056 44
1613141 16
1613212 0
1613243 264
1613266 0
1613289 40
1613320 0
1613358 0
1613368 0
1613729 0
1613742 0
1613865 0
1613992 0
1614012 0
1614056 0
1614067 0
1614147 0
1614150 0
1614258 0
1614276 0
1614324 86
1614354 0
1614433 0
1614830 0
1614857 0
1614891 0
1614926 0
1614933 0
1615118 0
1615149 0
1615234 0
1615314 0
1615331 0
1615393 0
1615467 1
1615496 0
1615530 0
1615583 0
1615615 0
1615666 0
1615669 0
1615704 0
1615759 0
1615798 0
1615800 0
1615846 0
1615879 0
1615956 0
1616039 0
1616074 0
1616190 0
1616206 0
1616347 0
1616366 391
1616374 247
1616386 95
1616394 682
1616467 0
1616506 0
1616569 0
1616717 83
1616765 22
1616802 380
1616865 141
1616882 114
1616886 306
1617018 328
1617049 376
1617063 125
1617135 138
1617279 247
1617288 456
1617317 10
1617419 442
1617426 555
1617461 1
1617467 156
1617475 490
1617509 367
1617623 0
1617693 1269
1617783 1085
1617824 1060
1617829 0
1617892 0
1617895 0
1617925 0
1618013 0
1618062 119
1618068 0
1618082 9
1618109 130
1618124 61
1618193 0
1618364 0
1618463 215
1618465 0
1618586 1
1618700 3
1618749 41
1618889 33
1618994 0
1619057 225
1619091 0
1619158 4
1619183 26
1619425 689
1619445 0
1619500 288
1619512 95
1619609 11
1619667 505
1619695 0
1619739 230
1619758 360
1619765 215
1619778 305
1619800 384
1619802 894
1619924 224
1619957 92
1620072 27
1620085 1
1620103 825
1620115 151
1620190 141
1620211 806
1620246 120
1620375 70
1620400 15
1620412 0
1620452 271
1620553 321
1620601 378
1620613 5
1620631 47
1620770 20
1620779 0
1620818 0
1620871 129
1621009 126
1621051 179
1621121 0
1621136 17
1621147 697
1621273 242
1621294 54
1621384 606
1621460 133
1621609 183
1621628 130
1621651 0
1621791 164
1621865 0
1622089 0
1622148 227
1622208 191
1622460 67
1622682 141
1622708 136
1622735 0
1622848 0
1622910 0
1622931 47
1623002 821
1623125 279
1623157 19
1623175 0
1623257 298
1623399 76
1623481 508
1623568 634
1623698 965
1623715 0
1623792 0
1623842 0
1623998 101
1624090 323
1624237 12
1624303 0
1624400 0
1624427 0
1624448 294
1624461 124
1624497 124
1624535 0
1624550 34
1624631 140
1624715 0
1624727 5
1624830 363
1624872 44
1624880 0
1624946 10
1625035 0
1625151 113
1625171 53
1625270 0
1625419 12
1625483 117
1625494 210
1625626 114
1625662 148
1625881 207
1625909 0
1625927 52
1626019 1
1626199 231
1626202 14
1626249 97
1626262 44
1626343 71
1626441 47
1626541 21
1626718 139
1626814 0
1626897 34
1626921 46
1627001 155
1627189 206
1627227 293
1627242 46
1627317 0
1627347 26
1627356 236
1627536 0
1627557 0
1627582 0
1627639 96
1627896 379
1628033 0
1628084 137
1628102 297
1628152 0
1628191 0
1628308 0
1628314 0
1628488 0
1628608 0
1628740 0
1628791 0
1628821 1
1628908 0
1628923 0
1628970 0
1629388 0
1629511 0
1629520 0
1629589 0
1629685 0
1629691 0
1629748 0
1629916 0
1629928 0
1630030 0
1630104 0
1630147 0
1630169 0
1630241 566
1630274 32
1630282 0
1630306 15
1630318 0
1630344 209
1630392 270
1630406 553
1630444 0
1630456 114
1630584 311
1630639 95
1630700 0
1630724 0
1631003 170
1631459 0
1631468 0
1631763 13
1631927 0
1631984 0
1632215 34
1632233 21
1632260 0
1632269 0
1632287 158
1632443 0
1632704 0
1632890 0
1632932 11
1633049 1
1633142 174
1633187 4
1633244 0
1633280 23
1633382 0
1633541 0
1633700 0
1633876 0
1633910 0
1634069 0
1634368 129
1634388 40
1634443 259
1634580 2656
1634681 591
1634727 0
1634767 44
1634770 199
1634792 38
1634822 17
1634849 72
1634916 55
1634965 25
1634974 427
1634986 47
1634989 18
1635023 0
1635070 0
1635095 0
1635105 0
1635147 0
1635268 0
1635381 0
1635437 0
1635449 0
1635511 0
1635552 0
1635629 0
1635641 0
1635713 0
1635770 0
1635827 0
1635890 1
1636001 832
1636118 101
1636130 348
1636285 0
1636489 249
1636546 147
1636657 74
1637125 13
1637143 0
1637302 5
1637478 64
1637512 5
1637671 0
1637970 124
1637990 31
1638045 362
1638149 55
1638212 206
1638283 761
1638329 0
1638369 57
1638372 463
1638409 882
1638667 132
1638690 239
1638775 505
1638960 310
1639090 0
1639120 392
1639174 162
1639187 59
1639268 0
1639417 570
1639644 29
1639670 395
1639675 309
1639753 0
1639873 841
1639947 1303
1639974 313
1640011 86
1640083 95
1640251 23
1640265 838
1640269 841
1640307 247
1640374 248
1640438 0
1640472 770
1640509 431
1640527 588
1640616 639
1640666 139
1640834 456
1640865 0
1640875 29
1640910 36
1640971 82
1640975 284
1641022 1317
1641087 0
1641105 63
1641234 163
1641352 179
1641482 35
1641541 0
1641561 0
1641607 0
1641620 0
1641630 0
1641746 0
1641771 0
1641859 0
1641977 0
1642057 0
1642115 0
1642177 0
1642266 0
1642314 0
1642418 694
1642433 177
1642442 958
1642445 245
1642594 0
1642671 0
1642744 0
1642804 0
1642833 0
1642992 0
1643018 0
1643206 1
1643397 0
1643470 0
1643500 0
1643739 0
1643857 0
1643898 0
1643929 0
1643974 0
1644051 0
1644189 0
1644199 1
1644206 0
1644210 0
1644228 0
1644379 680
1644477 20
1644487 422
1644621 0
1644663 0
1644679 0
1644720 0
1644774 0
1644996 0
1645008 0
1645066 0
1645110 0
1645251 0
1645298 21
1645307 0
1645419 0
1645461 0
1645594 0
1645681 0
1645719 0
1645723 0
1645729 0
1645744 0
1645764 0
1646054 59
1646120 13
1646149 110
1646172 67
1646209 0
1646223 0
1646278 0
1646501 0
1646543 0
1646626 4
1646729 1
1646799 0
1646928 214
1647082 0
1647088 0
1647289 0
1647358 0
1647398 0
1647401 0
1647410 0
1647421 0
1647437 0
1647439 0
1647479 0
1647485 0
1647495 0
1647519 0
1647532 0
1647540 0
1647545 0
1647561 0
1647564 0
1647582 0
1647609 0
1647613 0
1647655 0
1647724 0
1647733 0
1647737 0
1647863 0
1647957 0
1647981 0
1648035 0
1648093 0
1648159 0
1648162 0
1648240 0
1648276 0
1648295 0
1648336 0
1648351 0
1648392 0
1648456 0
1648488 0
1648511 0
1648515 0
1648573 0
1648648 0
1648708 0
1648762 0
1648792 0
1648801 0
1648837 0
1648903 0
1648936 0
1649026 0
1649197 0
1649274 0
1649296 0
1649302 0
1649380 0
1649473 0
1649702 0
1649737 0
1649739 0
1649788 0
1649881 0
1649922 0
1649942 0
1649997 0
1650222 0
1650303 0
1650305 0
1650546 0
1650563 0
1650643 0
1650733 0
1650875 0
1650899 0
1650922 0
1650998 0
1651206 0
1651301 0
1651343 0
1651361 0
1651376 0
1651454 0
1651484 0
1651611 0
1651740 0
1651768 0
1651839 0
1651974 1
1652016 0
1652213 0
1652247 0
1652266 0
1652334 0
1652366 0
1652412 0
1652464 0
1652593 0
1652697 0
1652792 0
1652816 0
1652867 0
1652951 0
1653009 0
1653105 0
1653140 0
1653226 12
1653342 0
1653626 0
1653797 110
1653905 118
1653932 789
1653968 13
1654039 80
1654166 283
1654196 634
1654211 24
1654268 21
1654391 135
1654397 0
1654421 0
1654491 508
1654556 213
1654584 150
1654661 0
1654720 19
1654751 434
1654782 23
1654799 251
1654811 931
1654890 386
1655087 519
1655147 435
1655327 0
1655414 441
1655442 3
1655492 1159
1655567 240
1655577 76
1655610 160
1655707 0
1655868 432
1655902 63
1655912 4
1656139 17
1656419 49
1656462 75
1656537 341
1656646 33
1656700 0
1656745 280
1656757 1169
1656762 29
1656798 0
1656820 194
1656828 0
1656871 0
1656912 1
1656985 105
1657066 0
1657117 125
1657164 128
1657176 179
1657504 1
1657535 63
1657633 379
1657675 49
1657758 0
1657799 81
1657982 0
1658012 167
1658168 49
1658176 123
1658268 0
1658284 30
1658665 775
1658689 168
1658890 0
1658934 94
1658969 0
1659007 125
1659049 17
1659097 372
1659295 372
1659324 38
1659375 270
1659442 0
1659685 132
1659799 22
1659858 146
1659926 12
1659940 85
1660057 112
1660097 226
1660203 74
1660210 242
1660227 0
1660267 240
1660364 18
1660376 314
1660394 604
1660405 613
1660464 1296
1660618 754
1660667 2
1660748 0
1660766 8
1660821 7
1660835 0
1660857 0
1661019 0
1661058 45
1661098 22
1661135 0
1661170 1
1661243 4
1661297 0
1661354 1
1661397 17
1661418 0
1661468 0
1661688 5
1661752 5
1661841 0
1661848 0
1661859 12
1662147 0
1662243 3
1662258 0
1662287 379
1662304 0
1662347 337
1662352 447
1662376 0
1662435 109
1662452 0
1662486 14
1662494 732
1662686 0
1662750 74
1662769 2
1662793 0
1662986 428
1663006 0
1663119 11
1663125 0
1663230 35
1663246 0
1663270 0
1663273 0
1663382 0
1663394 0
1663418 0
1663545 0
1663591 0
1663636 0
1663654 0
1663697 0
1663699 0
1663719 0
1663730 0
1663804 0
1663837 0
1663978 0
1663996 0
1664083 0
1664156 0
1664177 0
1664242 0
1664272 0
1664297 0
1664328 0
1664357 0
1664419 0
1664431 0
1664452 0
1664476 0
1664479 0
1664586 0
1664808 0
1664866 0
1664872 0
1664964 0
1664980 0
1665037 0
1665077 0
1665088 0
1665202 0
1665339 0
1665454 0
1665493 0
1665500 0
1665583 0
1665604 0
1665771 0
1665811 0
1665839 0
1665934 0
1665950 0
1665973 0
1665982 0
1666040 0
1666108 0
1666114 26
1666169 19
1666180 163
1666216 0
1666249 0
1666456 1
1666492 0
1666504 0
1666516 0
1666762 94
1666776 71
1666799 0
1666850 459
1666860 105
1666881 0
1666891 0
1666908 0
1666973 98
1667081 0
1667100 0
1667211 0
1667295 0
1667359 0
1667383 0
1667442 0
1667522 0
1667541 0
1667846 0
1667898 0
1667946 0
1668001 0
1668022 0
1668061 1
1668154 0
1668190 0
1668205 0
1668262 0
1668276 0
1668295 0
1668382 35
1668394 12
1668403 136
1668406 360
1668582 0
1668758 230
1668797 623
1668890 174
1668941 586
1668998 35
1669031 893
1669126 446
1669139 142
1669203 458
1669322 0
1669441 0
1669637 0
1669783 0
1669853 0
1669860 0
1669907 0
1669940 0
1669945 0
1669954 0
1670013 0
1670051 0
1670201 0
1670267 0
1670567 0
1670605 0
1671213 0
1671278 0
1671312 30
1671317 0
1671376 210
1671408 0
1671438 0
1671473 0
1671597 0
1671806 0
1671879 0
1671895 0
1672052 0
1672118 0
1672211 0
1672247 0
1672274 0
1672347 0
1672382 583
1672416 254
1672458 119
1672545 0
1672587 0
1672593 37
1672623 45
1672657 26
1672833 0
1672883 208
1673115 385
1673202 1473
1673212 789
1673216 423
1673226 273
1673244 94
1673255 437
1673341 0
1673383 253
1673397 3
1673428 541
1673480 0
1673499 0
1673663 0
1673711 0
1673846 0
1673852 0
1673896 0
1673992 0
1674006 0
1674054 0
1674130 0
1674132 1
1674171 0
1674237 0
1674284 0
1674538 0
1674574 0
1674580 0
1674673 0
1674745 0
1674780 0
1674976 1
1675009 0
1675097 0
1675149 2
1675168 0
1675187 0
1675236 0
1675244 0
1675263 0
1675267 0
1675280 0
1675344 0
1675362 0
1675420 0
1675434 0
1675575 0
1675593 0
1675626 0
1675697 0
1675775 0
1675813 0
1675839 0
1675885 0
1675914 0
1675922 0
1675924 0
1676012 0
1676304 370
1676366 384
1676387 762
1676420 884
1676492 54
1676762 141
1676797 37
1676847 0
1676896 107
1676929 22
1676934 366
1676964 80
1677053 160
1677204 386
1677373 801
1677523 518
1677525 1164
1677531 293
1677676 220
1677709 189
1677724 519
1677987 0
1678004 139
1678135 574
1678222 89
1678228 496
1678274 1683
1678443 40
1678473 484
1678487 0
1678540 1144
1678579 417
1678586 0
1678641 341
1678652 166
1678786 1364
1678836 445
1678906 1280
1678930 1488
1679014 330
1679060 7
1679103 485
1679106 180
1679190 730
1679216 188
1679280 30
1679316 0
1679400 0
1679431 0
1679433 141
1679468 0
1679481 0
1679526 0
1679529 0
1679541 0
1679557 0
1679622 0
1679624 0
1679642 1
1679684 0
1679719 207
1679746 0
1679763 0
1679772 201
1679774 164
1679812 0
1679870 74
1679877 0
1679885 26
1679908 41
1679956 0
1680002 121
1680037 19
1680068 0
1680092 0
1680156 15
1680160 0
1680189 3
1680227 0
1680242 0
1680283 15
1680342 0
1680498 843
1680507 490
1680595 14
1680669 329
1680718 485
1680721 111
1680840 275
1680930 211
1680948 516
1680964 956
1680988 163
1681004 227
1681015 0
1681038 133
1681065 651
1681130 557
1681206 168
1681242 138
1681272 277
1681287 626
1681307 198
1681322 761
1681348 0
1681354 0
1681464 1485
1681622 211
1681630 0
1681658 804
1681738 494
1681838 37
1681844 349
1681921 0
1681979 0
1681996 1269
1682059 1093
1682061 84
1682080 43
1682086 77
1682089 255
1682093 182
1682130 41
1682170 24
1682188 211
1682249 47
1682294 0
1682331 848
1682580 564
1682622 9
1682892 47
1683007 632
1683088 0
1683277 398
1683507 0
1683567 66
1683613 0
1683825 0
1683885 80
1684002 0
1684055 31
1684131 70
1684186 138
1684188 1062
1684227 2
1684275 0
1684287 515
1684317 0
1684356 8
1684425 140
1684584 106
1684680 928
1684686 449
1684731 0
1684779 78
1684824 15
1684848 40
1684903 0
1684937 0
1685030 0
1685271 560
1685274 731
1685460 307
1685575 0
1685648 427
1685727 878
1685753 57
1685769 67
1685818 202
1686150 284
1686243 365
1686255 0
1686290 0
1686297 0
1686385 0
1686396 0
1686440 5
1686466 132
1686496 59
1686502 64
1686597 192
1686615 61
1686712 12
1686756 91
1686807 87
1686874 64
1687207 328
1687247 70
1687568 706
1687857 0
1687866 109
1687870 36
1687875 0
1687882 84
1687886 4
1687890 304
1687928 671
1688106 344
1688265 659
1688286 0
1688463 1
1688642 762
1688718 1160
1688776 113
1688823 276
1688860 699
1688932 0
1688944 0
1688961 0
1688969 35
1689126 419
1689171 154
1689201 26
1689228 41
1689241 592
1689304 451
1689345 417
1689376 334
1689415 707
1689484 0
1689540 6
1689565 287
1689619 933
1689662 325
1689694 0
1689711 110
1689721 582
1689739 222
1689751 479
1689833 3
1689847 107
1689868 144
1689958 140
1689988 353
1690097 158
1690114 142
1690166 277
1690221 364
1690330 690
1690367 122
1690377 306
1690400 622
1690427 180
1690620 453
1690675 289
1690689 93
1690801 1188
1690817 328
1690822 48
1690866 79
1690873 382
1690877 986
1690892 879
1690907 223
1691037 69
1691154 96
1691165 124
1691196 97
1691199 116
1691261 0
1691305 0
1691336 0
1691340 199
1691398 0
1691408 0
1691427 0
1691456 0
1691464 184
1691470 0
1691475 0
1691506 0
1691520 0
1691534 0
1691554 0
1691557 0
1691579 0
1691640 0
1691679 0
1691696 0
1691700 0
1691722 0
1691735 0
1691743 0
1691756 0
1691769 0
1691880 0
1691886 111
1691900 125
1691916 0
1691946 0
1691959 0
1691969 0
1692019 168
1692026 7
1692042 0
1692109 105
1692126 1
1692140 0
1692152 0
1692173 0
1692191 0
1692210 0
1692295 0
1692312 10
1692315 108
1692336 118
1692362 1108
1692386 9
1692402 758
1692406 117
1692468 238
1692521 85
1692534 73
1692565 25
1692612 29
1692634 4
1692648 0
1692664 0
1692667 0
1692691 0
1692709 134
1692735 0
1692767 0
1692775 0
1692798 0
1692810 0
1692849 0
1692870 0
1692922 0
1692997 13
1693025 0
1693038 0
1693073 0
1693079 0
1693211 0
1693224 8
1693227 0
1693273 0
1693286 0
1693319 76
1693368 0
1693398 1
1693403 83
1693410 13
1693423 0
1693450 0
1693467 0
1693517 0
1693541 0
1693553 0
1693560 40
1693582 0
1693584 0
1693617 0
1693626 0
1693634 0
1693700 18
1693715 56
1693725 0
1693760 0
1693767 0
1693782 0
1693837 0
1693845 0
1693875 2
1693889 20
1693900 0
1693919 0
1693961 0
1693975 0
1693991 239
1694050 107
1694086 22
1694138 206
1694174 288
1694191 215
1694193 664
1694245 84
1694248 275
1694255 578
1694258 690
1694345 0
1694356 36
1694370 0
1694407 41
1694422 0
1694438 0
1694463 10
1694465 26
1694546 249
1694651 236
1694750 728
1694794 538
1694835 23
1694883 0
1694897 387
1694908 336
1694929 1378
1694983 579
1695027 71
1695086 233
1695110 63
1695242 0
1695255 0
1695274 16
1695284 263
1695335 773
1695337 52
1695339 410
1695371 1
1695412 52
1695422 43
1695458 145
1695461 0
1695476 0
1695484 0
1695494 0
1695532 0
1695572 0
1695586 0
1695643 0
1695660 65
1695675 0
1695688 0
1695699 0
1695732 0
1695800 41
1695834 0
1695867 0
1695888 0
1695891 12
1695929 0
1695957 0
1695977 0
1695986 0
1696016 0
1696039 0
1696058 139
1696061 0
1696094 0
1696110 0
1696210 0
1696227 83
1696229 103
1696246 42
1696294 0
1696340 29
1696366 318
1696370 16
1696378 28
1696388 114
1696399 251
1696528 221
1696531 52
1696626 141
1696628 66
1696718 132
1696722 260
1696740 126
1696749 0
1696774 0
1696828 0
1696830 68
1696839 0
1696848 94
1696862 0
1696873 444
1696902 0
1696929 1
1696988 0
1696995 0
1697026 0
1697034 0
1697054 0
1697069 0
1697100 0
1697151 17
1697162 0
1697216 73
1697258 0
1697267 0
1697317 0
1697319 0
1697334 76
1697373 0
1697387 0
1697391 0
1697439 0
1697444 0
1697451 0
1697504 0
1697511 0
1697591 0
1697607 0
1697609 0
1697625 0
1697644 0
1697741 487
1697761 38
1697770 0
1697817 383
1697849 326
1697881 0
1697889 0
1697933 0
1697983 169
1698007 49
1698030 329
1698051 239
1698096 1453
1698105 84
1698161 26
1698208 466
1698252 202
1698266 801
1698269 891
1698331 269
1698338 121
1698363 408
1698375 551
1698485 363
1698521 42
1698555 627
1698558 1960
1698628 0
1698662 574
1698668 162
1698735 587
1698748 80
1698817 473
1698895 1
1698925 0
1698989 76
1699056 576
1699073 7
1699202 1316
1699217 0
1699230 90
1699274 410
1699290 661
1699295 55
1699335 97
1699346 99
1699359 463
1699404 283
1699429 463
1699466 177
1699497 103
1699515 601
1699685 37
1699726 310
1699796 2116
1699826 628
1699911 551
1699919 0
1699938 416
1699952 0
1699968 127
1699992 0
1700004 25
1700078 50
1700091 0
1700153 0
1700157 457
1700163 273
1700185 71
1700226 166
1700229 0
1700274 0
1700325 183
1700423 70
1700580 0
1700663 0
1700692 0
1700713 61
1700717 0
1700725 0
1700742 0
1700805 208
1700853 33
1700927 105
1700955 0
1700997 107
1701040 471
1701051 0
1701080 0
1701091 1160
1701149 207
1701158 278
1701178 1
1701235 517
1701267 303
1701298 1142
1701360 0
1701381 250
1701442 315
1701454 599
1701473 79
1701494 301
1701596 346
1701612 34
1701662 409
1701672 38
1701698 719
1701731 154
1701811 589
1701895 196
1702028 0
1702058 240
1702100 248
1702293 229
1702333 108
1702379 750
1702383 296
1702441 154
1702722 234
1702863 164
1702937 851
1702999 8
1703009 731
1703012 367
1703119 327
1703149 282
1703212 642
1703254 203
1703320 625
1703449 512
1703515 197
1703530 0
1703548 1057
1703554 20
1703572 141
1703584 0
1703601 0
1703694 0
1703710 845
1703712 268
1703746 0
1703758 191
1703890 536
1703911 250
1704141 11
1704181 6
1704345 0
1704453 4
1704528 0
1704621 0
1704684 0
1704789 6
1704886 0
1704891 2
1704893 0
1704964 8
1705029 0
1705118 0
1705214 338
1705454 150
1705479 69
1705525 47
1705643 62
1705699 189
1705808 0
1705853 132
1705859 0
1705876 119
1705880 861
1705891 381
1705913 0
1706035 140
1706053 0
1706093 93
1706188 62
1706269 0
1706290 0
1706381 5
1706411 37
1706441 127
1706476 0
1706501 0
1706566 0
1706606 245
1706644 43
1706676 545
1706724 168
1706771 241
1706869 0
1706878 66
1706992 312
1707047 0
1707069 156
1707093 326
1707118 0
1707201 185
1707279 0
1707314 102
1707386 35
1707407 0
1707455 0
1707493 0
1707914 59
1707977 271
1708016 185
1708034 65
1708147 25
1708216 131
1708238 0
1708265 86
1708355 0
1708367 412
1708478 191
1708571 319
1708643 293
1708663 450
1708665 255
1708753 0
1708781 0
1708788 0
1708793 0
1708804 0
1708829 0
1708835 0
1708854 20
1708857 749
1709022 0
1709064 384
1709199 112
1709205 0
1709211 0
1709226 0
1709256 0
1709299 221
1709495 431
1709505 0
1709527 0
1709550 91
1709589 110
1709612 10
1709626 102
1709672 0
1709697 22
1709719 0
1709754 188
1709937 178
1709948 200
1710076 96
1710090 0
1710149 115
1710243 713
1710247 81
1710470 0
1710601 414
1710682 61
1710689 52
1710695 0
1710701 13
1710713 0
1710813 1277
1710897 85
1710986 0
1711033 240
1711049 336
1711064 709
1711167 867
1711175 295
1711187 0
1711277 55
1711304 106
1711338 278
1711343 270
1711397 355
1711505 50
1711523 311
1711554 222
1711562 508
1711625 745
1711645 405
1711661 348
1711734 685
1711881 381
1711941 222
1711964 1229
1712006 0
1712035 0
1712044 1357
1712066 868
1712076 272
1712096 406
1712160 175
1712234 718
1712295 219
1712382 0
1712389 0
1712438 42
1712440 85
1712454 30
1712471 450
1712504 0
1712530 86
1712538 9
1712544 25
1712637 0
1712692 136
1712805 62
1712812 186
1712821 111
1712868 0
1712898 0
1712908 94
1712911 197
1712920 365
1712971 53
1713002 438
1713077 149
1713108 0
1713147 165
1713191 489
1713287 184
1713298 14
1713320 926
1713322 1407
1713359 621
1713439 123
1713553 0
1713588 0
1713715 253
1713741 0
1713828 73
1714018 85
1714051 384
1714106 509
1714231 9
1714254 144
1714262 174
1714301 605
1714321 171
1714374 669
1714392 0
1714437 565
1714457 361
1714828 452
1714871 333
1714873 144
1714920 65
1714943 16
1714946 33
1714991 0
1715015 0
1715021 110
1715034 0
1715054 337
1715061 0
1715063 5
1715108 0
1715113 0
1715143 0
1715154 21
1715157 23
1715167 0
1715201 0
1715224 0
1715257 130
1715316 202
1715585 125
1715667 122
1715696 0
1715788 114
1715821 292
1715904 757
1715981 131
1716023 450
1716224 266
1716348 260
1716396 276
1716774 849
1716783 1
1716791 35
1716807 474
1716841 529
1716966 116
1717262 23
1717308 0
1717567 0
1717617 0
1717623 1002
1717660 0
1717669 109
1717687 0
1717722 0
1717804 198
1717919 908
1717923 367
1717968 761
1718028 0
1718085 35
1718100 293
1718146 502
1718181 588
1718197 882
1718211 711
1718364 0
1718430 31
1718593 146
1718644 141
1718667 10
1718676 233
1718747 10
1718882 80
1719065 267
1719128 0
1719218 94
1719309 0
1719335 7
1719460 153
1719473 0
1719718 93
1719789 0
1719852 87
1719866 293
1719968 0
1720020 91
1720046 74
1720074 11
1720119 160
1720146 134
1720151 97
1720192 51
1720245 278
1720321 0
1720378 0
1720407 0
1720425 0
1720521 0
1720552 0
1720572 0
1720581 195
1720599 6
1720631 18
1720653 1
1720718 0
1720724 23
1720757 107
1720800 0
1720936 47
1720971 44
1721088 0
1721141 126
1721210 0
1721306 64
1721365 326
1721444 128
1721509 0
1721555 120
1721561 824
1721614 0
1721684 214
1721687 13
1721717 600
1721800 466
1721903 50
1721964 290
1722243 0
1722281 110
1722287 120
1722308 0
1722471 0
1722480 0
1722516 1294
1722617 26
1722675 12
1722780 334
1722937 0
1722956 12
1723076 104
1723110 492
1723257 6
1723305 232
1723367 19
1723374 795
1723417 0
1723425 719
1723472 97
1723533 62
1723587 143
1723650 100
1723767 78
1724001 22
1724131 412
1724141 34
1724226 275
1724325 234
1724445 699
1724491 115
1724576 125
1724722 1
1724860 45
1724967 0
1724991 843
1725043 78
1725111 98
1725143 196
1725189 976
1725221 0
1725381 1390
1725385 428
1725404 600
1725434 544
1725558 242
1725698 142
1725709 6
1725804 254
1725840 63
1725993 0
1726034 364
1726062 114
1726065 599
1726077 353
1726113 228
1726116 368
1726205 156
1726268 176
1726414 1
1726535 0
1726542 81
1726703 0
1726809 0
1726874 10
1726920 330
1727044 0
1727142 322
1727197 0
1727394 386
1727396 621
1727415 21
1727473 0
1727511 0
1727548 0
1727591 0
1727772 159
1727786 0
1727818 29
1727836 0
1727863 275
1727867 140
1727901 0
1727949 0
1727981 100
1727987 130
1727991 0
1727998 0
1728050 0
1728116 0
1728169 0
1728177 55
1728228 118
1728231 140
1728346 182
1728359 40
1728367 99
1728379 0
1728403 165
1728433 0
1728459 119
1728513 0
1728538 0
1728554 31
1728556 453
1728579 0
1728650 0
1728653 0
1728672 29
1728674 0
1728677 383
1728755 29
1728792 66
1728796 105
1728829 0
1728888 119
1728929 7
1729023 1031
1729078 0
1729166 24
1729193 261
1729265 245
1729285 396
1729364 610
1729484 152
1729490 537
1729574 759
1729583 0
1729634 405
1729701 25
1729724 20
1729762 189
1729810 65
1729824 300
1729947 0
1729999 0
1730015 0
1730024 33
1730026 0
1730044 0
1730174 28
1730193 295
1730196 26
1730226 193
1730280 278
1730296 70
1730350 19
1730424 0
1730470 14
1730501 0
1730525 70
1730529 208
1730539 102
1730642 0
1730664 296
1730692 89
1730756 0
1730918 152
1730967 279
1731031 0
1731114 73
1731221 24
1731246 0
1731288 0
1731321 0
1731361 0
1731372 32
1731392 0
1731404 8
1731439 0
1731473 379
1731482 60
1731520 119
1731554 69
1731638 1
1731650 0
1731675 0
1731694 0
1731707 117
1731730 69
1731775 72
1731784 6
1731790 118
1731878 1
1731890 17
1732181 0
1732187 0
1732307 5
1732321 0
1732357 14
1732419 53
1732452 0
1732548 593
1732597 1
1732707 0
1732774 0
1732791 549
1732897 100
1732931 0
1732939 31
1733054 192
1733117 0
1733129 59
1733187 0
1733261 240
1733378 326
1733441 100
1733557 408
1733562 59
1733567 0
1733570 0
1733580 0
1733590 0
1733597 25
1733653 209
1733735 217
1733796 0
1733826 436
1733849 0
1733878 129
1733922 9
1733994 187
1734115 7
1734442 0
1734615 126
1734745 0
1734822 33
1734890 31
1734902 13
1734908 96
1735009 62
1735035 78
1735047 2
1735084 17
1735095 106
1735112 0
1735154 35
1735244 165
1735291 11
1735300 15
1735320 66
1735347 26
1735427 253
1735442 10
1735486 76
1735509 0
1735521 102
1735534 93
1735544 366
1735602 45
1735631 61
1735704 23
1735722 172
1735739 495
1735799 0
1735892 0
1735922 540
1735964 86
1736001 582
1736004 76
1736010 247
1736168 283
1736210 379
1736278 15
1736340 0
1736349 498
1736420 40
1736527 0
1736534 0
1736594 0
1736654 1
1736663 0
1736699 0
1736720 0
1736744 0
1736752 0
1736762 0
1736869 1
1736912 0
1736933 0
1736937 0
1736975 0
1736996 0
1737050 0
1737059 0
1737074 0
1737134 0
1737159 0
1737204 0
1737215 0
1737273 0
1737290 0
1737294 0
1737324 0
1737350 0
1737392 0
1737422 0
1737440 1
1737474 0
1737489 0
1737520 0
1737533 0
1737571 0
1737629 0
1737737 0
1737749 0
1737772 0
1737785 0
1737846 0
1737866 0
1737944 0
1737952 0
1737966 0
1737989 0
1738007 0
1738044 0
1738070 0
1738117 0
1738178 0
1738193 0
1738229 0
1738253 0
1738280 0
1738397 0
1738407 0
1738553 0
1738571 0
1738588 0
1738625 0
1738627 0
1738682 0
1738687 0
1738735 0
1738742 0
1738800 0
1738863 0
1739016 0
1739034 0
1739107 0
1739147 0
1739181 0
1739250 0
1739303 0
1739452 0
1739566 0
1739625 0
1739665 52
1739708 0
1739736 22
1739800 81
1739810 0
1739818 0
1739828 312
1739979 51
1739994 273
1740081 378
1740103 144
1740337 0
1740382 0
1740493 47
1740715 352
1740739 5
1740762 0
1740791 202
1740936 88
1741173 174
1741186 221
1741269 181
1741305 72
1741348 54
1741382 27
1741543 112
1741597 63
1741710 131
1741859 0
1741867 22
1741904 19
1741971 29
1742028 33
1742091 71
1742135 146
1742218 0
1742227 0
1742315 13
1742401 0
1742441 0
1742474 0
1742508 0
1742578 0
1742737 0
1742797 0
1742827 0
1743075 0
1743097 0
1743205 0
1743284 0
1743307 0
1743334 0
1743355 0
1743474 0
1743481 0
1743604 0
1743623 0
1743721 0
1743746 0
1743752 0
1743845 127
1743866 26
1743956 83
1743998 132
1744064 33
1744083 91
1744184 9
1744249 133
1744305 82
1744382 33
1744390 0
1744578 11
1744620 83
1744622 61
1744692 67
1744711 252
1744739 238
1744790 54
1744828 31
1744872 13
1744894 34
1744903 29
1744974 0
1745003 1372
1745006 354
1745056 135
1745080 692
1745151 0
1745163 481
1745353 954
1745391 1149
1745404 947
1745520 6
1745538 182
1745562 436
1745627 635
1745682 1307
1745782 922
1745814 614
1745959 169
1745963 1750
1746206 843
1746303 0
1746339 795
1746452 127
1746550 1639
1746552 2158
1746562 51
1746570 20
1746662 1
1746771 1
1746794 1133
1746959 0
1746970 629
1747070 435
1747144 0
1747154 217
1747183 13
1747386 171
1747459 402
1747599 1569
1747616 701
1747618 1260
1747624 0
1747631 97
1747679 294
1747693 4
1747748 0
1747865 0
1747916 0
1748006 0
1748264 0
1748378 0
1748480 0
1748483 0
1748579 0
1748714 0
1748732 0
1748771 0
1748801 0
1748820 0
1748867 0
1748962 0
1749002 0
1749101 0
1749212 0
1749261 0
1749272 0
1749416 0
1749520 0
1749566 0
1749679 0
1749689 0
1749728 0
1749766 0
1749815 0
1749830 0
1749872 0
1749897 0
1750034 0
1750064 0
1750079 0
1750091 1
1750106 0
1750118 0
1750153 0
1750172 0
1750268 0
1750300 0
1750364 0
1750635 0
1750658 0
1750886 0
1750895 0
1751246 119
1751298 44
1751337 63
1751446 0
1751462 0
1751517 552
1751545 0
1751584 0
1751614 0
1751619 128
1751663 0
1751748 34
1751809 5
1751821 779
1751833 175
1751917 0
1752001 0
1752007 14
1752115 169
1752139 0
1752142 15
1752178 0
1752203 333
1752211 0
1752268 79
1752295 255
1752349 0
1752364 9
1752433 35
1752460 25
1752469 0
1752478 321
1752480 553
1752508 348
1752510 270
1752529 0
1752600 306
1752610 336
1752640 12
1752679 0
1752873 0
1752915 310
1753052 0
1753119 759
1753406 119
1753441 100
1753451 86
1753552 1570
1753578 0
1753685 15
1753701 0
1753726 109
1753825 194
1753876 192
1753906 285
1753954 776
1754046 223
1754098 503
1754127 920
1754196 494
1754289 269
1754411 104
1754528 653
1754675 88
1754776 147
1754817 763
1754850 0
1754902 447
1754924 0
1754940 183
1755081 782
1755083 571
1755126 469
1755229 0
1755262 0
1755298 33
1755342 354
1755366 28
1755393 233
1755439 0
1755501 107
1755527 0
1755549 27
1755574 0
1755649 107
1755730 0
1755737 443
1755820 59
1755933 0
1755942 39
1755969 6
1755979 0
1755989 89
1755992 135
1756000 304
1756076 118
1756105 223
1756147 48
1756171 42
1756213 1
1756294 236
1756428 0
1756522 233
1756526 1220
1756630 98
1756693 2
1756713 293
1756892 546
1757014 556
1757090 568
1757124 30
1757255 194
1757276 102
1757388 32
1757404 0
1757437 1686
1757452 131
1757537 36
1757585 19
1757607 45
1757707 1
1757748 0
1757795 45
1757889 0
1757995 0
1758116 514
1758134 34
1758151 24
1758180 63
1758196 0
1758273 224
1758348 134
1758371 136
1758458 0
1758464 449
1758476 94
1758517 52
1758558 334
1758596 0
1758611 17
1758615 45
1758666 57
1758686 62
1758723 166
1758732 0
1758740 196
1758766 0
1758795 55
1758797 338
1758829 0
1758911 0
1758984 41
1758990 0
1759039 0
1759081 32
1759085 496
1759345 43
1759376 33
1759390 199
1759421 276
1759430 495
1759468 0
1759507 340
1759555 337
1759611 260
1759623 29
1759629 64
1759681 401
1759685 113
1759831 40
1759881 408
1759900 0
1759918 0
1759972 631
1760116 80
1760184 95
1760205 276
1760229 416
1760286 268
1760299 208
1760331 150
1760371 171
1760417 173
1760473 0
1760502 214
1760724 394
1760778 131
1760873 32
1760923 435
1760927 513
1760964 0
1760969 0
1760979 0
1760996 340
1761001 895
1761019 63
1761032 150
1761070 296
1761085 657
1761108 66
1761118 26
1761168 0
1761248 0
1761401 530
1761417 281
1761490 0
1761498 189
1761574 448
1761651 0
1761656 394
1761687 352
1761714 0
1761727 0
1761738 0
1761818 0
1761856 73
1761904 36
1761953 238
1761957 301
1761978 582
1762059 588
1762130 35
1762193 35
1762260 181
1762311 320
1762333 37
1762373 0
1762475 0
1762485 292
1762539 101
1762541 687
1762664 782
1762854 63
1762925 0
1762935 303
1762965 253
1763010 2066
1763012 840
1763102 0
1763139 0
1763187 73
1763247 189
1763319 288
1763328 262
1763391 0
1763403 0
1763477 0
1763522 0
1763547 0
1763584 0
1763620 0
1763622 0
1763627 0
1763638 0
1763725 0
1763761 0
1763765 0
1763806 0
1763851 0
1763909 0
1763954 0
1764046 0
1764205 0
1764215 2
1764289 0
1764418 0
1764466 0
1764559 0
1764603 0
1764629 0
1764700 0
1764706 0
1764715 279
1764758 0
1764769 117
1764867 1
1765012 3
1765049 76
1765086 178
1765151 40
1765221 89
1765225 102
1765280 195
1765311 23
1765353 0
1765424 0
1765437 0
1765445 235
1765459 0
1765468 0
1765593 23
1765603 171
1765668 0
1765819 0
1765906 15
1765908 0
1765962 21
1766019 217
1766094 222
1766112 0
1766130 62
1766163 315
1766166 127
1766186 0
1766194 0
1766241 0
1766461 315
1766463 10
1766497 0
1766538 247
1766559 262
1766664 0
1766682 135
1766700 4
1766775 0
1766841 130
1766975 1
1766999 162
1767003 56
1767009 0
1767077 63
1767125 40
1767249 0
1767258 0
1767385 30
1767455 0
1767496 0
1767559 1
1767570 0
1767599 0
1767778 0
1768123 0
1768130 101
1768182 0
1768281 0
1768303 0
1768315 0
1768427 114
1768480 49
1768551 0
1768570 1
1768605 0
1768684 1
1768701 29
1768843 0
1768879 30
1769010 0
1769037 45
1769068 11
1769196 0
1769205 5
1769260 42
1769305 37
1769316 0
1769335 0
1769407 0
1769417 0
1769432 152
1769447 0
1769475 0
1769499 0
1769534 0
1769563 1
1769637 102
1769666 0
1769765 0
1769871 0
1769916 43
1769935 0
1769953 1
1770011 53
1770109 0
1770163 48
1770215 1
1770247 70
1770288 36
1770313 0
1770334 98
1770382 0
1770556 6
1770620 0
1770637 392
1770667 19
1770670 132
1770739 2
1770807 0
1770838 174
1770874 0
1770883 0
1770921 78
1771009 170
1771034 19
1771075 129
1771080 23
1771093 268
1771117 122
1771157 266
1771219 208
1771225 598
1771270 87
1771348 0
1771378 933
1771393 308
1771452 493
1771510 514
1771528 0
1771554 222
1771612 419
1771634 910
1771701 193
1771731 1
1771778 0
1771792 85
1771804 11
1771954 0
1772013 11
1772076 48
1772139 0
1772149 89
1772205 62
1772319 13
1772469 39
1772554 0
1772673 7
1772678 41
1772709 10
1772726 0
1772778 121
1772817 13
1772826 30
1772864 62
1772899 0
1772960 0
1773020 19
1773141 152
1773144 83
1773159 12
1773183 171
1773215 4
1773240 0
1773279 130
1773315 6
1773337 157
1773384 30
1773400 106
1773420 11
1773423 33
1773479 22
1773563 10
1773565 6
1773605 13
1773650 1
1773738 8
1773751 191
1773766 0
1773840 1168
1773845 0
1773929 16
1774136 74
1774214 184
1774216 129
1774247 151
1774304 540
1774333 37
1774349 91
1774355 292
1774401 45
1774505 133
1774628 275
1774706 13
1774722 0
1774758 657
1774792 80
1774861 0
1774870 211
1774890 0
1774897 0
1774957 1154
1775038 634
1775044 2526
1775047 2258
1775064 36
1775129 882
1775154 444
1775163 443
1775169 207
1775174 3450
1775178 1311
1775196 0
1775211 169
1775244 14
1775349 11
1775378 285
1775464 360
1775630 0
1775803 223
1775860 12
1775883 86
1775974 127
1775986 216
1776075 165
1776097 33
1776130 117
1776256 188
1776462 0
1776610 156
1776625 981
1776627 336
1776689 497
1776849 217
1776941 0
1777029 363
1777362 150
1777369 284
1777375 85
1777760 15
1778060 0
1778428 589
1778574 0
1778624 4
1779034 0
1779099 0
1779230 10
1779354 0
1779778 75
1779804 66
1779912 19
1779936 435
1779980 0
1780014 12
1780239 0
1780271 93
1780438 37
1780506 0
1780540 3
1780608 0
1780635 0
1780640 0
1780644 0
1780651 0
1780907 0
1781052 0
1781117 0
1781283 0
1781346 0
1781634 0
1781868 0
1782029 118
1782064 96
1782084 0
1782125 0
1782166 19
1782183 0
1782195 46
1782291 53
1782394 1
1782529 170
1782599 120
1782621 13
1782670 0
1782739 39
1782937 0
1782981 0
1783002 61
1783129 265
1783248 0
1783253 148
1783257 19
1783350 136
1783385 333
1783451 16
1783479 427
1783635 483
1783674 0
1783691 87
1783783 918
1783820 102
1783920 933
1783957 168
1783999 0
1784009 470
1784117 0
1784198 205
1784243 349
1784333 0
1784368 0
1784372 0
1784429 0
1784431 0
1784440 0
1784454 44
1784489 88
1784498 80
1784530 0
1784576 32
1784626 0
1784673 560
1784676 98
1784731 149
1784753 5
1784791 17
1784807 40
1784905 5
1784946 8
1784968 36
1784994 15
1785070 0
1785112 0
1785118 0
1785206 86
1785221 0
1785262 72
1785270 0
1785304 95
1785307 116
1785410 0
1785424 120
1785532 0
1785550 139
1785622 0
1785770 19
1785781 0
1785788 121
1785884 51
1785896 0
1785937 257
1785996 0
1786038 0
1786211 90
1786223 0
1786410 261
1786496 0
1786515 1335
1786573 0
1786585 154
1786592 0
1786614 175
1786705 297
1786734 77
1786825 103
1786887 0
1786916 0
1786947 4
1786974 0
1787132 0
1787219 0
1787252 2
1787309 14
1787360 33
1787403 194
1787514 81
1787574 276
1787598 0
1787790 210
1787803 1378
1787805 819
1787813 222
1787857 220
1787952 136
1788015 187
1788137 43
1788209 25
1788318 416
1788366 229
1788404 130
1788471 299
1788493 157
1788498 0
1788543 0
1788691 1
1788768 0
1788784 324
1788826 168
1788847 202
1788891 157
1789158 0
1789198 0
1789206 0
1789225 0
1789296 0
1789321 0
1789345 1
1789507 0
1789591 0
1789687 0
1789824 0
1789831 0
1789847 0
1789886 448
1789898 497
1789902 149
1789967 335
1790012 232
1790037 55
1790123 136
1790188 0
1790193 63
1790278 307
1790426 6
1790609 348
1790771 0
1790827 398
1790909 153
1791060 0
1791083 288
1791134 0
1791241 1490
1791296 745
1791331 357
1791385 803
1791394 358
1791414 171
1791765 61
1791806 660
1791969 444
1792026 1250
1792117 361
1792119 267
1792164 0
1792196 174
1792233 382
1792329 448
1792376 8
1792476 0
1792626 9
1792651 12
1792653 8
1792695 4
1792721 0
1792744 0
1792859 0
1792944 0
1793066 1
1793079 0
1793130 0
1793214 0
1793226 0
1793267 0
1793273 0
1793364 5
1793409 1
1793490 0
1793508 0
1793521 0
1793551 0
1793607 0
1793625 0
1793735 0
1793741 0
1793796 0
1793875 0
1793886 47
1793896 0
1793903 71
1793948 20
1793962 7
1794045 296
1794059 123
1794067 389
1794147 18
1794178 173
1794196 175
1794257 44
1794259 0
1794403 365
1794468 489
1794546 59
1794695 4
1794717 0
1794719 0
1794828 0
1794915 0
1794970 0
1795173 0
1795363 0
1795465 0
1795467 0
1795504 0
1795659 0
1795702 0
1795955 0
1795969 1
1796046 0
1796066 1
1796087 0
1796098 0
1796263 0
1796305 0
1796322 0
1796325 0
1796353 0
1796402 0
1796607 0
1796705 0
1796825 0
1796841 1
1796855 0
1796882 0
1796949 0
1797059 0
1797116 0
1797156 0
1797290 0
1797372 0
1797395 0
1797460 0
1797601 0
1797657 0
1797798 0
1797804 0
1797838 0
1797849 0
1797896 0
1797935 0
1797944 0
1798162 0
1798183 0
1798239 349
1798243 367
1798267 208
1798281 7
1798286 181
1798405 24
1798451 189
1798481 28
1798518 0
1798545 0
1798554 390
1798599 182
1798708 683
1798795 0
1798900 398
1798951 117
1799011 910
1799068 234
1799081 0
1799252 393
1799293 0
1799314 44
1799364 66
1799368 482
1799376 0
1799401 686
1799459 131
1799510 169
1799520 83
1799531 75
1799562 0
1799588 0
1799594 0
1799686 0
1799959 0
1799967 0
1799991 0
1800055 0
1800180 0
1800249 0
1800323 0
1800374 0
1800476 0
1800576 0
1800690 0
1800712 0
1800792 0
1800877 0
1800919 0
1800958 0
1800968 0
1800984 0
1800996 0
1801030 0
1801094 0
1801139 0
1801182 0
1801224 0
1801249 0
1801266 0
1801274 0
1801411 0
1801417 0
1801446 0
1801459 0
1801505 0
1801553 0
1801622 0
1801633 0
1801676 0
1801779 0
1801880 0
1801925 0
1802025 136
1802061 0
1802076 0
1802088 0
1802103 0
1802130 0
1802167 0
1802306 0
1802387 0
1802401 0
1802412 0
1802445 0
1802467 0
1802545 0
1802565 0
1802581 0
1802683 0
1802694 0
1802740 0
1802758 0
1802768 0
1802918 0
1803096 0
1803111 0
1803165 0
1803256 0
1803282 39
1803289 0
1803307 0
1803384 0
1803520 0
1803532 0
1803542 0
1803760 0
1803769 0
1803806 0
1803981 0
1804029 117
1804155 0
1804181 6
1804286 97
1804315 6
1804414 348
1804416 276
1804454 54
1804549 0
1804646 2
1804661 0
1804709 521
1804829 74
1804846 0
1804856 0
1804896 0
1805000 0
1805133 0
1805163 0
1805356 0
1805499 0
1805691 0
1805709 0
1805784 1
1805809 0
1805812 0
1805909 0
1805946 0
1805984 0
1805998 116
1806023 0
1806106 849
1806239 0
1806281 0
1806296 56
1806538 4
1806656 0
1806703 831
1806752 0
1807033 134
1807053 736
1807237 402
1807299 46
1807328 0
1807387 157
1807503 107
1807656 33
1807685 115
1807696 192
1807742 0
1807762 64
1807774 126
1807864 94
1807884 121
1808023 0
1808052 0
1808106 0
1808156 0
1808238 0
1808305 0
1808485 1
1808540 0
1808608 0
1808626 0
1808719 0
1808735 0
1808752 0
1808758 0
1808762 0
1808778 0
1808831 0
1809031 0
1809049 0
1809217 0
1809235 0
1809294 0
1809307 0
1809352 0
1809358 0
1809451 66
1809648 0
1809752 0
1809851 0
1809962 0
1810051 0
1810173 1
1810379 0
1810422 0
1810480 0
1810615 0
1810725 0
1810749 0
1810803 0
1810856 0
1810930 0
1810961 0
1811016 0
1811056 0
1811104 0
1811211 0
1811259 0
1811299 0
1811319 0
1811343 0
1811414 0
1811565 0
1811599 1
1811721 0
1811724 0
1811735 0
1811885 0
1811917 0
1812021 0
1812084 0
1812138 0
1812212 0
1812250 0
1812388 0
1812446 0
1812461 0
1812501 0
1812523 0
1812542 0
1812622 0
1812627 0
1812649 0
1812669 0
1812680 0
1812701 0
1812899 0
1812993 0
1813052 0
1813095 0
1813111 0
1813149 0
1813155 0
1813189 0
1813191 0
1813219 0
1813232 0
1813246 0
1813260 0
1813336 0
1813387 0
1813398 0
1813414 0
1813490 0
1813593 0
1813612 0
1813630 0
1813647 0
1813672 0
1813765 0
1813790 0
1813807 0
1813855 0
1813867 0
1813920 0
1813965 0
1813981 0
1814038 435
1814225 0
1814280 0
1814620 238
1814707 225
1814731 82
1814746 120
1814755 110
1814760 335
1814781 395
1814850 1347
1814860 0
1814924 47
1815260 0
1815370 256
1815382 0
1815391 15
1815409 585
1815430 1076
1815538 904
1815549 0
1815638 73
1815691 140
1815710 170
1815735 88
1815755 107
1815792 56
1815794 537
1815807 698
1815820 199
1815873 1001
1815987 0
1816059 32
1816079 78
1816089 35
1816160 0
1816175 200
1816309 0
1816330 0
1816346 0
1816513 0
1816523 0
1816922 0
1816958 0
1817132 0
1817140 0
1817254 0
1817322 0
1817349 0
1817503 0
1817605 2
1817626 148
1817652 188
1817661 12
1817781 0
1817796 176
1817868 249
1817916 102
1817954 572
1818016 55
1818050 252
1818104 30
1818126 55
1818155 732
1818180 34
1818227 1191
1818262 209
1818365 538
1818476 183
1818515 178
1818549 10
1818561 117
1818657 0
1818684 176
1818779 0
1818912 391
1818975 0
1819148 0
1819159 0
1819166 0
1819341 0
1819375 32
1819396 112
1819525 40
1819586 95
1819596 268
1819649 0
1819689 30
1819773 0
1819867 30
1819899 76
1819901 0
1819907 84
1819943 217
1819953 116
1820038 0
1820086 0
1820103 0
1820406 0
1820415 0
1820452 0
1820481 0
1820599 0
1820659 0
1820670 5
1820674 0
1820791 0
1821019 0
1821181 1
1821229 0
1821253 0
1821377 1
1821381 10
1821443 27
1821927 1
1821956 0
1821981 0
1821984 0
1822205 0
1822279 20
1822468 26
1822485 4
1822536 0
1822728 0
1822781 0
1822787 0
1822818 0
1822864 11
1822927 0
1822939 0
1822967 0
1823025 0
1823097 16
1823154 0
1823283 21
1823287 1
1823396 0
1823433 0
1823448 0
1823505 63
1823524 0
1823534 4
1823577 0
1823618 34
1823666 41
1823733 0
1823795 0
1823808 0
1823862 14
1823907 1
1823957 0
1824109 11
1824138 139
1824162 0
1824185 0
1824283 15
1824338 0
1824395 0
1824434 43
1824454 69
1824524 26
1824559 0
1824566 0
1824669 0
1824751 8
1824875 3
1824899 30
1824926 0
1824948 0
1825001 21
1825086 0
1825223 12
1825236 15
1825338 0
1825415 30
1825640 0
1825745 0
1825758 0
1825822 0
1825838 0
1825851 0
1825904 127
1825907 54
1825928 31
1825940 143
1825943 132
1825964 121
1826094 160
1826198 519
1826399 0
1826410 660
1826445 307
1826587 1268
1826601 0
1826668 158
1826687 731
1826701 157
1826722 557
1826768 375
1826855 487
1827000 153
1827041 1108
1827107 159
1827150 258
1827206 317
1827210 98
1827240 290
1827333 7
1827367 0
1827403 90
1827435 0
1827490 134
1827502 0
1827550 0
1827617 1209
1827636 122
1827667 1203
1827690 281
1827722 274
1827745 221
1827754 111
1827772 36
1827801 415
1827836 106
1827913 73
1827950 178
1827957 38
1827969 0
1827976 11
1828080 0
1828103 721
1828108 171
1828291 0
1828431 4
1828510 0
1828517 0
1828613 0
1828828 0
1828866 254
1829136 128
1829169 88
1829186 269
1829203 0
1829217 52
1829290 0
1829319 53
1829329 0
1829479 0
1829514 0
1829534 262
1829592 262
1829628 535
1829820 66
1829892 0
1829988 88
1830004 26
1830028 7
1830045 353
1830140 109
1830323 0
1830341 0
1830356 315
1830397 955
1830455 851
1830507 30
1830572 0
1830587 58
1830652 669
1830673 113
1830755 0
1830812 0
1830914 0
1830923 0
1831082 0
1831151 0
1831177 0
1831211 0
1831225 0
1831232 0
1831270 0
1831284 0
1831328 0
1831642 79
1831702 0
1831729 0
1831735 0
1831769 0
1831777 0
1831824 0
1831837 0
1831937 0
1831991 0
1832059 0
1832139 0
1832146 0
1832221 0
1832300 0
1832405 0
1832681 0
1832705 0
1832873 0
1832885 0
1832900 0
1832960 0
1832990 0
1833003 0
1833029 0
1833059 0
1833311 0
1833347 71
1833470 0
1833481 0
1833494 0
1833508 0
1833541 0
1833573 0
1833588 0
1833595 0
1833618 0
1833635 0
1833710 0
1833866 0
1834031 0
1834153 0
1834260 0
1834489 0
1834646 0
1834673 0
1834691 0
1834709 0
1834793 0
1834897 0
1835011 0
1835345 0
1835419 0
1835474 0
1835645 0
1835704 0
1835723 0
1835782 0
1835868 0
1835934 0
1836099 0
1836153 0
1836189 0
1836365 0
1836448 146
1836546 117
1836604 275
1836624 71
1836643 88
1836661 914
1836664 438
1836714 1
1836748 109
1836787 113
1836811 1154
1836831 382
1836848 199
1836906 668
1836931 243
1836947 166
1836999 224
1837023 0
1837054 91
1837342 6
1837354 0
1837357 14
1837363 16
1837366 37
1837381 392
1837383 0
1837402 111
1837404 7
1837416 96
1837516 170
1837540 27
1837621 205
1837644 15
1837696 235
1837750 168
1837753 80
1837779 0
1837815 0
1837822 99
1837951 250
1838002 132
1838022 0
1838059 62
1838085 13
1838128 279
1838167 149
1838248 217
1838272 96
1838348 0
1838470 96
1838500 176
1838566 101
1838606 96
1838734 251
1838809 48
1838878 0
1839038 44
1839208 625
1839219 397
1839235 279
1839261 170
1839323 129
1839333 124
1839354 313
1839392 488
1839426 303
1839466 554
1839509 176
1839523 144
1839547 425
1839552 134
1839820 78
1839873 184
1839898 35
1839934 0
1839949 30
1839976 208
1840005 217
1840046 303
1840050 1305
1840178 38
1840231 25
1840336 594
1840349 0
1840408 573
1840498 41
1840500 4806
1840511 578
1840545 75
1840573 0
1840600 33
1840639 748
1840654 279
1840656 232
1840737 119
1840778 159
1840828 374
1840984 195
1841005 34
1841029 545
1841152 260
1841161 363
1841164 865
1841188 365
1841252 0
1841350 151
1841361 306
1841436 1717
1841542 514
1841550 42
1841570 1040
1841605 11
1841652 802
1841655 287
1841679 174
1841850 189
1841868 44
1841896 1146
1841899 1594
1841921 424
1841940 1225
1842155 1
1842289 0
1842377 0
1842387 1083
1842391 488
1842393 384
1842408 1035
1842426 0
1842448 0
1842460 0
1842462 0
1842476 0
1842512 0
1842568 0
1842572 0
1842622 0
1842649 0
1842833 0
1842889 0
1842899 8
1842974 5
1842995 12
1843344 6
1843370 0
1843457 378
1843553 930
1843575 362
1843591 128
1843632 322
1843645 39
1843653 0
1843677 0
1843687 1547
1843697 1
1843838 0
1843900 29
1843921 13
1844056 189
1844062 0
1844077 164
1844211 1
1844244 3
1844263 2
1844575 0
1844707 0
1844836 0
1844848 5
1844866 12
1844869 0
1844947 9
1845211 45
1845264 18
1845310 3
1845363 0
1845383 0
1845511 1
1845524 66
1845553 45
1845581 0
1845820 0
1845889 69
1845955 39
1846057 45
1846090 72
1846117 190
1846204 0
1846208 62
1846237 2
1846339 104
1846382 191
1846428 0
1846449 48
1846570 48
1846667 68
1846752 0
1846786 160
1846855 0
1846896 0
1846912 0
1846990 223
1847000 0
1847021 0
1847039 173
1847149 869
1847252 0
1847323 962
1847431 0
1847462 0
1847575 342
1847591 0
1847673 75
1847735 0
1847857 94
1848037 76
1848232 1854
1848266 1
1848396 352
1848402 113
1848518 0
1848629 227
1848749 40
1848768 0
1848860 290
1848902 213
1848904 95
1848944 64
1848993 9
1849057 30
1849202 77
1849220 354
1849231 0
1849297 45
1849334 128
1849373 258
1849429 0
1849550 0
1849582 0
1849596 0
1849620 140
1849761 0
1849823 133
1849827 285
1849831 85
1849863 0
1849957 71
1849990 0
1850026 353
1850074 71
1850125 36
1850216 337
1850225 0
1850233 0
1850249 280
1850267 7
1850397 0
1850406 8
1850445 0
1850454 0
1850839 13
1850855 10
1850906 81
1850965 0
1850983 49
1851008 162
1851015 124
1851040 26
1851071 103
1851095 76
1851106 8
1851117 0
1851163 95
1851299 0
1851322 84
1851446 2
1851573 241
1851616 7
1851683 153
1851748 200
1851806 7
1851865 32
1851907 379
1851957 227
1851978 75
1852021 0
1852045 0
1852310 0
1852349 0
1852362 0
1852456 0
1852465 0
1852471 0
1852567 0
1852632 0
1852672 0
1852711 0
1852797 0
1852876 0
1852903 5
1852912 0
1852981 0
1853126 0
1853173 657
1853194 0
1853253 0
1853277 0
1853316 0
1853322 0
1853342 0
1853409 0
1853420 0
1853599 250
1853661 131
1853709 0
1853736 0
1853745 622
1853848 9
1853910 2476
1853979 355
1854044 545
1854076 4
1854291 1242
1854356 899
1854400 165
1854515 134
1854541 438
1854620 66
1854640 0
1854702 981
1854816 196
1854819 94
1854861 1546
1854949 509
1855000 1051
1855009 24
1855072 440
1855120 643
1855127 487
1855147 1
1855189 47
1855234 303
1855255 53
1855269 28
1855323 754
1855333 398
1855337 1690
1855393 95
1855474 59
1855490 201
1855532 0
1855598 1263
1855651 56
1855670 1
1855674 424
1855689 257
1855695 113
1855702 39
1855720 261
1855739 118
1855748 481
1855763 453
1855795 228
1855935 1147
1855982 344
1856022 910
1856180 137
1856211 183
1856245 167
1856279 40
1856334 553
1856350 1183
1856431 96
1856503 55
1856515 0
1856538 137
1856552 339
1856624 351
1856651 292
1856680 223
1856694 256
1856798 1017
1856880 40
1856901 100
1857401 217
1857403 212
1857424 0
1857496 0
1857601 600
1857653 98
1857670 392
1857691 94
1857722 250
1857737 266
1857782 223
1857865 624
1857944 47
1857954 50
1858036 491
1858108 0
1858136 835
1858215 0
1858296 795
1858386 431
1858393 225
1858431 0
1858527 18
1858579 480
1858605 0
1858621 0
1858670 180
1858791 0
1858912 0
1858952 0
1859014 0
1859209 0
1859216 0
1859257 0
1859286 0
1859306 0
1859326 0
1859388 0
1859421 0
1859633 0
1859765 0
1859770 0
1859820 0
1859928 0
1859947 0
1859975 0
1859979 0
1859995 0
1860006 0
1860050 0
1860090 0
1860106 0
1860280 0
1860325 0
1860374 0
1860440 0
1860473 0
1860513 0
1860550 0
1860663 0
1860681 0
1860797 0
1860815 0
1860822 0
1860846 0
1860865 0
1860963 0
1861057 0
1861071 0
1861215 0
1861312 0
1861706 0
1861786 0
1861922 0
1861972 0
1862076 0
1862171 0
1862311 649
1862313 661
1862334 0
1862348 0
1862368 412
1862384 1150
1862421 366
1862433 55
1862439 0
1862458 165
1862461 397
1862727 147
1862781 14
1862959 19
1863031 26
1863048 44
1863082 19
1863098 0
1863119 377
1863156 989
1863206 285
1863240 0
1863327 0
1863429 287
1863450 68
1863546 0
1863555 0
1863585 73
1863612 0
1863648 0
1863730 236
1863771 0
1863804 130
1863897 338
1863901 225
1863960 119
1864006 697
1864014 192
1864061 9
1864113 250
1864173 0
1864245 100
1864289 266
1864434 0
1864491 99
1864639 0
1864671 98
1864678 203
1864817 932
1864923 0
1864955 0
1865121 79
1865123 405
1865210 279
1865221 76
1865322 255
1865329 143
1865371 284
1865410 537
1865440 395
1865451 1229
1865571 0
1865633 0
1865678 0
1865781 0
1865948 0
1865968 0
1865978 0
1866050 0
1866100 0
1866136 0
1866206 0
1866255 0
1866292 0
1866380 0
1866392 0
1866413 0
1866775 0
1867424 1
1867746 0
1867813 0
1867834 9
1867944 0
1868208 0
1868483 0
1868496 0
1868789 0
1868805 0
1868858 0
1868860 0
1868969 0
1869233 0
1869338 0
1869540 0
1869612 0
1869797 1
1870014 0
1870201 0
1870378 0
1870440 0
1870521 0
1871073 535
1871120 0
1871217 178
1871352 0
1871387 0
1871427 0
1871502 0
1871576 0
1871609 0
1871621 0
1871778 0
1871804 0
1871931 0
1871966 0
1871972 0
1872176 0
1872296 0
1872311 0
1872390 0
1872440 0
1872461 0
1872509 0
1872747 0
1873236 0
1873449 0
1873481 0
1873602 0
1873743 0
1873745 0
1873796 0
1874090 39
1874104 0
1874199 0
1874205 151
1874259 43
1874334 45
1874610 214
1874673 26
1874682 225
1874820 34
1874847 374
1874881 174
1874913 323
1875240 50
1875254 0
1875282 186
1875439 0
1875569 141
1875580 348
1875582 28
1875787 88
1875826 60
1875874 1845
1875912 0
1876074 161
1876081 491
1876292 0
1876381 75
1876443 366
1877042 14
1877049 0
1877073 289
1877287 228
1877445 0
1877563 48
1877625 8
1877637 78
1877685 0
1877707 51
1877713 0
1877776 0
1877859 0
1878016 0
1878044 0
1878053 120
1878167 0
1878375 0
1878394 23
1878538 2
1878562 0
1878568 0
1878656 0
1879063 0
1879110 0
1879257 1
1879343 54
1879345 189
1879367 0
1879555 30
1879619 0
1879655 0
1879700 0
1879771 0
1879845 5
1879870 0
1879917 0
1879944 0
1879950 0
1880021 114
1880069 0
1880091 0
1880103 0
1880112 0
1880158 0
1880219 0
1880231 0
1880296 0
1880322 24
1880433 0
1880620 0
1880628 0
1880700 1
1880747 5
1880827 1
1880866 0
1880993 29
1881011 232
1881053 445
1881104 0
1881113 175
1881165 0
1881188 25
1881294 0
1881412 93
1881455 162
1881471 0
1881521 84
1881682 0
1881731 0
1881836 0
1881900 0
1881977 387
1881979 51
1882045 0
1882083 27
1882114 0
1882171 0
1882184 0
1882197 0
1882217 0
1882224 1
1882265 136
1882470 232
1882472 196
1882772 112
1882831 0
1882924 7
1883073 0
1883418 130
1883436 429
1883438 52
1883448 25
1883554 236
1883580 1
1883626 0
1883890 0
1883934 0
1883940 0
1884007 0
1884074 0
1884089 0
1884225 0
1884237 0
1884256 82
1884377 1
1884398 78
1884412 7
1884513 0
1884528 0
1884705 366
1884753 191
1884755 206
1884807 55
1884893 0
1884917 94
1884923 36
1885093 191
1885218 0
1885233 0
1885418 123
1885426 0
1885679 5
1885732 0
1885836 0
1885890 1
1885892 0
1885965 0
1886105 104
1886108 75
1886115 0
1886157 75
1886182 0
1886230 0
1886406 0
1886494 0
1886555 81
1886632 0
1886770 0
1886978 234
1887009 76
1887014 245
1887136 40
1887175 0
1887254 0
1887306 198
1887416 103
1887420 35
1887545 167
1887548 382
1887552 142
1887709 0
1887824 278
1887939 124
1888018 0
1888177 592
1888299 22
1888323 6
1888330 185
1888379 0
1888471 7
1888591 0
1888607 21
1888611 71
1888638 143
1888642 0
1888760 6
1888851 212
1888970 187
1888979 43
1889008 0
1889023 13
1889061 47
1889087 20
1889230 7
1889255 0
1889258 0
1889311 0
1889396 0
1889589 335
1889598 0
1889698 92
1889829 0
1889929 9
1890043 366
1890225 36
1890240 0
1890367 0
1890495 130
1890523 44
1890595 0
1890625 0
1890739 19
1890761 0
1890807 0
1890850 0
1890884 439
1890911 248
1891010 0
1891021 142
1891037 25
1891070 0
1891106 18
1891111 0
1891119 0
1891129 0
1891145 0
1891169 0
1891179 0
1891206 0
1891211 0
1891271 35
1891273 77
1891318 0
1891400 111
1891441 0
1891676 80
1891739 37
1891886 384
1891979 254
1891983 903
1892172 63
1892179 310
1892271 174
1892502 17
1892583 455
1892679 213
1892715 256
1892820 81
1892856 0
1892906 0
1892911 70
1892914 0
1892935 5
1893101 32
1893146 64
1893181 0
1893213 449
1893262 193
1893285 1146
1893471 856
1893477 1037
1893525 116
1893555 75
1893570 351
1893646 732
1893708 106
1893840 0
1893863 283
1893914 43
1893944 0
1893972 160
1894165 663
1894182 0
1894205 193
1894225 344
1894373 0
1894391 435
1894421 0
1894456 0
1894711 204
1894720 0
1894815 92
1894826 97
1894848 242
1895010 0
1895036 46
1895150 115
1895302 22
1895331 47
1895354 174
1895411 79
1895468 207
1895525 284
1895582 180
1895651 481
1895743 0
1895810 92
1895876 54
1895891 68
1895929 0
1895952 238
1895960 12
1896004 1
1896076 0
1896172 0
1896192 132
1896226 23
1896250 217
1896276 31
1896279 301
1896303 0
1896314 0
1896333 112
1896336 191
1896465 55
1896512 0
1896545 0
1896552 0
1896624 0
1896627 0
1896664 0
1896673 353
1896734 155
1896753 177
1896776 0
1896806 0
1896816 306
1896820 667
1896855 0
1896863 371
1896865 200
1896874 102
1896877 125
1896933 147
1896957 1
1896965 6
1896987 164
1897018 65
1897054 158
1897212 0
1897280 256
1897354 12
1897416 460
1897444 43
1897456 174
1897468 1
1897601 10
1897683 0
1897773 0
1897816 34
1897876 953
1898008 219
1898041 3
1898125 586
1898272 162
1898288 0
1898301 94
1898314 0
1898364 0
1898484 27
1898513 0
1898556 0
1898594 195
1898745 107
1898766 255
1898772 16
1898833 463
1898961 412
1898968 0
1899006 519
1899048 85
1899209 0
1899237 94
1899261 121
1899353 0
1899363 0
1899369 9
1899378 175
1899489 40
1899591 1143
1899594 154
1899659 76
1899690 387
1899949 465
1899951 53
1900022 0
1900036 0
1900172 94
1900180 138
1900183 537
1900259 0
1900293 0
1900399 5
1900472 0
1900543 56
1900547 597
1900614 170
1900634 0
1900721 41
1900772 163
1900805 43
1901070 0
1901164 73
1901169 349
1901181 159
1901416 0
1901429 0
1901467 0
1901483 0
1901668 0
1901736 497
1901777 275
1901782 383
1901792 75
1901843 138
1901960 0
1902022 0
1902088 67
1902117 0
1902134 0
1902149 0
1902198 73
1902283 0
1902381 402
1902511 422
1902568 222
1902646 142
1902808 11
1902862 0
1902977 0
1903009 188
1903019 0
1903048 3
1903174 22
1903527 316
1903558 0
1903758 554
1903809 0
1903843 0
1903923 51
1903972 0
1904157 93
1904376 62
1904385 192
1904418 0
1904428 41
1904465 107
1904507 0
1904555 0
1904564 0
1904630 20
1904686 0
1904699 0
1904746 0
1904816 568
1904819 7
1905041 0
1905070 11
1905089 17
1905168 186
1905200 93
1905257 417
1905278 180
1905297 139
1905316 22
1905470 0
1905493 68
1905526 18
1905767 67
1905771 299
1905860 199
1905867 60
1906093 311
1906140 141
1906175 90
1906184 50
1906240 4
1906273 0
1906290 0
1906298 0
1906306 9
1906308 136
1906352 0
1906365 0
1906466 68
1906486 18
1906513 0
1906526 0
1906550 128
1906617 79
1906764 99
1906777 0
1906828 0
1907202 207
1907209 9
1907230 94
1907260 206
1907286 6
1907307 0
1907318 148
1907510 69
1907515 30
1907566 732
1907571 37
1907733 0
1907741 423
1907756 0
1907895 0
1907953 185
1907995 0
1908038 0
1908062 0
1908077 144
1908220 0
1908475 0
1908481 18
1908495 0
1908543 0
1908581 0
1908745 0
1908900 182
1909019 183
1909029 0
1909243 440
1909400 0
1909490 0
1909556 0
1909630 0
1909677 404
1909685 0
1909706 8
1909964 0
1910121 266
1910125 904
1910132 226
1910136 631
1910162 19
1910216 0
1910276 2053
1910283 0
1910424 0
1910437 256
1910441 0
1910504 0
1910528 0
1910676 0
1910678 0
1910700 0
1910717 0
1910813 0
1910891 0
1910937 0
1911119 0
1911224 0
1911235 0
1911339 0
1911402 4
1911490 0
1911524 80
1911540 6
1911559 16
1911653 0
1911685 42
1911692 67
1911843 0
1911869 0
1911971 549
1912006 0
1912041 224
1912067 0
1912129 42
1912140 208
1912154 0
1912237 27
1912318 49
1912378 0
1912393 96
1912429 0
1912589 18
1912622 60
1912646 600
1912663 0
1912836 0
1912894 0
1912929 0
1913041 598
1913087 115
1913135 0
1913189 595
1913195 99
1913265 180
1913269 259
1913546 132
1913588 124
1913707 0
1913733 0
1913993 0
1914000 1
1914011 0
1914018 0
1914097 0
1914112 0
1914136 0
1914258 0
1914352 0
1914361 0
1914367 0
1914403 0
1914407 1
1914683 0
1914774 0
1914824 0
1914830 0
1914849 0
1914919 93
1914944 38
1914957 36
1914981 138
1915012 106
1915094 191
1915147 0
1915166 0
1915232 25
1915255 0
1915283 0
1915294 0
1915383 0
1915391 0
1915421 1
1915436 0
1915490 0
1915661 0
1915701 235
1915729 0
1915823 14
1915832 278
1915860 113
1915892 0
1915900 0
1915911 279
1915915 226
1915936 0
1915943 0
1916050 0
1916136 84
1916139 39
1916255 0
1916530 1
1916558 62
1916564 12
1916574 35
1916619 0
1916670 33
1916679 0
1916844 1
1917029 65
1917062 57
1917415 39
1917442 143
1917467 20
1917539 0
1917579 0
1917593 0
1917623 0
1917741 22
1917746 442
1917799 335
1917971 171
1918127 0
1918148 315
1918235 262
1918282 9
1918391 71
1918422 34
1918467 0
1918654 24
1918731 0
1918744 0
1918819 0
1918828 0
1918841 0
1919142 0
1919349 0
1919479 0
1919536 0
1919667 0
1919696 0
1919754 59
1919813 113
1919886 225
1919889 25
1920019 0
1920038 8
1920078 40
1920178 63
1920203 0
1920251 57
1920387 26
1920571 0
1920644 0
1920655 47
1920759 0
1920782 0
1921104 30
1921181 25
1921261 47
1921412 23
1921444 174
1921472 296
1921474 0
1921487 13
1921493 0
1921568 0
1921616 0
1921634 0
1921729 0
1921758 0
1921866 0
1921881 0
1921910 0
1921919 0
1922029 0
1922154 0
1922211 0
1922422 0
1922518 0
1922559 0
1922638 0
1922679 14
1922721 107
1922809 29
1922837 0
1922858 0
1922877 107
1922951 0
1922959 0
1922971 0
1922986 29
1923038 0
1923176 0
1923333 73
1923398 60
1923645 120
1923687 112
1923698 60
1923734 475
1923852 0
1923920 0
1923947 0
1923976 0
1923996 0
1924072 0
1924119 0
1924132 0
1924168 0
1924200 0
1924214 0
1924257 0
1924305 0
1924351 0
1924399 0
1924473 0
1924557 0
1924569 0
1924597 0
1924604 0
1924613 0
1924756 0
1924766 0
1924777 0
1924969 0
1925103 0
1925160 0
1925179 0
1925221 0
1925229 0
1925260 0
1925278 0
1925342 0
1925356 0
1925470 0
1925532 72
1925564 0
1925607 19
1925626 232
1925646 22
1925680 7
1925718 0
1925762 51
1925768 0
1925780 147
1925954 130
1926029 0
1926151 0
1926232 0
1926286 0
1926307 0
1926336 0
1926555 1
1926581 0
1926609 6
1926664 0
1926759 33
1926811 25
1926836 12
1926969 102
1927072 69
1927074 1
1927135 142
1927152 79
1927158 0
1927260 0
1927455 9
1927463 0
1927503 71
1927532 0
1927548 333
1927579 547
1927583 1152
1927587 164
1927715 0
1927938 253
1928019 487
1928060 360
1928069 762
1928096 152
1928135 314
1928153 58
1928261 245
1928330 209
1928354 353
1928426 0
1928515 0
1928563 1
1928571 0
1928583 0
1928586 0
1928595 0
1928625 0
1928680 0
1928693 66
1928789 0
1928807 313
1928846 396
1928873 0
1928915 133
1929029 621
1929056 112
1929121 0
1929132 4
1929141 97
1929155 54
1929180 176
1929238 1330
1929240 1592
1929249 79
1929320 345
1929345 191
1929410 0
1929491 43
1929537 223
1929582 0
1929591 903
1929693 191
1929759 753
1929811 332
1929888 42
1929893 171
1930007 52
1930119 76
1930163 179
1930234 17
1930273 0
1930282 147
1930375 314
1930401 218
1930596 0
1930684 178
1930789 217
1931089 143
1931143 197
1931212 561
1931284 158
1931340 377
1931381 38
1931444 31
1931456 878
1931458 1061
1931481 22
1931498 0
1931529 84
1931543 0
1931565 0
1931584 0
1931640 0
1931683 13
1931722 160
1931749 132
1931761 8
1931772 0
1931862 1103
1931865 394
1931880 497
1931894 56
1931915 135
1931929 0
1931939 100
1932052 185
1932194 0
1932200 767
1932236 514
1932285 411
1932365 419
1932440 327
1932521 0
1932608 1027
1932658 448
1932669 432
1932695 223
1932740 0
1932753 108
1932796 34
1932834 67
1933084 0
1933100 506
1933148 684
1933156 314
1933307 167
1933313 1576
1933349 245
1933401 280
1933497 114
1933522 0
1933536 368
1933637 120
1933722 284
1933724 954
1933728 1724
1933753 241
1933894 114
1933925 90
1933930 203
1933934 193
1933940 19
1933956 0
1933964 0
1933973 91
1934019 0
1934022 79
1934029 0
1934035 0
1934037 0
1934044 26
1934093 522
1934168 355
1934176 191
1934180 76
1934187 110
1934230 31
1934301 108
1934307 0
1934370 40
1934410 42
1934433 212
1934440 143
1934491 390
1934611 72
1934651 245
1934663 1
1934708 16
1934721 93
1934770 329
1934811 170
1934864 744
1934867 1181
1934886 150
1934899 82
1934910 36
1934965 97
1935005 52
1935097 0
1935145 0
1935206 107
1935309 121
1935331 0
1935343 85
1935464 332
1935667 221
1935821 1244
1935849 455
1935855 339
1936015 371
1936070 607
1936113 839
1936172 801
1936205 533
1936242 110
1936391 0
1936398 2
1936452 0
1936608 0
1936633 0
1936659 0
1936705 0
1936812 0
1936885 0
1936903 0
1936909 0
1936982 0
1937046 0
1937064 0
1937079 0
1937104 0
1937168 0
1937235 0
1937272 0
1937367 126
1937499 0
1937530 176
1937644 269
1937676 136
1937687 135
1937739 815
1937791 952
1937842 123
1938039 284
1938055 175
1938157 174
1938179 30
1938193 0
1938229 321
1938240 317
1938314 0
1938333 423
1938410 169
1938434 42
1938512 8
1938541 0
1938580 254
1938616 129
1938628 0
1938706 0
1938990 0
1939063 1
1939077 0
1939190 0
1939282 0
1939385 0
1939421 0
1939500 0
1939506 0
1939582 0
1939609 0
1939621 636
1939675 0
1939719 0
1939769 0
1939813 0
1939818 0
1939842 0
1939873 0
1939927 12
1940115 225
1940125 0
1940222 0
1940331 0
1940379 0
1940455 0
1940486 0
1940520 0
1940671 0
1940905 0
1941095 0
1941195 0
1941225 0
1941236 0
1941572 0
1941705 0
1941744 0
1941753 0
1941768 0
1941777 0
1941806 0
1941818 0
1941820 0
1941830 0
1941834 0
1941839 0
1941850 0
1942135 0
1942191 0
1942354 33
1942363 116
1942591 66
1942618 31
1942636 565
1942651 0
1942816 0
1942858 287
1942870 0
1943069 48
1943114 1
1943272 0
1943284 0
1943340 49
1943459 0
1943571 0
1943624 118
1943669 0
1943905 38
1943963 163
1943981 535
1943984 139
1943990 56
1944132 195
1944147 0
1944155 82
1944239 316
1944377 93
1944439 236
1944532 86
1944583 261
1944686 132
1944917 343
1945235 346
1945351 38
1945414 0
1945490 87
1945533 0
1945545 404
1945851 279
1945891 9
1946064 114
1946223 92
1946272 15
1946331 38
1946383 0
1946468 0
1946501 1
1946510 57
1946522 23
1946540 0
1946573 0
1946633 0
1946689 0
1946703 0
1946744 0
1946757 104
1946761 425
1946773 0
1946845 432
1946875 50
1946927 0
1947026 161
1947056 67
1947095 43
1947102 95
1947130 324
1947149 242
1947169 5
1947192 0
1947218 2
1947285 30
1947485 93
1947542 401
1947648 0
1947654 0
1947707 113
1947925 213
1947960 560
1947999 1461
1948023 501
1948032 542
1948035 1139
1948324 104
1948362 0
1948428 191
1948498 1195
1948617 0
1948635 0
1948678 226
1948749 2
1948758 51
1948803 294
1948869 20
1948908 155
1948923 110
1948968 81
1949142 849
1949170 120
1949232 128
1949396 248
1949569 0
1949618 240
1949744 1033
1949771 19
1949834 824
1949927 283
1949975 0
1950057 516
1950102 179
1950108 564
1950132 191
1950188 389
1950326 575
1950350 0
1950401 783
1950474 1254
1950587 16
1950605 92
1950630 409
1950633 22
1950642 454
1950658 318
1950664 364
1950677 414
1950750 659
1950773 1330
1950800 0
1950820 94
1950887 86
1950903 194
1950936 61
1950963 342
1951042 129
1951071 281
1951213 167
1951222 91
1951263 1295
1951342 25
1951416 256
1951500 1071
1951528 0
1951587 0
1951680 603
1951722 0
1951732 232
1951741 147
1951762 188
1951824 179
1951930 363
1952060 149
1952168 0
1952348 0
1952368 210
1952372 606
1952506 55
1952542 0
1952809 4
1952812 131
1952864 1952
1952992 705
1953073 0
1953091 196
1953139 0
1953210 351
1953256 115
1953279 80
1953331 400
1953345 1572
1953655 260
1953778 141
1953818 0
1953878 5
1953898 462
1953901 566
1953922 0
1953944 28
1953958 134
1953982 80
1954018 100
1954021 366
1954106 0
1954149 0
1954184 184
1954186 52
1954215 171
1954236 87
1954287 0
1954430 1198
1954450 61
1954544 155
1954580 0
1954794 59
1954824 66
1954877 41
1954910 11
1954912 0
1954918 0
1954934 93
1954999 28
1955004 498
1955006 397
1955012 0
1955066 84
1955144 0
1955190 97
1955192 162
1955223 0
1955254 0
1955287 0
1955295 78
1955307 0
1955331 10
1955530 67
1955580 64
1955693 112
1955724 0
1955813 0
1955825 16
1955972 252
1955984 0
1956090 64
1956111 0
1956285 0
1956333 0
1956368 0
1956444 0
1956474 0
1956502 0
1956518 0
1956567 0
1956575 0
1956635 51
1956670 0
1956692 71
1956756 0
1956780 0
1956786 0
1956808 0
1956827 0
1956888 0
1956974 0
1956986 67
1957034 110
1957147 22
1957160 714
1957367 90
1957369 335
1957378 183
1957411 15
1957522 17
1957560 34
1957631 1
1957643 0
1957676 297
1957715 114
1957793 33
1957908 0
1958025 0
1958028 151
1958063 0
1958089 128
1958109 92
1958151 174
1958165 20
1958201 0
1958238 226
1958268 0
1958295 180
1958355 0
1958420 61
1958559 97
1958637 327
1958660 120
1958778 0
1958859 70
1958910 36
1959006 131
1959099 104
1959190 133
1959244 1
1959391 59
1959478 0
1959484 91
1959547 202
1959563 0
1959572 134
1959646 40
1959659 308
1959803 183
1959842 1
1960122 60
1960264 244
1960319 0
1960413 26
1960439 248
1960511 23
1960569 429
1960604 156
1960614 6
1960657 165
1960666 7
1960715 1045
1960719 758
1960735 353
1960754 0
1960783 72
1960872 13
1960967 222
1961035 23
1961093 0
1961119 140
1961170 407
1961198 0
1961231 226
1961283 0
1961292 373
1961426 194
1961538 526
1961553 216
1961595 55
1961630 307
1961719 0
1961773 0
1961799 0
1961832 7
1961874 366
1961888 213
1961899 241
1961968 119
1962035 68
1962077 157
1962164 53
1962176 112
1962255 15
1962280 120
1962289 644
1962304 0
1962330 64
1962391 172
1962394 58
1962435 0
1962475 134
1962481 269
1962556 601
1962581 7
1962616 43
1962629 0
1962688 178
1962746 0
1962820 123
1962859 91
1962865 0
1962907 623
1962957 0
1962979 94
1963033 0
1963147 229
1963207 397
1963216 264
1963255 0
1963384 0
1963495 232
1963504 58
1963530 378
1963615 259
1963711 0
1963792 373
1963819 286
1963846 582
1963852 367
1963894 151
1963924 148
1963969 805
1964050 196
1964090 0
1964232 305
1964236 324
1964283 55
1964304 76
1964334 117
1964661 301
1964676 599
1964688 225
1964727 123
1964811 83
1964906 403
1964956 50
1964997 21
1965081 221
1965276 564
1965432 0
1965462 15
1965540 0
1965584 161
1965608 543
1965706 115
1965911 69
1965936 629
1965956 0
1965984 182
1965996 39
1966002 11
1966020 0
1966087 133
1966174 351
1966268 126
1966274 131
1966310 127
1966430 1085
1966441 38
1966447 160
1966468 2
1966537 254
1966547 455
1966549 593
1966646 2
1966686 0
1966836 188
1966927 0
1966947 0
1966968 3
1966978 0
1967043 157
1967047 533
1967056 0
1967071 0
1967106 0
1967122 104
1967166 72
1967213 0
1967257 0
1967278 0
1967286 122
1967296 100
1967327 407
1967435 204
1967482 0
1967501 494
1967525 70
1967579 314
1967657 311
1967661 547
1967672 0
1967690 652
1967692 224
1967751 190
1967808 0
1967850 160
1967891 0
1967928 419
1967984 109
1968028 231
1968112 232
1968114 427
1968135 725
1968141 0
1968255 242
1968311 13
1968374 24
1968518 395
1968530 181
1968545 785
1968560 102
1968658 0
1968689 150
1968725 355
1968767 95
1968801 479
1968870 176
1968908 332
1968953 105
1968959 1467
1969033 0
1969049 0
1969094 363
1969134 102
1969183 709
1969271 198
1969444 0
1969463 580
1969541 817
1969544 1395
1969583 32
1969598 53
1969619 189
1969646 126
1969713 0
1969723 0
1969784 421
1969921 0
1970068 107
1970182 208
1970258 811
1970269 1
1970275 0
1970309 15
1970354 758
1970381 511
1970388 188
1970414 297
1970426 275
1970436 109
1970545 410
1970629 49
1970666 111
1970702 0
1970816 523
1970885 2381
1970888 1016
1970913 476
1970962 837
1970990 212
1971111 222
1971145 1062
1971181 965
1971202 29
1971238 0
1971381 111
1971385 780
1971404 0
1971462 281
1971491 0
1971503 0
1971514 25
1971606 0
1971646 56
1971657 0
1971728 0
1971740 0
1971785 135
1971855 27
1971978 186
1972004 134
1972050 0
1972126 126
1972216 817
1972262 658
1972294 124
1972430 269
1972450 0
1972516 445
1972687 379
1972707 653
1972741 200
1972748 137
1972927 57
1973201 0
1973359 503
1973622 0
1973675 458
1973843 619
1973851 278
1973879 2880
1973899 0
1973985 186
1974063 741
1974093 0
1974128 21
1974188 68
1974664 232
1974731 47
1974733 1763
1974788 492
1974872 796
1974885 494
1974927 642
1975080 168
1975156 0
1975172 485
1975328 235
1975402 254
1975472 696
1975527 16
1975596 516
1975705 157
1975712 253
1975736 451
1975818 310
1976065 10
1976166 146
1976179 831
1976183 569
1976225 244
1976259 94
1976356 503
1976667 13
1976679 0
1976721 2725
1976723 1587
1976763 0
1976794 0
1976903 119
1976991 189
1977059 0
1977080 625
1977233 0
1977283 108
1977329 164
1977380 179
1977403 4
1977440 474
1977470 699
1977473 274
1977500 257
1977554 366
1977630 399
1977632 217
1977674 219
1977694 29
1977729 194
1977787 22
1977799 125
1977835 290
1977841 23
1977886 318
1977942 282
1977965 129
1977972 24
1978003 60
1978132 229
1978148 173
1978155 644
1978252 19
1978270 0
1978286 32
1978289 9
1978297 5
1978302 0
1978305 145
1978347 33
1978381 79
1978405 0
1978426 397
1978471 654
1978474 0
1978518 227
1978597 291
1978814 146
1978816 519
1978837 521
1978844 467
1978846 387
1978858 0
1978980 1927
1978984 976
1979027 0
1979049 402
1979064 0
1979137 0
1979192 187
1979220 212
1979338 367
1979384 237
1979405 219
1979473 25
1979503 155
1979529 98
1979712 0
1979750 393
1979755 133
1979763 0
1979928 11
1979972 0
1980023 128
1980053 30
1980059 400
1980130 39
1980184 0
1980197 0
1980419 92
1980434 44
1980478 420
1980543 0
1980675 122
1980762 0
1980923 295
1981040 99
1981042 0
1981051 0
1981145 374
1981212 0
1981410 77
1981509 180
1981549 209
1981602 9
1981615 39
1981658 117
1981686 195
1981758 25
1981777 68
1981915 51
1982253 10
1982345 225
1982390 8
1982412 96
1982450 0
1982467 0
1982490 0
1982531 0
1982534 14
1982583 0
1982588 0
1982595 7
1982610 0
1982616 4
1982621 0
1982631 2
1982649 0
1982694 0
1982705 0
1982709 0
1982718 0
1982723 0
1982741 0
1982751 0
1982768 0
1982772 0
1982801 0
1982816 0
1982847 0
1982858 53
1982886 229
1983330 70
1983360 0
1983369 145
1983404 170
1983407 74
1983442 30
1983485 39
1983500 0
1983521 0
1983548 0
1983608 126
1983610 0
1983659 92
1983668 0
1983734 0
1983866 0
1984007 5
1984010 106
1984031 0
1984040 0
1984066 0
1984143 61
1984185 225
1984268 103
1984315 799
1984357 302
1984494 159
1984561 28
1984731 313
1984761 0
1984813 27
1984850 196
1984875 270
1984879 73
1984905 63
1984914 0
1984925 49
1984980 126
1985013 178
1985035 163
1985040 15
1985082 219
1985179 161
1985190 106
1985202 482
1985214 344
1985223 968
1985257 132
1985316 305
1985322 322
1985367 149
1985406 143
1985412 462
1985433 424
1985568 166
1985625 61
1985729 94
1985745 42
1985823 367
1985853 69
1985908 0
1986007 146
1986083 45
1986164 13
1986179 93
1986196 402
1986221 35
1986242 0
1986287 0
1986308 0
1986419 0
1986439 0
1986461 1
1986549 30
1986588 872
1986592 507
1986660 0
1986666 68
1986694 27
1986787 0
1986818 75
1986825 0
1986855 0
1986874 35
1986883 18
1986930 0
1986947 86
1986992 84
1987011 14
1987194 0
1987247 0
1987293 0
1987321 0
1987362 0
1987412 0
1987418 0
1987516 0
1987523 0
1987551 0
1987629 0
1987633 0
1987671 0
1987699 0
1987776 0
1987779 0
1987818 0
1987824 0
1987926 0
1987928 0
1987949 0
1987962 0
1988037 0
1988050 0
1988056 0
1988065 0
1988084 0
1988187 0
1988211 0
1988238 0
1988252 0
1988266 0
1988438 0
1988460 0
1988469 0
1988556 1
1988559 0
1988677 25
1988681 72
1988731 1
1988853 189
1988884 387
1988981 265
1989104 569
1989114 0
1989126 26
1989164 9
1989168 323
1989269 79
1989424 487
1989426 903
1989476 84
1989500 0
1989507 0
1989564 77
1989756 636
1989834 174
1989866 99
1990023 5
1990069 0
1990176 198
1990209 73
1990328 80
1990392 167
1990482 160
1990609 13
1990735 0
1990978 0
1991080 1373
1991082 672
1991455 0
1991482 123
1991563 69
1991572 0
1991905 124
1991932 0
1992220 35
1992229 0
1992250 0
1992318 318
1992393 249
1992524 233
1992547 28
1992610 690
1992664 437
1992707 249
1992768 419
1992896 349
1992930 0
1992970 1916
1993007 230
1993053 406
1993176 64
1993199 23
1993254 15
1993265 0
1993291 2417
1993293 330
1993366 27
1993372 923
1993402 1394
1993443 99
1993452 117
1993521 472
1993567 1184
1993638 0
1993790 411
1993847 0
1993902 169
1993975 195
1993977 1152
1994069 0
1994081 258
1994138 0
1994195 0
1994259 301
1994366 0
1994373 105
1994383 464
1994428 267
1994666 152
1994681 78
1994744 123
1994876 52
1994910 215
1994940 839
1995039 0
1995133 751
1995163 93
1995259 1184
1995345 190
1995417 77
1995475 176
1995488 0
1995625 37
1995694 88
1995816 46
1995876 43
1995983 0
1996030 0
1996042 174
1996049 31
1996176 23
1996273 149
1996304 466
1996426 0
1996476 32
1996480 20
1996598 0
1996601 0
1996688 0
1996697 0
1996719 0
1996891 0
1996905 0
1996919 1
1996946 0
1996970 1
1997073 0
1997092 11
1997101 1
1997107 0
1997120 68
1997195 68
1997208 19
1997229 97
1997231 782
1997333 128
1997339 174
1997378 162
1997381 284
1997482 95
1997716 7
1997781 273
1997935 0
1998157 1
1998233 0
1998483 0
1998617 0
1998689 87
1998715 500
1998820 289
1998838 171
1998903 207
1998922 0
1998927 206
1998955 964
1999068 568
1999126 373
1999128 256
1999139 227
1999143 335
1999217 594
1999223 43
1999308 229
1999369 1266
1999390 38
1999416 49
1999540 194
1999548 218
1999557 374
1999580 443
1999596 1045
1999645 28
1999686 0
1999698 0
1999701 201
1999725 661
1999780 246
1999870 0
1999978 172
2000026 330
2000047 105
2000049 0
2000055 0
2000061 75
2000063 0
2000135 736
2000158 200
2000171 269
2000193 1
2000297 0
2000310 39
2000392 8
2000431 474
2000506 316
2000547 8
2000620 578
2000688 189
2000753 99
2000765 217
2000797 1313
2000865 154
2000872 294
2000997 1
2001031 35
2001313 226
2001681 251
2001729 9
2001781 595
2001831 517
2001921 0
2001933 502
2001935 590
2002044 0
2002078 43
2002395 168
2002439 431
2002495 72
2002547 1035
2002594 290
2002605 650
2002614 585
2002701 0
2002722 204
2002744 283
2002885 0
2002901 0
2002953 5
2003086 8
2003115 579
2003137 0
2003221 0
2003244 471
2003453 1
2003481 0
2003505 55
2003551 110
2003598 847
2003602 82
2003643 383
2003704 54
2003748 580
2003821 378
2003841 199
2003868 527
2004008 120
2004133 139
2004145 0
2004338 0
2004368 287
2004429 191
2004440 1294
2004582 7
2004769 242
2004817 1952
2004895 1073
2004901 524
2004984 98
2005015 0
2005066 201
2005083 311
2005102 314
2005171 190
2005178 92
2005219 9
2005285 95
2005313 100
2005423 273
2005626 85
2005657 0
2005696 215
2005772 0
2005795 216
2005803 0
2005811 546
2005943 372
2006013 114
2006061 276
2006196 172
2006214 437
2006232 71
2006240 0
2006256 33
2006289 108
2006312 105
2006322 234
2006352 0
2006421 575
2006483 0
2006505 37
2006511 0
2006523 108
2006530 69
2006630 0
2006653 122
2006737 0
2006829 22
2006841 70
2006945 47
2006988 160
2007068 30
2007167 0
2007202 0
2007236 6
2007378 0
2007425 0
2007497 393
2007571 254
2007653 97
2007680 342
2007757 15
2007775 48
2007777 278
2007790 0
2007812 0
2007831 485
2007842 0
2007880 63
2007920 0
2007931 34
2007988 4
2008008 566
2008091 46
2008116 0
2008231 301
2008249 86
2008270 82
2008363 0
2008417 67
2008429 309
2008462 932
2008468 0
2008497 160
2008705 84
2008707 126
2008732 32
2008753 63
2008771 401
2008785 1129
2008824 1
2008915 497
2008917 430
2008936 268
2008948 176
2008984 140
2009128 0
2009187 47
2009196 0
2009352 225
2009373 22
2009404 251
2009487 123
2009515 200
2009577 443
2009607 258
2009638 236
2009687 89
2009878 256
2009906 60
2009919 1
2010026 0
2010074 592
2010097 0
2010133 0
2010150 0
2010265 1
2010398 327
2010433 61
2010464 2
2010471 3
2010494 318
2010546 0
2010601 168
2010618 277
2010622 681
2010633 0
2010723 0
2010744 1
2010803 34
2010812 370
2010853 153
2010866 557
2010950 1270
2010952 82
2010970 83
2011093 140
2011110 81
2011188 215
2011203 655
2011259 0
2011275 8
2011343 37
2011515 0
2011521 190
2011540 0
2011585 51
2011604 6
2011628 0
2011878 3
2011915 54
2011941 102
2011947 67
2011953 159
2011958 0
2011976 0
2011993 0
2012039 0
2012082 0
2012122 17
2012151 0
2012178 44
2012377 970
2012411 158
2012596 0
2012614 0
2012627 179
2012654 38
2012657 955
2012671 0
2012677 702
2012687 0
2012779 239
2012812 0
2012835 28
2012847 0
2013204 0
2013287 63
2013568 0
2013593 649
2013914 0
2014059 1099
2014164 0
2014200 6
2014419 177
2014463 509
2014639 0
2014668 144
2014690 641
2014692 1168
2014698 362
2014714 96
2014719 61
2014723 82
2014754 156
2014761 0
2014857 0
2014929 33
2014983 75
2015039 490
2015076 0
2015160 56
2015170 234
2015244 72
2015260 135
2015438 70
2015534 88
2015540 259
2015671 169
2015698 146
2015717 284
2015765 341
2015863 993
2015866 1956
2015870 615
2015878 10
2015975 331
2015984 2055
2016058 168
2016110 548
2016461 278
2016519 0
2016533 68
2016725 953
2016761 138
2016810 0
2016839 616
2016932 430
2017058 32
2017286 741
2017374 721
2017415 227
2017555 0
2017568 225
2017588 227
2017636 109
2017690 42
2017736 0
2017776 0
2017807 0
2017815 0
2017868 0
2018028 0
2018052 0
2018162 0
2018233 0
2018303 0
2018341 0
2018352 0
2018453 0
2018584 0
2018619 0
2018690 0
2018775 0
2018888 0
2018973 0
2019046 0
2019250 0
2019316 0
2019324 0
2019641 0
2019667 0
2019721 0
2019799 0
2019835 0
2019860 0
2019875 0
2019917 0
2020032 0
2020059 0
2020099 0
2020115 0
2020155 0
2020262 0
2020514 1
2020568 0
2020571 0
2020618 0
2020666 0
2020702 0
2020768 0
2020989 0
2021024 0
2021108 0
2021177 0
2021249 0
2021272 0
2021342 0
2021402 0
2021448 0
2021451 0
2021465 0
2021485 1
2021512 0
2021530 0
2021541 0
2021678 3
2021700 0
2021765 0
2021802 0
2021816 0
2021818 0
2021874 0
2021969 0
2021981 0
2022053 0
2022183 0
2022209 0
2022223 0
2022227 0
2022376 0
2022479 0
2022723 0
2022749 0
2022851 0
2022868 0
2022909 0
2022959 0
2022977 0
2023430 110
2023459 0
2023473 282
2023501 66
2023514 41
2023579 65
2023588 198
2023714 90
2023773 89
2023906 17
2023939 201
2024060 232
2024180 135
2024268 72
2024296 150
2024327 423
2024348 0
2024483 301
2024486 181
2024563 0
2024573 0
2024587 20
2024591 620
2024675 115
2024694 183
2024701 0
2024761 192
2024811 165
2024876 1268
2025045 324
2025056 24
2025078 0
2025091 354
2025120 0
2025130 112
2025142 148
2025169 0
2025176 52
2025185 860
2025187 176
2025317 0
2025342 417
2025346 217
2025433 23
2025446 0
2025514 1299
2025589 472
2025630 0
2025718 15
2025750 314
2025754 942
2025760 75
2025957 0
2026003 54
2026099 14
2026257 185
2026307 39
2026329 0
2026351 57
2026396 19
2026462 1250
2026491 1
2026660 415
2026715 373
2026735 643
2026743 214
2026774 190
2026835 1292
2026922 17
2026962 1428
2027003 960
2027207 596
2027243 1635
2027249 485
2027290 11
2027329 190
2027362 0
2027400 36
2027446 66
2027537 0
2027552 1096
2027554 1
2027573 532
2027823 0
2027833 305
2027889 102
2027924 0
2027969 0
2027986 79
2027989 18
2028059 96
2028108 0
2028169 0
2028226 597
2028253 692
2028311 281
2028331 364
2028441 1
2028466 604
2028470 621
2028557 168
2028570 46
2028638 1173
2028713 242
2028754 59
2028842 29
2028874 489
2028878 1180
2028884 153
2029036 0
2029082 306
2029111 157
2029178 0
2029383 233
2029408 32
2029430 2
2029453 0
2029475 0
2029518 54
2029541 0
2029560 148
2029613 28
2029656 33
2029660 78
2029723 63
2029759 381
2029770 27
2029853 301
2029883 56
2029956 4
2029963 1
2030019 8
2030043 5
2030087 3
2030162 6
2030290 9
2030302 129
2030317 217
2030328 60
2030331 121
2030361 48
2030507 1
2030521 62
2030599 224
2030641 62
2030664 3
2030679 0
2030693 100
2030702 12
2030706 135
2030855 0
2030870 10
2030886 54
2030976 76
2031038 24
2031042 46
2031061 48
2031080 0
2031133 0
2031140 0
2031163 0
2031177 0
2031205 0
2031351 0
2031361 0
2031457 0
2031503 0
2031526 2
2031604 0
2031638 0
2031741 0
2031753 0
2031828 0
2031872 0
2031884 0
2031904 0
2031926 0
2031936 0
2031964 0
2031991 0
2032016 0
2032027 0
2032031 0
2032048 0
2032063 122
2032125 0
2032151 0
2032168 59
2032207 181
2032231 0
2032250 0
2032401 0
2032404 0
2032497 1
2032525 0
2032593 0
2032756 0
2032999 0
2033108 0
2033116 0
2033216 0
2033330 0
2033411 0
2033424 0
2033458 0
2033481 0
2033530 0
2033638 0
2033648 0
2033677 0
2033728 0
2033743 0
2033749 0
2033779 0
2033805 0
2033840 0
2033927 0
2033981 0
2033983 0
2034107 0
2034201 0
2034216 0
2034288 0
2034432 0
2034440 0
2034459 0
2034481 0
2034561 0
2034598 0
2034608 0
2034712 0
2034742 0
2034782 0
2034847 0
2034941 0
2034997 0
2035096 0
2035164 0
2035171 0
2035193 0
2035219 0
2035262 0
2035378 0
2035389 0
2035422 0
2035428 0
2035447 0
2035643 0
2035652 0
2035669 0
2035799 0
2035813 0
2035815 0
2035898 0
2036007 0
2036111 0
2036338 0
2036358 0
2036409 0
2036474 0
2036491 0
2036522 0
2036798 16
2037004 0
2037023 0
2037031 0
2037051 0
2037081 0
2037150 6
2037168 0
2037241 1
2037356 0
2037369 1
2037438 0
2037482 0
2037612 1
2037709 0
2037743 0
2037779 0
2037888 0
2037987 0
2038005 0
2038010 0
2038038 2
2038083 0
2038164 0
2038260 0
2038262 0
2038272 1
2038287 0
2038379 4
2038414 0
2038530 615
2038559 107
2038692 242
2038729 0
2038735 0
2038754 0
2038767 0
2038771 0
2038773 0
2038811 109
2038836 133
2038896 0
2038925 0
2038936 0
2038939 0
2038948 0
2038957 0
2039055 0
2039059 0
2039077 0
2039102 0
2039109 0
2039118 0
2039132 155
2039134 31
2039173 147
2039199 0
2039370 483
2039403 72
2039532 1
2039559 2
2039602 0
2039672 201
2039739 92
2039820 0
2039876 1205
2039884 978
2039918 100
2039921 780
2039973 4
2040129 39
2040143 109
2040167 561
2040193 0
2040227 59
2040347 0
2040375 412
2040545 86
2040560 424
2040572 402
2040599 0
2040644 476
2040647 1811
2040662 323
2040712 123
2040737 568
2040740 1782
2040771 154
2040847 187
2040857 0
2040872 660
2040878 311
2040995 0
2041069 28
2041104 505
2041123 0
2041169 187
2041229 529
2041307 0
2041440 508
2041458 123
2041497 1998
2041526 495
2041577 928
2041608 559
2041650 0
2041671 0
2041689 165
2041711 224
2041762 284
2041773 123
2041800 12
2041824 181
2041921 0
2041986 0
2041993 0
2042017 0
2042046 1688
2042048 417
2042133 189
2042146 24
2042211 1312
2042278 202
2042286 297
2042333 53
2042415 1353
2042451 776
2042457 98
2042519 14
2042693 0
2042745 2
2042761 127
2042784 572
2042791 139
2042812 13
2042833 274
2042909 18
2042960 0
2042989 304
2043158 5
2043253 0
2043270 265
2043328 306
2043357 172
2043367 19
2043382 19
2043400 488
2043429 653
2043496 570
2043516 226
2043594 922
2043669 35
2043798 187
2043834 1589
2043840 726
2044023 469
2044071 11
2044086 683
2044088 1339
2044139 0
2044150 252
2044153 435
2044240 513
2044303 0
2044442 680
2044678 743
2044759 20
2044773 25
2044784 61
2044805 172
2044900 4
2044924 0
2045021 0
2045042 55
2045105 0
2045243 1
2045253 1229
2045309 574
2045319 529
2045414 51
2045435 199
2045458 176
2045460 825
2045585 404
2045600 0
2045610 128
2045777 545
2045780 43
2045841 134
2045861 0
2045868 0
2046009 231
2046047 145
2046226 602
2046332 72
2046339 5
2046409 426
2046411 659
2046473 225
2046577 3
2046652 407
2046720 491
2046729 0
2046761 7
2046776 147
2046783 291
2046875 69
2046913 336
2046932 0
2047007 189
2047014 4
2047024 97
2047046 363
2047066 31
2047176 155
2047185 81
2047203 422
2047225 1038
2047229 420
2047245 137
2047329 0
2047349 162
2047397 0
2047413 362
2047418 0
2047429 12
2047506 110
2047522 0
2047572 6
2047587 230
2047607 319
2047628 0
2047630 72
2047688 18
2047729 0
2047868 130
2047875 0
2047960 0
2048013 0
2048034 28
2048145 0
2048211 0
2048255 110
2048330 0
2048338 0
2048369 188
2048414 0
2048439 11
2048443 355
2048530 14
2048611 211
2048686 234
2048774 1
2048815 46
2048851 1476
2048857 1
2048880 0
2048916 592
2049020 0
2049029 0
2049137 0
2049170 294
2049198 26
2049224 4
2049332 0
2049419 19
2049550 186
2049603 1
2049653 10
2049679 0
2049712 12
2049747 384
2049791 321
2049811 203
2049823 262
2049839 80
2049868 86
2049882 219
2049937 62
2049950 90
2049966 253
2050021 57
2050035 266
2050053 817
2050081 701
2050134 1957
2050148 648
2050209 273
2050246 0
2050270 222
2050338 327
2050374 2264
2050380 540
2050546 398
2050634 695
2050659 194
2050682 491
2050684 528
2050726 404
2050756 81
2050804 244
2050815 401
2050817 275
2050826 457
2050875 143
2050945 414
2051137 22
2051184 68
2051254 14
2051327 1979
2051331 663
2051414 407
2051473 12
2051495 1072
2051515 23
2051570 0
2051634 99
2051699 161
2051741 6
2051746 0
2051856 0
2051966 332
2051992 39
2052026 273
2052202 113
2052270 0
2052292 34
2052309 350
2052440 424
2052525 368
2052565 73
2052624 418
2052667 0
2052712 130
2052725 0
2052761 254
2052848 137
2052852 98
2052866 0
2052895 66
2052940 824
2052968 630
2052979 614
2052982 58
2053018 46
2053095 973
2053117 10
2053151 0
2053159 50
2053168 364
2053194 219
2053254 110
2053287 18
2053369 0
2053386 273
2053508 187
2053580 582
2053596 189
2053641 444
2053887 70
2053894 244
2053926 2444
2053930 2063
2053940 164
2053982 197
2053984 1026
2054032 2556
2054048 454
2054062 227
2054103 52
2054118 71
2054158 906
2054172 103
2054227 246
2054240 0
2054283 1
2054311 612
2054331 75
2054350 57
2054416 59
2054533 9
2054571 1
2054661 376
2054754 0
2054762 0
2054796 324
2054873 1
2054958 249
2054977 211
2055064 661
2055068 3235
2055070 2113
2055205 550
2055221 0
2055270 34
2055364 0
2055386 0
2055460 0
2055469 0
2055484 187
2055524 65
2055534 79
2055558 0
2055592 122
2055615 289
2055622 655
2055640 521
2055672 0
2055682 453
2055775 339
2055790 222
2055821 126
2055855 334
2055925 82
2055940 245
2055947 53
2055959 242
2056065 0
2056137 124
2056169 1
2056208 70
2056270 212
2056347 0
2056351 0
2056353 0
2056366 0
2056373 0
2056382 149
2056399 0
2056466 1463
2056534 98
2056558 158
2056619 25
2056650 649
2056699 0
2056740 0
2056752 1997
2056758 1239
2056794 780
2056833 890
2056836 989
2056842 1008
2056880 0
2056908 109
2057037 304
2057102 97
2057145 329
2057160 1282
2057198 139
2057215 77
2057229 293
2057286 287
2057343 648
2057384 406
2057421 0
2057448 574
2057451 617
2057467 322
2057474 241
2057480 0
2057541 572
2057571 208
2057672 123
2057701 63
2057747 552
2057755 407
2057831 374
2058056 235
2058191 785
2058206 0
2058239 0
2058413 118
2058415 197
2058421 553
2058469 28
2058486 0
2058579 0
2058602 268
2058604 751
2058609 0
2058625 193
2058645 0
2058725 0
2058866 843
2058877 0
2058893 49
2058992 0
2059013 90
2059121 180
2059137 0
2059149 1362
2059182 320
2059237 59
2059272 0
2059285 47
2059310 0
2059313 0
2059328 46
2059335 0
2059339 51
2059341 0
2059372 0
2059472 0
2059549 23
2059608 355
2059621 0
2059662 895
2059731 0
2059793 247
2059856 1805
2059862 109
2059910 21
2059972 150
2059976 32
2060091 28
2060166 209
2060177 0
2060223 57
2060280 45
2060330 488
2060375 142
2060406 592
2060462 2
2060534 284
2060585 62
2060631 0
2060723 0
2060732 100
2060840 110
2060889 357
2060924 351
2060950 121
2060972 680
2061056 712
2061144 337
2061163 0
2061179 60
2061184 68
2061204 52
2061246 47
2061504 0
2061550 106
2061594 34
2061873 92
2062041 14
2062097 156
2062150 575
2062317 0
2062381 58
2062415 392
2062490 318
2062614 0
2062642 0
2062717 1
2062760 167
2062810 351
2062866 87
2062960 75
2062997 161
2063191 164
2063227 469
2063293 142
2063423 763
2063566 293
2063658 176
2063749 232
2063758 180
2063790 205
2063798 116
2063821 42
2063850 0
2063866 0
2063959 572
2064008 114
2064149 329
2064214 145
2064217 277
2064258 0
2064298 228
2064442 1285
2064460 61
2064468 154
2064495 13
2064556 213
2064601 64
2064618 0
2064667 9
2064689 87
2064710 88
2064770 0
2064787 300
2064798 397
2064846 42
2064861 318
2064873 47
2064919 594
2065143 20
2065206 2
2065361 145
2065449 308
2065661 159
2065744 171
2065903 674
2065940 177
2065947 0
2065972 288
2065996 796
2066056 0
2066236 1040
2066242 5
2066278 365
2066416 322
2066498 33
2066535 0
2066650 60
2066667 139
2066708 0
2066756 19
2066922 0
2066960 19
2066967 95
2067075 84
2067093 220
2067124 91
2067163 0
2067327 113
2067347 0
2067417 68
2067501 173
2067551 0
2067611 103
2067675 0
2067727 43
2067738 108
2067760 0
2067807 213
2067890 0
2068014 57
2068159 0
2068319 112
2068360 10
2068389 17
2068436 0
2068456 1
2068490 19
2068497 20
2068519 4
2068563 74
2068599 5
2068630 44
2068812 749
2068895 0
2068908 1
2068950 51
2068962 21
2069010 198
2069066 174
2069136 0
2069167 0
2069204 0
2069261 0
2069264 0
2069317 0
2069334 0
2069379 0
2069426 0
2069450 0
2069461 0
2069469 0
2069583 0
2069587 0
2069593 0
2069614 0
2069652 208
2069732 13
2069750 32
2069814 1
2069837 0
2069934 5
2069961 0
2070108 17
2070160 3
2070235 0
2070271 0
2070418 26
2070430 4
2070437 28
2070503 5
2070530 58
2070623 23
2070645 6
2070665 0
2070768 4
2070825 0
2070895 5
2070903 18
2071151 28
2071211 13
2071286 22
2071349 71
2071466 3
2071482 8
2071544 8
2071571 0
2071735 0
2071894 312
2071917 283
2071942 114
2071948 0
2071960 0
2071979 0
2072045 0
2072085 0
2072092 0
2072162 0
2072179 0
2072240 0
2072333 0
2072364 942
2072477 26
2072504 292
2072507 985
2072516 102
2072519 163
2072526 57
2072533 0
2072616 0
2072651 0
2072715 0
2072771 0
2072807 0
2072855 0
2072953 0
2073069 0
2073095 0
2073142 0
2073231 0
2073249 0
2073297 0
2073372 0
2073379 0
2073397 0
2073455 0
2073508 0
2073612 0
2073634 0
2073767 0
2073769 0
2073829 369
2073866 69
2074004 4
2074030 31
2074068 0
2074175 0
2074198 3
2074224 37
2074288 1
2074304 68
2074307 0
2074435 326
2074484 98
2074540 1
2074596 45
2074643 741
2074704 188
2074711 18
2074718 250
2074739 35
2074758 230
2074762 435
2074793 2082
2074802 19
2074820 386
2074851 40
2074951 0
2075028 0
2075033 0
2075072 0
2075087 0
2075125 0
2075156 0
2075212 0
2075312 0
2075413 0
2075516 0
2075596 337
2075618 41
2075647 364
2075667 1418
2075709 779
2075849 586
2076007 0
2076110 0
2076144 0
2076147 0
2076204 0
2076206 0
2076213 0
2076222 0
2076236 0
2076461 0
2076732 0
2076816 0
2076918 0
2076927 0
2076986 0
2077026 0
2077135 0
2077195 0
2077217 0
2077272 0
2077299 0
2077319 0
2077325 0
2077403 0
2077451 0
2077483 0
2077512 0
2077535 0
2077557 0
2077567 0
2077584 0
2077739 0
2077774 0
2077785 0
2077806 0
2077861 0
2077863 0
2077945 0
2078067 0
2078088 0
2078124 0
2078186 0
2078190 0
2078214 0
2078217 0
2078229 0
2078282 0
2078288 0
2078300 0
2078337 0
2078378 0
2078565 0
2078567 0
2078586 0
2078629 0
2078649 0
2078686 0
2078700 364
2078746 297
2078757 509
2078776 56
2078865 915
2079051 487
2079190 22
2079230 184
2079249 70
2079277 80
2079307 90
2079317 35
2079482 249
2079545 0
2079571 0
2079587 330
2079641 26
2079707 298
2079755 97
2079790 849
2079818 704
2079950 0
2080011 111
2080064 272
2080176 543
2080281 169
2080418 868
2080457 196
2080473 49
2080581 319
2080634 0
2080661 663
2080677 151
2080694 100
2080702 0
2080710 478
2080748 0
2080753 432
2080852 572
2080902 7
2080936 0
2080954 0
2080995 733
2081014 730
2081050 365
2081087 389
2081147 415
2081149 1038
2081188 187
2081266 1360
2081329 1190
2081332 980
2081401 702
2081432 1
2081614 12
2081638 770
2081644 1095
2081680 513
2081726 155
2081764 29
2081781 1272
2081827 285
2081968 851
2082031 529
2082096 75
2082118 367
2082277 0
2082311 402
2082385 227
2082388 269
2082448 513
2082490 1734
2082502 191
2082517 284
2082526 0
2082553 322
2082592 0
2082667 6
2082818 24
2082833 0
2082836 11
2082851 0
2082868 70
2082876 24
2082889 47
2082937 204
2083115 118
2083124 0
2083354 58
2083395 0
2083426 0
2083613 85
2083649 0
2083711 135
2083884 0
2083901 0
2083907 57
2083934 10
2083958 51
2084098 189
2084118 231
2084145 24
2084147 48
2084192 33
2084253 225
2084288 0
2084315 14
2084385 0
2084437 102
2084453 51
2084461 4
2084479 0
2084496 0
2084520 16
2084530 2
2084536 258
2084540 40
2084547 59
2084630 66
2084636 0
2084688 1714
2084757 0
2084818 73
2084856 0
2084914 0
2084946 0
2085159 0
2085318 0
2085507 0
2085757 0
2085801 0
2085854 0
2085884 0
2086023 0
2086036 0
2086073 0
2086119 0
2086286 0
2086323 1
2086363 0
2086470 0
2086503 0
2086554 0
2086566 0
2086713 0
2086740 0
2086894 0
2086932 0
2086994 240
2087013 0
2087032 1299
2087035 456
2087139 0
2087159 139
2087162 436
2087282 110
2087319 51
2087350 1105
2087378 47
2087451 233
2087501 498
2087512 1011
2087542 315
2087595 578
2087621 804
2087769 368
2087906 1
2087912 173
2087923 184
2087925 0
2087934 408
2087942 338
2087972 594
2088015 32
2088086 40
2088096 0
2088183 2
2088214 0
2088333 0
2088522 0
2088549 0
2088558 0
2088611 0
2088773 133
2088909 47
2088927 0
2089121 118
2089259 507
2089334 462
2089559 459
2089566 1197
2089642 261
2089774 36
2089928 111
2089973 34
2090026 37
2090113 0
2090152 0
2090239 0
2090261 646
2090294 180
2090303 186
2090434 197
2090461 735
2090517 423
2090814 0
2090932 224
2090953 1
2090985 544
2091096 236
2091118 13
2091144 198
2091228 29
2091506 670
2091700 659
2091767 658
2091822 176
2091850 85
2091857 0
2091878 240
2092070 0
2092106 963
2092108 143
2092124 0
2092208 94
2092224 1329
2092233 157
2092241 617
2092362 756
2092403 645
2092477 364
2092545 284
2092557 493
2092602 1191
2092702 136
2093008 157
2093065 0
2093082 563
2093086 90
2093098 10
2093114 124
2093226 909
2093242 0
2093450 15
2093483 118
2093531 0
2093542 167
2093555 0
2093652 873
2093664 46
2093684 8
2093700 260
2093708 310
2093718 391
2093724 137
2093732 78
2093740 626
2093764 1263
2093801 256
2093876 572
2093879 519
2093913 0
2093984 109
2094161 651
2094182 1308
2094473 805
2094538 167
2094560 111
2094590 518
2094713 747
2094845 719
2095038 32
2095088 492
2095219 96
2095257 0
2095302 0
2095306 0
2095331 0
2095497 0
2095562 0
2095596 0
2095616 0
2095682 1
2095702 0
2095906 0
2095961 0
2095997 0
2096106 0
2096174 4
2096255 119
2096394 0
2096475 174
2096633 446
2096643 328
2096646 784
2096658 176
2096680 0
2096689 768
2096711 233
2096718 196
2096728 0
2096733 0
2096748 36
2096754 0
2096864 211
2097039 75
2097125 38
2097131 443
2097134 258
2097171 2140
2097297 4
2097390 198
2097586 189
2097668 326
2097682 150
2097760 0
2097824 0
2097918 19
2097933 68
2097985 27
2097997 282
2098005 1065
2098022 0
2098207 36
2098792 131
2098836 151
2098859 105
2098893 79
2099031 236
2099163 0
2099197 365
2099209 338
2099522 6
2099582 0
2099663 71
2099667 259
2099680 247
2099692 450
2100120 395
2100169 259
2100334 13
2100526 996
2100717 0
2100823 1
2100839 0
2100987 0
2101012 147
2101182 114
2101192 23
2101228 0
2101525 123
2101541 0
2101618 89
2101646 0
2101652 453
2101665 118
2101773 0
2101835 0
2101872 0
2101952 0
2102018 0
2102076 0
2102102 0
2102533 0
2102590 0
2102669 0
2102708 0
2102720 0
2102791 0
2102811 0
2102856 0
2102876 0
2102962 0
2103003 1
2103087 0
2103091 0
2103094 0
2103099 0
2103185 61
2103242 28
2103268 193
2103593 126
2103626 305
2103682 301
2103798 6
2103848 42
2103852 123
2103920 307
2103968 528
2103998 0
2104067 4
2104087 399
2104101 97
2104110 1270
2104114 212
2104119 222
2104220 0
2104285 0
2104319 0
2104552 0
2104790 0
2104890 0
2104900 0
2104907 0
2104917 91
2104921 0
2104966 56
2104973 129
2105013 161
2105185 49
2105515 113
2105573 586
2105651 164
2105667 332
2105784 6
2105804 1143
2105806 1175
2105901 126
2105969 288
2106032 90
2106050 239
2106071 0
2106081 34
2106094 102
2106127 226
2106162 18
2106205 426
2106221 13
2106253 273
2106350 110
2106392 68
2106426 30
2106445 159
2106506 193
2106540 308
2106558 0
2106565 57
2106702 0
2106737 481
2106912 202
2106975 149
2106989 92
2107101 0
2107119 358
2107148 232
2107199 0
2107254 186
2107284 0
2107360 14
2107386 301
2107435 580
2107467 67
2107497 0
2107715 0
2107723 338
2107792 0
2107875 1
2108147 9
2108227 0
2108244 0
2108258 3
2108324 331
2108326 72
2108333 0
2108402 14
2108405 64
2108431 1
2108460 2
2108520 0
2108671 193
2108703 39
2108739 215
2108887 288
2108906 709
2109082 7
2109096 0
2109109 224
2109111 648
2109117 51
2109138 377
2109221 182
2109223 1961
2109237 57
2109254 0
2109284 422
2109359 0
2109393 25
2109468 74
2109526 0
2109767 44
2109846 0
2109883 161
2109925 144
2109952 198
2110006 108
2110008 191
2110054 0
2110079 265
2110105 236
2110166 785
2110277 761
2110368 270
2110384 116
2110504 94
2110830 1143
2110997 239
2111026 71
2111044 380
2111080 0
2111087 77
2111148 163
2111242 246
2111276 2048
2111278 280
2111375 124
2111409 87
2111523 20
2111576 674
2111580 543
2111622 126
2111730 545
2111832 458
2111838 1119
2112060 718
2112134 591
2112318 69
2112428 345
2112482 516
2112496 168
2112503 63
2112534 228
2112582 261
2112599 135
2112628 25
2112770 215
2112831 0
2112910 202
2112992 60
2113022 24
2113031 0
2113056 489
2113139 655
2113386 25
2113419 0
2113503 167
2113538 0
2113555 0
2113571 0
2113612 0
2113623 0
2113636 0
2113646 0
2113656 316
2113688 15
2113785 1
2113794 415
2113812 770
2113816 1103
2113899 457
2114021 21
2114126 45
2114133 0
2114168 0
2114256 0
2114549 0
2114568 0
2114575 0
2114615 9
2114658 70
2114745 515
2114887 909
2114967 188
2115152 256
2115224 0
2115433 121
2115448 486
2115474 197
2115562 210
2115612 30
2115694 0
2115752 71
2115771 41
2115800 25
2115953 0
2116013 178
2116265 510
2116271 1
2116278 0
2116304 96
2116368 666
2116408 0
2116463 367
2116474 1781
2116551 0
2116571 212
2116706 683
2116718 521
2116841 165
2116925 84
2116952 534
2117008 0
2117246 0
2117310 109
2117361 0
2117433 150
2117435 324
2117476 260
2117516 122
2117672 948
2117674 231
2117730 739
2117819 222
2117828 702
2117871 0
2118012 0
2118143 1226
2118243 0
2118371 0
2118442 580
2118444 200
2118462 496
2118506 0
2118664 1973
2118716 0
2118783 652
2118827 449
2119031 0
2119046 0
2119065 159
2119094 2
2119286 72
2119309 27
2119332 330
2119416 56
2119433 0
2119444 0
2119589 103
2119689 705
2119707 93
2119725 1029
2119740 587
2119813 0
2119825 0
2119832 119
2119869 818
2119955 530
2119982 9
2120081 210
2120105 269
2120159 623
2120225 584
2120298 218
2120310 23
2120339 393
2120388 92
2120417 506
2120487 0
2120568 68
2120599 94
2120636 0
2120644 6
2120695 156
2120739 518
2120754 77
2120796 207
2120810 72
2120919 704
2120927 448
2120957 0
2121007 421
2121069 359
2121094 0
2121126 412
2121135 200
2121342 211
2121361 118
2121409 0
2121439 218
2121469 0
2121543 119
2121567 0
2121603 76
2121610 289
2121676 446
2121682 364
2121729 89
2121752 0
2121872 682
2121888 64
2121924 71
2121991 0
2122073 45
2122079 118
2122131 0
2122219 1
2122406 156
2122561 27
2122668 1093
2122670 2067
2122744 0
2122988 0
2123004 107
2123010 213
2123157 119
2123161 45
2123173 635
2123216 133
2123234 15
2123316 1276
2123320 2536
2123323 854
2123342 83
2123375 625
2123558 1112
2123561 314
2123595 382
2123609 637
2123653 1550
2123797 261
2123834 23
2123879 481
2123892 256
2123910 110
2123942 539
2124001 176
2124100 0
2124125 489
2124144 1109
2124270 80
2124341 319
2124540 1023
2124566 299
2124697 174
2124750 265
2124810 46
2124901 418
2125038 99
2125089 108
2125092 59
2125102 157
2125107 0
2125116 0
2125126 0
2125131 115
2125204 182
2125216 470
2125247 289
2125320 3468
2125322 2334
2125329 178
2125402 2
2125412 414
2125450 313
2125550 484
2125573 0
2125622 104
2125692 132
2125736 680
2125770 1008
2125784 286
2125842 51
2125870 1342
2125903 98
2125987 270
2126114 351
2126190 251
2126235 60
2126312 56
2126357 140
2126370 603
2126432 135
2126546 138
2126618 753
2126745 255
2126811 163
2126819 759
2126828 102
2126939 403
2127038 721
2127051 312
2127178 146
2127204 219
2127329 365
2127414 148
2127517 1010
2127547 345
2127608 853
2127614 521
2127636 439
2127649 0
2127655 525
2127674 45
2127719 31
2127750 419
2127914 199
2127958 183
2127965 568
2127984 115
2128140 11
2128195 1292
2128204 385
2128219 798
2128419 91
2128493 940
2128570 32
2128592 297
2128620 0
2128684 0
2128704 136
2128716 20
2128741 0
2128777 182
2128869 0
2128930 18
2128946 566
2128960 0
2129015 37
2129063 0
2129142 334
2129226 18
2129233 133
2129274 254
2129292 0
2129301 130
2129315 10
2129372 267
2129598 154
2129620 358
2129687 0
2129719 605
2129836 185
2129858 481
2129908 0
2130002 64
2130121 339
2130153 136
2130178 56
2130184 262
2130202 47
2130229 263
2130256 267
2130293 47
2130325 37
2130464 55
2130493 308
2130511 0
2130549 360
2130732 0
2130823 501
2130827 594
2130942 64
2130993 0
2131021 32
2131210 298
2131232 267
2131258 81
2131361 331
2131369 269
2131444 48
2131493 0
2131676 69
2131724 128
2131894 300
2131974 201
2131995 1479
2132071 0
2132096 106
2132117 713
2132166 224
2132221 654
2132246 0
2132371 1639
2132479 1706
2132506 73
2132605 312
2132645 156
2132755 103
2132765 0
2132779 2040
2132836 620
2132851 206
2132908 550
2133032 104
2133075 714
2133111 649
2133120 387
2133192 2
2133217 37
2133325 330
2133328 1003
2133406 328
2133474 148
2133484 13
2133599 0
2133692 624
2133708 827
2133742 243
2133981 7
2134162 444
2134186 0
2134193 255
2134219 1
2134285 0
2134298 0
2134331 110
2134338 140
2134360 74
2134449 4
2134483 561
2134544 267
2134595 658
2134756 3
2134795 399
2134847 1225
2134849 1497
2134866 61
2134902 128
2134951 153
2135017 2172
2135045 409
2135076 251
2135119 187
2135127 163
2135168 1002
2135227 240
2135264 71
2135314 616
2135335 596
2135464 824
2135483 221
2135500 150
2135512 550
2135544 547
2135563 913
2135566 560
2135591 0
2135605 844
2135638 9
2135719 300
2135799 262
2135867 1041
2135888 1056
2135916 624
2135969 0
2135976 0
2136003 800
2136021 650
2136029 100
2136037 427
2136070 0
2136115 20
2136150 20
2136176 236
2136268 1451
2136283 0
2136290 757
2136364 1752
2136368 1338
2136377 0
2136391 1709
2136395 1096
2136520 67
2136571 298
2136599 55
2136611 0
2136618 190
2136634 0
2136727 268
2136809 0
2136887 119
2136949 618
2137002 529
2137063 107
2137097 0
2137139 254
2137351 108
2137360 0
2137371 184
2137398 57
2137414 10
2137467 101
2137491 123
2137520 152
2137529 1587
2137531 68
2137537 153
2137544 0
2137597 32
2137612 571
2137685 53
2137695 72
2137702 363
2137713 442
2137748 68
2137772 144
2137805 0
2137835 1170
2137898 35
2137979 551
2138008 198
2138063 0
2138095 713
2138175 0
2138199 632
2138202 9
2138215 91
2138249 131
2138272 0
2138288 132
2138308 0
2138316 282
2138349 457
2138351 207
2138370 585
2138445 611
2138668 659
2138752 0
2138918 0
2138978 209
2139044 371
2139046 1271
2139133 47
2139155 224
2139170 89
2139293 6
2139327 254
2139336 372
2139580 12
2139638 584
2139699 0
2139825 132
2139852 707
2139950 288
2139978 0
2139993 6
2140000 208
2140002 833
2140115 1
2140146 133
2140227 2016
2140255 2169
2140257 249
2140355 1144
2140424 1
2140435 556
2140456 5
2140474 1086
2140702 43
2140712 309
2140791 834
2140813 0
2140819 410
2140899 264
2140903 2812
2140938 1419
2140951 226
2141023 50
2141073 1570
2141222 451
2141652 700
2141682 8
2141827 0
2141839 0
2141887 199
2141900 9
2141918 0
2141923 14
2141926 135
2141938 402
2142007 182
2142071 264
2142101 0
2142135 533
2142177 1931
2142183 447
2142199 402
2142306 213
2142371 0
2142376 291
2142389 246
2142394 116
2142464 153
2142512 0
2142531 0
2142653 403
2142665 16
2142705 281
2142934 313
2143006 105
2143080 51
2143116 1
2143153 470
2143161 0
2143386 73
2143456 233
2143490 461
2143524 583
2143536 406
2143557 221
2143586 324
2143614 0
2143673 133
2143704 324
2143738 1229
2143799 0
2143863 126
2143884 0
2143892 251
2143966 148
2144006 239
2144024 421
2144103 0
2144147 220
2144205 2
2144252 8
2144268 110
2144304 31
2144326 0
2144366 0
2144376 0
2144430 14
2144440 1630
2144466 465
2144571 388
2144644 415
2144664 146
2144816 0
2144907 514
2144928 1
2145083 265
2145215 0
2145228 70
2145246 842
2145255 242
2145292 853
2145441 9
2145487 1245
2145515 405
2145712 660
2145753 10
2145882 118
2145951 447
2146089 585
2146109 705
2146246 7
2146284 44
2146302 84
2146427 245
2146454 0
2146496 0
2146514 91
2146733 0
2146837 239
2146844 82
2146857 315
2146897 224
2146921 918
2146983 305
2146998 111
2147093 560
2147190 103
2147197 89
2147211 910
2147263 0
2147391 0
2147479 323
2147569 364
2147576 55
2147599 101
2147639 3518
2147644 2353
2147655 176
2147901 2200
2147926 605
2148012 320
2148038 953
2148179 665
2148209 190
2148238 1238
2148332 768
2148409 1369
2148428 568
2148457 326
2148503 270
2148518 0
2148589 809
2148613 598
2148618 2186
2148882 1075
2148936 0
2148952 0
2149007 0
2149047 396
2149050 66
2149099 188
2149108 119
2149145 218
2149176 618
2149203 123
2149214 240
2149219 533
2149229 0
2149242 42
2149297 122
2149352 0
2149406 787
2149472 1344
2149483 0
2149527 153
2149550 435
2149603 1270
2149607 570
2149635 182
2149711 15
2149718 0
2149756 319
2149786 81
2149829 170
2149841 146
2149946 401
2150015 243
2150068 27
2150171 110
2150192 287
2150232 430
2150290 127
2150407 30
2150559 478
2150587 1307
2150594 0
2150615 99
2150766 467
2150797 1383
2150821 1713
2150827 1099
2150905 91
2150924 1040
2151028 83
2151036 223
2151046 0
2151103 0
2151145 0
2151212 2834
2151262 749
2151277 277
2151327 413
2151338 1500
2151395 0
2151434 0
2151509 1125
2151585 0
2151625 657
2151658 265
2151696 220
2151715 240
2151737 302
2151771 0
2151784 232
2151883 383
2151919 0
2151980 255
2151990 463
2152110 144
2152210 356
2152297 0
2152330 409
2152387 296
2152406 79
2152426 133
2152461 197
2152491 506
2152611 160
2152637 0
2152661 0
2152678 327
2152714 425
2152747 833
2152760 25
2152903 1671
2152908 813
2152918 1
2152924 0
2152994 102
2153053 210
2153125 127
2153198 128
2153222 8
2153279 0
2153386 215
2153408 257
2153456 0
2153571 0
2153584 91
2153619 328
2153643 229
2153650 113
2153665 314
2153980 0
2154079 0
2154116 0
2154189 0
2154199 0
2154228 0
2154260 0
2154289 0
2154322 1
2154456 1
2154656 0
2154696 0
2154737 0
2154835 0
2154874 0
2154943 0
2155054 0
2155096 0
2155102 0
2155152 0
2155184 1
2155201 0
2155292 0
2155426 0
2155475 0
2155483 0
2155522 0
2155648 0
2155715 0
2155774 0
2155805 0
2155819 0
2155828 0
2155921 0
2155971 0
2156029 0
2156036 0
2156063 0
2156087 0
2156136 140
2156176 0
2156194 200
2156204 425
2156238 185
2156295 0
2156351 55
2156423 135
2156440 20
2156573 0
2156581 126
2156583 291
2156595 20
2156602 1586
2156639 18
2156658 165
2156716 1010
2156818 402
2156825 133
2156833 20
2156875 349
2156983 1222
2157062 211
2157082 507
2157135 295
2157146 0
2157161 344
2157229 496
2157237 151
2157311 198
2157433 313
2157497 341
2157504 0
2157512 0
2157554 369
2157662 426
2157878 450
2157934 132
2157958 20
2157999 15
2158010 2
2158013 57
2158030 189
2158053 50
2158093 0
2158272 388
2158317 0
2158386 99
2158400 0
2158436 162
2158484 215
2158520 0
2158688 0
2158718 182
2158808 60
2158824 295
2158901 194
2158937 38
2159091 551
2159145 189
2159155 0
2159178 145
2159288 2
2159369 0
2159467 570
2159471 274
2159481 0
2159512 39
2159578 382
2159742 0
2159792 123
2159821 368
2159922 182
2159962 0
2160052 327
2160105 120
2160209 262
2160301 1906
2160310 99
2160323 548
2160330 1005
2160337 302
2160396 566
2160415 169
2160527 618
2160544 51
2160583 98
2160664 683
2160721 0
2160759 0
2160772 31
2160789 0
2160798 210
2160841 31
2160916 1404
2160920 876
2160964 198
2160981 356
2161025 1131
2161069 0
2161304 202
2161312 506
2161347 0
2161386 233
2161407 0
2161572 128
2161755 31
2161758 191
2161777 590
2161782 231
2161917 302
2162028 198
2162145 0
2162164 55
2162293 311
2162325 27
2162350 0
2162434 217
2162479 18
2162509 116
2162580 883
2162607 62
2162760 0
2162914 90
2162933 101
2162997 107
2163058 792
2163095 803
2163342 77
2163390 79
2163411 1
2163459 0
2163492 0
2163510 0
2163528 0
2163583 0
2163586 1
2163597 0
2163617 14
2163630 121
2163642 0
2163676 0
2163687 0
2163693 0
2163711 104
2163771 0
2163780 2
2163783 85
2163786 0
2163840 13
2163849 22
2163852 9
2163855 0
2163909 0
2163918 0
2163921 9
2163924 0
2163978 0
2163987 0
2163990 41
2163993 0
2164047 5
2164056 35
2164059 1
2164062 0
2164142 47
2164160 123
2164177 563
2164190 83
2164218 187
2164264 194
2164268 101
2164325 284
2164340 110
2164413 67
2164430 207
2164575 153
2164581 268
2164620 0
2164640 400
2164803 0
2164814 543
2164818 387
2164833 0
2164844 227
2164906 10
2164959 48
2164990 25
2165012 1009
2165070 0
2165160 327
2165307 81
2165340 35
2165366 182
2165385 10
2165395 60
2165415 1
2165441 8
2165460 26
2165470 2
2165490 6
2165516 4
2165535 5
2165545 0
2165565 0
2165577 0
2165589 0
2165591 0
2165602 0
2165642 75
2165698 166
2165704 0
2165710 1
2165715 9
2165725 42
2165746 0
2165755 0
2165802 0
2165821 0
2165827 0
2165835 0
2165842 45
2165886 0
2165919 337
2165922 28
2165964 115
2166040 129
2166092 450
2166122 521
2166250 376
2166272 566
2166351 0
2166362 396
2166369 254
2166405 115
2166450 82
2166625 89
2166654 2
2166694 57
2166699 38
2166851 780
2166893 169
2167093 886
2167097 547
2167105 0
2167267 263
2167391 252
2167413 70
2167419 261
2167430 73
2167445 123
2167465 0
2167481 0
2167490 0
2167543 0
2167608 11
2167650 29
2167763 287
2167795 253
2167806 1103
2167815 0
2167829 107
2167953 477
2168092 166
2168119 60
2168156 272
2168201 0
2168230 82
2168260 227
2168317 501
2168323 395
2168536 70
2168548 0
2168551 0
2168554 0
2168569 55
2168572 0
2168597 0
2168608 0
2168656 0
2168660 0
2168665 0
2168674 0
2168680 0
2168723 0
2168737 0
2168747 0
2168749 76
2168753 0
2168764 0
2168768 0
2168771 0
2168783 0
2168792 0
2168797 2
2168857 29
2168885 175
2168935 0
2168953 36
2168963 42
2168989 233
2169052 179
2169124 22
2169173 5
2169212 0
2169285 89
2169328 5
2169341 153
2169412 449
2169453 396
2169508 0
2169577 64
2169628 0
2169637 0
2169650 0
2169661 0
2169724 0
2169836 294
2169857 339
2169874 25
2169883 0
2169997 2
2170118 0
2170152 379
2170169 271
2170194 377
2170247 401
2170259 578
2170298 352
2170398 23
2170499 0
2170605 313
2170683 0
2170696 65
2170718 0
2170739 0
2170743 0
2170750 0
2170752 0
2170758 0
2170784 0
2170791 62
2170797 0
2170823 0
2170836 91
2170848 0
2170850 0
2170860 226
2170863 26
2170884 0
2170888 0
2170910 0
2170920 1
2170923 0
2170941 0
2170951 0
2170985 217
2171009 119
2171051 192
2171174 0
2171201 0
2171222 1033
2171242 35
2171278 177
2171302 49
2171343 481
2171561 358
2171576 81
2171581 0
2171607 100
2171652 172
2171676 1544
2171757 152
2171770 83
2172061 271
2172118 94
2172278 45
2172298 493
2172301 125
2172336 34
2172357 0
2172396 0
2172484 249
2172575 93
2172620 1202
2172624 1021
2172652 136
2172676 203
2172702 57
2172900 628
2173013 166
2173019 295
2173081 0
2173099 55
2173125 101
2173137 243
2173242 267
2173272 0
2173300 38
2173406 533
2173458 4
2173521 647
2173524 696
2173536 0
2173781 494
2173797 1672
2173911 3
2174010 435
2174042 0
2174054 471
2174080 7
2174181 1137
2174215 1101
2174263 114
2174282 166
2174419 134
2174437 299
2174445 623
2174449 72
2174458 82
2174523 179
2174550 77
2174596 0
2174643 130
2174658 166
2174796 811
2174829 340
2174888 50
2174916 575
2175003 107
2175180 25
2175189 45
2175208 0
2175232 1396
2175273 32
2175341 212
2175380 264
2175382 755
2175441 248
2175457 0
2175539 0
2175560 48
2175580 74
2175711 137
2175737 385
2175752 1480
2175850 968
2175883 117
2175995 722
2176030 338
2176100 285
2176161 301
2176188 776
2176201 1098
2176219 1014
2176223 495
2176235 64
2176271 49
2176337 267
2176345 269
2176362 818
2176375 0
2176472 426
2176474 341
2176511 921
2176524 257
2176551 440
2176560 225
2176568 95
2176612 0
2176624 229
2176631 552
2176686 1006
2176787 979
2176796 287
2176835 0
2176850 104
2176863 987
2176940 3117
2176961 1115
2177000 1456
2177052 7591
2177061 3357
2177073 6772
2177075 2510
2177086 238
2177122 14
2177130 498
2177133 2512
2177222 4795
2177243 890
2177249 1132
2177311 14
2177319 0
2177328 5458
2177399 2596
2177414 1044
2177491 356
2177523 1574
2177616 1017
2177670 28
2177684 2574
2177811 0
2177819 669
2177835 475
2177861 2852
2177984 746
2178009 485
2178116 28
2178123 26
2178130 1676
2178149 1166
2178156 98
2178215 1392
2178343 0
2178399 609
2178425 4
2178554 1734
2178572 1708
2178623 75
2178680 285
2178684 358
2178831 0
2178920 495
2178947 1567
2178951 569
2178958 1740
2179036 952
2179070 164
2179082 108
2179120 569
2179231 0
2179314 593
2179345 76
2179404 63
2179444 235
2179453 747
2179469 390
2179497 1273
2179502 2103
2179524 91
2179539 0
2179575 21
2179627 141
2179683 184
2179733 1
2179841 204
2179886 1807
2179949 150
2179985 477
2179996 61
2180055 505
2180070 41
2180087 66
2180122 90
2180131 1476
2180135 713
2180178 21
2180233 21
2180254 14
2180296 924
2180451 175
2180463 948
2180497 1041
2180499 711
2180515 0
2180523 387
2180529 720
2180588 30
2180598 334
2180607 342
2180632 668
2180634 232
2180665 87
2180699 156
2180730 909
2180842 0
2181074 58
2181126 184
2181170 0
2181250 74
2181331 0
2181353 261
2181423 0
2181508 0
2181609 70
2181684 142
2181705 36
2181739 84
2181828 592
2181919 82
2182126 950
2182271 35
2182381 0
2182406 0
2182417 130
2182455 189
2182479 0
2182493 95
2182629 0
2182838 18
2183233 7
2183308 823
2183382 147
2183407 210
2183421 279
2183503 87
2183599 0
2183714 0
2183798 220
2183837 199
2183867 0
2183957 6
2183960 399
2184028 157
2184224 158
2184312 145
2184570 8
2184624 46
2184763 2
2184811 107
2184944 53
2185047 1350
2185068 143
2185108 0
2185200 0
2185212 162
2185290 91
2185299 0
2185323 719
2185346 466
2185364 6
2185998 144
2186175 318
2186264 301
2186279 34
2186527 48
2186594 436
2186771 779
2186774 896
2186834 57
2186874 0
2187074 3
2187083 762
2187170 31
2187202 0
2187213 0
2187228 0
2187235 0
2187256 0
2187258 0
2187290 0
2187300 0
2187308 0
2187311 0
2187319 0
2187321 0
2187363 51
2187397 566
2187435 515
2187489 113
2187621 97
2187657 123
2187732 174
2187840 5
2187903 73
2187984 1100
2188017 771
2188143 0
2188182 611
2188224 87
2188269 608
2188335 218
2188383 475
2188391 0
2188491 184
2188523 35
2188629 560
2188667 7
2188744 40
2188772 39
2188898 26
2188936 0
2188944 692
2188955 444
2188961 412
2189036 45
2189068 198
2189099 242
2189207 40
2189216 115
2189399 117
2189477 175
2189480 0
2189537 35
2189834 12
2189839 76
2189875 249
2189966 0
2190185 71
2190251 225
2190257 0
2190274 151
2190278 291
2190290 32
2190293 425
2190338 473
2190347 399
2190361 1
2190452 369
2190464 0
2190488 27
2190539 45
2190571 183
2190619 31
2190623 96
2190656 0
2190659 197
2190761 66
2190782 169
2190827 0
2190962 63
2190978 0
2191005 72
2191013 12
2191147 132
2191189 0
2191219 0
2191237 0
2191255 161
2191303 245
2191480 223
2191516 0
2191525 254
2191597 414
2191707 102
2191744 0
2191792 19
2191840 115
2191927 87
2191990 45
2192078 161
2192272 0
2192372 565
2192396 44
2192484 0
2192579 0
2192628 191
2192699 408
2192768 196
2193094 229
2193185 172
2193220 119
2193281 307
2193464 266
2193575 863
2193702 282
2194088 0
2194100 41
2194123 660
2194493 481
2194497 527
2194512 10
2194629 0
2194731 105
2194824 25
2195003 111
2195046 0
2195055 853
2195093 0
2195182 0
2195195 0
2195212 0
2195215 0
2195266 0
2195306 0
2195396 57
2195480 898
2195489 12
2195636 363
2195720 75
2195867 902
2195898 0
2195922 66
2195943 129
2195976 9
2196034 102
2196233 291
2196381 76
2196432 0
2196588 308
2196615 205
2196791 0
2196830 72
2196879 92
2196911 0
2196948 342
2196976 1
2196999 93
2197015 120
2197031 0
2197060 0
2197108 85
2197130 216
2197155 0
2197256 0
2197300 0
2197395 591
2197406 0
2197428 0
2197478 102
2197486 0
2197501 18
2197553 0
2197588 6
2197601 85
2197674 58
2197847 897
2197853 116
2197906 2
2198033 61
2198223 365
2198243 0
2198261 167
2198419 298
2198423 111
2198451 107
2198603 216
2198710 85
2198721 161
2198735 160
2198758 0
2198773 0
2198775 11
2198813 14
2198818 143
2198831 0
2198858 4
2198884 0
2198909 0
2198921 21
2198930 346
2198976 14
2199033 65
2199037 1
2199049 71
2199107 0
2199145 0
2199160 0
2199166 157
2199184 0
2199242 122
2199267 138
2199306 626
2199384 61
2199448 470
2199499 445
2199546 1000
2199657 0
2199698 303
2199710 372
2199720 97
2199776 0
2199907 1731
2199987 711
2199999 125
2200005 627
2200075 18
2200085 437
2200125 804
2200128 607
2200168 102
2200191 302
2200254 200
2200306 0
2200441 0
2200448 91
2200459 20
2200499 31
2200502 495
2200510 355
2200544 1367
2200616 451
2200686 0
2200693 243
2200700 59
2200763 122
2200859 0
2200944 983
2201053 0
2201122 470
2201155 370
2201200 0
2201210 0
2201212 0
2201217 0
2201224 0
2201226 0
2201234 0
2201236 225
2201247 0
2201324 491
2201411 394
2201417 755
2201429 40
2201454 372
2201633 1613
2201658 0
2201748 235
2201789 0
2201846 67
2201857 613
2201951 35
2201981 0
2201998 1049
2202115 371
2202123 149
2202177 0
2202179 0
2202308 258
2202314 292
2202377 28
2202390 308
2202455 647
2202477 81
2202664 0
2202728 18
2202772 1
2202853 0
2202876 0
2202914 6
2202958 0
2202965 20
2202995 9
2203001 11
2203013 0
2203019 0
2203065 140
2203177 521
2203237 0
2203368 0
2203437 0
2203458 0
2203473 0
2203528 329
2203532 10
2203546 1542
2203554 34
2203757 118
2203793 0
2203854 69
2203877 410
2203910 1067
2203964 190
2203971 0
2204003 552
2204149 0
2204188 493
2204219 73
2204236 0
2204249 419
2204252 113
2204259 294
2204389 226
2204401 534
2204521 185
2204546 203
2204638 16
2204728 151
2204782 154
2204787 1123
2204827 0
2204832 182
2204844 112
2204922 0
2204936 633
2204940 61
2204989 807
2204995 228
2205029 0
2205049 450
2205085 2
2205106 0
2205142 140
2205178 77
2205208 51
2205238 133
2205266 4
2205278 410
2205281 75
2205436 81
2205447 0
2205532 55
2205555 0
2205560 0
2205563 0
2205567 0
2205576 0
2205583 14
2205599 858
2205661 0
2205704 6
2205753 0
2205811 5
2205822 14
2205948 0
2206036 0
2206096 0
2206144 0
2206238 7
2206249 8
2206284 5
2206450 0
2206585 0
2206639 4
2206648 11
2206778 1
2206846 20
2206916 309
2206994 117
2207006 0
2207019 78
2207042 0
2207050 28
2207058 0
2207074 0
2207076 0
2207084 0
2207096 0
2207102 0
2207114 5
2207123 0
2207129 0
2207132 0
2207138 86
2207252 48
2207263 102
2207486 0
2207488 0
2207493 106
2207496 0
2207504 0
2207511 0
2207518 70
2207520 0
2207538 0
2207542 0
2207569 0
2207576 0
2207601 0
2207704 291
2207838 989
2207842 776
2208136 0
2208275 240
2208360 792
2208362 440
2208529 144
2208609 22
2208741 1011
2208841 0
2208863 0
2208892 20
2208942 292
2209017 359
2209050 1588
2209071 215
2209080 227
2209170 618
2209173 913
2209179 88
2209287 411
2209320 298
2209615 387
2209730 1
2209871 12
2209975 127
2210072 260
2210090 108
2210185 290
2210197 170
2210227 114
2210245 162
2210279 415
2210297 145
2210317 664
2210323 181
2210503 1041
2210653 77
2210721 751
2210724 145
2210898 0
2210922 193
2211271 72
2211330 29
2211447 52
2211483 294
2211506 1590
2211510 1693
2211531 156
2211582 486
2211713 268
2211758 107
2211812 0
2212019 0
2212123 0
2212149 320
2212438 0
2212493 704
2212544 631
2212694 25
2212772 0
2212778 22
2212972 80
2213101 452
2213182 27
2213216 187
2213343 256
2213603 173
2213724 117
2213896 1136
2213926 421
2213932 0
2213979 131
2213992 112
2214019 0
2214163 0
2214435 30
2214518 0
2214525 236
2214684 85
2215047 98
2215187 72
2215197 0
2215205 0
2215233 79
2215254 136
2215267 380
2215301 68
2215383 10
2215422 419
2215443 127
2215532 0
2215587 105
2215720 881
2215758 1217
2215777 116
2216041 143
2216103 495
2216199 179
2216211 165
2216304 61
2216331 741
2216360 0
2216428 355
2216448 497
2216469 108
2216599 262
2216632 0
2216842 368
2216913 589
2216953 561
2217188 141
2217332 344
2217404 436
2217531 269
2217723 471
2217779 150
2217798 0
2217809 162
2217842 281
2217884 94
2217935 463
2217947 383
2218039 739
2218107 252
2218172 155
2218227 708
2218380 0
2218404 200
2218415 735
2218418 655
2218517 233
2218563 0
2218606 626
2218625 341
2218649 142
2218688 138
2218715 292
2218726 0
2218778 83
2218841 398
2218885 302
2218911 260
2219230 254
2219261 195
2219299 133
2219315 240
2219366 491
2219409 18
2219461 101
2219523 0
2219546 191
2219566 835
2219620 1142
2219644 544
2219719 408
2219771 136
2219925 1012
2220030 776
2220108 851
2220186 309
2220438 342
2220455 145
2220558 74
2220571 101
2220582 41
2220645 31
2220648 149
2220692 568
2220813 690
2220817 1266
2220821 1623
2220867 437
2221010 31
2221103 388
2221113 0
2221203 500
2221236 452
2221343 1922
2221387 58
2221497 334
2221512 357
2221561 116
2221572 489
2221580 577
2221662 2
2221720 138
2221762 0
2221765 341
2221774 791
2221788 9
2221828 87
2221848 441
2221864 25
2221870 886
2221914 63
2221959 29
2222099 314
2222128 662
2222175 0
2222235 214
2222270 78
2222346 214
2222352 260
2222365 899
2222397 232
2222399 2014
2222476 555
2222504 38
2222551 80
2222566 328
2222587 1484
2222661 120
2222732 207
2222864 0
2222887 2512
2222923 184
2222929 566
2222953 1240
2223006 213
2223013 129
2223063 796
2223071 13
2223084 0
2223139 399
2223180 260
2223195 483
2223205 773
2223214 0
2223344 0
2223382 553
2223470 280
2223502 0
2223508 406
2223599 838
2223617 95
2223644 1916
2223680 774
2223705 367
[truncated: 397,213 more chars]
