# Supplementary material for: A nanocompartment system contributes to defense against oxidative stress in Mycobacterium tuberculosis
Source: eLife. 2021 Nov 9;10:e74358. doi: 10.7554/eLife.74358 (PMC8635971; doi:10.7554/eLife.74358)
Supplement: Source data 17. [file elife-74358-supp18.zip › Source Data File 17.wig]

# output:02-Map/H2 fastq1:['01-Preprocess/H2.notCombined_1.fastq.gz'] fastq2:['01-Preprocess/H2.notCombined_2.fastq.gz'] fastq3:['01-Preprocess/H2.extendedFrags.fastq.gz']
variableStep chrom=Chromosome
60 0
72 0
102 0
188 0
246 0
333 0
360 0
426 0
448 0
471 0
483 0
494 0
504 0
514 0
525 0
534 0
601 0
653 0
670 0
706 0
741 0
784 0
794 0
843 0
989 0
1092 0
1104 0
1267 0
1278 0
1345 0
1423 0
1522 279
1552 325
1635 1029
1779 0
1782 0
1788 0
1847 212
1858 354
1921 1148
2001 0
2012 432
2063 0
2104 1
2141 0
2232 0
2290 0
2315 0
2318 0
2333 0
2344 1
2363 0
2387 0
2404 0
2427 0
2479 0
2507 0
2537 0
2591 0
2648 0
2738 0
2774 0
2845 0
2920 0
3027 0
3056 0
3066 0
3070 0
3119 0
3131 1
3145 0
3222 0
3228 0
3277 27
3283 66
3329 5
3372 0
3379 0
3384 0
3396 0
3412 0
3425 0
3441 0
3467 29
3471 91
3513 0
3591 26
3682 0
3708 65
3728 2
3739 21
3770 0
3782 0
3796 0
3833 0
3925 0
3960 0
3967 0
3986 5
4011 0
4028 0
4094 0
4118 0
4121 21
4130 37
4158 0
4207 0
4217 36
4353 32
4664 0
4721 0
4789 0
4912 0
4961 0
4970 0
4989 0
4995 59
5066 676
5120 330
5128 47
5170 11
5230 0
5273 0
5287 0
5336 0
5364 1
5420 0
5439 0
5517 0
5547 0
5579 0
5586 0
5623 0
5631 0
5669 0
5687 0
5792 0
5977 0
5996 0
6055 0
6128 0
6230 0
6249 0
6286 0
6403 0
6490 0
6502 0
6526 0
6605 0
6612 0
6672 0
6729 0
6793 0
6809 0
6856 0
6944 0
6983 0
7067 0
7077 0
7093 0
7225 0
7265 0
7299 75
7383 0
7392 0
7470 0
7551 0
7578 0
7620 0
7686 0
7763 0
7767 0
7798 0
7865 0
7970 0
8031 0
8077 0
8099 0
8127 0
8219 0
8236 0
8288 0
8295 0
8338 0
8391 0
8394 0
8436 0
8486 0
8546 0
8786 0
8858 0
8874 0
8901 0
9030 1
9045 0
9100 21
9150 0
9165 0
9419 0
9465 0
9492 0
9503 0
9519 1
9526 0
9542 0
9564 1
9624 0
9776 8
9816 509
9850 255
9877 259
9894 0
9903 59
10023 0
10104 0
10277 0
10299 0
10414 26
10426 132
10583 1
10600 0
10608 0
10769 0
10826 125
10857 0
10876 0
10884 0
10892 0
10894 0
10907 0
10923 0
10953 0
11096 396
11119 0
11131 0
11176 0
11198 302
11207 26
11289 205
11301 0
11422 708
11444 0
11530 366
11556 33
11618 1132
11659 0
11675 980
11679 1094
11733 84
11739 409
11743 1039
11749 0
11787 240
11848 0
12042 53
12054 96
12145 0
12250 268
12352 802
12466 337
12491 83
12512 0
12530 96
12621 349
12663 92
12750 114
12798 147
13025 403
13046 400
13079 25
13155 0
13168 195
13275 0
13309 254
13322 592
13325 382
13369 182
13459 0
13469 0
13486 39
13560 0
13567 8
13595 7
13608 0
13669 0
13686 9
13699 2
13772 0
13852 0
13903 0
14021 1
14059 45
14080 4
14088 4
14096 87
14177 5
14367 0
14421 0
14454 0
14621 0
14661 1
14665 145
14667 7
14677 0
14749 292
14758 120
14782 0
14813 13
14821 0
14872 1
14902 0
14938 0
14968 0
15023 0
15084 0
15114 0
15221 0
15245 0
15269 0
15304 0
15327 0
15366 0
15464 0
15515 6
15576 0
15591 233
15657 0
15773 0
15812 0
15927 0
16161 0
16184 0
16273 0
16433 0
16520 0
16535 0
16558 0
16683 0
16794 0
16851 0
16872 0
16926 0
17015 0
17176 1
17190 0
17205 0
17247 0
17313 0
17333 0
17439 0
17476 0
17483 0
17586 2
17862 0
17981 0
18010 0
18123 0
18140 0
18161 0
18215 0
18454 1
18488 0
18527 0
18666 1
18693 0
18725 0
18907 0
19038 5
19043 0
19081 0
19100 0
19107 0
19134 0
19138 14
19151 0
19179 0
19194 0
19226 0
19239 0
19259 0
19310 36
19453 6
19461 0
19582 4
19667 15
19693 0
19760 0
19771 0
19829 0
19838 0
19914 0
19935 0
19951 0
19963 0
19973 0
19984 0
20002 0
20037 0
20044 0
20092 0
20178 4
20211 0
20234 98
20266 0
20278 1
20345 2
20349 0
20376 0
20456 0
20497 3
20547 89
20650 7
20671 0
20680 36
20712 0
20756 0
20787 0
20859 0
20883 6
21041 0
21204 0
21210 0
21266 0
21359 0
21414 0
21477 0
21481 22
21548 0
21608 0
21777 176
22070 71
22092 85
22118 78
22144 0
22187 3
22195 34
22199 1031
22202 67
22279 0
22314 29
22338 0
22454 0
22460 11
22578 0
22590 0
22625 0
22817 0
22836 0
22887 0
22932 0
23083 0
23099 0
23125 0
23153 0
23205 0
23330 0
23361 14
23381 58
23394 129
23413 249
23442 114
23512 78
23550 16
23582 328
23640 114
23663 8
23681 234
23723 52
23807 219
23856 459
23933 0
23947 0
24102 0
24136 0
24159 0
24174 0
24183 0
24207 0
24231 0
24237 0
24261 0
24282 0
24309 0
24318 0
24336 0
24351 0
24372 0
24384 0
24402 0
24447 0
24483 0
24492 0
24501 0
24534 0
24552 0
24564 0
24579 0
24621 0
24633 0
24657 0
24678 0
24696 0
24714 1
24732 0
24750 0
24768 0
24801 0
24819 0
24840 0
24909 0
24921 0
24924 1
24960 0
24986 0
25069 45
25099 0
25143 212
25168 45
25170 185
25252 85
25260 325
25438 0
25505 719
25528 0
25613 380
25616 1292
25624 1776
25730 1378
25796 61
25832 0
25844 336
25906 122
25914 299
25960 3
25967 2
26040 356
26067 544
26141 1739
26175 0
26183 301
26193 673
26197 937
26261 79
26280 505
26290 286
26300 785
26377 715
26417 0
26622 325
26742 180
26780 482
26831 270
26838 0
26860 45
26873 98
26932 549
27213 48
27245 647
27252 363
27299 973
27354 786
27367 85
27399 0
27410 938
27470 0
27482 0
27484 0
27518 0
27526 0
27528 0
27530 0
27534 0
27558 1
27566 51
27569 0
27578 0
27683 0
27703 0
27784 0
27906 0
27925 0
27994 0
28003 0
28005 0
28145 0
28208 0
28232 1
28263 0
28368 210
28455 37
28512 0
28661 132
28670 63
28679 229
28687 0
28705 114
28803 0
28914 522
28974 79
29010 1451
29205 183
29270 311
29354 0
29403 103
29457 220
29516 0
29567 299
29587 498
29605 14
29620 0
29659 181
29667 1843
29671 659
29776 463
29892 33
29920 278
29923 444
30009 0
30119 0
30195 0
30271 548
30449 1157
30479 517
30679 455
30911 0
30968 425
31004 0
31066 0
31075 497
31149 175
31153 492
31223 339
31261 190
31323 83
31381 23
31410 0
31589 736
31597 246
31684 0
31701 101
31810 0
31825 593
31967 79
31978 9
32045 0
32051 1
32134 262
32163 117
32197 6
32253 72
32403 313
32434 195
32493 5905
32518 140
32673 244
32755 293
32777 795
32886 232
32910 0
32995 0
33023 65
33045 43
33058 499
33113 540
33152 10
33217 502
33355 156
33359 69
33449 0
33490 0
33533 0
33560 0
33650 0
33797 626
33805 332
33857 168
33861 0
33863 0
33901 0
33907 0
33927 0
33933 157
33942 38
34010 0
34028 0
34158 375
34163 66
34182 0
34207 0
34241 0
34313 72
34364 145
34367 0
34401 30
34418 348
34420 444
34504 548
34590 424
34679 1001
34688 113
34743 0
34849 0
34874 61
34893 0
34937 74
34999 165
35021 0
35075 304
35079 108
35117 0
35119 0
35135 0
35160 0
35182 0
35203 0
35206 0
35213 0
35250 0
35261 1
35293 0
35304 0
35326 0
35343 0
35353 28
35388 0
35409 0
35422 0
35453 69
35480 17
35489 0
35570 473
35630 0
35703 434
35750 0
35781 71
35873 463
35910 529
36029 1125
36191 1355
36326 1841
36356 160
36368 92
36428 101
36455 2624
36515 82
36519 71
36606 0
36677 489
36734 483
36802 6
37093 440
37125 57
37184 0
37214 264
37224 5
37353 126
37361 45
37404 0
37512 0
37626 111
37666 156
37674 5
37752 269
37775 880
37784 961
37829 299
37944 253
37977 0
38003 552
38047 38
38065 322
38096 383
38133 161
38249 2
38363 246
38444 768
38517 457
38588 0
38846 162
38902 0
39125 249
39290 368
39312 15
39343 685
39845 444
39873 470
39878 290
39937 14
39941 636
39967 689
40011 881
40025 3526
40141 353
40156 312
40200 281
40238 337
40326 23
40392 36
40474 1394
40496 1034
40543 2169
40585 0
40849 1109
40876 0
40930 0
40961 99
41179 512
41242 21
41248 36
41374 206
41427 94
41496 6
41593 37
41632 55
41718 30
41727 23
41910 904
41915 203
41986 149
42060 178
42083 245
42208 472
42276 574
42362 296
42434 30
42473 0
42493 0
42644 39
42713 288
42806 110
42852 168
42854 122
42881 330
43245 0
43421 586
43515 1
43547 1063
43549 337
43634 0
43640 0
43642 0
43660 0
43698 0
43796 0
43838 0
43856 0
43865 0
43885 0
43902 0
43937 0
43944 0
43966 0
44069 0
44094 0
44100 0
44102 0
44145 0
44249 0
44261 0
44298 0
44302 0
44408 0
44600 0
44684 0
44720 0
44798 0
44849 1
44864 0
44869 0
44937 0
44952 0
44968 0
44984 0
44986 0
45017 0
45140 0
45167 0
45239 0
45315 0
45353 0
45401 0
45413 0
45464 0
45524 0
45563 0
45590 0
45623 0
45647 0
45649 0
45659 0
45665 0
45686 0
45731 0
45784 0
45804 0
45830 0
45841 0
45854 0
45920 0
46009 0
46014 0
46072 0
46087 0
46100 0
46164 0
46192 0
46271 0
46295 0
46320 2
46432 0
46469 167
46503 0
46515 463
46525 87
46532 0
46568 192
46576 0
46779 80
46959 0
47084 23
47097 55
47119 329
47220 83
47224 7
47301 0
47316 67
47363 7
47367 0
47391 76
47459 42
47577 15
47610 80
47682 31
47706 1
47907 6
48038 22
48079 0
48087 0
48104 51
48108 444
48203 0
48282 80
48388 188
48446 428
48450 1006
48466 162
48481 353
48489 260
48514 688
48648 0
48654 289
48663 65
48691 0
48730 0
48765 33
48782 165
48870 0
48895 101
48954 91
48983 221
48991 0
49038 108
49290 29
49388 58
49553 0
49616 0
49656 113
49750 535
49934 1108
49951 152
49973 49
50022 126
50097 0
50214 0
50265 0
50552 0
50641 0
50655 0
50691 0
50778 0
50781 0
50803 0
50955 0
50987 0
51012 0
51015 0
51018 0
51104 0
51125 0
51138 0
51146 235
51186 49
51297 0
51453 1586
51519 336
51609 59
51611 42
51621 7
51675 0
51745 13
51765 27
51793 0
51804 0
51806 82
51838 0
51880 74
51892 4
51899 2
51907 4806
51967 211
52123 234
52127 1497
52129 589
52180 671
52189 264
52204 0
52366 151
52524 619
52541 1088
52659 387
52706 967
52709 113
52746 166
52774 247
52797 527
52829 126
52837 128
52844 0
52873 341
52918 137
53033 0
53114 236
53152 298
53187 49
53242 0
53488 35
53634 0
53648 0
53702 9
53740 0
53809 0
53888 7
53977 0
53987 30
54091 56
54113 6
54128 1
54146 1
54173 35
54300 0
54560 9
54635 192
54638 87
54703 0
54752 0
54759 52
54869 0
54872 270
55025 13
55058 55
55081 36
55085 62
55104 0
55191 0
55232 0
55251 87
55288 138
55337 0
55354 0
55398 14
55421 0
55523 82
55560 64
55612 223
55642 0
55767 0
55796 286
55835 1
55995 0
56008 199
56011 13
56023 97
56031 0
56044 114
56057 4
56080 131
56131 405
56155 257
56157 242
56164 14
56185 335
56191 263
56207 0
56218 52
56228 0
56354 0
56402 0
56521 76
56539 244
56716 117
56822 63
56842 232
57043 469
57046 2110
57050 977
57052 304
57157 535
57183 0
57278 0
57392 17
57510 1
57615 673
57702 215
57734 413
57878 699
57931 4
57956 530
57985 1
58049 22
58105 13
58191 0
58201 0
58247 0
58284 0
58339 0
58369 0
58460 0
58480 0
58522 91
58526 344
58703 0
58759 0
58822 0
58834 0
58919 0
59113 0
59175 0
59215 0
59242 0
59358 259
59374 0
59405 5
59481 1
59489 0
59584 0
59593 0
59641 0
59747 0
59839 0
59865 599
59986 96
60027 9
60071 0
60126 312
60135 0
60152 0
60162 15
60211 529
60236 224
60256 100
60273 10
60290 0
60334 111
60345 26
60357 0
60415 0
60453 0
60538 0
60550 0
60567 0
60591 0
60612 0
60699 0
60747 0
60750 0
60793 0
60819 0
60825 0
60885 0
61004 0
61310 0
61404 0
61434 0
61550 0
61556 0
61628 0
61817 0
61888 0
61989 0
62048 0
62070 0
62116 0
62161 0
62167 0
62197 0
62209 0
62310 0
62313 0
62327 0
62572 0
62733 0
62794 0
62828 0
62974 0
63194 1078
63212 317
63241 0
63377 1751
63379 1333
63431 135
63467 629
63494 220
63501 756
63521 18
63576 479
63626 259
63756 61
63758 365
63788 84
63800 373
63802 687
63825 0
63863 986
63884 1975
63887 850
63890 261
63908 444
63918 0
64023 0
64044 0
64073 0
64179 0
64181 0
64306 0
64347 0
64420 0
64440 0
64518 0
64552 0
64572 0
64581 0
64603 0
64688 0
64691 0
64708 0
64716 0
64800 0
64823 0
64914 1
64955 443
64986 0
65109 164
65125 0
65169 21
65226 226
65315 110
65323 0
65434 42
65500 172
65549 642
65551 911
65666 110
65692 1739
65715 252
65758 27
65840 89
65933 35
65987 523
66035 288
66061 1044
66065 2751
66098 209
66233 1
66275 180
66364 89
66386 6
66410 0
66449 113
66511 711
66578 442
66652 0
66659 226
66692 5
66764 0
66787 69
67009 0
67071 319
67127 70
67136 0
67138 282
67156 0
67247 823
67290 43
67299 3
67316 457
67364 903
67898 76
67916 441
67955 420
68150 59
68185 346
68222 156
68237 109
68246 730
68256 287
68276 307
68310 402
68321 1124
68360 259
68377 704
68380 477
68387 0
68407 0
68444 32
68577 0
68594 0
68608 338
68726 0
68733 0
68737 377
68792 305
68861 47
68872 0
68894 79
69044 98
69085 0
69121 0
69170 0
69190 450
69281 152
69301 0
69316 119
69339 9
69367 0
69375 1
69422 14
69444 0
69589 308
69591 125
69625 63
69652 0
69657 1259
69661 111
69675 39
69744 259
69792 261
69806 0
69823 16
69850 192
69928 283
69999 107
70021 0
70028 10
70030 311
70099 34
70102 87
70135 0
70177 179
70198 222
70204 325
70206 0
70390 0
70435 293
70453 0
70459 34
70534 91
70542 0
70570 192
70583 2
70699 0
70728 51
70744 32
70821 490
70843 325
70909 147
70933 0
70963 0
70988 18
71098 0
71143 513
71158 166
71266 125
71300 68
71399 50
71519 11
71557 32
71571 0
71588 144
71594 115
71637 103
71679 2361
71681 1261
71834 229
71922 0
72031 566
72049 0
72076 135
72089 20
72109 0
72121 19
72255 0
72333 0
72356 0
72359 0
72388 0
72506 3
72518 0
72612 0
72636 0
72654 0
72770 0
72826 0
72857 0
72923 50
72989 0
73031 0
73247 0
73349 0
73415 0
73494 0
73549 0
73604 0
73682 0
73799 0
73961 0
73987 0
74045 0
74095 0
74129 0
74177 1
74192 0
74224 0
74281 0
74313 0
74320 0
74342 0
74374 1
74447 0
74483 0
74562 1
74572 0
74578 58
74696 54
74722 32
74749 34
74761 0
74908 115
75047 17
75049 209
75103 21
75128 51
75142 0
75156 3
75189 348
75203 46
75242 0
75244 0
75253 0
75275 0
75286 330
75500 0
75613 1811
75615 269
75808 0
75826 241
75862 164
75881 0
75983 403
76069 120
76097 130
76105 0
76198 8
76298 490
76715 265
76727 68
76889 178
77005 0
77055 0
77108 214
77192 0
77289 274
77385 24
77422 52
77530 629
77641 0
77650 15
77838 125
77925 65
77955 0
78293 282
78364 5
78442 360
78463 388
78478 98
78567 170
78628 0
78662 0
78703 531
78706 84
78721 0
78733 421
78784 1363
78921 0
79152 99
79256 0
79325 899
79365 668
79398 504
79427 0
79474 25
79485 0
79724 117
79787 804
79825 59
79894 139
79917 0
80115 299
80143 0
80149 0
80228 16
80352 233
80385 0
80426 561
80521 231
80551 0
80612 25
80787 1948
80832 135
81165 0
81179 331
81196 438
81216 2975
81220 1256
81245 0
81374 584
81396 274
81445 640
81462 19
81552 0
81566 166
81576 0
81610 77
81671 0
81712 516
81715 1177
81727 0
81735 638
81896 500
81919 446
81927 210
82004 20
82038 30
82361 979
82417 364
82504 273
82517 284
82585 262
82587 87
82666 32
82686 627
82765 480
82807 0
82826 229
82912 0
82996 286
83114 481
83141 311
83239 0
83326 68
83357 209
83403 812
83409 44
83566 9
83585 0
83738 427
83846 154
83940 1
83946 677
83966 22
83981 134
83992 0
84065 205
84081 345
84173 0
84233 118
84313 4
84353 568
84434 524
84493 164
84508 0
84520 0
84543 106
84559 0
84617 255
84742 162
84811 0
84833 15
84872 328
84918 390
84930 103
84952 340
84956 958
85010 411
85113 217
85135 0
85166 32
85178 452
85223 660
85276 227
85300 413
85575 399
85637 71
85720 16
85873 0
85915 0
85976 186
85986 5
86103 140
86135 0
86272 0
86280 136
86359 193
86378 325
86429 63
86436 613
86448 270
86486 0
86492 96
86509 0
86514 0
86527 8
86613 0
86621 228
86681 23
86698 1
86709 1
86835 3
86924 0
87124 0
87131 0
87276 0
87288 95
87309 21
87343 60
87433 22
87586 0
87605 164
87615 58
87631 171
87774 551
87875 134
87955 448
88015 264
88076 2
88232 576
88280 0
88299 0
88427 149
88439 295
88454 0
88604 80
88631 39
88665 0
88681 331
88732 0
88778 203
88954 398
88963 0
89271 258
89370 0
89383 401
89471 27
89478 0
89516 0
89523 0
89549 0
89593 254
89747 356
89797 479
89817 0
89885 349
89917 1222
89982 0
89994 1
90015 0
90101 169
90240 144
90290 8
90321 39
90497 257
90587 6
90607 140
90619 152
90811 120
90935 929
90939 558
91072 955
91165 137
91216 126
91281 0
91291 14
91353 129
91937 0
92035 139
92134 795
92136 243
92155 1
92194 610
92196 146
92269 60
92278 176
92294 151
92334 440
92338 16
92393 64
92407 14
92638 2
92816 10
92857 0
92973 13
93199 0
93294 188
93434 1
93603 0
93773 78
94215 35
94244 26
94256 190
94269 139
94345 0
94428 0
94472 0
94485 623
94538 0
94564 111
94611 48
94776 252
94872 135
95042 193
95410 288
95445 0
95463 37
95549 0
95567 0
95594 0
95611 0
95636 57
95684 0
95727 3
95797 0
95840 140
96143 21
96188 87
96267 0
96319 0
96392 53
96458 393
96513 10
96566 310
96642 1
96647 0
96655 0
96688 112
96718 1
96872 276
96890 0
96912 26
96920 0
96936 237
96974 456
96980 100
97071 8
97102 236
97273 0
97285 147
97330 0
97335 0
97399 0
97470 41
97509 0
97581 79
97592 0
97623 155
97668 28
97688 0
97707 143
97718 0
97788 0
97823 0
97888 0
97893 840
98092 70
98152 0
98260 349
98297 19
98313 40
98330 533
98349 77
98379 8
98396 0
98437 0
98468 304
98552 156
98613 445
98692 181
98709 100
98751 574
98818 113
98836 159
98963 238
99023 95
99137 333
99151 542
99188 968
99322 0
99343 46
99444 692
99546 20
99609 13
99638 0
99732 505
99791 0
99848 156
99940 1383
100020 39
100068 0
100176 289
100179 883
100206 532
100256 0
100310 0
100459 300
100505 187
100517 400
100629 91
100805 229
100887 0
100983 141
101082 42
101095 19
101123 21
101166 8
101194 206
101198 1
101246 0
101319 18
101331 0
101409 370
101643 0
101686 0
101697 10
101715 0
101850 30
101864 0
102093 30
102135 0
102231 85
102385 0
102456 191
102531 146
102612 7
102683 0
102809 0
102816 0
102889 0
103041 312
103052 0
103106 0
103214 32
103405 2
103534 235
103630 15
103809 0
103957 30
104034 3
104050 197
104092 2
104113 115
104157 0
104424 1
104464 245
104472 1
104491 218
104562 84
104587 0
104611 0
104806 101
104952 0
105089 0
105096 0
105112 0
105146 0
105177 0
105188 170
105198 0
105208 179
105249 0
105259 24
105288 121
105319 84
105329 497
105331 337
105416 167
105426 367
105507 224
105528 108
105586 138
105603 124
105732 408
105774 138
105808 139
105863 187
105871 0
105877 739
105908 0
105933 1
105939 109
105982 0
106017 188
106032 235
106038 14
106041 49
106050 23
106105 19
106154 224
106323 1957
106355 79
106367 341
106483 50
106491 2
106535 4
106601 0
106667 648
106688 65
106742 11
106805 395
106807 500
106829 0
106836 0
106858 0
106906 59
106926 17
106929 68
106941 24
107024 0
107031 58
107033 139
107039 146
107106 1166
107226 129
107245 325
107278 0
107288 452
107328 717
107436 0
107452 1153
107456 835
107466 287
107553 75
107592 12
107696 32
107717 116
107735 88
107765 0
107795 107
107797 0
107858 0
107927 8
107947 267
108059 6
108129 0
108149 0
108179 0
108197 0
108272 9
108285 0
108344 0
108356 66
108393 504
108565 0
108586 0
108596 275
108692 0
108718 116
108807 110
108850 25
108854 484
108899 3
108952 225
108976 145
109024 7
109032 0
109070 10
109079 0
109104 0
109197 135
109215 434
109226 0
109244 0
109285 152
109292 0
109317 0
109410 205
109521 36
109822 571
109824 0
109916 130
110017 175
110040 63
110060 62
110074 167
110076 132
110094 9
110149 41
110199 73
110221 107
110315 440
110340 162
110424 76
110473 0
110574 274
110600 0
110711 358
110916 26
110929 9
110958 0
110970 0
111013 0
111083 0
111148 1259
111211 0
111405 0
111528 215
111578 0
111726 299
111749 423
111822 3
111938 198
112087 0
112112 0
112173 174
112273 0
112324 0
112338 11
112502 0
112513 106
112703 0
112777 0
112906 343
112922 606
112926 547
112970 20
112992 0
113033 0
113095 249
113113 169
113133 509
113166 21
113174 0
113227 460
113395 356
113462 48
113517 38
113571 1035
113580 238
113652 15
113675 0
113712 0
113827 657
113924 37
114033 45
114049 152
114229 0
114251 0
114285 98
114326 0
114437 0
114512 189
114558 295
114589 0
114705 84
114850 77
114858 51
114903 319
114912 742
114926 24
115035 24
115078 288
115297 303
115305 65
115339 24
115418 0
115435 0
115461 1180
115491 0
115563 929
115650 0
115702 256
115717 607
115753 0
115761 353
115816 156
115836 0
115858 260
115926 115
115934 78
115944 0
116075 406
116098 0
116152 39
116320 281
116364 0
116474 0
116649 0
116708 236
116733 767
116803 0
116847 250
116955 106
117014 0
117039 488
117168 727
117197 0
117213 699
117240 0
117247 139
117380 48
117504 287
117517 182
117537 555
117551 69
117622 748
117640 20
117648 0
117702 23
117731 0
117787 0
117861 0
117882 0
118006 0
118072 0
118109 0
118139 0
118150 0
118239 0
118313 0
118341 0
118447 0
118482 0
118500 0
118564 0
118687 0
118703 0
118761 0
118786 0
118817 0
118857 0
118892 0
118948 0
118969 0
118977 0
119092 0
119211 0
119213 0
119220 0
119240 0
119253 0
119301 0
119310 0
119355 0
119435 0
119447 0
119454 0
119530 0
119570 0
119634 0
119658 1
119730 172
119748 328
119916 0
119936 0
120045 36
120121 59
120256 1807
120310 100
120410 360
120574 0
120626 0
120791 280
120882 0
120892 178
120902 369
120940 632
120989 39
121171 0
121181 0
121251 84
121291 263
121391 0
121397 629
121442 0
121500 288
121548 355
121766 3565
121770 228
121856 45
121916 103
121950 0
122045 56
122104 384
122193 0
122211 644
122220 829
122231 0
122243 58
122304 0
122388 19
122444 91
122494 431
122542 1885
122566 207
122596 613
122609 861
122643 104
122655 84
122696 362
122764 0
122834 604
122836 200
122992 840
123012 167
123049 96
123122 424
123221 0
123243 175
123346 344
123470 0
123493 313
123520 0
123522 1701
123612 21
123671 0
123772 0
123829 366
123873 55
123896 425
123906 1249
123910 883
123912 0
124145 151
124149 497
124152 341
124168 0
124219 0
124298 0
124327 0
124343 0
124362 0
124379 235
124390 85
124603 114
124722 0
124786 447
125015 1094
125021 0
125292 473
125337 65
125371 92
125377 93
125469 844
125579 0
125592 151
125605 75
125620 38
125644 200
125659 50
125666 389
125823 35
125843 0
125940 0
126059 0
126098 123
126163 29
126431 247
126693 78
126812 28
126829 187
126963 220
127059 0
127096 354
127119 201
127157 3
127160 506
127181 0
127232 0
127335 0
127344 884
127392 1019
127503 287
127731 129
127839 0
127853 2
128018 305
128025 64
128073 84
128109 34
128148 0
128154 0
128165 0
128305 458
128379 1
128389 178
128616 12
128697 401
128777 177
128820 0
128904 128
128983 335
129116 0
129184 38
129231 1089
129269 0
129321 770
129396 333
129431 54
129496 658
129708 271
129789 0
129812 98
129827 213
129860 686
129888 256
129969 0
130019 277
130074 707
130107 844
130130 0
130263 125
130353 0
130491 191
130558 58
130564 0
130573 171
130587 99
130602 0
130616 211
130699 471
130708 60
130787 0
130929 85
131037 770
131140 177
131149 40
131158 66
131328 341
131341 602
131441 0
131497 0
131542 178
131553 121
131565 623
131640 1
131740 214
131776 0
131867 40
131894 0
131929 127
132047 0
132077 87
132137 1
132276 50
132284 0
132353 0
132374 19
132392 31
132401 0
132529 164
132563 0
132638 104
132668 0
132743 104
132752 387
132838 0
132870 544
132951 376
132975 1144
133002 1602
133019 657
133094 604
133136 1391
133140 1392
133248 252
133278 234
133317 1795
133374 1329
133410 327
133427 124
133430 149
133603 2
133629 717
133635 517
133785 0
133833 680
133868 47
133915 2
134017 0
134056 792
134074 0
134089 387
134117 0
134213 0
134305 185
134332 6
134359 1173
134393 41
134400 732
134431 0
134466 817
134469 972
134506 195
134627 272
134655 26
134669 26
134917 0
134986 427
134991 1040
135000 106
135044 0
135077 22
135134 435
135247 0
135367 0
135402 409
135463 124
135477 0
135483 72
135604 301
135635 290
135660 306
135676 212
135738 55
135774 972
135820 144
135824 191
135833 0
135894 1
135970 24
136005 0
136038 0
136089 361
136100 1
136159 23
136163 0
136212 0
136277 0
136370 14
136375 204
136379 64
136435 0
136457 0
136467 0
136491 130
136514 481
136593 0
136621 0
136646 0
136678 0
136712 178
136723 0
136748 1
136754 0
136766 0
136792 1
136855 0
136906 0
136921 81
136969 0
136991 652
137015 18
137043 7
137056 57
137068 30
137123 0
137151 16
137207 0
137215 0
137281 0
137293 0
137307 0
137353 0
137442 0
137483 0
137518 0
137587 0
137607 113
137613 0
137677 0
137681 20
137696 0
137704 0
137855 0
137907 0
137923 0
137985 0
138022 116
138026 87
138083 93
138100 269
138170 846
138215 1146
138267 47
138416 11
138511 286
138582 233
138611 22
138616 233
138630 377
138636 60
138765 0
138797 234
138927 118
138999 78
139075 24
139119 66
139267 427
139356 115
139451 0
139511 203
139538 129
139561 8
139663 0
139878 85
139997 225
140106 442
140117 2285
140169 0
140187 131
140213 186
140237 70
140268 0
140313 456
140344 637
140367 0
140406 447
140422 172
140436 7
140454 556
140488 627
140536 0
140567 0
140620 652
140721 152
140752 6
140887 0
140948 509
140999 215
141003 549
141066 490
141110 0
141160 20
141221 133
141275 216
141370 47
141396 117
141411 294
141465 0
141483 55
141596 0
141683 18
141695 381
141718 100
141768 19
141793 0
141811 0
141936 119
142027 0
142071 866
142166 233
142293 96
142300 165
142400 227
142426 0
142471 0
142573 367
142629 66
142690 148
142721 3
142741 172
142884 0
142952 22
143007 44
143010 120
143171 0
143191 25
143280 144
143366 96
143374 246
143376 84
143458 116
143509 0
143717 0
143719 1288
143782 64
143925 518
143937 0
143946 871
143956 0
143967 3
144655 0
144700 0
144832 52
144834 32
144959 0
145028 0
145050 0
145193 0
145201 0
145220 0
145254 0
145403 0
145426 0
145624 101
145628 0
145645 0
145679 0
145742 72
145873 0
146022 0
146036 0
146055 0
146094 0
146189 287
146287 370
146300 0
146316 0
146349 71
146532 0
146685 342
146688 423
146792 340
146880 0
146932 0
147065 0
147191 0
147197 239
147245 133
147253 89
147302 0
147479 10
147518 177
147825 571
147828 125
147880 457
147883 0
147941 0
147950 0
147978 0
147987 0
148008 0
148095 651
148191 330
148195 247
148228 0
148244 602
148353 444
148453 0
148468 0
148488 0
148569 10
148614 1
148621 0
148625 0
148703 0
148749 17
148752 65
148766 14
148781 0
148873 0
148886 0
148943 0
148962 0
149104 125
149151 0
149155 0
149187 375
149222 66
149306 0
149343 0
149393 0
149451 0
149467 435
149549 36
149592 0
149716 161
149791 115
149938 369
150286 15
150393 45
150432 0
150557 71
150633 14
150732 0
150872 656
150874 58
150994 0
151063 208
151073 98
151099 214
151120 618
151124 427
151142 41
151361 4
151487 0
151508 10
151794 71
151810 139
151831 154
151936 77
151945 48
152113 197
152176 330
152228 0
152455 1
152471 0
152552 0
152597 0
152624 0
152642 0
152713 0
152801 0
152810 1
152813 0
152840 0
152915 0
152954 0
153047 1
153156 0
153194 0
153354 0
153384 0
153413 0
153419 0
153428 0
153560 0
153563 0
153686 0
153713 0
153719 0
153869 0
153974 0
154031 0
154061 0
154125 117
154178 192
154231 254
154298 1
154341 0
154371 0
154386 0
154391 0
154415 0
154457 0
154514 0
154548 0
154590 0
154644 0
154693 0
154716 0
154740 0
154759 0
154771 0
154802 0
154847 0
154871 0
154946 0
154985 0
155123 0
155221 0
155339 0
155348 0
155441 0
155495 0
155516 0
155528 0
155593 629
155600 1
155621 289
155682 284
155731 0
155766 151
155774 254
155863 465
155962 57
155984 152
156088 0
156105 1690
156186 750
156214 0
156239 636
156242 567
156283 194
156306 229
156308 1724
156312 1253
156400 0
156432 51
156444 7
156637 0
156672 47
156706 94
156738 45
156797 0
156832 1
156840 32
156948 93
157035 0
157053 20
157056 0
157142 15
157165 0
157185 45
157191 236
157221 0
157233 14
157284 130
157287 154
157326 4
157359 0
157434 18
157456 19
157492 39
157506 0
157525 44
157534 0
157600 173
157604 113
157607 0
157723 0
157817 1249
157823 359
158078 213
158111 533
158145 134
158291 407
158421 0
158434 0
158637 1477
158656 68
158675 13
158710 77
158761 17
158840 248
158931 0
158940 90
159045 97
159049 512
159082 431
159222 0
159257 602
159261 180
159513 175
159591 131
159665 242
159681 1081
159692 8
159731 392
159837 0
160005 47
160112 0
160187 77
160214 13
160264 444
160301 259
160427 69
160433 1390
160435 686
160546 713
160568 123
160639 366
160714 146
160793 62
160857 0
160941 1382
160966 84
161244 1097
161349 2
161382 644
161385 2356
161446 339
161472 0
161607 129
161701 1249
161722 53
161741 1
161756 2049
161877 0
162011 0
162013 981
162211 1004
162227 447
162280 285
162290 238
162356 916
162407 407
162455 21
162539 158
162645 362
162764 4
162791 4
162796 3
162845 20
162876 0
162943 1
162954 31
163046 5
163092 15
163152 0
163196 0
163262 201
163266 37
163285 0
163295 88
163300 0
163317 0
163327 0
163350 516
163403 7
163501 116
163524 592
163534 321
163568 190
163694 52
163732 473
163821 1053
163874 556
163934 0
163954 0
163965 98
164002 12
164072 135
164098 42
164297 496
164353 33
164386 0
164397 151
164403 198
164414 1301
164467 246
164478 863
164772 0
164806 134
164818 0
164830 530
164968 212
164986 0
165005 47
165067 0
165125 295
165130 433
165160 60
165282 855
165302 118
165434 1026
165452 217
165495 219
165595 282
165674 976
165713 1926
165824 1392
165924 429
165972 236
166049 800
166052 417
166184 32
166240 0
166259 511
166301 169
166352 890
166520 839
166625 133
166675 29
166862 79
166929 581
166986 231
167048 24
167063 309
167065 88
167085 0
167092 27
167120 48
167147 400
167150 331
167161 5
167201 209
167213 0
167223 16
167252 249
167288 0
167298 0
167305 23
167307 554
167335 165
167398 58
167445 0
167549 0
167569 319
167839 200
168111 0
168158 185
168384 116
168449 350
168615 20
168635 145
168705 159
168777 259
168817 0
168989 0
169043 644
169157 33
169173 0
169208 482
169273 698
169305 1059
169311 343
169316 0
169355 122
169380 149
169395 109
169440 20
169482 30
169500 0
169570 0
169580 14
169935 619
169947 193
169971 583
169986 512
170033 59
170055 3
170075 138
170140 237
170201 0
170243 356
170359 0
170432 223
170450 473
170454 786
170480 560
170559 97
170599 60
170665 384
170689 1186
170818 151
170963 36
171031 1463
171033 0
171052 393
171135 1
171155 97
171177 0
171179 0
171184 74
171188 0
171193 296
171197 139
171201 604
171243 175
171271 131
171400 0
171488 678
171521 612
171593 1
171626 189
171656 666
171753 668
171792 0
171807 280
171812 236
171840 3
171957 153
171983 21
172237 71
172328 285
172398 0
172445 1
172457 277
172486 354
172490 1706
172527 890
172562 112
172595 496
172625 913
172656 1
172781 2133
172785 0
172936 0
172970 469
173141 443
173164 4118
173166 1564
173168 137
173176 1579
173178 1290
173195 1149
173218 249
173230 361
173384 350
173426 204
173467 8
173547 778
173586 32
173625 286
173673 171
173682 59
173695 61
173715 486
173724 734
173832 2140
173838 159
173958 872
174043 1656
174114 681
174246 347
174469 0
174477 1052
174488 626
174548 0
174621 226
174659 1107
174704 541
174708 0
174717 87
174798 1443
174800 816
174865 0
174896 105
174904 201
175040 282
175192 310
175205 1
175214 67
175224 221
175259 205
175322 828
175360 440
175385 144
175458 82
175502 36
175541 710
175620 140
175691 287
175697 406
175716 55
175748 222
175767 32
175792 295
175800 313
175850 706
175863 304
175976 0
175989 49
175995 0
176066 421
176078 1242
176202 404
176234 1152
176309 352
176397 545
176427 180
176464 104
176495 53
176541 0
176588 433
176666 44
176691 182
176780 0
176814 0
176840 8
177010 41
177046 549
177074 208
177102 0
177179 1056
177192 0
177339 1573
177343 497
177357 314
177511 1302
177514 1037
177572 469
177715 112
177728 47
177747 255
177775 19
177852 275
177868 607
178019 459
178045 0
178066 147
178083 675
178183 2540
178186 415
178233 1003
178258 1541
178278 291
178287 167
178298 419
178321 9
178348 351
178360 1173
178375 0
178399 242
178407 126
178437 421
178449 1334
178576 85
178641 139
178696 45
178698 872
178780 409
178794 0
178829 118
178851 141
178874 909
179023 151
179111 507
179150 0
179166 241
179184 809
179188 872
179225 118
179245 327
179256 125
179335 70
179342 809
179376 275
179453 0
179466 85
179472 210
179491 242
179551 222
179611 701
179860 550
179872 17
179878 233
179893 0
180010 1467
180013 531
180029 182
180031 82
180048 96
180053 475
180056 99
180091 362
180102 622
180154 0
180181 122
180193 921
180208 251
180235 806
180287 284
180396 0
180453 978
180535 2381
180564 390
180584 529
180591 154
180608 676
180621 123
180769 814
180806 149
180845 464
180857 596
180951 181
180997 118
181022 674
181043 40
181121 90
181202 0
181219 9
181237 262
181273 79
181420 75
181496 1
181557 209
181597 120
181612 6
181632 174
181680 288
182102 37
182341 0
182436 0
182464 22
182525 79
182718 736
182735 388
182981 215
183019 724
183110 137
183119 98
183176 71
183221 1470
183225 1095
183234 0
183245 2057
183345 342
183352 34
183405 262
183435 15
183444 615
183508 318
183535 8
183548 97
183559 25
183567 329
183586 0
183599 0
183614 28
183793 0
183914 1
183924 0
184051 2
184053 3
184196 7
184216 4
184306 9
184606 0
184628 0
184720 33
184726 30
185064 3
185082 29
185109 21
185381 0
185486 31
185861 13
185994 12
186024 0
186105 59
186143 46
186177 5
186300 0
186399 0
186416 34
186477 114
186508 76
186523 0
186549 32
186565 75
186601 288
186663 158
186706 264
186730 148
186773 0
186780 171
186813 0
186852 623
186869 39
186929 841
186935 516
186938 703
186971 180
187043 537
187049 546
187103 104
187121 1490
187184 246
187194 516
187235 1019
187268 24
187292 178
187460 0
187551 418
187557 474
187561 4087
187568 0
187583 106
187598 1174
187601 427
187694 347
187704 329
187710 209
187716 193
187730 250
187739 725
187763 302
187775 914
187833 2892
187836 1050
187854 0
187911 135
187963 337
187974 30
187992 186
188001 564
188013 1616
188019 2965
188028 171
188065 75
188082 666
188094 580
188122 0
188128 725
188131 126
188183 263
188191 882
188201 305
188216 0
188235 44
188267 21
188341 54
188367 35
188409 384
188443 131
188483 0
188548 494
188580 543
188642 355
188667 84
188765 0
188832 285
188868 320
188875 21
188918 88
188994 581
189022 87
189042 136
189061 796
189127 110
189157 451
189160 718
189212 0
189220 37
189238 0
189247 479
189310 182
189364 1891
189367 2476
189383 115
189385 179
189416 0
189445 1
189460 945
189466 246
189535 0
189547 506
189562 0
189569 665
189616 1046
189665 888
189686 451
189730 325
189760 0
189812 5
189875 0
189967 279
189981 0
189989 143
190004 191
190017 0
190127 845
190146 0
190180 478
190255 398
190267 249
190328 1362
190496 0
190505 150
190508 436
190512 421
190516 314
190525 323
190542 368
190582 110
190594 450
190596 43
190611 441
190700 0
190787 762
190861 0
190894 121
191002 91
191060 20
191091 35
191113 19
191159 0
191206 33
191367 0
191418 683
191576 42
191771 214
191809 0
191852 60
191927 0
191932 132
191985 181
192058 106
192168 352
192277 6
192372 1027
192419 0
192451 496
192453 376
192481 75
192545 0
192581 0
192681 202
192712 0
192920 43
193050 69
193076 301
193110 472
193231 68
193234 575
193256 15
193339 100
193370 338
193417 179
193434 639
193489 368
193503 0
193562 181
193570 9
193659 2041
193739 0
193749 0
193797 0
193860 0
193862 1
193875 0
193878 0
194109 1127
194206 124
194308 408
194310 675
194323 438
194425 386
194801 0
194906 0
194933 0
194940 428
194990 367
195030 163
195036 322
195053 221
195162 376
195244 27
195303 49
195482 189
195492 765
195560 454
195641 635
195658 559
195700 109
195758 594
195859 81
195894 0
195975 5
196045 0
196145 0
196172 0
196243 458
196259 131
196294 1127
196316 0
196428 0
196458 75
196490 135
196577 0
196655 90
196669 0
196683 309
196700 3483
196723 0
196743 0
196756 135
196831 0
196888 66
197036 0
197057 0
197091 288
197392 3
197419 333
197518 142
197720 92
197813 110
197816 632
197860 0
198073 141
198200 299
198217 830
198257 14
198278 484
198287 378
198377 679
198380 313
198386 21
198494 234
198527 164
198576 215
198598 0
198619 80
198631 232
198633 159
198729 812
198731 257
198754 234
198825 271
198887 105
198891 1153
198934 0
198958 262
199085 45
199194 340
199350 35
199404 1524
199406 320
199440 529
199460 0
199481 0
199488 14
199516 107
199525 626
199529 1225
199555 0
199591 0
199603 0
199633 23
199645 0
199677 705
199679 348
199683 409
199779 148
199815 369
199842 233
199854 563
199873 12
199880 146
200002 459
200009 301
200011 47
200073 81
200097 503
200140 0
200162 933
200189 0
200206 0
200213 122
200421 1023
200563 265
200702 501
200713 84
200810 25
200831 1104
200902 50
200917 30
201021 36
201038 312
201055 296
201058 822
201104 702
201215 144
201243 0
201328 28
201337 10
201436 146
201471 481
201518 1815
201521 257
201581 496
201594 676
201687 106
201838 518
201918 346
201921 148
201961 23
202084 1106
202137 0
202238 208
202449 114
202467 90
202493 0
202596 79
202629 485
202653 848
202676 0
202746 52
202758 755
202839 352
202865 0
202897 177
202937 359
202940 310
203030 62
203113 3
203128 176
203143 838
203318 45
203414 337
203424 1345
203516 0
203529 16
203559 61
203595 691
203642 0
203655 60
203688 67
203726 153
203858 0
203910 77
203919 162
203944 5
203965 101
203992 430
204218 304
204227 1011
204369 0
204506 111
204691 341
204728 605
204774 170
204802 7
204837 271
204866 858
204950 70
205028 143
205061 675
205087 0
205172 356
205212 513
205283 0
205298 81
205309 421
205312 269
205338 0
205348 472
205387 0
205408 487
205416 0
205434 328
205492 433
205552 634
205584 7
205588 601
205980 0
205988 45
206049 36
206062 136
206126 254
206179 382
206238 0
206269 789
206376 230
206386 81
206400 5
206595 17
206622 43
206635 534
206665 1324
206667 463
206710 328
206795 168
206807 290
207036 0
207107 0
207158 77
207216 212
207240 57
207275 26
207381 0
207420 0
207422 668
207597 195
207630 202
207673 0
207697 61
207724 64
207930 465
208010 705
208091 436
208151 73
208207 455
208214 92
208222 0
208294 460
208313 36
208315 640
208431 92
208530 0
208605 0
208678 103
208726 320
208746 0
208793 98
208805 267
208827 552
208913 0
208920 38
208932 61
209173 16
209247 335
209328 521
209373 186
209400 0
209450 182
209459 0
209520 292
209574 654
209583 34
209604 211
209670 41
209704 594
209813 0
209873 28
209914 383
209935 990
209959 443
210011 0
210024 106
210103 114
210133 3
210217 0
210277 76
210380 624
210395 51
210406 155
210492 19
210498 262
210565 116
210596 167
210619 386
210628 829
210648 0
210742 381
210829 13
210859 0
210893 54
210938 0
211010 0
211112 0
211132 1
211186 0
211312 0
211324 0
211331 0
211339 0
211391 1
211449 0
211487 0
211510 0
211514 0
211560 0
211573 0
211589 0
211592 0
211635 0
211637 0
211720 0
211731 0
211797 1
211891 0
211915 0
211931 0
212104 0
212120 0
212278 8280
212322 159
212428 13
212474 0
212519 462
212550 760
212568 37
212598 480
212614 197
212643 68
212646 143
212678 0
212746 0
212759 60
212914 553
212991 119
213124 438
213161 1359
213210 0
213224 0
213275 22
213285 42
213287 478
213347 1067
213366 348
213368 384
213474 67
213495 0
213553 237
213820 0
213848 509
213920 51
213947 0
214038 568
214075 694
214086 0
214093 376
214145 348
214223 20
214268 1377
214317 799
214337 831
214382 568
214442 1299
214466 874
214524 0
214591 451
214628 2232
214743 963
214838 83
214850 457
214925 390
214956 401
215200 545
215275 544
215281 75
215318 73
215320 73
215362 326
215514 0
215557 1
215560 0
215574 326
215617 4
215760 124
215837 0
215895 895
215917 0
215926 0
215994 18
216020 0
216028 0
216076 517
216201 0
216231 158
216377 398
216455 0
216475 0
216501 0
216514 0
216622 0
216641 253
216869 36
216890 112
216944 0
217085 0
217101 307
217128 689
217297 2
217316 322
217343 0
217376 753
217389 0
217426 243
217433 127
217663 36
217742 0
217904 685
217928 0
217988 448
217990 267
218003 50
218056 0
218099 795
218101 133
218184 0
218219 203
218261 140
218289 20
218367 0
218385 890
218391 532
218430 57
218526 84
218540 150
218596 0
218610 614
218614 288
218618 0
218620 0
218622 0
218627 0
218629 0
218635 0
218642 0
218699 0
218784 0
218820 0
218981 413
219146 283
219148 592
219205 0
219297 0
219365 0
219417 0
219468 0
219491 0
219612 516
219677 105
219699 337
219708 12
219757 0
219799 220
219859 0
219876 49
219905 0
219915 878
219987 0
219997 0
220042 0
220053 1
220061 0
220066 1
220275 0
220286 0
220363 0
220371 0
220391 0
220461 0
220569 0
220634 0
220656 0
220685 0
220800 0
220872 0
221063 0
221071 0
221204 0
221237 0
221248 0
221470 0
221732 176
221777 55
221786 0
221799 20
221806 732
221815 1873
221849 303
221868 381
221889 21
221910 94
221979 193
222212 367
222217 2
222228 363
222318 149
222381 778
222385 998
222428 0
222458 645
222481 407
222739 63
222771 0
222939 294
222983 0
223003 704
223009 1281
223043 794
223078 152
223158 345
223314 0
223351 1302
223408 242
223482 0
223528 58
223563 174
223606 304
223644 129
223662 191
223907 0
224113 563
224135 152
224177 434
224350 1317
224353 1216
224398 465
224428 327
224572 653
224626 1019
224662 308
224694 0
224714 140
224725 274
224755 241
224818 773
224859 71
224863 242
225015 380
225030 23
225054 421
225112 657
225114 337
225184 0
225274 137
225384 519
225390 0
225467 169
225481 449
225495 0
225503 156
225663 292
225842 496
225855 246
225908 436
225922 188
225950 0
226039 418
226125 84
226177 0
226185 150
226269 274
226351 252
226368 353
226387 563
226447 360
226461 442
226505 103
226585 0
226635 32
226653 0
226665 104
226668 8
226714 0
226731 0
226780 0
226828 0
226870 69
226911 223
226996 5
227011 302
227088 546
227100 1533
227104 2112
227112 644
227115 908
227140 174
227311 1358
227314 1209
227374 0
227562 1918
227687 397
227803 18
227872 23
227904 895
227935 2691
228027 438
228115 176
228165 215
228255 40
228331 15
228473 2474
228561 0
228724 59
228830 0
228908 536
228948 168
229254 29
229285 0
229305 0
229347 0
229365 406
229376 343
229386 26
229420 12
229428 306
229431 4
229536 1298
229545 158
229560 285
229570 64
229599 343
229722 696
229728 96
229854 452
229920 0
229956 1689
229992 321
230082 96
230290 31
230388 320
230411 481
230450 344
230460 259
230584 141
230600 0
230603 0
230605 0
230628 0
230709 642
230783 127
231071 651
231196 247
231286 11
231383 48
231427 139
231464 707
231555 565
231589 1046
231601 0
231608 0
231612 61
231614 0
231622 0
231626 29
231767 190
231773 88
231790 80
231801 340
231818 16
231896 255
232071 370
232360 92
232393 67
232450 483
232515 90
232540 300
232543 121
232582 0
232618 0
232678 713
232868 215
232941 120
233020 17
233149 96
233274 0
233277 353
233357 235
233479 158
233642 176
233701 136
233703 690
233761 530
233770 480
233854 114
233940 0
233953 316
233976 0
234109 193
234228 57
234325 109
234378 94
234403 0
234475 0
234512 90
234517 12
234589 0
234699 393
234749 0
234784 287
234834 0
234895 167
234904 0
234991 75
235057 431
235101 164
235144 152
235147 172
235212 58
235237 0
235253 140
235258 212
235291 58
235312 0
235347 0
235405 257
235473 414
235477 391
235562 17
235576 17
235673 0
235708 0
235831 42
235945 0
235981 195
235989 0
236017 79
236020 0
236034 210
236068 291
236093 0
236101 295
236257 207
236289 10
236360 5
236394 798
236423 1
236483 0
236673 134
236678 5
236692 176
236704 0
236771 1881
236775 961
236922 0
236977 0
236987 48
237008 1
237034 252
237037 275
237390 0
237400 0
237482 130
237659 487
237697 111
237712 33
237778 41
237893 411
237910 70
237995 98
238114 566
238122 251
238174 4
238217 0
238243 926
238299 36
238570 447
238573 409
238622 306
238648 16
238681 428
238780 17
238908 286
238933 0
238961 44
239000 0
239229 139
239301 42
239392 133
239447 234
239464 385
239590 192
239796 38
239856 50
239969 200
240264 145
240303 220
240403 414
240434 0
240523 0
240547 227
240731 9
240761 11
240817 682
240870 323
240943 432
241014 110
241026 0
241054 149
241058 479
241080 138
241114 127
241182 168
241210 133
241224 0
241318 35
241347 613
241501 11
241557 199
241691 91
241749 30
241922 80
241977 0
242214 91
242261 0
242273 0
242318 51
242346 92
242391 17
242414 51
242519 0
242539 19
242624 27
242807 57
242815 68
242868 172
243006 364
243056 0
243058 129
243086 195
243108 13
243125 177
243220 33
243226 0
243246 0
243255 226
243263 0
243317 844
243321 367
243352 392
243372 30
243866 160
243878 0
243895 46
243921 10
243945 738
244008 6
244026 0
244045 189
244111 95
244218 19
244243 0
244273 1096
244485 447
244558 54
244622 0
244696 0
245165 0
245226 0
245296 0
245397 0
245408 0
245504 0
245809 0
245819 0
245826 0
245845 0
245979 0
246042 0
246085 0
246151 0
246231 0
246343 0
246384 0
246497 0
246516 0
246564 0
246615 0
246695 0
246882 0
246939 0
246987 0
247137 0
247188 0
247250 0
247271 0
247284 0
247290 0
247320 0
247329 144
247352 200
247450 304
247474 71
247527 0
247537 0
247670 0
247723 592
247993 538
248038 469
248053 0
248120 0
248160 0
248206 0
248213 0
248311 0
248391 0
248405 0
248581 0
248702 0
248733 0
248862 38
248868 0
248919 277
248942 461
248966 0
249111 17
249150 0
249281 157
249297 69
249436 272
249534 0
249610 0
249618 985
249726 316
249791 71
249924 168
249942 28
250004 271
250048 86
250106 0
250134 69
250260 0
250302 494
250439 967
250488 666
250494 0
250528 95
250582 151
250846 591
250939 78
251154 0
251190 970
251400 76
251628 129
251630 0
251666 118
251675 0
251690 0
251704 0
251730 150
251734 140
251741 179
251745 12
251762 0
251766 0
251811 0
251936 0
251989 5
252040 0
252127 0
252157 72
252174 27
252232 11
252388 8
252427 0
252439 0
252472 0
252483 0
252568 0
252571 0
252706 31
252771 0
252904 0
252949 1
253116 0
253195 0
253210 0
253463 0
253595 141
253600 0
253617 834
253650 518
253670 0
253800 0
253877 184
253891 333
254050 644
254333 482
254585 399
254704 115
254754 141
254767 66
254830 285
254845 1
254854 81
254872 0
254909 933
254911 224
254946 276
254978 622
254993 14
255070 97
255088 59
255114 17
255182 0
255219 0
255272 178
255294 309
255310 431
255325 46
255367 298
255381 244
255424 0
255563 48
255573 212
255636 1155
255661 814
255697 0
255831 56
255934 223
255982 245
256018 770
256082 347
256148 77
256175 271
256177 88
256189 0
256208 238
256376 1590
256379 418
256393 55
256421 87
256565 576
256634 59
256755 721
256757 844
256778 323
256886 0
256957 0
256964 138
256981 0
257066 0
257069 1720
257151 316
257219 265
257234 0
257246 178
257298 0
257318 176
257336 364
257393 325
257547 208
257550 267
257559 0
257642 232
257666 198
257720 845
257722 593
257752 263
257802 172
257814 1
257820 0
257833 75
257846 33
257902 100
257925 0
257940 133
257991 98
258051 205
258234 243
258485 0
258531 405
258651 597
258681 266
258705 347
258747 25
258751 1340
258873 0
258891 0
258918 0
258925 0
258952 148
259047 0
259055 218
259098 95
259192 1
259240 3734
259248 0
259363 0
259533 1
259554 638
259608 0
259617 113
259657 0
259668 2
259703 24
259710 0
259760 0
259780 121
259794 180
259852 76
259908 0
259924 101
259934 0
259937 101
259973 15
260043 166
260049 193
260089 136
260157 175
260209 249
260247 0
260254 0
260302 170
260387 215
260455 272
260479 0
260503 0
260583 212
260587 572
260647 21
260649 0
260690 129
260702 972
260840 29
260866 75
260894 0
260963 98
261087 320
261123 69
261131 496
261133 1094
261140 273
261230 45
261309 0
261431 262
261437 1606
261458 130
261470 126
261511 137
261555 0
261577 0
261654 68
261888 331
262048 443
262169 0
262287 82
262344 193
262432 1
262452 0
262461 192
262492 0
262537 193
262543 34
262551 338
262632 776
262722 128
262800 57
262851 0
262867 0
262887 98
262889 585
262921 0
262934 92
262961 21
263026 343
263039 60
263098 22
263190 73
263214 40
263245 192
263261 246
263340 176
263383 5
263394 0
263574 80
263631 174
263640 0
263701 2
263857 0
263886 17
263926 186
264021 147
264038 1683
264049 161
264055 275
264095 0
264103 124
264222 222
264241 21
264313 740
264427 679
264562 448
264582 133
264658 643
264674 0
264690 82
264729 71
264882 8
264890 674
264898 9
264943 33
264972 0
265117 313
265184 559
265197 241
265261 310
265287 0
265299 590
265315 25
265332 714
265343 0
265379 0
265412 0
265495 750
265506 339
265553 9
265785 45
265831 431
265975 0
265982 61
266015 4
266151 8
266184 408
266293 25
266302 82
266314 11
266401 8
266434 0
266449 51
266527 16
266572 302
266646 7
266660 0
266740 11
266829 0
266837 0
266841 1
266863 0
266948 8
267006 506
267080 176
267101 0
267141 195
267355 238
267409 168
267658 495
267681 479
267689 326
267742 255
267764 609
267825 20
267861 0
267864 18
267881 0
267951 0
267962 0
267968 0
268038 0
268074 0
268104 0
268155 0
268262 0
268380 0
268416 0
268447 0
268468 0
268527 0
268554 0
268639 0
268649 56
268654 0
268738 0
268804 0
268867 0
268876 0
268880 0
268959 0
268996 0
269015 0
269021 0
269083 0
269111 0
269128 0
269333 1
269345 0
269360 0
269436 0
269514 0
269575 0
269627 0
269724 0
269835 691
269876 469
269895 0
270009 1
270044 0
270272 0
270384 0
270437 0
270500 0
270528 0
270536 0
270608 0
270668 0
270713 0
270737 0
270740 0
270781 0
270785 0
270871 0
271046 0
271139 0
271173 0
271221 0
271280 0
271433 0
271452 0
271487 0
271491 0
271505 0
271542 0
271575 0
271758 0
271816 0
271873 0
271971 0
272016 0
272091 0
272094 0
272132 0
272184 0
272196 1
272232 0
272256 0
272264 0
272292 0
272331 0
272337 0
272370 0
272672 0
272728 0
272761 0
272763 0
272792 0
272812 1
272972 161
273041 56
273054 4
273240 0
273376 0
273412 0
273508 0
273574 0
273593 0
273775 0
273831 0
273847 0
273941 0
274039 0
274107 0
274174 1
274238 3
274307 384
274385 1142
274390 378
274461 216
274474 344
274586 18
274606 340
274706 261
274853 0
274866 15
274914 0
274916 35
274918 36
274924 0
274935 0
274937 44
274939 474
274990 22
275107 639
275161 224
275181 696
275287 0
275317 12
275351 0
275638 433
275647 745
275665 453
275671 1572
275737 565
275802 0
275857 47
275948 224
275952 674
275975 746
276012 83
276057 224
276091 435
276193 96
276242 255
276259 1315
276289 94
276325 205
276337 551
276343 83
276365 52
276487 737
276507 109
276547 1154
276550 302
276625 608
276661 284
276697 2341
276709 4
276724 210
276805 660
276850 596
276886 255
276940 1794
276950 141
276988 250
277021 150
277030 289
277202 71
277225 447
277326 230
277380 178
277464 150
277510 375
277541 69
277583 266
277702 39
277747 71
277762 446
277863 0
278011 68
278052 130
278076 102
278084 322
278118 646
278202 61
278304 211
278317 630
278430 1862
278750 125
278861 3490
278954 130
278975 3
278990 180
279068 1124
279107 279
279110 116
279329 181
279377 46
279458 88
279527 91
279606 112
279644 0
279672 18
279711 39
279733 46
279903 43
279948 185
280103 0
280146 118
280258 229
280312 0
280321 0
280414 104
280476 11
280617 42
280626 0
280698 0
280701 0
280863 0
280892 0
280951 0
281035 118
281077 111
281096 139
281154 0
281196 0
281215 0
281284 14
281290 0
281308 1
281385 0
281406 55
281413 0
281464 15
281521 208
281546 118
281574 23
281617 6
281695 55
281724 424
281883 308
281891 0
282005 4
282064 301
282067 907
282253 152
282286 171
282415 537
282466 314
282544 286
282548 143
282589 389
282621 69
282650 523
282758 0
282850 0
282875 0
283039 0
283063 0
283082 0
283231 0
283314 0
283423 0
283614 0
283741 0
283750 0
283970 0
284107 0
284318 0
284388 0
284414 0
284768 0
284786 0
284846 0
285038 0
285074 0
285092 0
285175 0
285198 0
285256 0
285266 0
285291 0
285548 1
285634 0
285649 0
285787 0
285939 0
286165 0
286214 0
286531 0
286652 0
286658 0
286807 0
286899 170
286903 0
286909 0
286914 0
287111 20
287122 563
287159 595
287211 0
287307 0
287441 851
287599 0
287695 33
287785 0
287798 103
287810 132
287951 14
288080 0
288130 139
288199 0
288214 0
288350 0
288379 619
288384 256
288390 337
288394 5
288403 0
288439 0
288450 0
288508 0
288515 0
288575 0
288581 240
288584 162
288717 0
288722 0
288724 0
288758 5
288868 0
288940 78
289052 0
289075 3
289080 0
289092 0
289103 89
289140 150
289227 224
289339 55
289359 7
289365 255
289375 292
289473 885
289483 161
289503 190
289635 106
289655 12
289766 0
289813 104
289815 139
289829 0
289846 0
289859 74
289903 88
289954 0
289985 86
289995 0
290104 379
290154 3
290362 16
290388 130
290467 10
290491 0
290515 7
290601 0
290655 103
290741 0
290806 0
290951 77
291467 16
291516 0
291545 8
291703 30
291711 37
291817 26
291827 15
291920 0
292045 50
292071 185
292077 1326
292083 0
292093 341
292098 500
292108 11
292121 892
292124 506
292185 93
292220 13
292264 13
292397 72
292435 5
292522 0
292620 1
292766 14
292803 0
292816 0
292856 0
292864 13
292887 0
293053 0
293086 45
293125 55
293132 0
293151 1
293182 9
293248 49
293508 668
293592 0
293608 14
293761 238
293792 2237
293922 1
294057 16
294093 0
294297 11
294327 7
294342 0
294399 0
294428 0
294522 2
294528 0
294552 0
294669 0
294687 0
294776 0
294851 0
294945 0
295042 1
295178 0
295218 0
295251 2
295259 0
295594 0
295623 0
295674 364
295684 0
295699 70
295709 0
295723 92
295725 0
295736 328
295761 946
295775 228
295779 1209
295796 0
295838 0
295856 215
295867 183
295890 2150
295924 222
295953 356
295972 91
295986 33
296124 13
296309 142
296411 7
296444 0
296491 0
296499 124
296501 480
296533 2
296562 0
296572 83
296596 57
296625 0
296665 0
296686 0
296853 146
296859 0
296873 0
296893 8
296895 2
296933 0
296945 0
296972 0
296982 86
297075 297
297155 323
297231 4
297267 23
297281 6
297326 0
297344 76
297362 251
297390 74
297404 516
297472 966
297489 0
297508 11
297517 21
297533 269
297590 0
297726 312
297746 244
297815 281
297836 430
297932 366
297939 0
298027 14
298104 151
298117 0
298146 1
298159 0
298253 0
298261 0
298395 0
298480 8
298494 0
298540 0
298559 0
298746 0
298844 4
298855 0
298864 0
298906 0
298909 0
299049 5
299081 0
299130 0
299206 0
299229 10
299239 0
299280 0
299303 0
299326 0
299339 0
299350 0
299423 9
299463 0
299467 4
299502 0
299552 0
299616 0
299638 0
299678 0
299710 0
299770 0
299789 0
299882 0
299917 0
299944 4
300130 0
300235 0
300319 1
300427 0
300493 0
300548 1
300681 0
300702 5
300741 0
300771 7
300778 0
300803 1
300842 0
300886 0
300944 0
300976 0
301051 1
301144 4
301175 0
301177 0
301186 3
301234 7
301281 0
301291 0
301294 0
301306 0
301309 1
301312 26
301344 0
301347 0
301444 3
301459 0
301465 0
301480 0
301513 0
301657 17
301679 1
301694 0
301739 18
301793 402
301834 0
301855 53
302054 0
302066 14
302077 176
302080 542
302084 222
302109 256
302164 0
302174 220
302222 139
302261 963
302327 3
302552 19
302590 178
302656 856
302681 103
302710 204
302712 235
302738 118
302811 1301
302840 0
302854 445
302871 46
303025 488
303049 1041
303051 4
303090 0
303097 0
303125 157
303128 139
303199 579
303229 58
303280 122
303306 0
303363 19
303488 2
303540 0
303747 0
303751 14
303776 0
303790 0
303811 80
303988 726
304060 146
304154 236
304325 460
304494 0
304547 128
304597 195
304684 100
304795 75
304849 29
304897 0
304907 0
304925 521
305017 0
305060 113
305098 0
305119 284
305122 187
305266 347
305390 102
305406 131
305478 328
305498 1000
305535 383
305548 4
305599 302
305753 6
305799 0
305807 111
305861 692
305906 244
306039 625
306173 0
306264 994
306341 177
306360 330
306681 0
306719 0
306816 4
306911 842
306935 138
307091 0
307130 25
307188 817
307261 259
307410 444
307473 8
307651 95
307750 532
307816 57
307834 0
307961 0
308075 134
308085 590
308091 64
308268 0
308282 768
308407 42
308549 0
308602 97
308617 0
308665 57
308674 576
308754 711
308775 99
308807 84
308816 0
308824 0
308909 569
308911 448
308922 189
308932 230
308934 0
309078 140
309120 72
309249 0
309295 647
309324 220
309331 594
309345 231
309383 88
309426 59
309494 517
309597 107
309630 20
309659 0
309673 4
309763 408
309848 144
309946 42
310071 0
310236 309
310276 62
310283 408
310295 0
310308 0
310322 1156
310400 0
310540 8
310613 232
310630 0
310705 0
310740 0
310837 0
310903 0
311098 133
311136 0
311212 30
311312 187
311461 24
311517 337
311551 174
311604 0
311655 1
311664 70
311703 118
311739 0
311856 0
311925 0
311957 0
311987 0
312009 315
312081 84
312102 0
312124 28
312162 17
312227 261
312233 0
312259 134
312548 245
312625 0
312659 211
312670 13
312695 47
312730 0
312760 31
312766 0
312819 19
312835 278
312868 272
312919 63
313084 145
313141 0
313209 231
313245 128
313268 510
313291 1
313293 286
313314 0
313450 175
313488 0
313519 26
313540 771
313582 456
313584 574
313600 0
313776 0
313795 25
313918 0
313993 0
314168 290
314178 0
314205 0
314236 23
314270 0
314310 79
314410 203
314435 12
314478 269
314523 207
314616 0
314643 88
314840 337
314865 223
314879 35
314931 297
314945 6
314997 1
315038 0
315073 0
315116 0
315131 87
315143 205
315178 409
315259 0
315291 0
315335 0
315369 168
315423 13
315632 53
315907 853
315909 342
316012 360
316135 0
316149 44
316234 5
316260 75
316299 0
316381 215
316415 14
316447 0
316501 70
316566 46
316741 317
317091 515
317095 109
317141 68
317186 0
317313 133
317377 756
317381 264
317514 0
317526 0
317548 48
317562 0
317709 0
317828 494
317856 72
317931 0
317960 447
317970 766
317973 345
318145 47
318210 541
318357 0
318363 0
318435 209
318571 26
318734 464
318807 138
318825 296
318827 1669
319267 0
319305 775
319443 829
319516 2
319530 769
319827 145
319905 546
320030 176
320109 74
320157 0
320271 66
320283 0
320326 388
320499 356
320523 969
320542 1161
320626 0
320652 83
320658 1232
320802 577
320856 10
320996 74
321033 0
321220 557
321226 1123
321237 230
321259 2
321273 0
321290 0
321325 645
321361 54
321465 39
321605 414
321655 1323
321853 0
322035 470
322123 982
322153 0
322435 0
322585 538
322614 8
322636 342
322675 442
322681 128
322689 620
322720 932
322724 240
322878 55
322888 192
322977 601
322997 1069
323000 474
323007 790
323025 110
323053 390
323088 742
323100 562
323121 778
323238 173
323267 158
323280 14
323290 317
323307 846
323310 766
323312 782
323319 0
323357 84
323429 0
323504 0
323798 0
323896 0
323978 848
324029 626
324248 982
324398 454
324401 379
324425 187
324534 214
324555 8
324572 17
324630 88
324660 286
324714 117
324734 0
324874 61
324951 29
325056 115
325068 13
325283 163
325389 132
325507 30
325591 0
325656 383
325665 314
325763 19
325848 120
325908 141
325932 209
326057 8
326136 65
326140 229
326160 45
326197 22
326236 607
326247 729
326263 167
326267 541
326281 0
326336 744
326359 58
326366 509
326447 85
326624 123
326786 0
326808 0
326839 0
326870 396
326936 0
327015 218
327251 877
327357 183
327379 338
327390 115
327428 0
327476 288
327479 409
327609 494
327628 182
327755 543
327964 709
328000 71
328099 834
328106 8
328223 0
328249 138
328334 166
328363 195
328393 0
328433 1048
328446 23
328449 404
328511 160
328530 42
328533 221
328543 0
328593 0
328648 1129
328702 661
328903 499
328970 9
329080 0
329090 5
329104 0
329239 895
329265 27
329285 608
329329 0
329515 56
329527 223
329551 0
329602 450
329725 122
329730 710
329742 14
329745 3
329806 2
329823 0
329889 1
329933 0
329948 0
329961 96
330030 315
330036 282
330060 607
330080 0
330171 517
330174 346
330180 296
330362 394
330518 61
330738 152
330761 114
330860 355
330864 288
330875 74
330897 1
330934 0
331001 0
331029 0
331080 203
331386 0
331483 0
331489 31
331533 64
331636 192
331658 11
331686 77
331696 27
331704 266
331718 313
331722 136
331861 39
331893 0
331943 0
332017 358
332021 54
332083 397
332102 396
332129 1
332151 418
332177 627
332179 308
332198 0
332246 64
332327 75
332378 392
332384 11
332452 41
332666 82
332697 122
332709 574
332725 218
332758 0
332807 97
332819 336
332987 0
333011 522
333141 209
333213 62
333223 770
333231 26
333291 0
333347 0
333378 0
333385 160
333429 2
333438 295
333503 653
333651 1
333736 0
333746 211
333850 388
333905 323
333998 213
334370 253
334469 26
334498 0
334537 0
334576 0
334823 572
334885 1
334894 0
334969 2
334987 0
335207 129
335227 24
335678 3
335681 1
335906 46
335983 55
336051 628
336126 102
336280 0
336325 174
336382 373
336437 77
336451 163
336561 22
336763 4
336896 153
336947 78
337189 258
337222 0
337438 570
337700 7
337703 487
337715 25
337762 114
337771 20
338192 7
338209 0
338669 73
338746 0
338814 256
338889 57
339020 68
339043 0
339088 157
339147 0
339154 0
339181 0
339193 0
339206 479
339315 0
339321 0
339357 177
339363 0
339478 44
339503 269
339559 1216
339580 442
339593 621
339655 875
339784 108
339826 1081
339961 235
339977 360
340054 75
340056 118
340107 67
340168 0
340181 22
340192 1
340307 4
340338 0
340349 86
340525 184
340531 354
340614 343
340646 500
340696 71
340710 70
340716 521
340977 168
340985 63
341003 102
341015 1039
341115 260
341247 840
341259 532
341331 135
341550 470
341578 150
341658 330
341666 8
341733 531
341795 52
341811 198
341836 0
341944 0
341963 0
341968 274
341979 269
341987 35
342003 0
342031 678
342082 0
342087 0
342097 0
342140 555
342215 0
342227 0
342286 0
342294 0
342480 0
342499 0
342514 0
342559 0
342627 0
342685 0
342735 0
342832 0
342952 0
342999 0
343333 0
343480 0
343591 0
343672 0
343800 0
343821 0
343974 0
343982 0
343991 0
344115 0
344293 0
344327 0
344367 0
344462 0
344830 0
344928 0
344956 0
344973 0
344976 0
345016 0
345048 0
345129 0
345145 0
345161 0
345186 0
345322 0
345332 0
345339 0
345407 0
345420 0
345425 0
345613 0
345630 0
345750 0
345767 0
345887 0
345944 0
345948 0
345953 0
345957 0
346128 0
346138 0
346141 0
346203 0
346317 0
346425 0
346543 0
346601 0
346688 0
346732 0
346766 0
346971 1
347159 0
347233 0
347363 0
347389 0
347462 0
347480 0
347520 0
347579 0
347645 1
347715 0
347732 0
347747 0
347767 0
347854 0
347924 0
348088 0
348106 0
348175 0
348199 0
348206 0
348218 0
348243 0
348252 0
348354 0
348373 0
348431 0
348448 0
348472 0
348492 0
348521 0
348541 0
348785 0
348857 0
348915 0
349059 0
349097 0
349226 0
349254 0
349283 0
349347 0
349540 0
349550 0
349728 0
349736 0
349879 0
349908 0
349912 0
349972 0
349988 0
350014 0
350055 0
350086 0
350098 0
350136 0
350157 0
350232 0
350263 0
350361 0
350403 0
350465 0
350527 0
350556 0
350568 0
350618 0
350676 0
350703 0
350803 0
350812 0
350816 0
350852 0
350914 0
351018 0
351067 0
351083 0
351101 0
351183 0
351215 0
351457 7
351474 8
351502 0
351524 0
351545 0
351767 0
351771 0
351804 0
351806 1
351863 1
351869 0
351898 0
351908 0
351985 0
351998 0
352052 0
352136 0
352146 152
352257 0
352259 0
352327 0
352343 0
352410 0
352450 0
352484 0
352526 0
352559 0
352713 0
352721 0
352776 0
352837 0
353034 0
353192 6
353295 0
353435 0
353450 0
353457 0
353505 0
353524 1
353583 0
353631 0
353714 0
353735 0
354154 0
354244 1
354251 0
354274 0
354292 0
354323 0
354388 0
354463 0
354674 0
354697 0
354914 0
354974 1
355114 0
355164 1
355338 0
355448 0
355472 0
355524 1
355536 0
355572 0
355852 0
355947 0
355958 0
355982 0
356022 0
356045 0
356164 0
356198 0
356210 0
356305 0
356416 0
356501 0
356513 0
356545 0
356606 0
356630 0
356818 93
356824 0
356908 36
356988 0
357050 999
357054 150
357067 317
357085 280
357126 54
357138 94
357152 91
357259 185
357273 410
357275 315
357290 0
357316 492
357340 206
357383 0
357391 0
357404 0
357451 24
357466 0
357478 0
357481 52
357517 723
357554 268
357799 110
357843 403
357942 33
358086 124
358124 404
358168 425
358189 17
358225 9
358306 97
358583 0
358609 206
358619 838
358631 24
358669 0
358672 0
358726 1535
358730 965
358770 86
358864 0
358884 239
358954 0
358982 0
359107 20
359117 21
359124 0
359222 0
359532 0
359622 204
359630 122
359726 415
359759 638
359837 149
359849 44
359980 4
359988 26
360013 26
360020 280
360090 0
360100 0
360125 145
360137 197
360143 433
360188 195
360203 211
360205 2668
360286 21
360310 0
360350 344
360402 0
360419 832
360490 28
360498 0
360517 105
360549 73
360557 344
360591 0
360602 488
360641 0
360656 0
360709 30
360726 842
360758 401
360767 0
360812 26
360831 0
360848 0
360865 0
360877 0
360899 12
360947 0
361055 489
361073 1448
361085 0
361203 558
361210 471
361212 977
361227 187
361231 595
361251 283
361282 332
361477 129
361517 987
361592 574
362326 0
362517 285
362578 0
362590 6
362742 1121
362746 300
362752 823
362782 0
362820 136
362935 1
363016 0
363130 660
363134 602
363169 881
363230 14
363236 281
363239 455
363251 157
363396 394
363404 82
363412 0
363435 430
363450 877
363527 1265
363738 0
363776 0
363797 0
363804 0
363814 0
363836 1575
363866 1270
363916 704
363932 66
364026 361
364144 528
364174 654
364201 39
364251 979
364255 1388
364381 10
364421 169
364467 242
364509 0
364514 0
364524 44
364534 0
364567 298
364698 0
364741 358
364754 592
364758 641
364834 8
364941 839
365130 500
365178 953
365304 326
365565 70
365589 228
365693 667
365695 707
365762 661
365798 114
365865 332
365894 34
365918 461
366035 48
366077 117
366140 1843
366151 0
366158 7
366188 195
366296 0
366304 1
366342 71
366400 142
366451 47
366481 530
366491 0
366541 178
366559 244
366734 291
366881 0
366887 0
366907 119
366967 549
367027 217
367052 0
367088 33
367157 155
367160 166
367345 119
367407 0
367436 29
367512 989
367580 4
367746 0
367809 552
367834 0
367840 0
367891 223
367921 482
367981 53
367999 33
368011 724
368066 0
368289 244
368387 59
368396 0
368417 414
368435 191
368447 0
368452 2157
368482 26
368570 0
368722 740
368726 343
369083 66
369098 134
369131 61
369177 0
369191 147
369224 133
369235 255
369241 186
369259 27
369289 93
369329 1
369349 888
369383 364
369419 0
369443 13
369572 117
369659 0
369680 0
369710 64
369745 241
369753 35
369805 694
369863 0
369911 0
369973 716
370001 674
370036 0
370124 837
370190 0
370208 57
370262 379
370298 0
370301 160
370314 675
370365 247
370367 639
370371 210
370395 0
370416 0
370447 1
370477 1
370537 2
370616 0
370622 88
370838 0
370868 0
370933 22
370993 25
371025 20
371063 0
371113 200
371213 57
371281 882
371438 0
371498 0
371516 172
371535 6
371549 0
371562 54
371609 17
371640 77
371657 0
371687 0
371723 0
371735 0
371751 0
371765 90
371800 381
371811 40
371830 3
371890 3
371908 14
371921 2
371969 362
372027 171
372035 0
372299 1
372346 303
372406 117
372494 330
372554 537
372557 41
372566 0
372596 87
372608 0
372626 15
372664 672
372668 173
372764 647
372821 26
372881 0
372887 111
372929 7
372941 0
372981 0
372987 0
373013 0
373034 0
373075 52
373077 782
373107 2
373121 0
373253 69
373282 177
373301 174
373313 449
373317 265
373371 65
373373 1097
373392 229
373510 0
373578 41
373644 1
373659 0
373674 0
373707 49
373739 18
373777 0
373794 128
373799 45
373887 137
373929 144
373967 716
373995 390
373999 317
374315 305
374318 1
374404 179
374419 130
374431 0
374460 0
374483 193
374513 260
374573 649
374591 40
374603 439
374607 75
374633 135
374663 549
374919 45
375029 552
375178 21
375251 415
375293 165
375436 17
375497 146
375505 0
375610 189
375665 367
375673 11
375718 0
375746 3
375757 261
375769 33
375772 84
375780 0
375805 16
375818 0
375844 129
375859 100
375890 11
375919 459
375944 83
376078 196
376140 272
376256 172
376389 0
376499 4
376544 177
376583 134
376610 1
376674 70
376825 0
376889 50
376926 0
376958 232
376970 236
377002 348
377064 47
377100 0
377107 185
377170 314
377217 304
377261 46
377297 661
377375 147
377381 0
377405 0
377477 182
377534 4
377546 67
377580 39
377695 106
377701 58
377723 28
377741 87
377827 1
377886 0
377944 339
377965 0
378105 635
378146 29
378158 31
378198 0
378222 177
378276 223
378278 15
378320 414
378332 537
378408 253
378585 8
378695 184
378724 0
378736 6
378778 0
378790 349
378850 276
378869 0
378946 0
378986 0
379003 76
379075 0
379081 376
379160 84
379171 42
379187 87
379224 0
379279 431
379281 410
379349 0
379416 916
379544 189
379703 22
379720 80
379770 0
379808 0
380037 28
380061 328
380076 172
380102 0
380229 133
380331 55
380432 0
380465 130
380490 0
380492 4
380509 0
380515 0
380535 15
380555 1
380559 0
380609 0
380627 0
380652 0
380684 0
380719 0
380902 0
380915 0
381069 350
381125 96
381141 0
381158 0
381207 0
381233 0
381411 176
381494 1
381795 161
381797 368
381907 0
381976 65
382031 109
382286 79
382459 784
382462 58
382468 11
382499 559
382709 650
382711 53
382751 251
382826 52
382874 237
382940 390
383372 1857
383376 1757
383378 27
383405 799
383411 130
383461 0
383548 989
383552 1729
383593 302
383607 2362
383896 28
383955 0
383974 224
384133 382
384265 456
384280 125
384301 258
384376 118
384445 214
384484 80
384512 78
384573 31
384653 330
384830 708
384846 0
384879 993
384894 0
384989 43
385073 0
385174 13
385218 393
385349 277
385359 24
385380 60
385420 1148
385484 378
385616 285
385652 379
385743 0
385766 749
385788 0
385825 0
385892 0
385946 180
385976 54
385983 1347
386074 66
386089 42
386230 6
386266 13
386293 407
386327 162
386466 528
386521 202
386559 46
386713 327
386800 6
386866 231
387091 25
387133 482
387181 1
387197 164
387358 0
387421 35
387490 79
387503 129
387598 1595
387780 81
387814 128
387839 346
387846 0
387850 0
387854 559
387865 0
387875 0
387904 0
387908 22
387992 155
388093 440
388162 123
388170 416
388180 0
388204 462
388235 1025
388357 61
388387 7
388440 278
388443 555
388482 545
388518 0
388539 682
388570 1232
388723 308
388970 694
389065 0
389092 337
389128 84
389148 740
389152 1053
389168 473
389183 200
389247 370
389287 129
389313 0
389349 0
389361 0
389398 220
389430 18
389467 106
389528 33
389536 85
389763 78
389777 0
389804 0
389821 281
389891 0
389928 0
389973 1
389998 0
390219 112
390328 0
390369 114
390379 24
390432 0
390473 0
390581 119
390611 221
390687 0
390694 58
390817 384
390825 0
390889 146
390913 127
390979 17
390987 0
390995 245
391003 422
391162 0
391300 0
391303 0
391307 0
391329 0
391331 0
391372 0
391395 0
391473 0
391583 0
391586 27
391781 29
391795 0
391813 4
391821 0
391851 2
391877 4
391892 0
392058 733
392120 301
392141 47
392169 1160
392171 1370
392249 562
392261 0
392437 0
392516 658
392530 0
392546 1
392625 705
392638 61
392649 46
392661 733
392697 60
392726 0
392965 162
392996 536
393097 0
393182 689
393313 158
393316 12
393347 0
393382 0
393405 0
393419 0
393433 3
393477 0
393512 68
393532 0
393690 0
393770 0
393874 154
393876 553
393897 232
393930 97
393975 394
393993 0
394001 0
394062 0
394079 0
394091 0
394099 0
394166 0
394180 0
394243 63
394254 2
394373 0
394420 124
394438 26
394489 18
394542 0
394550 129
394661 0
394815 41
394859 0
394867 119
394941 230
394997 0
395013 0
395246 62
395288 616
395292 225
395348 30
395566 1642
395570 1655
395635 155
395696 262
395712 18
395903 85
395945 620
395951 288
396011 0
396095 388
396098 446
396155 0
396158 0
396169 0
396171 0
396274 0
396295 0
396340 14
396422 1
396460 1273
396489 0
396511 144
396585 507
396656 75
396735 72
396751 210
396871 731
397009 0
397037 64
397173 100
397180 314
397215 453
397293 446
397390 10
397402 0
397433 27
397456 390
397459 544
397478 421
397490 287
397584 244
397678 74
397718 27
397827 565
397935 224
397968 1
397992 1936
398193 63
398225 0
398241 105
398274 0
398337 74
398375 36
398443 313
398646 441
398657 230
398700 0
398742 0
398760 0
398763 0
398886 0
398991 0
399057 0
399064 1
399081 0
399156 0
399174 0
399180 0
399214 0
399237 0
399264 0
399278 0
399486 0
399491 0
399495 0
399536 0
399549 0
399564 0
400077 0
400096 0
400109 71
400128 0
400146 13
400155 0
400158 0
400167 0
400357 0
400477 121
400506 0
400524 137
400543 83
400567 31
400683 0
400732 0
401164 0
401265 40
401275 4
401317 73
401325 12
401372 15
401412 529
401416 732
401503 454
401572 87
401731 50
401822 0
401874 1297
401883 0
401899 0
402060 0
402074 0
402090 0
402268 0
402348 0
402363 0
402400 0
402444 0
402459 0
402534 0
402616 0
402651 0
402702 0
402784 0
402792 0
402837 0
402888 0
402900 0
402919 0
403047 0
403408 0
403420 0
403597 0
403642 0
403676 0
403688 0
403977 0
404001 0
404016 0
404106 0
404127 0
404316 0
404382 0
404412 0
404418 0
404448 0
404589 0
404599 0
404626 0
404692 0
404844 0
404962 0
405017 0
405118 0
405263 0
405272 0
405291 0
405336 0
405399 0
405442 0
405466 0
405567 0
405577 0
405579 0
405665 0
405750 0
405812 0
405861 163
405884 192
405936 0
405941 0
405971 0
406046 0
406110 0
406124 332
406130 1273
406160 0
406201 0
406264 200
406637 85
406716 0
406743 521
406768 0
407006 49
407020 67
407109 0
407405 719
407422 177
407499 0
407544 363
407606 2
407629 121
407645 0
407792 0
407816 62
407831 74
407843 0
408065 0
408154 0
408326 0
408411 756
408476 102
408511 0
408527 0
408584 398
408595 40
408606 0
408632 5
408697 5
408738 45
409052 0
409131 525
409156 2
409171 88
409188 265
409208 44
409216 7
409242 528
409298 244
409373 69
409380 246
409469 0
409673 0
409781 210
409828 338
409832 158
409862 51
409940 136
409966 19
410054 19
410207 855
410230 0
410537 0
410547 96
410645 0
410687 281
410772 202
410788 45
410862 84
410879 676
410966 514
411001 724
411004 630
411130 142
411166 571
411171 968
411356 127
411362 299
411418 93
411549 590
411662 297
411763 7
411775 27
411808 0
411820 0
411976 759
412116 293
412280 0
412289 0
412308 4
412372 0
412410 906
412412 692
412557 57
412682 0
412808 16
412826 188
412878 0
413502 154
413596 104
413643 0
413802 734
413836 457
413845 228
413903 291
413931 0
413967 0
414169 270
414368 828
414490 605
414499 102
414644 490
414691 181
414759 0
414791 491
414800 654
414824 683
414885 51
414893 1
414914 182
414933 115
414946 184
414966 1084
414975 62
414980 302
415001 705
415034 353
415104 739
415175 714
415184 0
415238 176
415317 57
415393 161
415426 455
415476 2
415593 531
415616 224
415668 1488
415710 175
415906 0
415932 153
416019 1794
416092 0
416139 2602
416146 0
416148 381
416187 1791
416292 0
416300 179
416324 84
416403 808
416425 208
416443 2249
416586 274
416595 1084
416614 144
416649 1123
416685 866
416700 0
416790 1059
416854 0
416896 0
416913 237
416954 508
417038 103
417148 47
417226 0
417238 125
417350 300
417432 0
417449 0
417462 0
417474 43
417505 0
417530 0
417579 0
417620 0
417653 0
417669 0
417760 0
417859 0
417907 0
418033 0
418125 0
418241 0
418257 482
418310 0
418353 0
418419 0
418551 0
418634 0
418651 0
418666 0
418785 0
418795 4
418808 0
418811 0
418829 0
418839 166
418843 18
418859 19
418882 0
418902 13
418930 155
418944 0
418986 649
418988 965
419045 1906
419142 376
419173 237
419339 764
419375 745
419559 269
419646 539
419703 581
419715 445
419794 0
419813 0
419817 0
420070 0
420090 0
420150 0
420167 0
420179 0
420195 0
420297 0
420603 0
420640 0
420938 0
420956 0
421077 0
421364 0
421386 0
421441 0
421511 0
421578 0
421755 0
421922 0
421927 0
422001 0
422076 1
422196 0
422222 0
422332 28
422365 0
422414 46
422485 0
422539 0
422628 1
422662 0
422817 0
422963 0
423114 0
423233 0
423283 0
423399 0
423498 0
423509 0
423577 25
423630 724
423688 0
423700 39
423728 188
423732 110
423786 24
423872 356
424031 0
424082 0
424133 0
424145 158
424155 12
424209 337
424247 315
424263 256
424270 384
424323 0
424603 0
424632 868
424653 1850
424675 298
424710 1065
424727 292
424773 29
424796 164
424829 293
424843 0
424853 246
424883 741
424961 128
424973 1821
424977 147
425003 242
425050 805
425063 418
425153 535
425230 28
425349 0
425537 536
425567 180
425586 0
425726 1011
425780 19
425811 126
425825 951
426148 1153
426186 470
426287 816
426371 434
426401 355
426405 34
426416 492
426431 276
426551 329
426654 106
426718 0
427139 305
427143 12
427169 635
427188 0
427213 0
427245 130
427482 0
427517 273
427594 382
427741 0
427786 19
427821 168
427834 28
427908 49
427941 0
427986 65
427996 14
428024 933
428123 792
428138 229
428153 1848
428163 35
428213 967
428273 360
428288 1118
428313 106
428502 0
428553 5
428654 454
428671 5
428684 721
428688 512
428709 91
428714 592
428814 203
428842 754
428898 195
428982 33
429075 197
429108 0
429114 0
429178 5
429180 156
429208 460
429228 0
429252 0
429270 0
429334 56
429351 78
429420 0
429506 101
429536 454
429596 542
429614 94
429626 593
429630 289
429686 264
429960 0
430061 845
430078 6
430091 1345
430095 255
430121 1534
430219 312
430375 121
430389 1
430427 1936
430507 19
430575 48
430789 232
430799 63
430867 0
430889 0
430903 140
430974 194
430998 39
431018 640
431078 149
431093 533
431151 329
431202 1
431438 1193
431442 189
431468 460
431472 460
431493 75
431498 720
431712 181
431734 0
431800 0
431955 316
432095 227
432160 659
432169 190
432193 0
432246 0
432300 10
432348 0
432350 705
432360 0
432399 200
432425 64
432440 622
432485 90
432510 247
432519 0
432534 0
432603 121
432657 62
432663 359
432800 845
432830 133
432860 97
432892 14
432915 0
433019 70
433192 7
433222 0
433254 123
433326 0
433449 385
433499 226
433517 164
433529 363
433554 29
433574 451
433578 109
433589 817
433621 159
433679 368
433716 0
433812 0
433827 78
433848 0
434049 878
434219 527
434261 58
434365 835
434465 249
434633 467
434681 768
434690 16
434772 294
434831 206
434848 68
434937 0
434956 26
434993 0
435126 63
435161 0
435184 396
435404 264
435431 36
435580 0
435658 0
435701 0
435730 0
435790 0
435820 0
435904 0
435964 0
436010 0
436060 0
436066 0
436149 0
436243 0
436340 0
436360 0
436373 0
436409 0
436411 0
436433 0
436444 0
436565 0
436631 0
436672 0
436718 0
436797 125
436807 0
436829 22
436834 0
436863 0
436865 8
436943 0
436980 0
437026 0
437073 0
437109 0
437176 0
437200 0
437350 2
437401 0
437422 0
437472 1
437505 48
437641 16
437758 252
437782 172
437863 2589
437996 47
438017 390
438047 89
438056 89
438079 291
438211 408
438285 228
438366 253
438385 0
438422 130
438450 31
438510 0
438517 75
438525 249
438531 704
438722 112
438778 287
438800 0
438921 16
438992 0
439237 0
439422 0
439431 0
439458 0
439485 0
439600 0
439696 997
439736 66
439763 3
439799 266
439832 99
439924 0
440004 23
440064 254
440220 378
440310 413
440396 1000
440402 1163
440604 749
440705 319
440730 443
440760 108
440780 70
440829 0
440955 0
440995 335
441206 363
441266 34
441274 53
441353 0
441368 0
441416 0
441458 0
441497 1
441525 1
441656 0
441695 0
441758 0
441986 0
442043 0
442056 0
442224 0
442238 0
442274 0
442293 0
442334 1
442381 628
442440 0
442462 0
442577 0
442656 0
442725 0
442758 0
442774 0
442836 0
442845 0
442914 0
443019 0
443033 2
443068 70
443127 146
443165 1861
443275 0
443297 0
443307 33
443383 426
443436 64
443572 1076
443578 1089
443619 104
443698 0
443710 2
443724 510
443856 374
443889 0
443895 165
443914 227
443917 365
444052 321
444197 265
444213 0
444223 361
444242 217
444358 704
444506 385
444522 369
444532 92
444661 380
444956 65
444984 0
445252 0
445263 230
445270 0
445272 0
445283 16
445315 0
445390 142
445566 0
445607 190
445622 0
445630 16
445646 756
445662 628
445700 447
445786 483
445798 0
446147 155
446283 90
446304 12
446331 195
446365 927
446381 1440
446442 0
446598 134
446656 0
446711 228
446824 54
446878 0
446998 192
447006 103
447074 275
447167 91
447178 227
447197 58
447308 6
447395 0
447448 0
447463 65
447600 0
447706 165
447718 27
447735 424
447746 33
447783 130
447796 40
447808 53
447838 0
447863 72
447947 0
447958 0
447980 0
447991 168
448071 0
448210 0
448242 0
448543 0
448551 0
448559 83
448604 1
448767 60
448828 0
448853 790
448866 0
448976 0
449030 0
449405 0
449611 295
449645 133
449740 1728
449852 109
449861 29
449867 73
449888 154
450025 482
450140 20
450448 0
450458 0
450480 264
450497 0
450512 299
450536 0
450559 0
450635 167
450668 0
450696 515
450698 712
450719 59
450737 141
450773 271
450798 25
450884 482
450983 80
450992 217
451079 75
451081 140
451147 8
451199 41
451379 0
451418 0
451492 274
451504 111
451622 2
451679 150
451762 0
451815 49
451864 320
451955 163
452058 65
452159 50
452259 4
452385 1
452467 24
452634 0
452678 49
452709 81
452738 0
453006 260
453045 123
453171 0
453188 139
453242 543
453246 275
453266 48
453298 0
453452 32
453504 479
453595 57
453624 426
453686 0
453717 0
453852 79
453904 0
454091 0
454136 0
454150 23
454167 351
454184 0
454218 488
454220 686
454259 307
454277 118
454408 82
454445 100
454473 0
454564 300
454899 101
454916 12
454945 0
455025 186
455308 427
455329 0
455384 103
455388 151
455450 0
455485 0
455493 4
455499 25
455530 349
455672 0
455726 0
455785 209
455921 43
455961 379
455963 503
455970 51
455986 92
456066 0
456139 19
456190 179
456269 18
456301 0
456342 0
456411 9
456436 0
456568 217
456578 0
456681 0
456735 77
456770 19
456776 0
456827 133
456894 0
456967 0
456998 255
457013 237
457032 0
457066 1805
457159 100
457201 597
457208 0
457244 59
457354 0
457367 60
457393 640
457399 1008
457476 0
457564 18
457645 291
457732 141
457842 7
457881 0
457903 0
457939 0
458002 0
458011 0
458024 0
458047 0
458065 0
458193 0
458222 0
458280 0
458283 0
458471 405
458623 0
458905 0
458918 0
459068 0
459105 0
459160 0
459182 0
459254 0
459323 0
459328 14
459506 0
459598 0
459791 0
459985 0
460030 0
460039 0
460087 0
460265 0
460492 0
460859 0
460861 0
460930 0
460990 0
461044 0
461076 0
461251 0
461512 0
461530 0
461689 0
461739 0
461856 0
461870 0
461949 0
461961 0
461990 0
462083 234
462121 32
462216 677
462247 0
462315 836
462390 1232
462411 505
462435 718
462437 947
462453 818
462657 2327
462660 1517
462672 717
462714 679
462902 0
462993 1398
463008 883
463077 324
463107 66
463159 0
463179 0
463305 0
463352 83
463364 0
463382 0
463565 33
463593 840
463685 438
463729 1759
463901 61
463929 0
464049 0
464295 11
464336 0
464416 0
464467 0
464710 571
464717 376
464736 1156
464824 219
464902 538
464909 11
464929 140
464992 304
464995 243
465040 116
465083 1771
465161 4
465318 0
465413 0
465419 266
465445 227
465479 41
465510 770
465643 235
465775 321
465798 1
465844 235
465855 0
465862 276
466020 216
466152 199
466284 0
466321 0
466333 13
466435 0
466491 225
466606 510
466662 39
466673 219
466699 136
466780 139
466789 401
466973 187
466998 140
467000 1067
467091 157
467099 19
467255 91
467281 217
467308 92
467320 0
467374 252
467395 540
467428 906
467431 163
467541 890
467583 19
467596 82
467675 55
467700 0
467712 614
467787 62
467868 7
467955 192
467984 178
468005 127
468139 452
468143 278
468184 0
468215 0
468247 95
468256 152
468288 3
468296 939
468376 5
468503 397
468528 0
468874 0
468939 426
469069 978
469235 508
469482 4
469569 139
469597 255
469608 322
469644 180
469738 417
469839 0
469860 0
469915 459
469917 706
470130 279
470145 699
470151 160
470202 1178
470208 240
470217 0
470311 3
470479 1
470537 0
470596 15
470611 0
470652 0
470704 109
470721 10
470791 0
470819 0
470901 1
470907 199
470928 456
470972 77
471209 0
471228 115
471314 3
471324 4
471414 0
471426 280
471465 2
471543 74
471612 0
471650 0
471680 29
471879 3
472036 0
472266 76
472305 128
472473 27
472540 0
472576 12
472673 2192
472680 1439
472705 205
472854 2163
472893 485
472968 0
472992 1284
473103 16
473213 1048
473225 826
473579 0
473821 0
473831 989
474225 210
474265 189
474362 8
474385 343
474475 346
474592 408
474698 266
474764 66
474794 92
474841 478
474853 311
474964 180
475049 183
475070 32
475140 1
475227 40
475259 884
475325 222
475342 855
475369 36
475437 296
475448 0
475455 65
475583 600
475740 67
475800 44
475897 1411
476053 188
476139 5
476182 0
476189 0
476212 76
476219 0
476246 0
476265 1
476314 522
476345 186
476425 0
476465 1242
476483 0
476489 67
476545 119
476547 460
476584 66
476640 0
476680 0
476710 77
476767 191
476806 180
476959 0
477134 0
477324 793
477328 265
477366 112
477390 402
477393 356
477412 184
477445 129
477487 75
477505 0
477546 117
477565 1050
477571 50
477655 64
477715 1
477784 0
477869 0
477979 6
477994 0
478018 54
478050 0
478082 0
478087 0
478123 10
478132 0
478152 5
478267 374
478567 43
478636 256
478681 0
478692 1
478710 0
478930 4
478990 0
479436 16
479497 145
479595 142
479691 38
479761 531
479777 0
479905 0
479935 0
480033 648
480236 0
480314 197
480336 69
480356 20
480430 0
480497 872
480568 11
480703 97
480719 1517
480783 928
480947 401
480974 722
480998 400
481015 0
481141 758
481199 641
481366 241
481443 1
481511 125
481567 164
481599 0
481611 1038
481630 43
481692 0
481702 1028
481815 93
481845 157
481896 0
481976 0
482009 1130
482012 80
482024 283
482036 13
482068 0
482167 25
482265 980
482273 229
482278 0
482286 1
482300 374
482366 433
482369 23
482411 60
482435 134
482487 4193
482597 0
482643 0
482669 466
482671 217
482711 776
482822 685
482929 238
482939 699
483073 0
483093 0
483106 66
483135 49
483166 0
483214 0
483265 127
483360 108
483386 149
483445 475
483487 287
483505 0
483615 337
483658 181
483708 0
483742 4
483753 0
483762 0
483787 0
483793 111
483815 436
483817 15
483951 0
483958 0
483985 151
483987 99
484049 0
484098 0
484100 0
484127 0
484131 26
484134 29
484139 0
484176 0
484199 159
484215 285
484251 0
484272 0
484279 307
484299 176
484365 359
484369 646
484386 205
484390 0
484401 0
484411 11
484435 1
484458 0
484475 0
484484 17
484486 0
484524 0
484534 0
484540 0
484561 0
484567 0
484571 2
484634 0
484650 0
484666 0
484693 0
484717 0
484723 0
484753 0
484810 0
484845 0
484854 0
484858 0
484863 0
484884 34
484894 0
484899 0
484928 0
484961 185
484985 0
485041 222
485067 55
485071 25
485100 0
485103 279
485108 80
485161 0
485182 57
485206 0
485218 0
485225 0
485257 0
485337 11
485340 22
485354 0
485368 0
485383 0
485397 0
485405 0
485416 0
485425 0
485440 0
485469 0
485511 0
485533 0
485542 84
485545 0
485577 0
485595 0
485610 0
485628 0
485643 0
485668 0
485693 0
485704 71
485718 0
485757 0
485782 0
485796 0
485825 0
485838 0
485846 19
485870 2
485910 0
485934 0
485940 0
485946 0
485961 0
485979 0
485993 0
486044 8
486093 0
486113 0
486146 0
486154 0
486209 0
486231 0
486234 0
486246 0
486293 0
486317 0
486333 0
486347 0
486360 0
486368 0
486394 18
486414 0
486432 0
486435 0
486444 0
486465 0
486468 0
486477 0
486487 0
486498 0
486560 115
486579 1
486594 0
486624 0
486651 0
486699 0
486719 0
486741 0
486788 0
486791 0
486828 1
486840 0
486843 0
486858 0
486925 61
486956 0
486963 319
486983 141
487050 31
487143 0
487161 223
487193 50
487429 337
487471 43
487662 551
487668 27
487678 26
487687 0
487747 0
487794 7
487843 0
488039 109
488329 156
488343 102
488379 508
488590 0
488620 1454
488700 0
488798 1419
488880 57
488903 2580
488907 619
488915 409
488933 139
488981 98
488989 93
489005 350
489080 5
489141 0
489179 5
489210 11
489227 0
489234 0
489245 0
489254 0
489271 0
489279 0
489313 0
489321 0
489369 0
489386 0
489390 0
489399 0
489410 0
489442 0
489466 523
489531 177
489535 384
489543 0
489591 0
489617 0
489647 0
489679 210
489711 0
489732 0
489755 89
489759 0
489773 0
489823 0
489830 0
489839 0
489884 0
489888 0
489896 0
489937 2
489998 1
490027 0
490064 25
490143 126
490282 1
490350 10
490370 81
490389 62
490488 45
490536 0
490577 145
490657 474
490710 557
490758 7
490765 1487
490771 636
490799 120
490804 9
490850 23
490974 30
491023 52
491071 0
491134 17
491195 0
491242 54
491245 0
491269 70
491299 94
491332 19
491364 78
491389 25
491414 0
491485 5
491672 7
491680 59
491708 17
491807 152
491836 0
491911 0
491936 67
491949 0
491981 0
492005 59
492059 56
492110 250
492274 23
492285 0
492315 0
492355 320
492359 2386
492363 458
492408 7
492435 0
492490 0
492541 14
492580 0
492690 55
492719 246
492759 0
492831 0
492859 198
492868 249
492887 424
493077 150
493124 23
493138 308
493193 121
493239 387
493311 0
493356 0
493364 0
493414 0
493481 77
493589 158
493684 135
493700 608
493758 88
493779 305
493806 151
493856 119
494185 0
494246 0
494286 327
494321 205
494331 0
494358 823
494432 0
494556 19
494659 8
494665 189
494703 199
494733 63
494745 182
494783 0
494848 148
494852 209
495013 521
495063 41
495111 0
495134 1
495428 0
495540 0
495569 0
495622 0
495660 1
495693 0
495797 0
495875 0
496014 0
496082 0
496218 0
496227 0
496256 0
496269 0
496329 0
496395 0
496401 0
496424 0
496494 0
496518 0
496548 0
496614 0
496629 0
496818 0
496863 0
496892 0
496911 0
496926 0
497056 0
497324 0
497378 0
497474 0
497505 0
497513 0
497527 0
497652 0
497765 0
497885 0
498307 0
498357 0
498491 0
498509 0
498538 0
498652 0
498691 0
498812 0
498824 0
498839 0
498884 1
498914 0
499035 0
499057 0
499117 0
499180 1
499257 0
499263 0
499277 0
499291 0
499326 0
499372 0
499460 0
499626 7
499645 0
499661 299
499663 238
499674 249
499700 322
499706 2028
499734 33
499794 219
499806 0
500064 3882
500170 1844
500303 904
500342 50
500364 187
500493 0
500539 0
500609 0
500676 0
500763 0
500788 0
500798 0
500854 0
500984 0
501029 302
501037 0
501052 0
501102 91
501161 0
501347 0
501545 0
501752 0
501801 0
501853 0
501898 0
501929 0
501950 0
501963 0
501988 0
502106 0
502259 0
502288 0
502328 0
502342 0
502386 0
502425 0
502454 0
502479 0
502502 0
502571 0
502709 0
502754 1
502759 1
502793 0
502800 0
502854 0
502872 0
502929 0
503056 0
503122 0
503161 0
503198 282
503211 1108
503213 321
503242 656
503273 0
503287 22
503296 240
503302 688
503360 0
503378 11
503400 453
503412 22
503483 261
503570 0
503582 43
503603 124
503677 71
503739 1
503757 48
503764 65
503886 75
503973 10
504010 315
504128 354
504131 360
504184 0
504418 0
504471 123
504516 31
504555 185
504564 7
504589 0
504632 0
504654 91
504711 106
504734 5
504834 177
504863 249
504884 88
504906 27
504921 113
505039 530
505080 0
505104 18
505174 0
505192 7
505389 322
505404 370
505455 98
505475 93
505503 401
505587 52
505664 0
505722 435
505745 386
505760 196
506100 342
506148 383
506277 0
506335 60
506413 75
506417 0
506518 0
506562 1554
506571 0
506580 257
506681 138
506687 217
506742 37
506799 214
506808 17
506820 483
506872 61
507051 49
507066 198
507089 0
507098 392
507138 139
507159 706
507356 0
507394 0
507466 171
507592 0
507604 0
507674 0
507692 0
507702 0
507810 0
507832 0
507944 0
507966 0
507984 0
508100 0
508108 0
508112 0
508232 0
508402 0
508427 0
508432 0
508466 0
508486 0
508578 0
508591 0
508601 92
508706 0
508955 0
509021 0
509037 0
509087 0
509126 0
509193 0
509348 0
509361 0
509387 0
509486 0
509519 0
509561 0
509615 0
509899 0
510009 0
510056 0
510074 0
510132 0
510164 0
510237 124
510248 35
510264 0
510322 1
510333 67
510378 87
510430 237
510442 811
510457 0
510516 527
510519 152
510580 2941
510601 164
510637 262
510667 0
510715 70
510786 13
510797 542
511238 25
511254 1931
511290 0
511397 594
511686 1330
511731 0
511781 262
511838 0
511868 0
511899 356
512186 94
512502 58
512582 0
512604 0
512821 489
513025 905
513137 697
513224 183
513300 51
513355 11
513499 111
513614 73
513700 147
513773 1865
513837 1465
514050 0
514236 0
514665 0
514680 0
514776 0
514803 0
514809 172
514967 0
514993 304
515204 155
515273 0
515321 141
515374 852
515550 589
515660 1534
515847 178
515858 1560
515862 794
515870 728
515879 0
516001 0
516009 116
516018 0
516073 544
516086 0
516183 145
516192 7
516198 289
516227 49
516230 338
516392 0
516409 0
516441 97
516447 0
516483 0
516669 88
516896 596
516903 487
516932 275
517007 8
517150 0
517181 224
517234 188
517247 210
517366 0
517421 364
517464 0
517474 10
517485 0
517495 11
517705 0
517760 10
517771 0
517804 300
517900 0
517924 0
517991 0
518051 0
518121 0
518200 0
518275 0
518355 0
518385 0
518404 0
518409 1046
518424 14
518467 349
518622 0
518652 0
518671 0
518675 0
518691 0
518732 0
518901 0
518904 0
518965 0
519081 42
519107 0
519282 0
519316 0
519404 8
519410 0
519436 9
519439 0
519479 18
519491 0
519588 23
519599 15
519719 137
519731 77
519821 47
519850 248
519882 295
519917 6
519943 704
519962 589
520032 66
520049 331
520090 158
520224 263
520320 0
520452 0
520508 190
520524 0
520536 366
520566 0
520626 0
520678 70
520736 1664
520801 1230
520804 254
520864 1147
520957 35
520989 0
521010 47
521012 415
521072 211
521153 0
521206 43
521259 0
521346 154
521350 477
521368 306
521420 403
521452 0
521508 144
521610 1
521665 298
521702 0
521766 738
521768 1052
521829 0
521845 119
521923 1
521977 598
521985 0
522008 0
522024 848
522066 182
522165 489
522174 34
522229 590
522231 1296
522315 5
522348 0
522379 677
522490 0
522532 1089
522534 273
522662 141
522692 315
522719 626
522748 82
522887 132
523023 744
523055 171
523369 0
523511 278
523537 178
523565 0
523817 1066
523820 896
523945 1101
524029 0
524114 60
524168 14
524247 100
524497 0
524582 0
524694 0
524705 1
524735 3
524766 1
524795 3
524806 0
524854 0
524932 0
524996 0
525032 0
525046 2
525049 1
525065 1
525116 14
525346 0
525358 0
525469 0
525473 10
525505 9
525657 1
525744 0
525771 0
525876 0
525949 0
526093 1633
526129 177
526144 40
526264 225
526296 28
526350 26
526372 7
526475 34
526558 48
526594 142
526648 0
526762 714
526779 306
526928 0
527200 40
527297 305
527328 3
527369 44
527515 175
527518 1000
527612 195
527627 2
527731 443
527747 5
527767 54
527785 389
527874 0
527895 138
527907 98
527933 0
527996 0
528003 339
528022 354
528033 7
528171 683
528211 199
528287 337
528325 1072
528402 0
528413 0
528419 0
528448 0
528541 0
528545 0
528626 0
528684 0
528800 0
528834 0
529177 0
529196 0
529208 0
529256 0
529333 0
529474 0
529551 0
529679 0
530051 0
530297 1136
530302 0
530326 173
530392 43
530468 0
530475 84
530535 576
530660 39
530672 114
530707 213
530736 80
530752 209
530791 58
530818 113
530852 112
530873 1
530920 31
530939 406
530981 0
531166 21
531213 149
531363 414
531410 1
531467 14
531476 0
531497 169
531745 0
531787 242
531839 98
531876 0
531927 1
531987 1352
531991 502
532046 158
532080 0
532134 28
532225 323
532253 0
532267 266
532303 10
532318 124
532322 323
532332 0
532383 353
532395 398
532504 0
532569 408
532571 937
532640 138
532666 160
532697 134
532726 219
532729 458
532743 333
532759 705
532803 0
532824 0
532888 14
532901 34
532909 0
532949 0
532977 222
532987 0
533005 0
533011 38
533120 89
533284 98
533400 200
533522 63
533543 137
533670 0
533743 432
533750 0
533777 97
533911 0
533933 861
533948 359
533951 191
534083 219
534221 565
534248 84
534255 0
534284 250
534308 24
534404 116
534409 52
534482 5
534500 0
534530 300
534572 440
534668 475
534742 594
534780 147
534799 614
534823 17
534898 80
534956 319
534992 1256
535036 300
535039 412
535117 218
535136 99
535210 0
535258 45
535270 15
535297 0
535306 783
535344 87
535373 302
535408 292
535491 52
535513 997
535587 1
535617 42
535630 263
535648 0
535680 295
535690 1425
535711 0
535731 100
535794 77
535999 406
536050 580
536061 1471
536063 586
536102 777
536151 148
536227 1941
536347 0
536421 91
536531 213
536552 345
536738 139
536745 689
536748 66
536756 110
536778 7
536819 0
536826 492
536844 596
536928 205
536962 116
537028 1167
537132 454
537141 981
537150 31
537204 184
537341 32
537355 22
537385 47
537416 33
537431 28
537494 315
537520 13
537536 95
537575 297
537653 1374
537784 40
537866 841
537891 135
537953 190
537965 0
538025 193
538037 500
538169 624
538229 391
538325 646
538406 540
538448 22
538481 643
538555 260
538572 0
538648 17
538711 290
538800 18
538846 72
538921 14
538958 85
539031 2
539053 0
539112 0
539142 0
539175 0
539237 0
539254 0
539289 0
539304 0
539352 0
539438 13
539475 0
539547 0
539656 7
539698 0
539732 0
539750 0
539756 0
539806 0
539859 0
539862 41
539886 154
539966 1
539971 0
540054 0
540099 54
540141 0
540163 0
540215 14
540232 0
540244 0
540248 104
540263 61
540275 0
540301 0
540357 0
540396 33
540430 264
540472 405
540512 23
540543 85
540596 49
540605 251
540608 24
540650 0
540667 213
540674 54
540681 0
540729 20
540738 0
540747 13
540763 0
540826 0
540836 0
540852 38
540855 24
540873 0
540900 98
540918 116
540950 49
540958 15
540997 5
541061 18
541080 58
541117 109
541146 0
541178 0
541181 23
541185 2
541212 0
541219 0
541222 0
541272 20
541360 27
541405 0
541461 0
541482 0
541485 0
541510 101
541514 0
541516 0
541563 0
541592 0
541595 0
541610 0
541643 0
541659 0
541705 69
541709 0
541747 0
541760 40
541801 0
541905 219
541949 163
541961 0
541995 0
542009 27
542015 0
542020 0
542024 0
542037 0
542059 610
542078 0
542085 122
542096 0
542107 1881
542112 0
542127 186
542148 214
542278 0
542310 1361
542328 400
542398 476
542581 70
542658 0
542718 217
542777 23
542795 105
542903 0
542954 185
542960 857
542973 0
542979 0
543027 30
543071 366
543084 170
543108 280
543161 59
543173 1107
543190 272
543233 727
543256 31
543297 326
543399 900
543474 355
543521 0
543577 247
543603 339
543645 827
543746 1
543858 397
543867 520
543869 1167
544010 132
544031 150
544102 0
544129 129
544217 146
544271 0
544326 343
544406 11
544511 70
544732 159
544737 326
544924 592
544934 0
544956 369
545101 698
545125 231
545156 408
545183 200
545189 310
545195 956
545202 93
545230 102
545236 283
545243 0
545359 0
545365 51
545376 24
545412 0
545437 0
545511 0
545526 0
545622 0
545631 0
545634 0
545647 0
545667 0
545708 0
545821 0
545828 0
545833 0
545877 17
545890 59
545956 204
546109 144
546310 229
546331 231
546350 16
546352 350
546409 159
546601 29
546677 0
546772 360
546803 396
546829 243
546860 85
546908 231
546966 0
546986 0
547036 436
547207 0
547244 581
547280 385
547297 144
547359 554
547438 5
547473 66
547481 135
547484 132
547491 941
547494 578
547497 299
547501 249
547504 198
547507 416
547511 453
547514 520
547522 89
547533 44
547543 0
547552 159
547561 282
547587 0
547607 132
547689 76
547692 0
547771 0
547787 15
547797 0
547824 25
547833 0
547864 0
547878 0
547917 0
547974 0
548145 194
548178 1609
548223 407
548256 7
548313 0
548349 67
548357 159
548408 0
548449 0
548530 59
548634 349
548640 0
548678 316
548709 24
548739 27
548859 84
549027 0
549097 231
549222 0
549330 433
549393 469
549399 184
549420 66
549524 147
549566 476
549570 176
549631 0
549643 9
549646 117
549671 324
549720 841
549732 0
549780 778
550028 0
550056 102
550122 526
550272 310
550428 999
550617 180
550740 298
550775 0
550801 60
550824 107
550827 2593
550923 38
550959 83
551004 47
551052 925
551061 55
551088 346
551139 133
551169 19
551177 23
551256 101
551327 14
551426 207
551594 206
551616 251
551687 0
551696 420
551704 42
551760 143
551777 109
551843 111
551996 4
552198 33
552211 166
552216 7
552227 352
552229 1545
552233 532
552258 381
552273 81
552311 564
552320 246
552365 566
552491 11
552497 42
552500 573
552503 75
552545 583
552548 247
552570 522
552601 68
552606 0
552623 0
552659 0
552719 0
552732 0
552751 0
552848 0
552860 0
552879 0
552947 0
553000 0
553045 0
553086 0
553094 0
553138 0
553175 0
553190 0
553387 0
553439 0
553483 0
553499 0
553507 0
553526 0
553531 0
553551 0
553590 0
553721 0
553830 0
554078 0
554085 763
554158 544
554301 30
554314 88
554371 1
554385 0
554480 51
554487 34
554559 139
554583 70
554626 366
554640 1581
554672 0
554700 0
554713 1253
554737 1218
554746 0
554855 514
554885 232
554901 50
555010 63
555025 44
555060 0
555115 0
555129 0
555171 3
555237 11
555371 50
555402 121
555414 49
555441 28
555477 0
555504 5
555508 262
555600 0
555684 33
555731 74
555836 98
555840 50
555855 76
555861 36
555963 0
556052 43
556206 191
556264 10
556293 11
556318 0
556351 987
556428 239
556676 61
556911 812
556976 0
557010 297
557031 356
557158 378
557189 34
557202 252
557283 0
557301 0
557311 0
557435 0
557480 1
557514 0
557526 0
557614 0
557791 0
557842 0
557860 0
557946 0
558019 0
558210 0
558301 0
558349 0
558387 0
558439 0
558460 0
558592 0
558613 0
558619 0
558643 0
558688 0
558727 0
558811 204
558917 0
559076 22
559139 55
559146 8
559254 40
559419 0
559492 1
559571 2
559616 91
559672 3
559698 13
559744 94
559750 174
559760 747
559816 275
559840 0
559849 24
559852 0
559898 14
559909 0
559930 117
559964 1
559981 0
559993 27
560094 0
560140 411
560160 0
560188 0
560280 428
560323 0
560347 0
560354 181
560398 167
560400 147
560457 0
560498 0
560578 62
560591 0
560619 0
560659 82
560668 165
560677 276
560746 907
560827 0
560849 94
560882 0
560918 0
560927 0
560936 0
561017 0
561071 0
561272 0
561455 11
561602 0
561614 1
561665 3
561711 0
561773 0
561798 4941
561952 203
562012 847
562091 173
562099 518
562103 801
562107 899
562160 126
562180 0
562197 113
562219 348
562251 0
562302 372
562305 422
562359 404
562361 844
562383 0
562403 50
562418 410
562434 20
562451 565
562464 1271
562670 1042
562717 463
562724 260
562841 29
562922 69
563049 89
563069 0
563102 98
563142 0
563237 108
563243 31
563278 247
563415 22
563448 274
563461 0
563464 62
563534 537
563550 0
563575 5449
563751 5
563822 701
563848 340
563904 594
563923 588
564036 352
564181 319
564259 31
564385 673
564409 1056
564457 0
564540 2328
564711 1373
564755 23
564908 2378
564942 0
564958 0
564975 507
565009 437
565015 50
565168 0
565197 538
565261 1566
565326 1
565365 102
565369 543
565380 1054
565441 60
565479 136
565592 3820
565621 613
565703 328
565754 701
565766 57
565776 5
565780 752
565792 142
565925 299
566039 116
566055 0
566072 6
566079 58
566113 33
566169 356
566210 36
566276 308
566394 287
566472 419
566501 0
566515 42
566547 133
566586 1253
566588 441
566664 31
566718 646
566769 0
566828 597
566881 3494
566962 678
566982 198
567100 430
567220 298
567262 347
567342 353
567778 0
567962 0
568042 0
568161 0
568307 0
568340 0
568386 0
568439 0
568457 0
568547 0
568567 0
568569 0
568635 1
568832 45
568984 101
569015 838
569114 17
569141 0
569220 706
569234 56
569341 0
569343 66
569367 54
569408 654
569437 94
569466 603
569484 74
569540 0
569736 417
569773 0
569818 45
569953 0
570039 522
570048 212
570062 330
570095 225
570147 61
570261 449
570372 2411
570378 13
570433 50
570445 521
570481 354
570512 42
570525 26
570531 0
570580 0
570802 0
570823 0
570871 0
570962 0
571035 0
571061 0
571166 0
571343 0
571397 0
571466 0
571603 0
571611 0
571646 1050
571687 366
571738 263
571747 0
571757 2
572037 1233
572058 885
572082 133
572094 820
572240 179
572290 194
572382 92
572385 86
572396 63
572424 387
572451 88
572465 533
572577 6
572640 58
572652 1607
572676 0
572684 175
572744 48
572789 142
572820 511
572823 65
572838 692
572883 102
572947 0
573044 681
573047 140
573063 0
573075 35
573175 117
573178 510
573197 259
573356 13
573374 354
573457 0
573475 960
573744 0
573813 131
573816 84
573825 184
573840 57
573925 489
573987 4
573995 0
574059 444
574150 90
574163 148
574259 0
574288 7
574403 0
574452 163
574594 283
574695 553
574701 313
574717 560
574722 496
574814 0
574922 0
574961 260
575035 368
575075 10
575082 75
575117 16
575206 22
575217 390
575558 0
575714 0
575786 0
575789 0
575810 0
575944 0
576123 0
576129 0
576398 1
576668 0
576689 91
576726 0
576738 0
576853 173
577013 354
577015 101
577048 152
577060 1
577087 326
577157 73
577238 93
577283 61
577336 223
577394 290
577452 166
577498 331
577619 270
577723 41
577733 18
577831 9
577877 18
577884 20
578003 145
578097 945
578119 111
578133 125
578278 331
578291 322
578315 0
578338 378
578425 0
578577 0
578594 0
578677 0
578702 0
578747 0
578783 0
578846 0
578912 0
579068 0
579109 0
579113 0
579173 417
579258 0
579277 391
579313 0
579336 447
579568 273
579593 27
579719 119
579799 285
579819 0
579881 251
579998 0
580007 0
580025 0
580032 49
580053 11
580083 0
580170 20
580207 121
580410 17
580495 698
580607 3
580684 33
580761 279
580988 0
580996 1191
581054 0
581100 105
581115 0
581298 289
581367 534
581438 0
581475 176
581490 303
581528 0
581785 0
581852 238
581876 1247
581883 157
582003 0
582151 604
582312 3
582783 432
582795 103
582817 40
583041 932
583166 1
583188 472
583260 240
583347 0
583354 420
583378 187
583408 302
583421 905
583561 191
583571 26
583724 0
583864 384
583875 329
583899 69
583908 134
583986 19
584037 0
584055 98
584073 0
584091 60
584155 1485
584354 110
584385 383
584500 358
584544 533
584552 66
584581 136
584691 22
584693 0
584870 114
585041 76
585169 274
585220 179
585274 501
585370 29
585406 123
585421 479
585425 192
585451 0
585466 0
585506 0
585523 0
585599 0
585644 0
585831 0
585896 0
586069 0
586098 0
586139 0
586230 488
586262 131
586320 155
586334 417
586372 330
586715 152
586809 0
587001 0
587049 2
587083 270
587089 0
587127 33
587199 348
587412 0
587499 80
587604 0
587695 370
587766 119
587773 66
587799 84
587866 18
588155 658
588164 147
588170 166
588194 65
588240 546
588273 319
588307 0
588367 90
588397 715
588415 114
588493 0
588530 183
588655 136
588689 892
588786 272
588835 326
588865 444
588915 223
589008 0
589168 160
589182 675
589351 14
589473 306
589700 593
589884 475
589903 254
590056 19
590112 0
590186 0
590218 0
590233 0
590393 1
590413 0
590429 0
590493 0
590635 0
590814 1
590841 0
590856 0
590958 0
590991 0
591004 0
591010 0
591019 429
591028 0
591042 601
591119 415
591143 0
591234 244
591330 0
591345 40
591435 0
591453 66
591459 9
591461 100
591485 27
591574 45
591617 39
591642 0
591717 12
591757 53
591765 30
591884 0
591960 78
592001 113
592089 0
592166 0
592181 0
592191 446
592223 1
592235 48
592290 141
592498 33
592533 141
592563 77
592572 524
592583 0
592617 196
592656 225
592685 416
592702 0
592726 0
592732 48
592748 0
592782 35
592796 0
592855 0
593088 223
593137 346
593384 279
593396 269
593457 519
593471 0
593490 0
593497 75
593524 74
593536 0
593589 271
593640 235
593651 26
593686 175
593745 75
593824 488
593826 259
593872 618
593905 430
593937 1042
593941 4900
593950 2439
593959 1142
594006 439
594040 1650
594061 434
594094 1948
594097 1461
594224 609
594271 1400
594295 248
594457 213
594499 89
594607 193
594629 67
594646 124
594658 697
594709 494
594791 1777
594803 183
594912 0
594971 0
594983 0
595065 0
595132 0
595145 0
595175 1
595259 0
595326 65
595333 339
595340 4
595398 8
595449 0
595462 106
595481 23
595488 0
595675 0
595687 0
595794 0
595836 0
595873 0
595880 0
595896 0
595975 0
596082 0
596104 0
596128 0
596137 0
596151 0
596366 0
596391 260
596397 299
596436 16
596445 39
596507 0
596585 0
596591 0
596607 36
596642 0
596649 65
596654 251
596658 57
596679 245
596682 348
596691 844
596708 460
596720 469
596730 632
596776 0
596845 2037
596849 215
596945 945
596984 105
597019 0
597094 345
597139 7
597174 233
597320 8
597356 42
597435 0
597443 0
597496 1000
597498 32
597528 0
597613 371
597625 836
597636 321
597655 843
597721 1480
597777 113
597783 0
597827 394
597835 404
597845 40
597849 0
597997 1
598004 331
598021 53
598036 0
598066 286
598132 877
598159 263
598188 26
598238 122
598396 91
598408 740
598530 58
598536 329
598568 35
598578 0
598582 0
598596 0
598616 0
598655 0
598686 0
598689 0
598730 0
598755 320
598783 272
598842 276
598853 59
598860 0
598865 0
598905 0
598915 59
598921 0
598964 0
598973 0
598980 0
599020 0
599034 0
599040 242
599049 0
599090 0
599124 87
599152 165
599154 0
599172 17
599233 0
599391 599
599402 455
599434 312
599466 0
599485 0
599516 48
599561 0
599574 0
599583 0
599624 0
599649 0
599659 0
599713 0
599775 16
599793 0
599835 47
599871 76
599886 0
599987 265
600103 491
600156 11
600308 500
600343 37
600345 322
600364 0
600376 1
600384 53
600389 0
600402 270
600410 58
600473 0
600506 0
600606 0
600613 0
600674 0
600699 0
600705 0
600714 0
600813 0
601036 0
601147 0
601166 0
601202 0
601294 0
601342 0
601370 1
601455 0
601606 0
601640 0
601686 0
601759 0
601841 0
601867 1
601871 0
602076 0
602125 0
602158 0
602240 0
602275 0
602287 0
602291 0
602308 0
602312 0
602392 0
602784 0
602833 0
602893 0
602952 0
603090 0
603225 0
603311 0
603358 0
603438 0
603580 0
603633 0
603698 0
603767 0
604062 0
604079 0
604196 0
604231 0
604269 0
604350 0
604514 0
604551 0
604585 0
604597 0
604617 0
604751 0
604771 0
604792 0
604796 0
605039 0
605061 0
605137 0
605172 0
605196 0
605223 0
605252 0
605277 0
605376 0
605430 0
605448 0
605477 0
605506 0
605522 0
605556 0
605566 0
605585 222
605621 109
605643 278
605664 0
605716 10
605743 1815
605889 182
605974 0
606161 0
606293 1486
606514 0
606517 0
606526 0
606716 0
606836 18
606865 72
606883 130
606902 46
606926 4
607042 0
607091 0
607523 0
607624 35
607634 78
607676 24
607684 1
607731 240
607771 884
607775 1075
607862 133
607931 33
608060 38
608077 7
608083 176
608136 543
608197 601
608209 668
608227 276
608438 433
608462 36
608529 121
608539 569
608582 61
608594 145
608613 0
608635 112
608646 67
608704 310
608728 176
608745 676
608757 167
608781 290
608853 405
608894 328
608987 1473
609031 392
609115 542
609156 163
609214 1553
609256 1
609316 1287
609448 1032
609450 148
609562 93
609604 90
609769 642
609792 91
609820 1574
609904 689
609995 162
610009 257
610108 465
610120 72
610202 568
610206 3425
610269 112
610290 0
610298 159
610326 267
610328 341
610449 2
610612 0
610667 83
610678 339
610833 315
610913 404
610936 777
610957 53
611080 1
611173 473
611218 122
611299 145
611331 0
611380 802
611389 826
611506 9
611552 44
611632 358
612069 0
612094 0
612114 15
612179 9
612192 179
612234 27
612254 948
612314 630
612347 3
612399 112
612555 313
612597 1469
612673 764
612739 233
612758 332
612845 17
612895 0
612955 93
612988 677
612992 434
613046 0
613094 0
613128 315
613218 283
613269 357
613275 14
613285 0
613327 345
613332 92
613570 29
613627 132
613785 399
613811 0
613850 0
613884 967
613886 113
614044 251
614091 163
614099 0
614155 0
614235 5
614295 1536
614327 687
614347 117
614402 644
614462 0
614525 168
614589 19
614594 0
614659 73
614684 133
614713 0
614788 335
614797 148
614827 0
614866 0
614920 0
614984 0
615030 0
615034 0
615160 0
615184 0
615202 0
615233 0
615300 0
615361 0
615471 0
615490 0
615532 0
615681 0
615807 0
615830 0
615888 0
615986 0
616059 0
616098 0
616276 0
616289 0
616383 2
616558 0
616589 0
616597 0
616703 0
616714 0
616778 0
616808 313
616913 0
617011 0
617171 0
617182 0
617284 0
617296 0
617338 0
617548 0
617610 0
617619 0
617914 0
618054 0
618372 1
618425 0
618512 0
618586 0
618755 0
618839 0
618861 0
618989 0
619034 0
619085 0
619133 0
619151 0
619280 0
619415 0
619738 0
619743 0
619927 0
620061 0
620067 0
620143 0
620159 0
620221 0
620290 0
620359 0
620398 0
620444 0
620532 0
620578 0
620624 0
620662 0
620713 0
620722 0
620820 0
620848 0
620951 0
621047 497
621093 86
621102 86
621105 1297
621153 198
621176 236
621183 0
621258 188
621357 0
621564 107
621582 298
621666 1972
621699 548
621725 0
621764 359
621775 345
622122 376
622132 86
622239 26
622275 167
622304 678
622306 1517
622317 219
622343 0
622375 0
622383 0
622630 87
622662 0
622751 18
622798 55
622809 69
622852 97
622864 1
622964 354
622976 196
623051 504
623201 46
623215 0
623357 41
623441 118
623482 0
623557 1
623671 182
623861 201
623974 0
624191 83
624453 0
624507 244
624525 0
624575 182
624631 0
624697 0
624725 215
624884 219
624910 0
625005 904
625013 691
625101 0
625142 572
625350 690
625385 1299
625419 0
625480 178
625489 730
625514 230
625563 0
625640 0
625748 0
625791 0
625916 0
625962 0
625969 0
626028 0
626034 0
626055 0
626259 0
626271 0
626456 642
626505 542
626553 11
626640 513
626661 1
626811 454
626853 196
627003 0
627037 25
627042 0
627306 0
627509 101
627605 143
627620 53
627773 119
627803 3
627854 0
627866 545
627896 50
628057 0
628116 0
628163 46
628299 681
628323 121
628530 0
628619 1237
628694 343
628740 0
628755 0
628799 0
628944 406
628953 301
629095 31
629141 96
629151 772
629226 333
629278 1448
629286 1
629341 629
629351 8
629493 899
629631 193
629829 583
629923 0
629936 0
629958 518
629964 216
629976 0
629986 710
630017 0
630167 58
630228 2
630314 0
630401 77
630486 70
630546 186
630672 57
630766 44
630784 282
630808 393
630826 519
630974 14
631103 277
631128 0
631670 104
631705 219
631806 0
631816 95
631902 0
631951 169
632217 0
632283 873
632407 73
632461 153
632551 0
632602 429
632616 2
632684 1
632817 36
632827 184
632925 0
632973 0
633013 82
633056 55
633088 0
633301 0
633328 1
633336 0
633374 0
633410 0
633429 0
633431 0
633581 0
633610 20
633681 0
633707 0
634034 4
634168 0
634200 0
634244 0
634296 0
634336 0
634417 652
634488 0
634506 1
634566 0
634852 0
634880 0
634884 0
634939 0
634972 0
635093 0
635131 0
635157 0
635169 0
635266 0
635397 0
635534 0
635574 0
635740 0
635829 0
635881 267
635883 140
635913 377
635936 260
635997 19
635999 349
636019 144
636142 0
636157 7
636194 41
636460 0
636487 67
636555 32
636640 75
636695 88
636732 17
636763 84
636767 13
636844 63
636959 0
636991 0
637041 0
637326 27
637332 0
637488 59
637511 17
637528 80
637551 199
637562 45
637600 47
637634 169
637744 0
637815 0
637869 16
637905 72
637926 0
637943 47
637981 32
637988 5
638210 348
638252 135
638255 435
638283 55
638342 208
638400 390
638445 113
638462 715
638465 1428
638697 117
638929 435
638946 306
638950 839
638989 879
639013 269
639019 131
639057 0
639097 0
639301 0
639312 0
639361 0
639373 0
639424 0
639607 0
639613 0
639748 0
639841 0
639991 749
640022 987
640096 325
640162 215
640178 1055
640319 96
640436 749
640563 0
640576 468
640837 2079
640856 0
640868 0
640963 12
640983 380
641048 0
641097 20
641162 44
641463 858
641466 1217
641521 222
641556 1
641633 0
641712 425
641745 513
641748 496
641789 62
641820 76
641823 323
641883 71
641914 0
641942 0
641972 0
642044 9
642122 760
642133 39
642159 144
642172 21
642219 949
642239 107
642396 204
642444 0
642533 1031
642555 1321
642565 379
642650 617
642731 360
642740 1
642779 0
642822 0
642858 105
642875 139
643100 0
643137 0
643222 48
643342 787
643411 120
643487 42
643588 12
643642 213
643755 43
643774 0
643808 0
643837 202
643873 0
643945 0
644083 135
644175 683
644380 475
644388 397
644482 636
644494 78
644512 0
644535 0
644643 0
644694 0
644735 0
644976 0
645110 0
645143 0
645161 0
645441 0
645454 420
645482 20
645517 10
645587 0
645693 13
645835 0
645857 22
645887 8
645906 5
645988 12
646017 4
646052 4
646115 0
646157 0
646167 2
646270 445
646293 0
646475 0
646580 0
646622 0
646670 0
646765 0
646919 0
647148 0
647181 0
647224 0
647481 0
647544 0
647549 0
647670 0
647698 0
647819 0
647963 0
648021 0
648050 0
648068 0
648144 0
648147 1
648229 0
648253 0
648266 0
648286 0
648295 0
648336 0
648416 0
648495 83
648503 0
648615 379
648851 131
648879 0
648902 37
648935 0
649039 0
649062 0
649316 0
649340 112
649362 20
649422 1
649464 0
649559 11
649631 161
649670 7
649676 307
649688 236
649758 0
649772 0
649800 0
649888 0
650051 0
650116 0
650119 0
650166 1
650175 1
650216 0
650232 0
650238 0
650347 0
650364 0
650398 107
650408 133
650453 351
650543 695
650606 293
650621 1147
650663 0
650694 358
650746 140
650755 246
650757 394
650891 599
650927 186
650986 0
651004 113
651017 1038
651059 150
651131 128
651138 0
651214 129
651419 0
651464 0
651466 0
651468 0
651483 0
651485 0
651694 0
651715 0
651724 0
651755 0
651842 1
652010 0
652013 0
652118 0
652126 0
652187 3
652202 0
652223 0
652339 0
652380 0
652390 0
652466 0
652563 1
652567 0
652759 4
653053 0
653121 0
653149 0
653153 0
653293 0
653327 0
653445 0
653490 0
653510 0
653530 0
653537 0
653677 0
653708 0
653755 0
653776 304
653814 0
653839 610
653862 292
653932 23
654020 0
654026 6
654034 0
654101 0
654155 10
654244 0
654299 6
654352 0
654468 20
654497 185
654740 598
654750 0
654785 0
654875 506
654925 487
654977 383
654979 202
655322 196
655333 316
655411 805
655446 18
655498 138
655563 580
655592 349
655789 400
655796 1
655961 172
655984 0
656056 0
656077 226
656088 430
656128 48
656146 421
656244 241
656302 75
656353 185
656447 774
656486 83
656510 0
656554 420
656602 610
656632 43
656660 55
656727 0
656737 360
656780 0
656806 0
656827 206
656853 27
656938 135
656973 421
657016 383
657028 948
657034 547
657037 454
657070 5
657113 587
657148 1209
657181 1024
657205 425
657259 1
657307 0
657361 629
657394 0
657509 0
657549 0
657555 1309
657733 250
657757 0
657765 309
657772 235
658064 128
658083 128
658096 591
658104 0
658144 0
658162 0
658205 175
658263 487
658272 98
658363 0
658374 563
658379 655
658386 22
658469 530
658552 35
658560 341
658603 183
658642 42
658735 415
658773 295
658834 90
659082 207
659100 19
659107 0
659211 359
659236 23
659332 185
659334 1236
659338 442
659437 1175
659564 0
659612 527
659814 0
659857 157
659922 38
660086 126
660216 0
660359 806
660407 706
660452 0
660518 164
660717 96
660879 5
660940 10
661049 281
661077 180
661111 718
661267 213
661417 58
661431 71
661465 0
661544 655
661553 382
661585 6
661614 711
661641 86
661655 222
661748 565
661794 293
661797 26
661964 86
662043 236
662051 307
662104 165
662134 0
662193 329
662244 274
662374 197
662447 3
662458 825
662579 0
662671 7
662678 92
662703 0
662727 934
662797 0
662911 1
662996 163
663047 0
663215 828
663257 3
663263 0
663285 307
663293 26
663312 0
663480 0
663488 0
663577 386
663622 71
663625 0
663824 7
663958 65
664001 0
664014 535
664099 0
664244 346
664304 29
664504 240
664711 0
664756 97
664852 146
664860 787
664919 352
664924 568
664973 41
665045 679
665133 1686
665154 151
665211 114
665214 217
665261 434
665324 26
665338 91
665419 661
665435 0
665491 282
665543 1500
665545 674
665580 481
665618 87
665670 498
665690 1
665792 34
665829 166
665852 1631
665966 88
665972 119
666174 22
666200 219
666245 357
666260 28
666538 134
666548 1036
666578 170
666668 0
666716 179
667028 94
667103 176
667135 0
667175 0
667199 256
667253 120
667267 513
667393 411
667472 438
667523 275
667550 12
667563 0
667571 1092
667573 845
667676 42
667708 604
667716 0
667858 0
667900 70
667980 237
667997 64
668070 0
668087 8
668261 452
668280 616
668282 1070
668418 252
668427 77
668439 15
668446 291
668460 427
668548 195
668589 248
668775 380
668835 596
668964 200
669153 390
669162 1455
669186 0
669225 260
669417 207
669549 30
669600 0
669627 429
669730 101
669737 139
669769 0
669774 0
669810 126
669815 0
669825 0
669830 0
669888 443
669919 0
669960 0
670000 0
670028 100
670031 25
670127 0
670258 5
670283 114
670309 349
670599 0
670638 54
670650 0
670684 80
670691 8
670917 2
670994 105
670998 504
671038 23
671150 148
671184 152
671250 3352
671274 331
671310 1051
671403 842
671405 0
671542 113
671638 0
671646 124
671686 403
671703 119
671744 1324
671787 1
671949 119
671997 436
672154 31
672179 3
672775 1
672923 0
672958 25
672982 21
673372 0
673588 0
673702 0
674177 979
674353 0
674605 118
674665 124
674698 0
674854 0
674899 0
675217 4
675286 0
675354 102
675400 1
675433 0
675440 237
675510 270
675620 0
675660 67
675735 266
675905 48
675975 0
675988 957
676042 60
676071 0
676084 83
676144 178
676158 9
676232 106
676247 196
676265 0
676378 279
676427 0
676460 432
676465 1116
676522 315
676633 0
676764 27
676791 70
676877 47
676880 744
676919 327
676980 371
676984 2
677126 232
677158 55
677206 94
677261 333
677328 323
677348 333
677411 0
677506 0
677593 1
677600 348
677627 46
677650 159
677679 1
677681 0
677695 0
677698 0
677703 119
677707 1
677728 263
677798 149
677858 1263
677860 828
677952 169
678002 229
678025 74
678033 1581
678040 20
678054 100
678073 0
678183 209
678240 0
678327 76
678390 91
678555 230
678750 105
678765 1722
678883 185
678885 649
678900 326
678940 607
679131 562
679157 75
679210 838
679217 39
679228 715
679319 138
679366 670
679398 48
679454 634
679478 218
679487 197
679493 397
679658 1038
679661 230
679668 662
679681 0
679739 15
679802 70
679886 649
679895 112
679931 224
679949 0
679958 41
679988 156
680000 179
680051 1549
680151 170
680201 74
680213 0
680242 0
680261 380
680312 364
680339 459
680435 29
680493 0
680505 7
680513 260
680558 657
680630 457
680645 0
680683 0
680761 0
680798 318
680831 62
680833 96
680888 30
680915 27
680939 1029
680959 124
681025 151
681059 346
681073 0
681104 276
681110 1147
681224 96
681248 167
681380 53
681558 166
681562 590
681650 123
681671 492
681699 0
681753 93
681776 326
681779 171
681788 688
681811 279
681886 152
681936 0
681942 0
681957 158
681964 0
681999 261
682145 0
682197 123
682251 0
682284 156
682332 0
682354 105
682386 165
682452 0
682523 0
682533 0
682556 0
682581 0
682657 536
682677 1
682686 18
682739 142
682753 74
682762 291
682779 0
682902 0
682940 0
683017 32
683083 0
683144 426
683187 0
683266 1580
683325 317
683470 141
683532 101
683921 459
683951 577
683968 180
684049 1
684058 1038
684172 42
684236 0
684277 162
684339 143
684347 7
684384 70
684469 0
684700 64
684762 50
684906 0
684920 0
684941 6
684954 0
684988 176
685004 0
685071 217
685104 0
685111 0
685156 72
685204 329
685217 389
685287 288
685359 358
685412 10
685608 0
685622 0
685687 161
685718 0
685775 0
685786 74
685924 239
685962 0
685976 0
686006 1
686102 0
686269 1
686370 172
686457 0
686486 74
686543 247
686564 622
686573 0
686663 451
686666 67
686672 405
686780 129
686813 440
686863 224
686909 232
686917 46
686961 385
686988 0
687013 46
687109 11
687144 1
687175 123
687341 0
687390 0
687416 0
687442 99
687478 36
687585 1
687634 56
687672 144
687688 207
687769 0
687776 0
687814 49
687820 0
687916 42
687952 4
687991 278
687995 316
688009 0
688052 32
688146 0
688210 0
688234 32
688261 247
688326 0
688350 0
688612 0
688696 175
688780 0
688857 238
688907 0
688935 232
688937 391
688958 334
688992 40
689010 0
689178 281
689182 432
689185 83
689226 0
689373 0
689448 16
689455 59
689464 0
689531 0
689573 359
689774 0
689804 461
689906 127
689926 58
689998 284
690162 37
690211 574
690254 247
690333 1
690368 196
690413 6
690492 278
690556 39
690621 0
690635 0
690641 0
690654 0
690678 62
690722 107
690771 81
690783 78
690803 0
690864 263
691153 27
691170 93
691364 50
691369 0
691425 89
691449 343
691452 95
691529 0
691554 0
691584 170
691620 418
691680 233
691713 88
691811 25
691829 0
691883 108
691932 460
691965 9
692047 72
692161 219
692206 143
692231 211
692266 612
692302 24
692373 0
692415 494
692510 35
692515 72
692652 0
692881 0
692890 184
692928 17
692954 260
692976 215
693019 0
693032 438
693176 0
693251 105
693315 376
693328 0
693354 0
693363 45
693391 369
693393 505
693414 355
693430 124
693498 124
693594 560
693626 82
693845 166
693854 6
694048 198
694055 89
694068 59
694133 367
694136 1005
694264 1
694278 623
694339 280
694395 2480
694422 90
694517 300
694644 645
694664 563
694674 659
694699 461
694719 181
694803 67
694848 257
694876 305
694986 201
695022 717
695050 296
695127 0
695146 0
695223 20
695293 0
695378 0
695435 4
695471 0
695476 0
695488 9
695496 0
695555 113
695605 0
695669 0
695688 64
695695 0
695789 449
695794 721
695983 0
696027 0
696132 71
696161 0
696231 0
696326 474
696423 50
696703 204
696782 45
696914 0
696931 0
696935 0
696959 0
696972 17
697071 10
697082 0
697191 392
697269 322
697366 82
697400 355
697431 168
697507 91
697517 0
697578 0
697584 0
697636 71
697700 148
697708 35
697762 0
697806 81
697811 0
697856 0
697905 8
697915 463
697945 224
698362 136
698596 510
698683 0
698713 0
698816 431
699081 0
699147 18
699156 81
699186 532
699338 279
699441 56
699461 57
699499 68
699548 28
699565 0
699600 808
699803 16
699835 69
700063 0
700165 269
700198 137
700226 364
700262 467
700443 0
700866 263
700940 0
701068 305
701106 779
701155 31
701207 150
701348 887
701397 678
701417 212
701429 1291
701481 35
701558 0
701592 482
701732 566
701817 1851
701893 65
701900 138
701937 769
702133 389
702165 0
702218 0
702310 175
702343 19
702477 356
702513 581
702623 14
702757 0
702770 166
702791 0
703006 356
703209 0
703215 0
703229 0
703237 0
703240 0
703396 0
703463 100
703546 5
703597 373
703613 0
703665 51
703697 0
703732 14
703795 305
703926 190
703932 218
704069 0
704090 0
704144 33
704175 322
704210 55
704300 3
704366 746
704440 215
704509 126
704519 82
704704 7
704747 0
704802 47
704911 203
705098 378
705533 141
705716 265
705799 146
705824 0
705832 313
705875 0
705886 156
705895 60
705962 440
706011 0
706039 0
706062 5
706076 196
706091 1
706153 223
706178 605
706194 102
706203 12
706210 0
706255 297
706320 0
706460 192
706483 108
706565 86
706639 921
706804 1039
706810 803
706931 120
706946 31
706949 624
707126 276
707196 0
707447 151
707770 1944
707875 13
707996 54
708011 552
708074 323
708134 266
708704 240
708805 0
708873 1083
709154 89
709202 1350
709300 0
709312 0
709527 592
709585 231
709733 0
709750 334
709799 0
709919 141
709984 177
709991 38
710027 190
710071 261
710150 0
710157 23
710224 264
710323 488
710355 675
710420 7
710435 422
710454 233
710585 284
710606 253
710628 68
710729 18
710770 0
710790 15
710844 0
710910 100
710993 104
711300 604
711358 87
711385 0
711470 22
711476 585
711624 0
711830 254
711883 0
711905 136
711993 0
712140 0
712213 32
712219 91
712225 136
712346 0
712373 0
712411 0
712480 32
712513 82
712531 188
712576 107
712627 0
712674 0
712728 0
712773 0
712935 1
713145 224
713328 172
713620 0
713696 0
713748 0
713775 0
713891 10
713930 30
713946 0
714060 125
714078 0
714177 649
714290 2803
714322 142
714481 98
714826 60
714961 0
715004 262
715024 227
715038 0
715119 0
715348 0
715385 0
715436 522
715541 51
715796 333
715940 405
715943 0
715972 0
715986 110
716033 46
716084 0
716231 89
716267 754
716298 0
716328 0
716360 371
716379 0
716386 0
716390 0
716393 0
716396 0
716398 0
716421 594
716499 5
716638 0
716775 105
716797 100
716910 369
716919 192
716952 22
716970 136
717057 12
717064 172
717116 775
717235 0
717346 0
717427 110
717447 23
717633 0
717711 562
717718 767
717795 86
717802 269
717813 227
718001 0
718012 0
718020 304
718054 0
718060 306
718138 286
718228 0
718485 0
718790 135
719305 885
719521 112
719572 0
719947 1023
719974 0
720026 257
720138 14
720354 0
720369 591
720405 250
720674 342
720715 145
720776 0
721079 0
721237 88
721316 2
721386 0
721398 76
721416 53
721559 1
721580 0
721868 317
721901 71
721946 0
721967 56
722009 0
722045 108
722060 0
722074 0
722108 0
722159 110
722672 137
722734 0
722856 114
722869 131
722976 30
722987 565
723077 90
723104 180
723155 759
723662 1
723790 0
723869 0
724064 331
724097 482
724127 107
724176 0
724215 0
724490 402
724535 249
724569 198
724783 159
724828 393
724901 0
724935 195
725049 32
725070 0
725227 0
725314 256
725337 19
725453 0
725503 188
725811 0
725851 9
726208 282
726240 15
726587 24
726755 0
726853 82
727159 1170
727316 128
727861 507
727881 0
727900 168
728319 57
728359 416
728392 72
728402 0
728437 5
728540 392
728584 346
728604 23
728756 10
728818 1467
728853 0
728863 0
728908 1980
729004 15
729019 65
729108 433
729119 66
729227 168
729257 175
729259 1229
729328 351
729339 0
729499 129
729508 389
729521 652
729525 855
729691 539
729694 474
729838 0
729859 9
729904 282
729933 509
729974 661
729988 1017
730172 332
730174 107
730201 75
730366 0
730372 125
730420 77
730483 120
730539 144
730572 377
730595 43
730737 8
730839 3
730847 82
730888 119
730939 34
731014 0
731044 530
731101 509
731140 316
731171 67
731190 3
731212 49
731277 0
731305 11
731394 165
731443 47
731453 0
731482 0
731501 0
731529 0
731558 0
731596 0
731610 0
731623 0
731639 0
731646 0
731675 0
731698 0
731711 0
731723 0
731774 0
731778 0
731877 2
731912 19
731916 5
731923 0
731963 0
731969 0
731981 0
732011 0
732044 0
732077 0
732079 0
732106 0
732122 0
732189 0
732239 0
732251 0
732344 0
732346 0
732450 0
732480 0
732597 0
732639 0
732764 0
732767 0
732814 0
732819 3
732824 0
732842 0
732864 0
732873 0
732972 0
733020 0
733190 0
733239 0
733323 105
733327 156
733351 428
733478 0
733531 0
733652 361
733656 1292
733712 59
733716 979
733719 0
733771 0
733943 0
734012 0
734033 0
734052 1
734058 0
734092 0
734120 0
734124 0
734259 0
734300 0
734401 0
734416 0
734425 0
734485 0
734559 0
734575 1
734625 0
734780 0
734806 0
734825 0
734968 0
735151 0
735208 0
735219 0
735267 0
735417 0
735448 4
735456 0
735489 2
735502 103
735511 0
735538 0
735577 0
735675 0
735726 0
735746 0
736081 0
736138 0
736222 542
736246 730
736278 441
736299 89
736323 0
736362 535
736383 30
736392 290
736401 144
736438 52
736482 184
736580 0
736633 0
736653 0
736662 125
736737 47
736912 14
737028 295
737067 2803
737079 792
737130 22
737176 4
737225 127
737245 154
737269 116
737302 404
737338 437
737347 130
737356 1120
737358 1387
737459 0
737465 0
737586 414
737610 231
737668 134
737692 45
737715 152
737730 574
737778 8
737827 311
737875 387
737946 297
737967 0
738022 255
738034 107
738085 288
738140 1
738202 810
738274 128
738298 837
738331 414
738367 400
738376 1588
738385 1641
738466 175
738904 1371
738950 0
738981 5378
739063 1811
739114 4994
739146 684
739167 5314
739185 3075
739253 13
739260 258
739276 0
739313 929
739328 376
739360 2765
739397 2411
739415 3088
739432 907
739462 1585
739496 2344
739676 2186
739696 2106
739727 721
739751 509
739892 575
739934 854
739987 297
740064 865
740081 351
740093 442
740144 1419
740165 2627
740168 1036
740187 82
740213 2046
740436 268
740462 305
740511 784
740534 386
740556 28
740853 333
740964 0
741090 911
741093 640
741127 0
741152 0
741209 0
741266 0
741278 0
741329 0
741371 1
741524 0
741541 0
741617 1
741850 0
742085 0
742298 0
742453 0
742562 19
742580 791
742618 1157
742641 183
742653 71
742661 35
742712 0
742734 896
742963 93
743031 1616
743046 252
743106 666
743175 109
743229 910
743346 1185
743367 1235
743463 34
743505 258
743553 671
743847 0
743890 0
743919 20
744004 0
744024 227
744033 578
744073 1010
744129 40
744189 163
744301 0
744426 595
744460 20
744609 53
744717 122
745155 404
745456 234
745539 141
745583 658
745589 140
745650 69
745659 183
745938 172
745978 0
746058 202
746224 18
746334 565
746460 8
746598 0
746789 468
746987 0
747139 121
747246 558
747254 554
747824 680
747836 0
747943 926
748009 392
748047 506
748164 0
748235 0
748271 0
748357 0
748391 0
748420 0
748600 0
748670 0
748810 0
748821 0
749239 861
749279 0
749379 63
749447 392
749627 0
749634 1984
749658 54
749667 4
749744 294
749759 105
749799 593
749955 1479
749966 0
749977 0
749986 0
749988 0
750036 60
750073 391
750129 176
750137 223
750177 1463
750243 153
750329 478
750408 1573
750474 139
750528 178
750558 397
750602 43
750654 2282
750666 405
750790 0
750837 7
750855 0
750930 988
750934 2693
750936 900
750947 619
750954 75
751005 188
751182 87
751245 94
751247 358
751371 6
751523 0
751535 0
751614 112
751659 46
751705 0
751814 12
751880 21
751965 149
752023 539
752037 45
752110 118
752117 121
752268 244
752570 491
752594 332
752646 81
752658 620
752730 226
752763 444
752925 13
752985 0
753048 89
753071 889
753074 534
753210 1020
753392 187
753445 695
753463 0
753511 139
753628 1117
753641 624
753648 792
753654 718
753658 1025
753705 325
753732 235
753747 595
753783 51
753796 75
753887 109
753949 223
754044 0
754047 58
754076 0
754084 11
754251 0
754295 6
754308 0
754332 69
754383 193
754388 0
754421 0
754476 0
754487 0
754528 62
754622 318
754783 968
754880 0
754930 25
754940 547
755080 118
755163 49
755231 270
755242 39
755249 158
755279 612
755311 134
755549 93
755571 490
755623 954
755741 27
755767 2247
756023 435
756029 743
756103 286
756112 0
756122 268
756125 94
756197 31
756224 58
756361 2
756374 0
756426 40
756463 115
756494 0
756504 26
756507 0
756540 0
756554 251
756656 19
756662 232
756670 51
756685 209
756695 4
756707 324
756755 22
756842 22
756902 264
757059 76
757079 77
757097 56
757172 1218
757223 690
757316 391
757325 24
757354 0
757361 37
757405 0
757527 309
757577 270
757622 325
757652 155
757748 1005
757850 67
758093 245
758117 196
758123 180
758137 40
758150 4
758210 0
758244 0
758252 33
758369 2200
758383 49
758498 14
758648 349
758670 0
758786 344
758823 54
758832 280
758836 199
758908 0
758991 0
759336 15
759374 0
759410 21
759458 0
759522 0
759531 0
759545 0
759555 0
759581 0
759603 0
759644 0
759675 0
759729 0
759764 0
759839 0
759845 0
759875 0
759883 0
759914 0
760059 0
760173 0
760344 0
760620 0
760704 0
760728 0
760730 0
760818 0
760925 0
761226 0
761295 0
761334 0
761360 0
761376 0
761496 0
761520 0
761648 0
761757 0
761792 0
761796 0
761909 0
761979 0
762402 0
762533 0
762849 0
762867 0
762873 0
762933 0
762965 0
763023 0
763035 0
763095 0
763201 0
763323 0
763340 24
763343 0
763352 0
763367 0
763414 0
763442 0
763475 0
763486 0
763550 0
763562 0
763685 0
763715 0
763757 0
763769 0
763878 0
764090 0
764111 0
764120 0
764399 0
764639 0
764893 0
765125 0
765128 0
765164 0
765203 0
765318 0
765410 0
765479 0
765533 0
765614 0
765746 0
765826 0
765914 0
765983 0
766112 0
766130 0
766237 0
766240 1
766304 0
766485 0
766553 0
766598 0
766764 0
766793 0
767098 0
767152 0
767158 20
767168 0
767216 3
767231 172
767243 245
767246 6
767297 180
767303 0
767312 183
767318 218
767560 305
767565 16
767725 489
767772 214
767788 0
767925 70
767950 84
768000 343
768204 249
768219 0
768240 610
768249 120
768261 1
768325 352
768358 400
768369 602
768425 337
768501 122
768515 0
768642 0
768678 1025
768763 0
768891 0
768924 117
768982 220
768991 0
769036 0
769051 158
769140 0
769269 780
769278 74
769287 0
769344 1112
769348 37
769356 125
769486 217
769530 190
769586 155
769591 419
769602 275
769641 5
769663 209
769685 327
769705 3
769780 169
769859 826
769951 1164
769966 163
770170 68
770340 112
770570 1526
770581 990
770601 324
770677 12
770717 25
770726 579
770728 763
770813 7
770858 0
770870 145
771005 308
771041 581
771102 224
771173 1
771274 144
771441 0
771461 0
771472 0
771492 170
771532 736
771605 277
771687 43
771700 0
771706 0
771727 247
771739 60
771756 134
771864 499
771886 1009
771910 705
771912 125
771934 357
771961 101
772090 134
772285 48
772409 0
772456 52
772621 141
772687 27
772717 0
772772 20
772776 176
772918 0
773047 15
773102 28
773174 209
773360 0
773399 363
773415 694
773445 7
773477 0
773558 135
773633 0
774035 0
774059 422
774092 0
774168 0
774244 0
774369 0
774489 26
774710 3
774721 0
774937 30
775089 0
775186 0
775492 0
775572 166
775580 33
775747 4
775932 279
775996 0
776160 408
776200 0
776211 24
776412 265
776706 588
776724 553
776730 295
776770 465
776940 715
777047 29
777109 321
777189 296
777206 30
777222 435
777237 2233
777249 0
777410 170
777489 47
777582 1383
777585 147
777627 132
777651 84
777813 43
777874 239
777927 1699
778038 570
778155 0
778304 192
778393 339
778499 511
778694 382
778709 511
778713 124
778733 30
778876 0
778953 0
778977 0
779065 0
779263 128
779422 446
779424 385
779458 1
779578 103
779604 252
779779 74
779796 601
779914 364
780007 0
780066 308
780075 1186
780142 38
780482 1178
780554 64
780573 293
780582 349
780592 174
780853 164
780881 34
780933 120
780988 92
780997 310
781021 23
781066 57
781080 3
781120 0
781147 84
781224 0
781296 0
781309 292
781363 0
781390 0
781401 0
781474 0
781497 0
781546 0
781557 0
781610 0
781657 0
781671 0
781755 0
781842 0
781868 0
781908 0
781916 0
781985 0
782063 0
782186 0
782252 0
782393 0
782416 0
782445 0
782453 18
782457 87
782517 0
782587 0
782590 0
782598 0
782605 0
782727 0
782869 0
782926 0
783079 0
783095 0
783127 0
783184 0
783259 0
783328 0
783450 0
783478 0
783490 0
783513 0
783600 0
783606 0
783622 0
783943 0
783982 0
784072 0
784104 0
784117 0
784159 1
784177 0
784219 0
784351 0
784434 0
784468 0
784510 0
784531 1
784625 0
784647 104
784669 14
784718 179
784722 379
784730 710
784736 281
784750 21
784763 0
784788 0
784790 0
784797 0
784913 0
785006 0
785034 0
785055 0
785088 0
785214 0
785224 0
785486 0
785754 0
785805 0
785820 0
786009 119
786015 0
786108 1
786153 63
786161 70
786177 272
786227 291
786269 910
786286 0
786326 515
786441 35
786552 74
786578 180
786659 780
786908 507
787046 188
787056 15
787070 240
787096 1935
787206 0
787235 28
787252 0
787338 411
787479 0
787500 575
787615 429
787640 129
787664 175
787685 0
787708 42
787774 12
787782 16
787818 0
787835 4
787905 0
787921 384
787939 57
788054 235
788099 307
788115 0
788174 57
788244 115
788260 205
788273 249
788314 319
788604 282
788647 0
788709 245
788716 0
788767 0
788927 44
788945 372
789032 904
789035 976
789141 39
789158 184
789169 206
789213 986
789282 0
789297 0
789418 297
789447 0
789454 128
789557 308
789658 21
789695 510
789908 70
789954 0
789969 24
790101 834
790105 1087
790112 474
790195 0
790244 1037
790412 290
790469 331
790577 132
790583 0
790589 0
790627 66
790642 0
790705 20
790779 0
790826 3
790987 148
790997 49
791167 40
791216 187
791284 176
791299 0
791432 0
791442 51
791451 103
791506 167
791509 5
791701 5
791763 165
791774 0
791841 211
791916 1950
791963 401
791980 318
792038 74
792046 1
792098 376
792170 0
792222 388
792238 24
792251 347
792358 192
792413 181
792418 30
792508 49
792706 0
792725 0
792761 303
792805 109
792923 6
792955 226
792989 0
793102 164
793191 0
793223 0
793330 292
793360 0
793407 444
793511 36
793535 0
793565 0
793640 0
793722 12
793885 0
793939 0
793954 178
794010 0
794051 30
794158 0
794320 8
794337 48
794383 23
794405 1
794523 43
794568 101
794602 64
794614 0
794658 0
794686 0
794695 114
794727 215
794746 0
794782 8
794803 156
794851 127
794855 537
794861 0
794964 1
795008 0
795045 1113
795130 0
795275 0
795671 12
795779 73
795781 154
795787 0
795829 64
795838 0
795919 292
795970 0
796045 154
796123 0
796131 115
796183 127
796190 55
796203 62
796335 0
796407 188
796429 0
796677 194
796721 0
796747 0
796824 256
796828 60
796857 191
796875 6
796895 77
796925 397
796929 739
796953 0
797140 0
797230 0
797273 0
797316 0
797358 0
797492 100
797517 0
797525 0
797548 97
797669 0
797693 111
797787 45
797876 0
797912 0
797920 7
797955 27
797982 0
798050 195
798073 91
798114 86
798134 0
798167 4
798195 149
798272 0
798281 0
798335 37
798448 2
798453 131
798595 0
798616 0
798661 152
798667 64
798772 0
798847 0
798879 0
799018 0
799144 0
799161 0
799183 249
799196 220
799228 0
799316 0
799330 44
799373 0
799413 0
799474 0
799512 0
799696 0
799799 66
799848 42
799894 64
799923 0
799939 0
799947 24
799977 0
799995 15
799998 28
800044 157
800073 309
800126 10
800193 0
800237 0
800359 0
800368 0
800383 0
800398 0
800454 0
800477 0
800523 0
800596 0
800611 0
800631 0
800654 1
800658 0
800790 278
800832 0
800844 0
800855 0
800876 0
800879 0
800915 0
800947 0
800949 0
800968 0
801016 0
801046 1
801091 1
801139 0
801156 0
801342 0
801357 0
801530 0
801623 0
801675 0
801748 0
801771 0
801848 0
801868 0
801932 0
802035 0
802089 0
802091 0
802193 0
802217 0
802330 0
802349 0
802433 0
802487 0
802523 0
802543 0
802580 0
802674 0
802701 0
802711 0
802777 1
802791 0
802816 0
802837 0
802890 0
802944 0
802986 0
803041 0
803055 0
803241 0
803268 0
803295 0
803368 1
803386 27
803402 0
803551 0
803662 0
803700 0
803703 0
803709 0
803716 0
803941 0
804018 0
804129 0
804195 0
804280 0
804348 0
804363 0
804372 0
804418 0
804442 0
804622 0
804637 0
804783 0
804824 0
804831 0
804838 0
804840 0
804888 0
805022 0
805124 0
805130 0
805203 0
805230 0
805262 0
805390 0
805400 0
805431 0
805502 0
805505 0
805654 0
805669 0
805697 0
805747 0
805770 0
805794 0
805803 0
805856 0
805881 0
805905 0
805945 0
806012 0
806014 0
806037 0
806160 120
806164 565
806274 0
806287 11
806292 438
806307 6
806334 115
806382 164
806413 120
806455 136
806630 128
806640 234
806734 1313
806743 3148
806787 305
806839 79
806849 139
806872 0
806885 20
806887 279
806932 66
807019 447
807079 857
807103 772
807112 0
807146 0
807182 0
807190 751
807322 213
807355 9
807472 296
807532 482
807541 0
807577 154
807595 390
807682 299
807715 340
807791 0
807841 1328
808054 438
808114 208
808138 156
808144 1001
808147 119
808184 21
808233 0
808318 794
808324 595
808391 624
808405 199
808539 125
808582 34
808611 0
808734 0
808806 341
808829 0
808855 0
808911 364
808950 3
809053 0
809096 1
809125 169
809136 10
809154 0
809179 0
809202 0
809232 382
809301 0
809421 1059
809480 149
809544 180
809556 0
809606 0
809643 237
809716 24
809732 0
809772 574
809796 0
809881 223
809930 0
809954 0
810087 128
810108 0
810284 432
810306 285
810336 0
810343 171
810364 313
810413 346
810417 2268
810428 1
810474 2449
810478 247
810686 57
810726 631
810764 268
810829 113
810855 920
810870 0
810885 55
810943 494
810954 64
810972 123
811071 107
811112 93
811126 0
811134 117
811184 0
811204 0
811216 0
811259 0
811339 0
811371 0
811466 1
811528 0
811598 0
811705 0
811739 0
811789 0
811820 0
811839 0
811994 1
812029 0
812101 0
812143 0
812461 0
812489 0
812687 0
812726 0
812810 0
812827 9
812834 39
812865 0
812913 0
812967 0
813020 0
813036 0
813108 0
813146 0
813158 0
813171 0
813179 0
813237 0
813332 1
813363 0
813406 0
813412 0
813475 0
813495 0
813547 0
813580 0
813591 1
813607 0
813647 0
813680 0
813725 0
813841 0
813869 0
813890 0
813931 0
813935 0
814226 0
814243 0
814245 0
814249 0
814326 0
814360 0
814451 0
814455 0
814546 0
814568 0
814587 0
814641 0
814707 0
814726 0
814902 0
814978 0
814986 0
814988 0
815075 0
815188 0
815390 0
815409 0
815628 199
815718 0
815731 226
815772 353
815797 0
815817 374
815887 835
815970 0
815982 3
816089 372
816107 450
816110 45
816251 56
816373 0
816417 0
816479 29
816487 0
816572 265
816584 288
816798 0
816847 93
816929 260
816932 372
817072 71
817151 194
817195 44
817314 0
817323 47
817347 14
817355 0
817432 212
817532 374
817621 10
817670 64
817700 180
817762 0
817806 0
817879 37
817975 297
818065 0
818098 44
818170 73
818182 0
818199 0
818255 0
818393 0
818412 430
818453 347
818474 358
818522 51
818545 58
818607 0
818647 13
818685 0
818721 58
818828 63
818832 385
818862 240
818882 4
818895 307
818969 229
819054 0
819240 271
819273 135
819388 130
819633 1849
819668 0
819676 24
819679 421
819685 39
819752 11
819791 178
819844 0
819865 198
819871 175
819887 395
820088 0
820102 26
820132 146
820243 128
820257 505
820263 606
820323 720
820354 85
820409 0
820508 827
820917 227
821043 162
821186 240
821339 275
821355 113
821391 314
821393 185
821405 0
821494 103
821539 0
821601 0
821798 299
821820 0
821921 0
821948 568
821978 392
822204 551
822280 0
822355 16
822378 0
822413 2146
822415 2061
822417 2505
822515 322
822555 105
822606 134
822625 1
822812 100
822896 1971
822902 1106
823475 126
823592 0
823680 289
823726 1163
823837 418
823867 143
824004 22
824059 161
824278 53
824362 1323
824424 21
824460 190
824541 0
824643 274
824655 241
824692 160
824702 144
824710 1
824734 0
824796 0
824881 0
824977 0
825011 0
825014 0
825049 0
825151 0
825160 0
825164 0
825180 0
825230 0
825535 0
825565 0
825583 0
825615 0
825624 0
825646 0
825730 0
825757 0
825769 0
825796 0
825802 0
825901 0
825910 0
825927 0
825946 0
826029 0
826065 0
826105 62
826275 0
826377 0
826551 2
826581 0
826584 0
826665 135
826880 181
826889 0
826977 7
827164 0
827186 11
827216 0
827248 345
827344 14
827433 0
827468 86
827508 312
827525 236
827597 161
827627 57
827923 205
827945 883
827948 195
828023 174
828067 51
828112 126
828153 0
828218 0
828239 0
828385 42
828475 0
828537 0
828698 0
828859 0
828890 18
828903 135
828922 35
828935 775
829064 221
829166 206
829196 21
829218 11
829283 128
829360 94
829413 0
829424 0
829720 435
829752 1181
829838 1310
829893 0
829911 0
829965 24
829989 0
830384 965
830691 105
830714 139
830824 348
830907 0
830954 1516
831064 162
831176 191
831242 176
831345 0
831368 174
831386 595
831433 126
831473 41
831485 138
831509 0
831527 535
831555 304
831557 5
831587 393
831610 451
831637 46
831678 1012
831716 369
831718 95
831758 2
831869 118
831975 148
831998 13
832006 0
832046 248
832082 255
832147 0
832175 280
832238 332
832259 1
832341 1490
832397 257
832413 548
832418 1842
832510 110
832526 305
832682 96
832727 17
832811 409
832846 478
832950 713
832982 715
833164 111
833199 77
833239 329
833273 0
833340 0
833522 0
833531 4
833567 0
833613 163
833678 202
833738 85
833785 1
833887 1301
833911 1249
833914 711
833945 13
834161 10
834182 774
834186 1063
834199 197
834327 662
834372 66
834524 89
834584 9
834613 0
834639 3
834670 4
834715 0
834817 0
834899 0
834908 62
834961 0
834964 126
835016 0
835060 140
835129 169
835222 79
835270 0
835417 543
835426 0
835514 177
835621 1119
835644 82
835802 1
835884 40
835959 189
836144 104
836260 618
836425 0
836620 16
836711 0
836849 0
836897 0
836981 0
837272 0
837397 0
837584 55
837710 4
838050 56
838149 218
838219 86
838363 0
838382 3
838389 0
838395 101
838412 0
838525 137
838534 0
838634 48
838667 246
838709 194
838909 0
839236 8
839329 130
839332 179
839542 0
839575 17
839629 142
840061 0
840283 21
840751 21
840760 1
840854 32
840934 0
840978 216
841150 322
841202 180
841212 20
841355 340
841544 374
841556 20
841568 549
841654 239
841672 164
841738 132
841843 13
841919 80
841929 0
841937 0
841995 156
842016 128
842021 1326
842025 362
842043 194
842122 0
842150 81
842213 112
842234 105
842316 626
842348 1424
842426 576
842788 407
842791 62
842809 126
843008 82
843084 0
843211 449
843243 7
843360 293
843372 135
843378 69
843435 272
843535 0
843553 0
843612 719
843667 0
843703 0
843755 1
843912 934
843966 22
844053 39
844257 72
844402 0
844422 200
844503 611
844578 225
844692 326
844728 2
844779 205
844944 188
844989 267
845029 561
845130 63
845250 868
845256 614
845266 0
845459 81
845550 191
845583 116
845627 1425
845734 0
845846 117
845993 0
846001 0
846006 13
846009 33
846054 26
846093 0
846130 356
846133 122
846153 319
846211 215
846298 365
846342 206
846372 21
846417 596
846425 0
846510 191
846676 31
846699 2
846701 637
846710 34
846730 0
846746 243
846848 1
846932 50
846959 15
847149 355
847234 48
847308 425
847409 88
847431 124
847491 33
847552 65
847597 679
847645 60
847678 3
847716 168
847725 571
847856 0
847869 446
847873 978
847928 1031
848053 0
848060 142
848086 370
848094 190
848100 100
848104 66
848141 0
848219 0
848235 0
848246 0
848310 0
848315 0
848329 0
848337 0
848373 0
848378 0
848408 0
848417 0
848480 0
848483 0
848516 0
848534 0
848591 0
848642 0
848651 0
848700 1
848708 0
848748 0
848774 0
848820 61
848906 0
848916 0
848918 0
848921 0
848927 0
848970 0
848984 0
848987 1
849019 348
849057 33
849074 0
849092 0
849194 0
849269 0
849284 0
849293 0
849332 0
849362 0
849428 0
849443 0
849454 10
849464 0
849467 0
849494 0
849577 60
849619 941
849639 80
849823 123
849966 433
849991 525
849999 0
850084 773
850088 680
850115 70
850244 2
850343 896
850345 1614
850359 0
850369 351
850394 202
850410 799
850496 0
850625 222
850628 1680
850678 0
850694 0
850705 0
850734 0
850860 711
850984 281
851055 88
851146 215
851241 234
851254 109
851439 104
851477 0
851544 0
851552 0
851576 0
851595 0
851749 0
851918 0
851959 0
852048 0
852072 0
852157 0
852195 0
852220 0
852256 0
852265 0
852328 0
852332 0
852359 471
852363 287
852427 0
852433 0
852600 0
852611 0
852639 0
852672 1
852674 0
852700 0
852775 0
852810 0
852886 0
852924 0
853181 0
853196 0
853218 0
853324 0
853519 0
853650 0
853954 37
854062 10
854174 14
854237 1122
854278 0
854307 27
854338 383
854349 612
854377 38
854518 171
854690 347
854700 40
854718 0
854763 0
854790 166
854833 97
854835 1014
854862 153
855009 1162
855075 503
855120 0
855189 211
855303 92
855396 429
855429 0
855858 0
855871 10
855903 321
855917 16
855926 23
855959 271
855962 234
856021 151
856049 160
856115 72
856142 999
856235 225
856241 0
856346 286
856364 22
856407 110
856420 265
856460 0
856474 15
856606 121
856672 0
856683 912
856704 0
856756 57
856761 67
856794 0
856929 132
857169 56
857202 0
857248 3
857484 563
857496 126
857501 126
857532 3
857601 1373
857723 0
857749 202
857811 271
857914 437
858020 0
858038 27
858064 17
858067 115
858168 0
858200 738
858279 0
858360 176
858389 130
858399 581
858475 5
858514 73
858679 0
858865 76
858952 134
859053 155
859084 0
859134 0
859174 152
859228 222
859278 410
859315 0
859332 148
859489 612
859492 333
859614 133
859662 0
859778 319
859824 0
859831 27
859866 0
859873 169
859958 0
859963 168
859993 152
859996 120
860002 0
860023 179
860029 0
860098 0
860127 0
860154 15
860180 76
860221 0
860410 1
860466 34
860502 694
860508 195
860525 19
860568 106
860603 108
860689 0
860696 0
860721 0
860757 0
860769 138
860825 84
860840 0
860859 0
860909 1785
860935 0
860961 0
861109 207
861174 0
861255 298
861284 345
861420 136
861432 0
861442 0
861456 0
861625 127
861645 117
861732 140
861750 47
861827 0
861950 0
862012 125
862028 461
862163 28
862184 0
862233 0
862265 261
862292 397
862306 0
862343 1
862347 270
862366 25
862379 410
862383 20
862432 0
862456 0
862469 43
862542 0
862570 4
862615 0
862661 0
862685 250
862730 347
862733 306
862777 0
862790 222
862856 167
862868 0
862938 265
862981 15
863050 269
863222 138
863289 4
863291 246
863303 60
863324 0
863537 326
863711 76
863814 152
863860 0
864046 0
864106 0
864188 374
864246 956
864370 415
864387 11
864418 0
864425 857
864474 0
864487 290
864550 195
864562 123
864572 465
864599 0
864629 0
864668 0
864800 0
864806 1
864864 0
864953 0
865040 0
865141 0
865160 0
865251 0
865263 0
865273 0
865306 0
865352 0
865387 0
865404 0
865518 0
865571 0
865580 0
865597 0
865765 0
865815 0
865823 0
865852 0
865900 314
865948 0
865956 0
866036 0
866092 0
866212 420
866332 63
866386 102
866467 375
866506 173
866609 108
866670 2
866686 213
866695 363
866812 60
866847 10
866873 0
867010 0
867045 0
867145 0
867403 0
867441 25
867482 257
867579 0
867707 0
867786 0
867815 0
867848 452
867912 666
868018 0
868269 509
868279 0
868384 646
868452 49
868507 366
868553 589
868560 12
868563 448
868758 222
868769 319
868778 0
868892 1549
869060 662
869081 260
869114 801
869126 170
869134 622
869233 406
869290 717
869336 459
869353 0
869373 0
869387 189
869430 153
869507 0
869627 525
869759 297
869774 0
869792 547
869859 180
869966 61
869969 329
869983 355
870038 1
870102 0
870114 0
870141 0
870170 0
870416 0
870548 0
870698 0
870903 0
870911 0
870933 0
871064 0
871097 0
871120 0
871128 0
871385 0
871399 0
871403 0
871424 539
871436 37
871539 301
871595 0
871599 137
871621 65
871638 298
871745 0
871840 195
872035 31
872037 559
872043 408
872066 61
872114 516
872160 164
872176 275
872207 583
872465 0
872514 41
872621 693
872633 0
872650 78
872673 97
872863 0
872960 88
873073 0
873158 0
873200 106
873226 90
873270 318
873292 29
873301 163
873331 0
873364 1
873384 0
873400 0
873454 0
873460 0
873543 0
873576 1
873655 0
873674 0
873682 0
873701 0
873708 0
873774 0
873833 0
873867 0
873880 0
873921 0
874009 0
874027 1
874107 0
874146 0
874171 0
874173 0
874176 0
874183 0
874202 0
874252 360
874323 206
874357 93
874365 0
874386 0
874454 0
874471 487
874503 246
874506 225
874533 33
874540 63
874558 0
874609 0
874700 0
874708 0
874713 0
874729 3
874743 0
874745 0
874765 0
874782 0
874843 0
874846 6
874891 0
874898 0
874927 33
874968 0
874984 175
875029 0
875095 27
875117 354
875177 85
875276 0
875284 174
875341 0
875467 597
875496 65
875519 0
875530 0
875545 296
875569 181
875603 0
875619 0
875647 48
875653 0
875662 0
875776 0
875792 130
875859 18
875892 28
876067 0
876073 35
876085 0
876094 0
876118 4
876163 459
876166 157
876277 0
876307 0
876320 511
876324 143
876343 0
876388 194
876418 143
876462 0
876827 233
876850 140
876899 0
876911 0
876920 11
876930 0
876983 0
877054 0
877083 11
877115 0
877268 987
877272 3
877426 679
877473 34
877574 164
877596 0
877649 0
877690 114
877749 725
877860 334
878033 0
878060 0
878096 0
878181 391
878335 0
878343 0
878440 153
878446 0
878459 0
878558 439
878560 153
878654 77
878720 0
878742 5
878755 45
878825 0
878836 60
878981 277
878997 1
879283 49
879308 38
879347 0
879354 0
879374 231
879431 13
879443 0
879473 55
879591 0
879652 954
879679 544
879772 218
879825 0
879848 466
879927 0
879951 0
880056 0
880219 64
880233 424
880240 367
880266 0
880275 154
880295 42
880328 0
880369 242
880393 310
880421 80
880633 0
880683 533
880687 399
880732 0
880859 0
880887 0
880906 525
880954 0
880991 166
881031 60
881038 93
881057 601
881064 356
881076 224
881145 743
881148 402
881152 421
881192 0
881210 169
881223 0
881276 170
881341 215
881358 193
881372 49
881438 0
881511 97
881564 417
881638 0
881717 422
881731 110
881812 0
881847 0
881866 184
881909 0
882159 15
882257 449
882263 93
882279 10
882343 126
882387 0
882398 43
882442 24
882624 0
882670 0
882879 0
882896 0
882919 0
882928 0
882980 0
883052 0
883055 0
883118 0
883201 2
883232 0
883261 0
883402 0
883493 365
883728 390
883764 38
883781 706
883851 41
883875 60
883910 0
884138 16
884150 90
884199 402
884223 0
884232 17
884281 0
884304 0
884376 2959
884429 43
884438 331
884461 0
884491 0
884607 82
884631 1068
884649 654
884652 1105
884655 839
884677 90
884716 271
884745 64
884792 0
884858 140
884918 162
885168 0
885269 40
885284 423
885380 249
885491 29
885671 125
885685 866
885706 289
885728 52
885767 0
885789 0
885860 0
885894 0
885913 126
885970 10
885993 1
886029 71
886067 0
886083 231
886111 1435
886140 6
886180 1
886232 606
886319 145
886400 160
886422 260
886557 102
886577 38
886602 308
886646 0
886653 0
886656 0
886666 0
886668 0
886697 37
886769 100
886805 47
886835 121
886839 326
886848 49
886890 67
886935 517
886944 10
887022 157
887031 127
887138 94
887140 0
887150 0
887165 0
887363 252
887391 13
887490 85
887557 501
887612 6
887663 15
887737 404
887791 13
887814 0
887872 0
887878 193
888072 593
888256 218
888320 460
888455 464
888572 452
888636 109
888674 134
888684 0
888708 0
888760 584
888901 640
888913 236
888944 469
889096 38
889193 2
889224 282
889346 1
889396 190
889400 3
889518 0
889521 0
889608 0
889617 0
889639 0
889811 0
889825 0
889839 0
889866 0
889890 0
889993 0
890012 0
890021 0
890027 0
890040 0
890115 0
890128 0
890149 1
890151 4
890253 0
890259 0
890298 0
890301 1
890418 4
890596 0
890626 0
890734 0
891010 0
891247 18
891300 41
891303 262
891346 216
891367 0
891446 282
891453 206
891473 146
891506 102
891536 101
891569 0
891598 67
891704 0
891726 50
891737 157
891764 20
891902 0
891913 0
891958 0
891981 0
892023 0
892036 0
892095 152
892256 0
892299 0
892338 2
892495 0
892507 35
892516 0
892605 61
892715 1
892726 180
892744 22
893000 0
893279 7
893293 37
893305 155
893315 178
893417 0
893465 102
893633 159
893691 0
893707 0
893832 215
893870 149
894023 838
894153 0
894272 2
894350 14
894412 114
894422 27
894561 0
894569 0
894606 15
894617 417
894630 0
894644 1286
894976 0
895083 190
895100 132
895125 181
895141 0
895148 1
895158 0
895178 18
895234 1232
895239 295
895264 0
895279 25
895350 504
895356 108
895364 0
895431 496
895714 781
895718 586
895765 768
895769 1396
895871 0
895901 0
895958 0
895988 0
896015 0
896147 0
896159 0
896272 0
896315 0
896372 0
896388 0
896412 0
896415 0
896500 0
896627 0
896676 0
896697 0
896961 0
896979 0
896981 0
897007 0
897093 0
897140 0
897149 0
897234 0
897257 0
897275 0
897308 0
897479 0
897565 0
897684 0
897747 0
897810 0
897834 0
898073 0
898206 312
898376 59
898385 240
898440 24
898478 273
898566 0
898692 467
898779 12
898781 3
898799 0
898836 101
898842 50
898870 4
898880 73
898884 17
898924 22
899028 0
899047 0
899118 0
899141 0
899183 0
899229 20
899237 0
899364 0
899458 0
899515 33
899593 0
899729 0
899819 0
899829 0
899890 6
899916 0
899938 0
899945 0
899961 3
899979 0
899989 16
900030 0
900033 17
900039 0
900155 0
900181 0
900221 0
900247 36
900328 63
900372 31
900433 0
900435 86
900493 6
900551 0
900588 0
900648 48
900694 9
900722 32
900783 0
900789 0
900812 0
900841 0
900882 0
900884 0
900921 0
900954 0
901036 17
901047 0
901100 99
901151 47
901155 41
901162 0
901175 0
901264 0
901366 95
901432 74
901456 88
901479 298
901487 511
901558 1182
901629 258
901634 348
901760 0
901916 0
902047 0
902084 96
902118 0
902129 30
902264 1
902267 0
902276 0
902432 0
902738 0
902756 0
902772 0
902857 0
902881 0
902940 0
902948 0
902954 0
902974 0
902994 0
903101 0
903125 0
903152 0
903303 0
903380 0
903385 0
903456 0
903488 0
903566 0
903573 0
903597 0
903711 0
903718 0
903763 0
903772 0
903779 0
903917 0
903988 0
904076 0
904129 0
904214 0
904219 0
904334 0
904425 0
904445 0
904596 0
904746 0
904817 602
904830 1267
904840 867
904906 100
904976 0
904982 0
905032 0
905069 0
905108 0
905121 0
905128 0
905155 0
905174 743
905216 0
905231 0
905242 2
905348 0
905405 0
905411 0
905533 0
905574 0
905680 0
905715 0
905819 0
905894 1
905942 0
905959 0
906009 0
906043 0
906051 0
906077 0
906285 0
906351 54
906391 138
906461 0
906665 0
906699 0
906738 0
906770 0
906856 0
906879 0
906957 0
907050 0
907110 0
907122 0
907132 0
907163 0
907174 0
907201 0
907225 0
907274 203
907293 0
907326 0
907339 0
907377 70
907414 310
907444 225
907540 83
907555 356
907575 848
907609 159
907647 30
907663 41
907711 65
907756 91
907865 37
907901 41
908029 0
908040 0
908049 250
908068 237
908125 292
908199 4
908403 40
908483 201
908525 168
908546 142
908572 76
908624 0
908650 0
908666 0
908895 0
908915 3
909017 249
909029 225
909035 197
909041 0
909071 139
909204 176
909218 303
909337 199
909366 0
909385 525
909440 401
909454 100
909464 287
909489 28
909500 243
909522 0
909593 4
909605 245
909675 0
909824 12
910003 785
910063 0
910074 0
910251 0
910327 0
910366 0
910380 0
910428 1
910437 0
910448 0
910538 0
910560 0
910621 0
910631 0
910733 0
910742 0
910842 234
910895 703
910901 2087
910916 49
910982 246
910985 436
911005 1559
911189 0
911386 2710
911425 1289
911449 295
911504 194
911512 18
911620 74
911700 203
911827 0
911925 1
912005 0
912161 0
912204 0
912232 0
912441 0
912506 0
912579 0
912615 0
912639 0
912650 0
912657 0
912677 146
912711 634
912723 15604
912762 3519
912765 2903
912922 2269
912941 7081
912945 8749
912956 14
913094 1565
913154 1403
913317 5353
913340 10502
913420 1055
913479 5815
913500 1
913559 0
913631 66
913841 0
914035 3270
914134 239
914164 159
914186 4412
914204 2869
914211 140
914237 974
914258 107
914338 373
914537 66
914622 1257
914661 34
914829 166
914860 331
914862 116
914904 1702
914960 1768
914967 0
915083 203
915125 1542
915191 302
915217 1630
915322 268
915330 740
915374 1074
915413 571
915425 1303
915429 358
915588 0
915618 40
915697 575
915895 33
915910 0
915947 357
916011 0
916152 0
916228 44
916316 561
916334 1240
916370 279
916434 289
916442 63
916537 0
916615 0
916675 312
916718 329
916740 0
916876 199
916964 3776
917048 486
917064 1
917176 354
917178 176
917227 65
917245 0
917317 168
917351 4279
917375 1346
917480 2722
917735 11
917769 0
917802 0
917901 0
917937 0
917953 0
917993 0
918040 0
918140 0
918207 0
918222 0
918266 0
918299 0
918343 0
918401 0
918506 0
918611 0
918614 0
918641 0
918689 0
918763 0
918773 8
918789 0
918791 859
918807 0
918973 2732
919009 604
919054 257
919073 645
919203 31
919272 567
919336 39
919378 100
919384 16
919491 66
919562 9
919571 0
919586 0
919645 410
919654 1547
919717 1004
919719 1237
919766 137
919814 510
919870 666
919952 254
920018 851
920060 1193
920087 801
920175 823
920198 360
920207 999
920258 415
920331 0
920429 949
920459 108
920613 6
920616 366
920672 640
920680 396
920733 145
920742 166
920758 26
920770 367
920889 162
920939 63
921121 0
921129 7
921133 113
921144 0
921252 377
921277 81
921342 499
921363 490
921381 574
921393 945
921438 994
921441 1069
921453 598
921493 131
921707 335
921721 90
921769 383
921855 350
921870 34
921893 98
921915 92
921918 0
921922 279
921927 0
921931 5
921937 0
921944 16
921974 529
922026 171
922069 63
922090 1506
922119 946
922129 367
922306 354
922339 346
922523 1059
922525 526
922587 161
922617 0
922651 156
922705 593
922735 549
922739 455
922770 137
922786 137
922807 113
922849 442
922873 132
922895 636
922964 507
922987 1345
923003 232
923040 217
923083 24
923099 1274
923124 42
923135 45
923164 564
923174 268
923325 412
923391 68
923411 75
923431 38
923466 488
923480 1315
923569 853
923580 381
923709 1071
923722 75
923839 0
923849 0
923855 0
923867 0
923869 0
923890 24
923923 33
923939 386
924011 0
924020 0
924044 0
924064 0
924071 0
924085 0
924130 0
924220 0
924232 0
924295 123
924303 45
924324 1152
924328 797
924416 48
924652 95
924817 0
924831 180
924861 466
924957 1289
924977 164
925034 183
925209 82
925729 33
925756 0
925801 0
925837 0
926005 25
926116 105
926218 29
927094 0
927277 24
927421 1
927496 0
927608 24
927726 181
927733 1165
927755 64
927775 0
927838 0
927890 0
927934 154
927944 109
927972 839
928004 126
928053 0
928094 0
928152 0
928359 482
928464 226
928526 16
928781 0
928814 0
928904 0
929090 0
929323 45
929399 185
929501 234
929504 281
929705 188
929742 216
929906 0
930122 211
930168 594
930226 94
930236 523
930301 600
930532 162
930537 89
930545 873
930547 1272
930554 0
930707 449
930729 31
930754 54
930780 42
930879 81
931104 567
931121 1061
931252 114
931262 128
931273 0
931318 1
931329 51
931337 34
931351 285
931418 249
931490 845
931509 104
931515 362
931534 398
931595 654
931599 210
931738 521
931742 272
931752 557
931768 318
931824 562
931902 0
931929 170
931958 38
932048 264
932052 290
932073 108
932091 1244
932140 154
932152 0
932164 114
932186 689
932211 298
932237 59
932280 1
932420 171
932441 67
932466 242
932490 132
932529 90
932580 1267
932646 393
932848 0
932903 302
933006 441
933091 25
933132 42
933147 47
933198 254
933200 243
933216 0
933241 440
933338 70
933388 0
933467 91
933479 983
933500 24
933573 370
933602 89
933611 75
933718 425
933742 93
933830 1
933874 204
933918 176
933951 409
933976 88
934040 0
934042 30
934048 200
934060 0
934069 0
934077 0
934086 35
934118 312
934124 0
934294 166
934457 893
934465 592
934853 62
934963 0
934999 0
935107 159
935182 175
935190 28
935413 449
935498 0
935500 0
935508 0
935519 0
935538 113
935601 476
935603 278
935613 98
935670 0
935682 134
935803 618
935873 565
935947 0
935956 199
935978 183
936015 25
936072 675
936220 196
936358 0
936387 346
936462 11
936797 950
936830 49
936937 0
936998 783
937050 0
937114 263
937205 583
937237 376
937468 72
937483 0
937533 133
937647 0
937675 237
937710 103
937947 310
937964 143
938064 126
938074 8
938118 183
938175 40
938235 0
938245 81
938250 258
938307 227
938383 117
938431 41
938568 91
938585 36
938652 351
938705 336
938707 199
938726 22
938775 0
938866 0
938907 123
938935 0
939044 316
939183 1
939233 14
939257 0
939271 467
939396 18
939445 703
939477 47
939551 468
939630 256
939689 470
939737 0
939749 412
939780 0
939793 282
939887 102
939944 518
939964 472
939985 11
940003 318
940019 0
940123 682
940162 1
940397 856
940403 1308
940430 443
940457 122
940526 595
940549 102
940568 2391
940570 1995
940814 60
940845 449
940871 453
940922 105
941050 556
941132 606
941199 150
941235 299
941245 11
941307 85
941323 277
941418 4
941449 28
941454 295
941498 0
941545 236
941583 196
941666 293
941671 128
941740 131
941757 117
941810 98
941971 133
942097 0
942116 4
942134 0
942152 0
942159 0
942166 332
942170 366
942242 517
942329 284
942451 5
942690 83
942726 319
942806 8
942862 37
942872 9
942888 50
942904 0
942932 26
942963 0
942990 677
943087 0
943150 0
943239 0
943293 64
943405 0
943446 0
943449 395
943455 0
943516 954
943566 51
943635 80
943677 1126
943679 275
943722 309
943752 26
943756 826
943807 0
943932 0
943999 0
944099 46
944170 0
944231 35
944254 537
944293 0
944300 0
944306 0
944308 0
944313 57
944315 0
944317 0
944392 43
944473 1059
944477 18
944587 76
944590 149
944633 22
944841 26
944873 0
944906 239
944965 0
944986 0
945036 17
945053 64
945104 193
945126 48
945148 59
945180 0
945200 1
945236 153
945249 70
945256 2
945325 0
945342 0
945418 0
945445 119
945472 0
945575 460
945681 223
945685 246
945703 213
945781 3
945821 0
945895 293
945910 740
945922 326
945944 64
945989 0
946054 22
946070 140
946072 95
946140 1505
946155 29
946167 91
946171 98
946189 0
946284 257
946428 11
946488 31
946525 109
946528 1134
946585 31
946702 0
946725 294
946746 46
946794 322
946822 0
946903 0
947100 0
947109 129
947185 0
947189 0
947357 35
947391 307
947405 122
947438 11
947472 86
947491 0
947504 488
947556 63
947626 0
947642 570
947741 316
947773 606
947784 0
947987 166
948002 173
948108 77
948208 11
948364 125
948405 0
948481 107
948574 0
948585 134
948736 391
948762 0
948799 0
948819 1
948889 506
948923 220
948935 249
949014 0
949065 61
949068 420
949166 0
949176 0
949336 78
949569 261
949653 118
949692 257
949801 1
949851 101
949882 0
949923 8
950057 282
950166 55
950313 123
950535 340
950579 413
950597 2534
950599 994
950601 601
950624 39
950645 133
950653 0
950823 282
950876 80
950907 0
950922 1
951003 100
951059 917
951063 305
951078 475
951130 107
951146 0
951171 26
951208 924
951212 707
951301 64
951387 377
951389 888
951459 1042
951624 433
951682 0
951970 0
952025 696
952061 1
952089 455
952154 41
952213 56
952307 146
952316 275
952337 2258
952439 0
952451 538
952531 221
952709 75
952756 33
952777 265
952897 922
952900 332
952975 4
953047 115
953073 0
953248 0
953265 428
953273 327
953283 9
953407 60
953474 200
953482 47
953554 488
953574 37
953728 25
953732 106
953910 0
953941 0
953967 49
953974 241
953983 15
954090 0
954133 82
954142 1
954309 76
954319 262
954425 270
954480 0
954513 79
954556 180
954565 311
954676 300
954723 20
954751 0
954851 0
954895 0
954933 8
954962 95
954999 222
955010 0
955019 57
955098 0
955475 0
955500 0
955584 0
955591 0
955632 1
955800 0
955828 0
956286 0
956392 0
956459 0
956543 0
956598 0
956762 0
956811 0
956906 0
956968 0
957148 0
957316 0
957337 0
957347 0
957378 0
957391 0
957666 0
957766 0
957894 0
957922 0
957996 0
958024 1
958105 0
958111 0
958348 0
958365 0
958371 0
958414 0
958448 0
958469 351
958505 146
958524 139
958566 52
958572 0
958586 1
958611 24
958647 11
958685 9
958742 0
958780 54
958804 35
958920 366
959013 0
959040 514
959139 110
959155 82
959283 123
959331 1
959341 29
959364 100
959482 33
959619 0
959679 0
959895 0
959946 0
959955 46
960036 152
960139 0
960152 48
960219 8
960272 455
960343 4
960441 0
960493 465
960572 1
960632 265
960655 0
960780 0
960867 0
960952 265
960956 211
960969 0
960980 0
961066 159
961238 89
961248 316
961340 0
961449 94
961455 0
961510 0
961535 0
961542 0
961728 54
961806 0
961845 1
961863 0
961923 14
962237 14
962294 45
962381 439
962591 0
962625 40
962700 244
962719 322
962798 112
962828 0
962848 643
962878 74
962917 0
962973 0
963023 1066
963027 231
963111 178
963165 0
963204 95
963224 302
963231 93
963295 160
963330 362
963447 904
963449 166
963470 0
963553 37
963608 0
963623 55
963657 432
963793 589
964022 555
964074 398
964267 0
964292 113
964325 843
964401 799
964403 165
964756 261
964924 16
965043 1
965182 144
965345 0
965464 613
965475 1
965517 747
965535 2985
965540 3366
965544 1038
965557 306
965565 647
965628 988
965667 356
965761 174
965792 551
965817 0
965845 0
965895 0
965897 0
965913 170
965916 0
965949 0
965960 0
965968 0
965984 0
966004 603
966007 1048
966031 0
966074 807
966130 717
966212 1
966266 0
966400 49
966604 0
966672 301
966716 8
966727 75
966870 131
966897 21
967008 602
967048 30
967096 89
967108 363
967184 367
967213 0
967276 274
967431 201
967594 3
967672 71
967712 134
967725 148
967733 283
967748 0
967759 13
967773 66
967806 0
967922 1045
967976 1399
968224 37
968234 0
968303 75
968418 37
968425 0
968666 0
968750 68
968825 0
968843 0
968993 144
969002 42
969095 18
969143 0
969254 172
969261 280
969316 15
969446 0
969453 67
969488 0
969551 0
969589 325
969623 338
969682 806
969684 563
969829 848
969863 0
969980 0
969985 1395
970016 280
970060 877
970233 1699
970237 2532
970285 572
970288 1640
970294 19
970326 45
970415 0
970443 2861
970446 361
970458 1895
970462 1309
970468 35
970579 95
970623 34
970632 1307
970760 106
970814 0
970844 573
970923 115
970974 119
970998 0
971010 494
971013 0
971087 719
971130 10
971142 141
971149 194
971160 0
971385 0
971427 48
971490 35
971525 10
971608 91
971655 295
971678 0
971721 139
971854 1431
971906 179
971949 633
971960 59
972038 208
972103 0
972117 417
972191 283
972314 9
972336 359
972455 15
972510 330
972525 2
972547 1001
972663 112
972798 793
972975 1423
973074 524
973099 1872
973105 0
973315 234
973366 1
973394 0
973774 0
973814 46
973851 0
973999 0
974001 0
974043 0
974062 0
974073 0
974134 0
974140 5
974173 0
974211 0
974214 4
974353 0
974463 0
974590 0
974672 0
974680 0
974684 0
974723 0
974850 0
974890 0
974905 0
974978 0
974989 0
975000 0
975315 0
975354 0
975498 13
975545 1
975563 0
975599 0
975649 0
975672 0
975745 284
975758 0
975804 0
975849 24
975870 681
975986 87
976003 578
976044 1465
976058 122
976133 330
976213 1593
976228 1812
976279 550
976315 1196
976368 426
976483 330
976603 3843
976620 256
976703 2639
976710 7
976743 0
976750 1202
976807 5667
976816 1175
976861 985
976887 188
976932 483
976941 208
977004 649
977052 177
977084 768
977147 283
977159 449
977288 91
977495 417
977515 53
977734 486
977776 2561
977905 1080
977907 1437
977980 1240
978048 416
978157 41
978173 4
978238 43
978297 92
978345 90
978439 837
978482 302
978497 569
978715 0
978741 22
978769 866
978831 595
978905 2
978923 267
979166 6
979629 124
979632 487
979775 0
979837 75
979869 443
979888 0
979906 39
979917 524
979949 114
980014 213
980056 0
980083 0
980105 52
980184 9
980195 18
980395 232
980507 0
980557 0
980671 0
980862 0
980983 0
981006 0
981151 0
981311 128
981324 199
981332 261
981342 77
981414 116
981425 312
981533 0
981558 0
981665 0
981689 0
981744 0
981806 0
981971 0
981974 0
982003 1
982241 0
982321 0
982331 0
982565 243
982575 0
982626 0
982672 167
982693 0
982703 0
982712 0
982724 4
982778 213
982825 12
982882 68
982890 0
982981 5
983092 138
983125 136
983131 0
983434 123
983442 197
983491 256
983664 0
983693 92
983734 0
983782 585
983790 125
983813 482
983817 386
983920 509
983922 208
983960 0
984043 1207
984046 82
984074 102
984146 0
984178 839
984247 96
984308 349
984346 144
984374 221
984389 162
984415 302
984480 0
984668 18
984803 0
984925 0
985045 0
985156 55
985218 339
985281 18
985452 20
985514 150
985622 88
985809 30
985825 121
985898 4
986029 741
986149 0
986226 0
986297 278
986316 0
986374 0
986411 0
986513 0
986518 0
986529 0
986543 0
986545 0
986597 0
986606 0
986614 40
986617 0
986646 37
986665 0
986735 0
986743 0
986802 0
986846 34
986901 0
986927 0
986991 77
986998 14
987015 26
987085 0
987116 0
987173 2539
987177 445
987186 83
987239 0
987270 0
987304 0
987414 0
987453 172
987513 303
987555 0
987728 617
987760 33
987818 239
987920 442
987948 0
987977 508
988010 240
988013 615
988043 77
988102 335
988117 0
988147 185
988193 2097
988238 244
988280 66
988287 1978
988291 687
988346 1016
988406 0
988476 0
988556 356
988595 335
988676 79
988698 142
988755 158
988807 310
988917 0
989038 348
989104 89
989356 201
989470 483
989497 594
989572 214
989733 2
989761 0
989807 535
989861 324
989897 0
989981 245
989990 225
990018 221
990089 16
990189 1811
990291 0
990438 1773
990518 145
990530 16
990626 964
990676 68
990744 102
990759 354
990774 949
990785 69
990818 0
990846 70
990868 2164
990870 824
990872 783
990935 94
990982 177
991085 927
991110 0
991144 495
991176 228
991200 186
991210 290
991313 185
991336 21
991373 351
991496 432
991510 316
991635 610
991638 331
991698 0
991725 0
991772 34
991819 0
992072 152
992081 0
992189 0
992204 0
992248 0
992255 25
992285 422
992380 288
992558 99
992604 0
992742 136
992808 129
992882 36
992896 276
992916 282
992927 29
992937 420
992939 805
992943 258
993002 0
993029 180
993040 0
993077 84
993144 0
993171 272
993216 6
993231 286
993233 129
993292 225
993310 0
993330 105
993339 292
993341 212
993434 5
993458 120
993476 23
993517 14
993526 126
993586 0
993649 0
993690 0
993702 0
993727 80
993748 142
993750 309
993777 0
993788 2
993790 119
993793 451
993804 76
993894 1
993918 166
993939 75
993955 0
993993 28
994000 0
994036 157
994042 95
994105 181
994129 0
994232 0
994262 512
994277 14
994380 0
994397 624
994431 1
994479 0
994489 0
994546 0
994548 46
994555 21
994557 82
994619 0
994643 767
994690 30
994712 0
994732 0
994763 0
994776 0
994964 135
994986 33
995060 0
995072 0
995124 0
995134 183
995136 96
995197 0
995214 94
995265 0
995270 92
995284 85
995299 127
995319 31
995345 0
995387 5
995417 0
995419 7
995446 0
995484 0
995500 0
995562 184
995680 0
995689 0
995710 0
995742 75
995800 16
995810 0
995867 68
995874 0
996033 0
996045 0
996105 0
996131 30
996177 6
996233 0
996239 47
996277 0
996307 1
996337 0
996365 488
996385 8
996391 155
996430 104
996442 237
996465 0
996510 16
996532 1
996563 0
996718 0
996791 0
996817 0
996984 0
996999 0
997036 223
997156 837
997165 0
997278 378
997481 248
997559 0
997571 265
997586 0
997640 0
997671 305
997700 10
997716 293
997721 0
997753 84
997837 685
997894 333
997900 227
997980 24
998112 28
998126 0
998150 0
998182 285
998215 314
998242 266
998265 449
998317 186
998488 0
998498 52
998692 647
998700 938
998722 0
998740 0
998768 26
998777 555
998816 61
998875 0
998885 372
998939 242
999057 0
999087 593
999134 3
999235 490
999297 91
999342 127
999347 195
999404 0
999411 0
999421 0
999423 0
999431 0
999445 0
999505 0
999636 0
999652 0
999682 0
999691 0
999739 0
999751 0
999768 0
999910 0
999913 0
1000000 0
1000006 0
1000036 0
1000044 0
1000073 0
1000105 0
1000256 0
1000346 0
1000405 0
1000414 0
1000534 0
1000555 0
1000573 1
1000588 0
1000720 1
1000729 0
1000744 0
1000754 0
1000765 87
1000794 0
1000806 450
1000809 0
1000940 544
1001147 14
1001174 0
1001295 3
1001309 0
1001346 13
1001581 5
1001595 42
1001605 0
1001645 46
1001751 26
1001837 180
1001928 4
1002021 162
1002144 734
1002225 228
1002231 91
1002269 301
1002342 330
1002415 534
1002428 0
1002442 91
1002451 250
1002751 3
1002760 207
1002810 427
1002820 628
1002878 29
1002922 16
1002936 0
1002950 0
1002979 0
1003063 0
1003084 0
1003378 60
1003384 32
1003393 0
1003501 24
1003520 338
1003539 0
1003589 265
1003615 59
1003621 291
1003650 101
1003661 123
1003790 698
1003832 243
1003872 171
1004057 0
1004085 30
1004256 41
1004272 459
1004281 124
1004365 493
1004368 877
1004389 538
1004397 290
1004502 377
1004864 0
1004880 0
1004926 0
1005251 0
1005323 0
1005379 2
1005422 0
1005435 0
1005498 0
1005516 0
1005528 0
1005752 0
1005811 0
1005835 783
1005860 53
1005890 0
1005902 0
1005937 0
1005982 0
1006240 0
1006299 0
1006335 0
1006452 0
1006473 0
1006573 22
1006694 0
1006721 0
1006759 35
1006768 0
1006807 100
1006844 2
1006882 0
1007079 0
1007236 0
1007272 6
1007401 8
1007470 2
1007551 0
1007596 0
1007639 337
1007651 119
1007759 142
1007768 172
1007881 244
1008004 76
1008077 715
1008088 0
1008111 1
1008139 188
1008171 807
1008191 2962
1008193 1363
1008195 1301
1008215 605
1008277 37
1008302 729
1008417 377
1008582 0
1008599 1
1008779 0
1008818 0
1008842 0
1008936 0
1008960 421
1009088 209
1009173 410
1009231 70
1009235 443
1009307 0
1009318 126
1009445 338
1009459 0
1009709 117
1009723 69
1009730 620
1009802 306
1009989 0
1010001 0
1010060 325
1010081 46
1010090 0
1010141 176
1010144 372
1010201 1
1010281 80
1010354 0
1010362 247
1010383 2
1010406 0
1010536 0
1010561 255
1010572 183
1010607 464
1010623 275
1010640 251
1010697 104
1010713 72
1010730 0
1010760 322
1010766 168
1010853 24
1010876 60
1010961 0
1011014 65
1011060 124
1011105 97
1011162 332
1011168 109
1011187 38
1011210 0
1011357 0
1011367 83
1011390 63
1011486 0
1011498 2
1011510 6
1011534 9
1011685 0
1011696 116
1011699 146
1011725 0
1011811 0
1011861 183
1012225 0
1012268 0
1012298 248
1012391 211
1012424 209
1012876 263
1013034 0
1013090 70
1013246 407
1013317 11
1013374 8
1013497 0
1013517 115
1013527 140
1013537 150
1013566 0
1013577 302
1013586 34
1013656 92
1013708 0
1013731 657
1013757 213
1013786 738
1013798 228
1013810 52
1013877 0
1013906 175
1013951 343
1014122 0
1014143 65
1014182 0
1014214 2
1014252 43
1014313 122
1014336 36
1014343 327
1014405 98
1014453 29
1014497 258
1014553 413
1014594 47
1014629 231
1014646 16
1014676 3
1014700 9
1014789 6
1014858 0
1014894 0
1014944 0
1014972 2
1015025 5
1015076 0
1015144 1
1015149 12
1015350 55
1015385 793
1015403 35
1015409 278
1015412 699
1015482 159
1015527 215
1015536 293
1015623 118
1015631 95
1015705 354
1015845 131
1015858 14
1015866 1188
1015923 0
1016014 312
1016103 0
1016169 39
1016220 523
1016223 523
1016533 0
1016536 5347
1016572 0
1016581 3
1016683 51
1016744 1
1016752 0
1016797 361
1016813 78
1016870 415
1016905 112
1016976 346
1016995 241
1017040 0
1017140 25
1017177 0
1017220 0
1017309 19
1017334 0
1017377 680
1017419 0
1017476 25
1017497 0
1017531 30
1017570 0
1017578 397
1017584 0
1017590 130
1017605 0
1017678 0
1017697 0
1017788 314
1017824 0
1017926 0
1017937 0
1017997 32
1018001 0
1018030 0
1018061 157
1018097 0
1018104 185
1018106 186
1018124 6
1018159 0
1018227 111
1018238 0
1018253 0
1018271 32
1018278 129
1018290 0
1018446 0
1018460 0
1018523 152
1018543 0
1018568 0
1018664 0
1018700 285
1018824 192
1018934 0
1019022 16
1019129 156
1019133 370
1019253 520
1019332 134
1019466 0
1019478 0
1019513 411
1019517 38
1019606 64
1019631 41
1019822 0
1019875 50
1019934 22
1019965 165
1019971 789
1019976 6
1019979 307
1020006 0
1020059 1
1020093 316
1020103 659
1020150 116
1020235 31
1020349 271
1020479 198
1020481 268
1020554 154
1020580 0
1020598 0
1020869 918
1020875 908
1020911 459
1020924 0
1021115 867
1021196 552
1021255 116
1021283 1
1021312 0
1021345 0
1021384 166
1021445 189
1021459 288
1021524 977
1021577 0
1021648 0
1021692 41
1021696 63
1021717 0
1021719 0
1021728 0
1021733 259
1021775 68
1021803 0
1021868 0
1021873 28
1021915 0
1021984 50
1021988 133
1022086 328
1022140 8
1022207 174
1022276 647
1022304 124
1022315 115
1022341 0
1022407 0
1022416 139
1022422 0
1022438 252
1022465 121
1022503 650
1022518 1
1022573 832
1022593 55
1022600 760
1022609 214
1022673 34
1022755 0
1022783 422
1022908 787
1022999 845
1023073 689
1023080 99
1023204 175
1023211 337
1023279 0
1023322 0
1023331 754
1023334 45
1023376 1530
1023458 27
1023480 0
1023544 11
1023590 829
1023634 184
1023694 49
1023739 0
1023749 727
1023751 1703
1023753 616
1023837 0
1023874 0
1023915 0
1023924 0
1024091 6
1024139 0
1024300 44
1024345 231
1024348 178
1024372 232
1024378 218
1024405 0
1024519 0
1024572 5
1024693 204
1024710 349
1024768 600
1024844 104
1024855 1040
1024862 35
1024914 249
1025095 282
1025141 769
1025171 0
1025188 41
1025200 0
1025215 172
1025227 73
1025357 0
1025373 0
1025385 0
1025409 117
1025417 45
1025424 53
1025457 54
1025466 516
1025569 29
1025624 230
1025687 0
1025718 77
1025737 0
1025750 0
1025810 0
1025817 181
1025843 208
1025879 242
1025915 197
1025930 0
1026176 71
1026245 163
1026341 437
1026392 29
1026435 310
1026517 142
1026531 0
1026587 31
1026703 3
1026796 18
1026838 245
1026884 334
1026900 299
1026973 36
1027073 234
1027083 0
1027093 0
1027148 544
1027155 0
1027266 588
1027289 361
1027324 0
1027595 268
1027611 90
1027702 1898
1027796 518
1027868 1573
1027889 583
1028186 771
1028224 0
1028340 384
1028481 343
1028498 283
1028633 104
1028775 218
1028822 1050
1028942 0
1029090 0
1029102 106
1029151 0
1029217 389
1029267 504
1029347 345
1029514 806
1029534 69
1029546 52
1029554 47
1029593 153
1029615 0
1029627 319
1029723 0
1029730 0
1029823 0
1029922 407
1029946 341
1030080 0
1030128 10
1030171 107
1030227 200
1030231 127
1030273 308
1030330 154
1030392 115
1030546 61
1030555 137
1030597 200
1030622 182
1030722 0
1030736 229
1030796 3323
1030800 184
1030827 87
1030891 314
1030987 0
1031061 0
1031073 0
1031182 504
1031471 212
1031533 1
1031620 403
1031664 235
1031674 41
1031728 14
1031764 2204
1031844 11
1031877 363
1031897 0
1031903 231
1031963 16
1032083 10
1032143 19
1032162 201
1032164 555
1032210 57
1032236 98
1032239 49
1032245 235
1032281 138
1032294 85
1032377 343
1032430 129
1032442 275
1032528 328
1032633 965
1032640 121
1032723 56
1032749 0
1032769 0
1032885 115
1032915 24
1032956 276
1032992 184
1033054 173
1033060 208
1033107 41
1033228 53
1033256 296
1033269 1158
1033278 122
1033301 801
1033383 275
1033458 42
1033489 378
1033518 101
1033563 92
1033778 198
1033798 134
1033804 0
1033940 340
1034032 0
1034123 863
1034153 8
1034320 299
1034619 317
1034665 0
1034725 598
1034736 421
1034839 0
1034844 1699
1034853 464
1034892 0
1034931 663
1034974 0
1035143 3516
1035181 0
1035216 2841
1035307 0
1035311 10611
1035336 0
1035382 953
1035500 524
1035532 0
1035583 1
1035632 10871
1035715 5794
1035718 1591
1035800 0
1035824 217
1035837 410
1035845 0
1035866 15
1035916 2079
1035953 6363
1036059 799
1036164 817
1036225 0
1036305 0
1036364 286
1036410 2470
1036525 4863
1036603 32
1036617 5936
1036674 72
1036695 3795
1036718 296
1036847 380
1036849 3730
1036913 0
1036915 0
1036935 0
1037039 0
1037064 0
1037135 1454
1037254 4395
1037266 1040
1037335 11057
1037339 4018
1037347 2087
1037376 568
1037412 2862
1037426 2343
1037456 3925
1037578 931
1037585 196
1037716 0
1037779 3118
1037921 0
1037966 364
1038025 311
1038092 440
1038138 0
1038165 0
1038181 582
1038218 799
1038344 1888
1038346 191
1038360 0
1038383 0
1038403 0
1038433 0
1038467 2007
1038469 327
1038509 204
1038526 453
1038575 1072
1038596 1716
1038709 365
1038719 296
1038748 418
1039008 25
1039128 187
1039204 196
1039234 2535
1039274 0
1039322 1347
1039326 1088
1039337 774
1039376 2203
1039382 1971
1039440 29
1039457 56
1039498 105
1039513 0
1039595 548
1039606 0
1039615 337
1039673 527
1039766 337
1039826 520
1039864 139
1039871 0
1039891 0
1039932 24
1039944 150
1040003 7
1040046 14
1040056 0
1040064 84
1040084 0
1040105 511
1040126 0
1040150 330
1040170 438
1040292 214
1040318 630
1040347 26
1040450 452
1040472 143
1040496 123
1040502 605
1040595 0
1040634 2200
1040639 926
1040813 626
1040825 43
1040846 75
1040852 986
1041019 40
1041125 281
1041176 165
1041199 59
1041249 2522
1041252 498
1041386 569
1041440 337
1041463 88
1041492 0
1041498 123
1041540 302
1041695 0
1041784 130
1041791 0
1041854 51
1041923 288
1042044 234
1042109 11
1042132 612
1042170 72
1042234 0
1042246 90
1042285 254
1042298 7
1042340 87
1042436 63
1042453 466
1042488 0
1042514 1691
1042574 922
1042653 202
1042706 245
1042853 1464
1042855 326
1042911 305
1042918 1103
1043039 0
1043054 59
1043060 45
1043237 106
1043360 463
1043488 0
1043536 55
1043539 351
1043615 15
1043675 296
1043809 607
1043886 93
1044032 329
1044068 1
1044115 536
1044246 554
1044351 0
1044381 62
1044386 0
1044495 20
1044571 0
1044635 161
1044686 203
1044703 23
1044725 468
1044734 342
1044752 556
1044815 1311
1044863 14
1044891 0
1045004 71
1045064 0
1045073 489
1045091 133
1045127 180
1045164 801
1045321 5
1045364 19
1045377 75
1045389 0
1045642 23
1045656 59
1045692 195
1045830 200
1045851 0
1045890 74
1045951 0
1045959 251
1046022 476
1046030 100
1046079 47
1046095 599
1046124 280
1046190 70
1046219 0
1046229 0
1046232 371
1046300 2
1046403 152
1046417 0
1046512 0
1046621 0
1046673 258
1046856 99
1046863 412
1046943 147
1047013 0
1047033 0
1047092 0
1047107 0
1047147 0
1047193 0
1047224 0
1047232 192
1047238 7
1047264 135
1047300 0
1047339 416
1047420 0
1047466 12
1047547 548
1047588 353
1047663 0
1047733 277
1047822 0
1047844 109
1047855 0
1047869 131
1047886 0
1047890 0
1048005 7
1048175 0
1048232 196
1048255 509
1048290 916
1048323 28
1048427 496
1048478 373
1048581 40
1048597 39
1048666 142
1048708 101
1048715 20
1048733 673
1048766 0
1048831 0
1048889 322
1048891 350
1048978 189
1048994 57
1049024 430
1049043 132
1049135 8
1049407 10
1049439 0
1049468 0
1049524 30
1049727 112
1049771 0
1050116 113
1050152 18
1050165 0
1050206 0
1050234 0
1050248 23
1050257 0
1050340 276
1050344 1
1050594 0
1050678 354
1050971 99
1050978 43
1051002 0
1051015 12
1051063 0
1051089 14
1051108 0
1051151 0
1051317 0
1051323 116
1051347 0
1051380 13
1051416 456
1051446 25
1051498 0
1051510 0
1051567 212
1051793 337
1051822 0
1051977 185
1052057 296
1052095 143
1052149 85
1052260 1172
1052264 452
1052379 987
1052448 0
1052479 114
1052517 318
1052570 115
1052607 523
1052618 36
1052636 637
1052730 532
1052764 0
1052803 1006
1052819 0
1052870 998
1052889 1360
1052920 68
1052960 43
1052979 55
1053083 288
1053178 0
1053201 112
1053234 76
1053336 520
1053458 203
1053491 616
1053567 572
1053889 568
1053912 561
1053914 63
1053970 0
1054093 281
1054111 0
1054173 70
1054220 936
1054239 0
1054246 597
1054409 0
1054473 312
1054721 45
1054752 0
1054775 0
1054817 0
1054819 651
1055006 1
1055025 51
1055052 0
1055117 0
1055182 0
1055220 0
1055305 2
1055312 0
1055514 0
1055637 0
1055667 0
1055709 0
1055868 0
1056089 0
1056165 0
1056183 0
1056320 0
1056418 0
1056522 0
1056531 0
1056652 0
1056696 342
1056745 1073
1056749 136
1056783 403
1056787 0
1056904 0
1056961 74
1056986 66
1057027 220
1057037 52
1057210 158
1057250 537
1057309 2
1057321 2564
1057323 255
1057337 305
1057354 625
1057370 756
1057411 243
1057452 367
1057468 80
1057530 342
1057647 60
1057699 0
1057722 0
1057754 0
1057826 0
1057847 0
1057925 149
1057968 0
1058035 119
1058059 0
1058065 0
1058209 542
1058245 237
1058400 0
1058431 0
1058548 0
1058586 0
1058641 9
1058696 11
1058710 0
1058730 1
1058789 0
1058810 0
1058833 0
1058842 0
1058938 23
1058941 0
1058977 0
1059001 0
1059005 0
1059045 10
1059094 1
1059145 0
1059181 0
1059231 0
1059295 0
1059363 0
1059376 0
1059397 0
1059450 0
1059457 84
1059484 0
1059517 0
1059557 0
1059570 1
1059588 0
1059622 0
1059683 0
1059696 0
1059808 0
1059875 0
1059900 0
1060038 0
1060174 0
1060207 5
1060365 34
1060453 431
1060521 8
1060607 0
1060666 380
1060679 242
1060838 188
1060852 54
1060854 115
1060900 0
1060948 46
1060970 18
1060982 0
1060995 600
1061008 0
1061050 418
1061064 52
1061270 530
1061412 9
1061472 0
1061488 28
1061511 83
1061551 177
1061559 91
1061606 17
1061672 0
1061715 0
1061721 36
1061740 0
1061757 345
1061824 20
1061867 0
1061883 217
1061921 29
1061925 0
1061939 16
1061979 0
1061995 0
1062062 0
1062144 0
1062168 0
1062242 0
1062248 0
1062261 0
1062264 0
1062268 0
1062300 0
1062346 0
1062409 0
1062693 0
1062771 0
1062818 0
1063156 0
1063220 0
1063304 0
1063494 0
1063506 0
1063562 0
1063589 0
1063656 0
1063733 0
1063872 0
1063886 0
1064049 11
1064066 607
1064098 318
1064115 11
1064117 189
1064154 305
1064188 0
1064206 0
1064315 529
1064417 125
1064464 238
1064493 498
1064538 8
1064782 128
1064784 218
1064868 6
1064955 39
1064972 49
1065016 295
1065064 216
1065133 118
1065144 8
1065154 0
1065181 410
1065233 124
1065241 468
1065280 171
1065315 0
1065417 29
1065440 326
1065458 0
1065467 1
1065492 10
1065508 0
1065600 0
1065637 0
1065646 162
1065655 0
1065664 0
1065673 287
1065694 283
1065697 790
1065772 0
1065784 0
1065793 12
1065826 203
1065903 124
1065982 126
1066036 0
1066221 0
1066530 10
1066583 4
1066598 0
1066735 0
1066754 0
1066778 33
1066792 0
1066893 0
1066958 0
1067034 0
1067075 0
1067092 0
1067175 0
1067183 11
1067288 36
1067352 0
1067388 0
1067443 88
1067482 130
1067491 42
1067549 106
1067580 0
1067607 0
1067610 0
1067646 0
1067669 0
1067682 0
1067854 0
1067891 0
1067969 0
1067992 0
1068006 0
1068033 0
1068123 0
1068195 347
1068201 0
1068256 0
1068275 0
1068524 0
1068535 0
1068597 0
1068673 0
1068743 0
1068756 0
1068758 0
1068766 1
1068803 0
1068877 0
1068910 0
1068976 0
1069141 0
1069164 0
1069192 0
1069234 0
1069289 0
1069349 0
1069490 0
1069496 0
1069742 0
1069744 0
1069868 245
1069894 17
1070192 591
1070247 120
1070279 36
1070390 0
1070513 414
1070570 528
1070636 120
1070708 98
1070741 22
1070992 0
1071016 0
1071204 468
1071206 546
1071254 221
1071260 498
1071328 0
1071333 16
1071342 161
1071547 90
1071625 0
1071691 7
1071708 0
1071741 0
1071881 0
1071902 852
1072184 77
1072269 85
1072462 54
1072845 0
1072893 0
1073033 0
1073052 53
1073250 159
1073271 320
1073293 0
1073304 0
1073310 0
1073315 0
1073320 0
1073339 247
1073488 0
1073521 87
1073678 576
1073755 0
1073781 204
1073812 111
1073824 855
1073910 0
1073926 1
1073955 455
1073957 0
1073970 205
1074111 0
1074117 96
1074137 23
1074146 285
1074192 153
1074245 39
1074392 89
1074444 665
1074477 58
1074483 25
1074489 0
1074576 302
1074582 17
1074620 23
1074651 26
1074689 0
1074734 0
1074791 64
1074897 171
1075023 137
1075036 483
1075048 1358
1075121 559
1075135 536
1075241 391
1075275 393
1075283 0
1075298 695
1075381 153
1075425 693
1075457 1228
1075523 82
1075573 0
1075586 301
1075632 67
1075727 622
1075760 303
1075992 153
1076145 150
1076154 388
1076431 354
1076462 0
1076473 104
1076520 250
1076631 517
1076783 39
1076827 22
1076899 139
1076951 35
1077073 0
1077121 216
1077160 159
1077224 171
1077234 530
1077429 272
1077468 48
1077560 0
1077617 198
1077663 361
1077678 456
1077702 170
1077738 16
1077761 245
1077848 111
1077918 0
1077942 0
1077963 12
1078077 216
1078372 752
1078410 0
1078422 56
1078460 198
1078533 870
1078539 658
1078608 432
1078842 0
1078872 177
1079029 542
1079188 2
1079223 61
1079357 69
1079376 170
1079385 414
1079954 99
1080011 441
1080289 0
1080502 0
1080562 307
1080568 400
1080667 1020
1080748 559
1080782 0
1080817 135
1080885 610
1080912 99
1081021 42
1081084 0
1081251 21
1081315 519
1081328 529
1081334 9
1081370 622
1081418 42
1081450 0
1081483 1
1081525 0
1081620 193
1081645 0
1081719 365
1081729 171
1081755 120
1081776 73
1082088 676
1082091 512
1082343 0
1082407 34
1082468 1210
1082565 94
1082588 105
1082699 128
1082734 0
1082777 0
1082828 49
1082954 115
1083000 0
1083088 0
1083158 43
1083205 16
1083276 12
1083542 18
1083566 0
1083619 0
1083659 24
1083662 10
1083674 9
1083732 0
1083789 0
1083810 63
1084069 47
1084161 23
1084207 0
1084243 46
1084258 0
1084518 0
1084567 5
1084597 29
1084753 75
1084774 0
1084887 0
1084912 146
1084975 0
1085034 0
1085179 109
1085193 0
1085262 0
1085457 0
1085512 0
1085578 0
1085653 49
1085723 0
1085733 77
1085871 39
1085897 0
1086065 62
1086081 126
1086102 262
1086117 0
1086213 0
1086231 215
1086248 458
1086360 1
1086402 0
1086503 73
1086627 116
1086644 0
1086713 0
1086786 7
1086983 0
1087116 0
1087221 447
1087308 0
1087358 0
1087390 48
1087413 0
1087436 54
1087466 471
1087489 8
1087604 0
1087745 0
1087830 0
1087856 219
1087872 0
1088000 30
1088027 1378
1088051 447
1088068 0
1088083 338
1088165 1493
1088209 54
1088217 88
1088240 1493
1088578 25
1088691 596
1088742 0
1088811 4
1088959 259
1088980 826
1089025 0
1089310 818
1089344 0
1089418 98
1089439 42
1089564 176
1089583 119
1089655 62
1089784 160
1090015 0
1090078 86
1090093 259
1090147 538
1090169 6
1090224 0
1090238 47
1090243 13
1090315 492
1090330 32
1090432 23
1090544 211
1090556 10
1090631 1282
1090810 0
1091013 19
1091215 0
1091422 0
1091497 0
1091533 0
1091699 35
1092059 32
1092214 95
1092348 12
1092367 446
1092384 1154
1092396 81
1092512 113
1092530 585
1092536 1603
1092545 1719
1092598 412
1092715 0
1092795 59
1092805 27
1092977 127
1093004 1559
1093010 243
1093095 473
1093097 2069
1093106 649
1093138 595
1093166 22
1093232 662
1093370 178
1093404 1388
1093662 912
1093780 171
1093960 0
1094100 5
1094120 10
1094145 16
1094175 86
1094327 867
1094409 45
1094424 0
1094432 0
1094576 138
1094805 25
1094864 1
1094921 0
1095050 21
1095081 325
1095149 151
1095157 1
1095286 698
1095319 252
1095329 0
1095535 978
1095653 0
1095765 8
1095927 48
1096055 0
1096195 332
1096205 425
1096215 148
1096240 57
1096270 520
1096422 1339
1096504 95
1096519 0
1096527 44
1096690 30
1096744 0
1096768 756
1096894 122
1097113 91
1097117 266
1097240 0
1097349 21
1097363 9
1097407 59
1097416 42
1097420 237
1097482 266
1097489 19
1097560 0
1097637 0
1097661 0
1097738 0
1097753 0
1097760 0
1097805 0
1097936 0
1098004 0
1098190 0
1098239 0
1098263 0
1098271 0
1098334 0
1098403 0
1098518 6
1098555 0
1098563 0
1098590 0
1098744 0
1098882 0
1098986 243
1099020 936
1099032 1058
1099085 122
1099094 292
1099097 284
1099113 61
1099138 7
1099174 1
1099198 0
1099222 0
1099255 15
1099267 60
1099284 0
1099301 154
1099391 13
1099712 17
1099773 0
1100010 4
1100255 56
1100393 0
1100418 0
1100493 26
1100495 506
1100807 0
1100925 10
1100962 0
1101026 32
1101190 688
1101200 208
1101214 164
1101221 779
1101300 0
1101363 264
1101415 1
1101441 1226
1101444 448
1101530 47
1101539 71
1101666 0
1101768 44
1101773 20
1101784 122
1101800 49
1101817 36
1101832 214
1101879 160
1101946 0
1101978 362
1102009 0
1102021 0
1102111 0
1102126 0
1102129 0
1102237 0
1102270 0
1102291 0
1102308 0
1102342 0
1102351 0
1102393 483
1102401 51
1102411 240
1102417 254
1102449 0
1102458 209
1102476 0
1102527 85
1102541 0
1102566 0
1102576 0
1102620 0
1102622 19
1102648 0
1102670 0
1102678 4
1102685 0
1102739 0
1102785 11
1102809 8
1102828 0
1102839 0
1102871 28
1102924 0
1102940 0
1102987 0
1103010 0
1103060 0
1103068 0
1103105 0
1103129 0
1103141 0
1103168 0
1103258 0
1103273 0
1103312 0
1103323 0
1103357 0
1103365 0
1103370 0
1103375 0
1103387 0
1103419 0
1103437 0
1103452 0
1103464 0
1103498 0
1103577 0
1103662 0
1103681 0
1103683 83
1103743 0
1103789 0
1103800 1
1103855 0
1103879 98
1103905 239
1103917 58
1103929 54
1103950 0
1103972 0
1103999 62
1104040 0
1104052 54
1104091 0
1104117 473
1104136 62
1104158 0
1104185 121
1104187 0
1104218 0
1104228 0
1104230 33
1104271 0
1104290 0
1104312 0
1104314 26
1104332 0
1104379 0
1104394 0
1104436 2
1104489 10
1104531 22
1104596 0
1104610 0
1104619 0
1104653 95
1104668 12
1104694 0
1104704 0
1104710 0
1104716 0
1104755 0
1104763 0
1104836 0
1104847 0
1104877 11
1104920 0
1104925 0
1104947 0
1105021 2
1105049 256
1105053 129
1105113 0
1105144 21
1105222 0
1105247 0
1105257 0
1105314 0
1105320 0
1105338 6
1105341 0
1105349 0
1105383 0
1105391 0
1105438 0
1105473 90
1105475 8
1105492 0
1105499 0
1105518 0
1105565 322
1105578 0
1105591 0
1105602 0
1105694 1
1105717 0
1105755 0
1105758 0
1105765 0
1105799 0
1105820 0
1105848 6
1105908 0
1105979 16
1106079 1
1106113 0
1106140 310
1106147 0
1106164 0
1106175 59
1106208 0
1106238 0
1106256 0
1106260 0
1106284 0
1106306 0
1106340 0
1106355 0
1106360 21
1106364 177
1106386 55
1106406 0
1106420 6
1106475 559
1106505 278
1106513 6
1106534 303
1106649 1054
1106696 0
1106701 277
1106777 0
1106877 176
1106896 816
1106996 57
1107021 0
1107070 2317
1107223 158
1107271 16
1107298 0
1107313 824
1107394 65
1107421 135
1107428 466
1107433 1494
1107488 0
1107493 598
1107538 50
1107605 178
1107626 1
1107755 137
1107901 0
1108058 8
1108111 0
1108128 670
1108160 250
1108347 532
1108488 2099
1108494 883
1108533 0
1108541 0
1108556 0
1108565 0
1108638 1924
1108698 405
1108738 373
1108894 226
1109016 16
1109026 266
1109259 0
1109288 0
1109291 0
1109331 1
1109397 0
1109466 0
1109766 0
1109797 0
1109836 0
1109911 1
1109929 0
1109936 0
1109960 0
1110094 0
1110136 0
1110190 799
1110204 137
1110300 0
1110315 0
1110330 23
1110428 33
1110466 142
1110528 0
1110710 72
1110911 255
1110926 387
1110997 0
1111188 55
1111276 1
1111352 47
1111394 15
1111577 39
1111837 0
1111924 0
1111931 20
1112107 23
1112170 4
1112221 0
1112291 273
1112301 522
1112415 2
1112514 1
1112582 23
1112780 66
1112784 45
1112927 0
1112933 1
1112939 3
1112945 15
1113074 26
1113175 0
1113200 79
1113209 61
1113288 73
1113311 216
1113411 0
1113419 132
1113458 61
1113494 399
1113502 13
1113516 0
1113530 0
1113553 0
1113576 0
1113589 762
1113596 535
1113731 0
1113737 158
1113787 0
1113799 0
1113806 10
1113849 235
1113873 812
1113876 9
1113945 0
1114056 2003
1114075 0
1114110 132
1114129 0
1114149 479
1114174 229
1114191 304
1114276 522
1114303 327
1114387 219
1114460 150
1114580 0
1114598 0
1114714 502
1114722 936
1114758 0
1114924 0
1114936 0
1115032 0
1115190 0
1115220 0
1115291 0
1115339 0
1115357 0
1115403 0
1115477 0
1115606 0
1115718 0
1115807 394
1115853 417
1115879 52
1115998 438
1116296 279
1116382 203
1116388 626
1116409 305
1116440 49
1116471 0
1116497 0
1116532 37
1116642 3614
1116740 1934
1116808 3
1116811 276
1116856 248
1116964 1096
1117058 259
1117139 0
1117172 0
1117225 142
1117318 0
1117414 384
1117506 0
1117514 159
1117613 838
1117681 155
1117720 77
1117761 1548
1117800 380
1117886 111
1117943 65
1118021 112
1118034 527
1118161 86
1118168 43
1118256 180
1118269 558
1118312 372
1118336 0
1118391 43
1118501 0
1118537 0
1118594 0
1118601 0
1118657 0
1118666 0
1118714 0
1118735 0
1118760 0
1118774 0
1118885 0
1118942 0
1118996 0
1119107 0
1119119 0
1119149 0
1119206 0
1119266 0
1119641 0
1119678 0
1119707 0
1119764 0
1119874 0
1119934 0
1120009 352
1120249 161
1120310 0
1120359 25
1120540 41
1120728 33
1120759 68
1120788 272
1120826 337
1120877 163
1120890 0
1120897 954
1121006 0
1121114 166
1121530 0
1121547 306
1121657 38
1121726 743
1121801 89
1121852 238
1122071 5
1122113 931
1122142 492
1122167 0
1122196 0
1122223 0
1122240 0
1122380 0
1122457 0
1122459 0
1122472 0
1122512 0
1122662 0
1122668 0
1122675 0
1122828 0
1122840 0
1122896 0
1122976 0
1122995 0
1123014 0
1123128 0
1123153 0
1123255 0
1123264 0
1123356 0
1123358 0
1123514 294
1123577 598
1123590 75
1123709 26
1123721 37
1123728 232
1123760 0
1123847 22
1123868 48
1123891 126
1123945 8
1123966 0
1124007 31
1124053 163
1124125 28
1124131 56
1124155 0
1124169 228
1124199 0
1124221 42
1124290 77
1124295 0
1124335 32
1124377 0
1124407 46
1124470 30
1124473 142
1124522 31
1124553 27
1124577 0
1124710 359
1124818 58
1124821 16
1124851 45
1124877 69
1124923 49
1124943 921
1124959 0
1124965 0
1124999 0
1125040 63
1125079 0
1125247 215
1125310 189
1125358 32
1125415 799
1125475 0
1125486 0
1125534 0
1125639 0
1125655 0
1125708 0
1125733 0
1125991 0
1126033 0
1126100 0
1126192 0
1126249 0
1126274 0
1126300 0
1126327 0
1126474 0
1126496 0
1126498 0
1126519 0
1126560 0
1126630 0
1126642 0
1126654 0
1126721 0
1126885 0
1126930 0
1126936 0
1126947 0
1126969 0
1126990 0
1126993 0
1127017 3710
1127139 0
1127260 49
1127383 1605
1127448 21
1127472 20
1127646 0
1127660 131
1127719 321
1127761 99
1127773 1034
1127775 130
1127857 23
1127864 130
1127901 518
1127943 0
1127974 130
1128013 602
1128043 36
1128045 343
1128059 442
1128063 308
1128104 129
1128145 66
1128277 17
1128330 158
1128369 769
1128488 0
1128809 50
1128909 0
1129003 140
1129006 13
1129060 2
1129151 90
1129417 0
1129477 0
1129522 1
1129560 0
1129567 5
1129573 0
1129683 7
1129700 0
1129776 0
1129789 18
1129803 0
1129849 0
1130143 460
1130239 0
1130272 0
1130291 0
1130321 0
1130331 0
1130600 0
1130634 0
1130678 0
1130743 0
1130819 0
1130859 0
1130912 0
1131071 1
1131148 84
1131205 3
1131269 367
1131308 0
1131328 289
1131394 243
1131455 0
1131459 0
1131470 119
1131475 0
1131568 0
1132023 313
1132113 233
1132125 231
1132156 728
1132192 267
1132266 32
1132357 268
1132393 131
1132457 37
1132564 164
1132689 421
1132709 286
1132730 563
1132811 288
1132822 65
1132830 119
1132870 112
1132891 10
1132919 635
1132962 115
1132966 162
1133257 313
1133334 50
1133380 0
1133446 0
1133506 0
1133530 0
1133661 0
1133681 0
1133706 0
1133749 1
1133801 0
1133851 0
1133859 0
1133922 0
1133960 0
1134284 0
1134322 0
1134355 0
1134404 0
1134414 1
1134462 1
1134476 0
1134526 0
1134568 0
1134592 163
1134645 0
1134669 3
1134703 3
1134708 0
1134719 0
1134759 265
1134786 883
1134885 315
1134963 973
1135081 0
1135128 362
1135278 716
1135406 28
1135502 140
1135528 0
1135858 0
1135906 0
1135936 0
1135982 0
1135997 0
1136025 0
1136177 0
1136183 0
1136314 0
1136401 0
1136460 0
1136516 24
1136525 615
1136529 57
1136557 0
1136767 0
1136769 0
1136789 0
1136825 0
1136860 0
1136868 0
1136904 0
1136931 0
1137036 0
1137193 0
1137250 0
1137389 0
1137435 0
1137507 0
1137612 0
1137718 0
1137750 0
1137782 0
1137800 0
1137839 0
1137863 0
1137905 0
1137941 0
1138025 1
1138103 0
1138134 0
1138167 697
1138211 42
1138236 0
1138263 27
1138275 221
1138381 0
1138424 726
1138441 850
1138471 647
1138585 449
1138657 503
1138753 259
1138895 413
1138906 0
1138938 727
1138952 475
1138996 104
1139361 218
1139492 467
1139494 349
1139506 130
1139634 0
1140219 146
1140245 62
1140611 490
1140626 503
1140661 74
1140674 510
1140710 288
1140824 59
1141004 0
1141057 27
1141460 0
1141475 135
1141550 187
1141777 187
1141841 254
1141847 81
1141856 0
1141889 257
1141959 599
1142033 670
1142066 6
1142078 0
1142174 1486
1142207 0
1142265 229
1142276 134
1142441 453
1142456 193
1142562 11
1142593 1056
1142599 896
1142601 55
1142611 235
1142653 139
1142752 1083
1142789 62
1142868 32
1143013 0
1143031 612
1143212 128
1143296 0
1143312 0
1143329 0
1143348 187
1143428 24
1143468 0
1143633 109
1143646 120
1143669 178
1143711 0
1143713 287
1143722 33
1143773 4
1143879 69
1143973 0
1143979 0
1144075 99
1144109 756
1144255 46
1144330 0
1144334 97
1144376 0
1144393 0
1144407 142
1144411 453
1144444 0
1144465 60
1144481 0
1144493 155
1144498 159
1144544 0
1144572 0
1144584 0
1144644 0
1144735 0
1144850 0
1144957 0
1144991 0
1145031 0
1145116 0
1145323 0
1145346 0
1145371 0
1145392 0
1145632 0
1145758 0
1145806 0
1145851 125
1145855 132
1146126 0
1146159 0
1146167 0
1146256 0
1146275 1
1146277 0
1146391 0
1146416 0
1146612 0
1146690 1
1146693 0
1146801 0
1146822 0
1146973 1
1147026 0
1147054 164
1147140 678
1147223 15
1147372 117
1147422 0
1147511 40
1147721 1
1147976 0
1147998 217
1148033 8
1148113 78
1148157 4
1148170 1139
1148261 0
1148263 0
1148284 0
1148296 0
1148317 0
1148387 127
1148428 8
1148443 0
1148521 250
1148533 78
1148551 38
1148753 0
1148760 0
1148815 63
1148864 16
1148927 0
1149031 0
1149053 4
1149163 0
1149169 0
1149190 94
1149328 110
1149387 51
1149416 49
1149498 22
1149558 0
1149679 0
1149805 67
1150074 471
1150192 5
1150253 37
1150287 0
1150308 46
1150498 211
1150816 130
1150965 144
1151049 0
1151085 28
1151225 55
1151381 26
1151421 0
1151430 186
1151559 0
1151592 5
1151643 0
1151650 0
1151714 341
1151730 0
1151834 54
1151925 198
1151966 0
1151978 0
1152087 0
1152102 20
1152162 304
1152169 155
1152210 1018
1152239 1660
1152258 167
1152362 414
1152378 196
1152529 0
1152765 16
1152775 0
1153048 92
1153107 408
1153195 119
1153240 114
1153257 1
1153305 917
1153417 292
1153419 0
1153425 372
1153478 3
1153488 168
1153523 143
1153574 641
1153592 0
1153651 1430
1153714 205
1153869 83
1153879 0
1154507 183
1154719 5
1154950 0
1155081 86
1155103 63
1155162 278
1155412 50
1155563 431
1155599 119
1155727 4
1155773 166
1155802 37
1155811 15
1155866 166
1155919 26
1156045 627
1156081 376
1156165 69
1156194 16
1156218 143
1156250 100
1156302 94
1156310 184
1156434 0
1156737 168
1156759 263
1156915 61
1157009 0
1157026 6
1157037 11
1157060 108
1157085 197
1157214 0
1157226 19
1157271 207
1157326 337
1157333 53
1157364 1
1157437 246
1157443 18
1157492 195
1157738 187
1157747 401
1157779 19
1157807 91
1157815 183
1157859 0
1157896 0
1157985 377
1158004 28
1158048 14
1158055 166
1158057 484
1158093 46
1158121 0
1158199 19
1158212 31
1158238 99
1158351 118
1158429 502
1158533 20
1158579 94
1158717 71
1158744 113
1158793 28
1158813 206
1158817 722
1158821 245
1158894 406
1158896 410
1158919 98
1159024 29
1159201 102
1159376 17
1159516 439
1159705 0
1159901 69
1159929 0
1160135 247
1160147 0
1160177 404
1160344 1
1160349 26
1160445 0
1160458 193
1160462 161
1160474 294
1160515 142
1160534 160
1160545 157
1160635 155
1160651 271
1160666 72
1160815 683
1160898 584
1160990 84
1161136 44
1161195 368
1161239 507
1161253 0
1161340 25
1161355 435
1161404 0
1161488 186
1161537 56
1161639 0
1161669 0
1161675 0
1161703 709
1161857 555
1161873 0
1161972 0
1162012 48
1162018 2148
1162022 1461
1162054 281
1162171 401
1162183 838
1162240 96
1162258 373
1162339 849
1162355 659
1162426 334
1162455 86
1162477 325
1162496 338
1162537 250
1162550 0
1162592 0
1162726 17
1162944 434
1163117 862
1163121 73
1163163 191
1163192 393
1163204 83
1163411 130
1163442 0
1163464 0
1163470 0
1163523 32
1163533 0
1163540 334
1163554 280
1163602 230
1163646 0
1163685 0
1163717 102
1163794 106
1163803 420
1163825 42
1163835 332
1163902 0
1164085 22
1164133 0
1164258 997
1164342 308
1164366 274
1164564 41
1164573 63
1164648 344
1164660 233
1164669 0
1164731 125
1164738 40
1164841 279
1164848 140
1164862 144
1164876 157
1164893 1
1164921 6
1164942 1
1165110 10
1165211 1
1165277 429
1165364 246
1165394 25
1165409 140
1165521 76
1165525 0
1165547 166
1165566 759
1165569 449
1165595 1444
1165647 194
1165657 1
1165677 65
1165692 533
1165731 452
1165764 1313
1165782 56
1165866 567
1165998 258
1166026 355
1166103 0
1166115 1252
1166172 1675
1166201 138
1166283 249
1166380 604
1166436 886
1166507 0
1166526 2332
1166658 237
1166716 0
1166917 1810
1166922 233
1166985 39
1166995 12
1167050 0
1167068 0
1167072 0
1167079 0
1167097 0
1167140 0
1167198 1
1167239 0
1167316 0
1167428 0
1167483 0
1167542 0
1167612 186
1167645 72
1167685 0
1167716 367
1167737 316
1167936 0
1167944 138
1168035 456
1168075 497
1168184 0
1168202 0
1168250 286
1168373 101
1168441 1634
1168608 68
1168683 833
1168705 196
1168836 262
1168926 212
1168934 304
1169038 205
1169288 219
1169291 294
1169301 51
1169320 258
1169330 204
1169350 8
1169358 22
1169440 47
1169567 152
1169609 0
1169681 200
1169753 0
1169766 0
1169865 0
1169903 0
1169905 0
1170005 0
1170194 1
1170266 0
1170302 0
1170312 0
1170459 340
1170569 7
1170668 207
1170709 214
1170738 487
1170779 789
1170808 489
1170849 131
1170905 93
1170924 679
1170962 293
1171059 568
1171101 137
1171111 240
1171113 53
1171125 23
1171136 400
1171197 114
1171279 886
1171296 440
1171433 262
1171471 1957
1171611 160
1171662 82
1171689 538
1171765 0
1171772 0
1171896 31
1171983 483
1172065 0
1172073 0
1172083 171
1172088 0
1172104 0
1172111 50
1172321 156
1172327 109
1172359 0
1172365 0
1172369 0
1172384 0
1172422 636
1172461 699
1172603 60
1172729 64
1172846 0
1172848 0
1172854 0
1172858 0
1172886 183
1173173 16
1173232 446
1173352 1153
1173414 0
1173581 93
1173637 0
1173674 261
1173697 145
1173710 484
1173712 624
1173769 140
1173840 0
1174003 0
1174065 0
1174219 0
1174264 2
1174342 167
1174420 90
1174544 328
1174570 0
1174741 66
1174840 135
1174880 75
1174951 153
1174975 0
1175057 0
1175069 0
1175085 235
1175112 678
1175166 18
1175311 43
1175369 136
1175375 0
1175379 811
1175427 0
1175490 81
1175508 0
1175517 94
1175525 842
1175531 1571
1175537 798
1175548 0
1175594 240
1175603 322
1175649 0
1175705 609
1175831 0
1175879 28
1175972 236
1176012 350
1176094 1324
1176108 143
1176110 228
1176183 51
1176209 0
1176253 6
1176338 0
1176371 133
1176388 56
1176399 354
1176409 288
1176420 0
1176483 1356
1176535 480
1176553 1
1176610 0
1176753 95
1176828 0
1176838 45
1176848 0
1176921 15
1176983 391
1177062 0
1177090 66
1177141 13
1177193 231
1177279 98
1177326 0
1177337 31
1177376 21
1177403 0
1177430 0
1177549 50
1177587 142
1177604 282
1177640 156
1177657 285
1177671 772
1177700 0
1177742 215
1177760 1073
1177763 158
1177772 617
1177775 1582
1177869 106
1177905 2
1177994 192
1178015 207
1178106 0
1178121 28
1178132 348
1178135 580
1178201 759
1178222 101
1178273 1374
1178279 400
1178324 75
1178390 187
1178442 583
1178512 606
1178713 0
1178754 438
1178768 676
1178849 1
1178868 0
1178870 0
1178877 0
1178935 137
1178951 0
1178969 0
1178972 0
1178993 0
1179006 0
1179017 108
1179040 0
1179048 0
1179053 0
1179065 0
1179074 51
1179092 0
1179099 0
1179107 0
1179121 0
1179137 23
1179155 0
1179159 0
1179169 0
1179203 304
1179209 0
1179222 47
1179344 238
1179404 2445
1179550 738
1179678 654
1179702 251
1179804 814
1179810 1381
1179886 291
1179954 352
1180076 0
1180170 120
1180292 184
1180314 565
1180355 0
1180425 226
1180431 924
1180443 111
1180510 110
1180526 457
1180557 23
1180575 93
1180628 40
1180669 80
1180677 266
1180687 122
1180789 0
1180800 1519
1180804 93
1180863 0
1180921 122
1180956 153
1180993 167
1181088 264
1181102 270
1181165 11
1181233 0
1181244 0
1181247 0
1181270 106
1181272 0
1181325 0
1181393 0
1181398 23
1181432 0
1181536 1788
1181540 413
1181872 349
1181875 24
1182036 7
1182119 68
1182141 83
1182247 105
1182274 0
1182289 131
1182384 0
1182485 97
1182570 0
1182616 0
1182700 9
1182877 0
1182901 75
1182986 0
1183088 182
1183234 0
1183453 79
1183501 161
1183616 245
1183760 226
1183840 0
1183879 312
1183934 0
1184002 0
1184089 0
1184139 81
1184166 280
1184181 50
1184258 10
1184290 376
1184424 159
1184522 43
1184559 911
1184573 0
1184594 1255
1184596 566
1184799 230
1184850 44
1184891 27
1184905 2
1184995 222
1185081 57
1185199 21
1185447 313
1185879 0
1185904 0
1185917 436
1185944 0
1185987 0
1186121 158
1186250 46
1186374 58
1186443 1057
1186463 419
1186465 67
1186556 1230
1186559 472
1186696 140
1186738 6
1186852 182
1186869 1
1186905 0
1187037 244
1187048 0
1187109 371
1187112 552
1187197 105
1187307 100
1187334 492
1187363 0
1187440 458
1187499 80
1187568 129
1187603 48
1187635 160
1187647 665
1187735 372
1187897 57
1187924 684
1187927 1193
1188040 0
1188152 42
1188262 25
1188334 6
1188391 29
1188422 16
1188738 1
1188912 0
1188990 0
1189083 0
1189090 53
1189160 26
1189221 10
1189230 0
1189308 2
1189868 302
1189965 39
1190018 538
1190165 407
1190240 288
1190364 0
1190449 0
1190453 0
1190465 1
1190469 96
1190518 0
1190520 0
1190566 0
1190693 101
1190703 78
1190725 106
1190758 57
1190801 0
1190873 0
1190882 29
1191035 0
1191230 0
1191242 1
1191592 93
1191689 0
1191742 264
1191889 137
1191964 331
1191983 242
1192141 73
1192181 0
1192215 122
1192273 0
1192307 0
1192344 0
1192373 0
1192379 0
1192394 0
1192411 0
1192418 307
1192447 131
1192460 0
1192511 126
1192628 96
1192659 359
1192671 3
1192733 26
1192820 575
1192907 175
1193210 394
1193232 52
1193243 2934
1193249 449
1193344 45
1193405 889
1193816 0
1193822 233
1193848 622
1193892 56
1193978 370
1194014 0
1194134 622
1194222 119
1194317 232
1194370 9
1194584 0
1194596 0
1194648 382
1194733 0
1194995 57
1195036 406
1195048 326
1195056 6
1195089 135
1195224 980
1195247 951
1195337 67
1195401 30
1195638 510
1195699 125
1195705 0
1195754 329
1195779 442
1195818 284
1195872 322
1196129 311
1196164 648
1196171 213
1196178 129
1196213 1213
1196216 718
1196249 66
1196255 282
1196301 51
1196317 61
1196333 0
1196384 12
1196396 0
1196467 37
1196495 8
1196624 31
1196674 0
1196727 0
1196765 11
1196901 0
1197042 0
1197054 0
1197071 41
1197098 352
1197102 450
1197113 0
1197173 85
1197303 267
1197306 39
1197330 225
1197371 0
1197515 0
1197526 359
1197563 711
1197572 0
1197584 93
1197616 193
1197628 0
1197680 821
1197707 22
1197727 181
1197799 0
1197849 80
1197864 141
1197909 119
1197972 188
1198104 246
1198235 474
1198284 5
1198300 346
1198468 35
1198537 85
1198664 239
1198671 0
1198866 278
1198868 2093
1199108 0
1199141 103
1199409 66
1199420 184
1199427 0
1199551 0
1199613 5
1199634 37
1199687 1840
1199696 750
1199774 124
1199803 55
1199840 0
1199867 98
1199918 751
1199942 65
1200092 313
1200106 170
1200117 0
1200210 846
1200212 327
1200254 559
1200306 70
1200393 0
1200419 9
1200460 262
1200490 0
1200508 0
1200560 0
1200568 10
1200578 0
1200607 5
1200612 4
1200664 0
1200747 0
1200786 0
1200796 0
1200800 0
1200876 344
1200898 1928
1200968 230
1201036 0
1201070 0
1201127 0
1201151 0
1201173 0
1201196 0
1201224 0
1201254 0
1201281 0
1201372 0
1201395 0
1201418 767
1201485 832
1201554 0
1201637 378
1201658 0
1201734 2687
1201755 1
1201784 149
1201822 1032
1201938 210
1201978 769
1202019 68
1202041 10
1202098 1759
1202101 1065
1202130 186
1202158 286
1202188 1282
1202220 0
1202268 121
1202290 0
1202318 530
1202353 4
1202377 1865
1202419 793
1202617 992
1202656 176
1202803 47
1202868 370
1202966 226
1203060 0
1203067 100
1203109 0
1203137 0
1203146 0
1203156 37
1203255 608
1203260 27
1203270 0
1203280 5
1203343 0
1203421 0
1203457 0
1203493 0
1203523 0
1203555 0
1203574 0
1203588 1
1203625 0
1203629 1
1203696 0
1203703 0
1203787 0
1203802 43
1203808 0
1203911 0
1203930 0
1203981 0
1204133 0
1204175 174
1204232 96
1204359 28
1204397 113
1204419 535
1204451 237
1204498 1
1204545 24
1204561 0
1204605 52
1204618 23
1204684 74
1204691 364
1204811 0
1204881 0
1204925 0
1205182 0
1205231 234
1205235 0
1205301 0
1205305 1870
1205314 39
1205331 0
1205368 0
1205431 0
1205512 0
1205515 0
1205538 0
1205650 0
1205789 14
1205831 419
1205875 407
1205917 133
1205926 0
1205937 543
1205973 310
1206000 0
1206027 0
1206029 0
1206107 0
1206237 0
1206282 0
1206381 0
1206465 179
1206467 665
1206477 588
1206479 37
1206485 207
1206598 150
1206788 192
1206792 420
1206803 198
1206839 0
1206910 99
1206928 0
1206976 0
1207042 797
1207045 1690
1207138 1
1207201 206
1207335 93
1207427 0
1207454 14
1207483 7
1207647 86
1207665 12
1207690 9
1207710 17
1207795 1
1207884 693
1207927 401
1208020 169
1208023 174
1208060 0
1208112 61
1208282 0
1208293 447
1208368 1331
1208398 180
1208423 8
1208446 135
1208473 0
1208493 0
1208629 263
1209073 137
1209111 0
1209313 189
1209577 778
1209581 871
1209647 0
1209655 0
1209784 525
1209832 0
1209867 11
1209874 185
1209895 626
1209964 106
1209994 329
1210132 1325
1210222 1659
1210264 136
1210357 432
1210535 714
1210548 51
1210581 699
1210590 91
1210631 32
1210640 6
1210698 29
1210745 0
1210760 94
1210766 0
1210841 29
1211066 0
1211173 0
1211189 89
1211223 15
1211276 0
1211334 0
1211351 22
1211372 31
1211401 439
1211439 175
1211499 0
1211505 550
1211553 566
1211570 347
1211612 63
1211743 472
1211818 506
1211980 92
1212128 16
1212170 17
1212385 1
1212446 18
1212597 109
1212600 83
1212605 369
1212685 10
1212726 0
1212761 40
1212765 24
1212770 3
1213143 42
1213161 0
1213563 0
1213593 23
1213861 239
1213945 930
1213948 649
1213965 0
1213991 12
1214055 81
1214092 306
1214117 875
1214238 877
1214243 290
1214265 0
1214280 28
1214358 0
1214367 0
1214376 0
1214382 0
1214390 0
1214399 0
1214401 0
1214424 0
1214435 0
1214465 0
1214475 0
1214477 0
1214479 0
1214481 0
1214490 0
1214492 0
1214500 0
1214519 765
1214563 1
1214587 73
1214668 297
1214696 161
1214945 0
1215013 32
1215024 7
1215054 153
1215066 0
1215141 0
1215187 64
1215209 782
1215211 202
1215246 0
1215270 0
1215405 626
1215419 1069
1215435 911
1215556 298
1215616 143
1215659 481
1215665 687
1215681 351
1215695 419
1215875 795
1215968 4
1216052 1566
1216103 627
1216191 144
1216279 450
1216301 82
1216346 969
1216414 114
1216463 289
1216652 700
1216663 0
1216727 837
1216889 4
1216915 1188
1216918 165
1217039 138
1217082 0
1217137 19
1217238 0
1217299 138
1217305 436
1217392 0
1217541 31
1217551 2
1217731 0
1218146 77
1218205 0
1218352 3
1218370 0
1218381 753
1218508 0
1218532 0
1218562 0
1218760 0
1218785 793
1219028 0
1219035 0
1219133 0
1219142 0
1219161 151
1219188 4
1219215 9
1219249 913
1219274 0
1219417 0
1219479 0
1219483 0
1219515 1
1219519 0
1219642 0
1219657 0
1219675 0
1219727 0
1219729 1
1219789 0
1219818 0
1220025 0
1220029 0
1220106 0
1220120 0
1220158 1
1220174 0
1220281 9
1220294 0
1220408 0
1220419 186
1220438 102
1220492 0
1220498 42
1220525 2289
1220564 0
1220572 0
1220606 0
1220680 0
1220727 0
1220754 0
1220757 0
1220982 0
1220997 0
1221096 0
1221290 0
1221300 0
1221664 0
1221728 0
1221776 0
1221816 0
1221878 38
1221938 0
1221947 124
1221953 1
1222067 0
1222230 0
1222307 0
1222379 0
1222394 0
1222418 0
1222430 0
1222459 0
1222558 3
1222574 0
1222652 0
1222707 0
1222784 129
1222817 0
1222831 251
1222850 0
1222979 0
1223005 0
1223015 655
1223112 284
1223187 468
1223236 37
1223392 11
1223426 45
1223494 0
1223547 169
1223614 125
1223837 0
1223864 73
1223875 0
1224373 0
1224418 88
1224432 0
1224477 27
1224562 253
1224564 8
1224690 0
1224696 330
1224714 241
1224738 6
1224805 153
1224839 1
1224888 0
1224890 0
1224988 260
1225012 113
1225045 0
1225099 174
1225218 603
1225248 273
1225258 204
1225430 0
1225440 0
1225516 0
1225593 0
1225733 29
1225787 72
1225905 202
1225990 0
1226017 365
1226032 11
1226044 0
1226074 0
1226089 216
1226093 102
1226104 0
1226110 2
1226119 60
1226144 0
1226313 0
1226402 0
1226484 0
1226566 2
1226708 0
1226779 0
1226788 0
1226869 0
1226958 0
1227404 0
1227443 0
1227537 0
1227597 12
1227609 9
1227648 63
1227675 558
1227747 258
1227750 4
1227855 0
1227866 233
1227983 6
1228195 0
1228242 295
1228283 0
1228401 0
1228529 0
1228730 244
1228766 245
1228775 6
1228914 132
1228966 0
1229109 134
1229175 235
1229220 57
1229257 95
1229382 121
1229503 190
1229515 128
1229567 0
1229591 0
1229681 352
1229726 32
1229734 116
1229851 418
1229944 301
1229997 606
1230034 190
1230126 176
1230161 0
1230377 0
1230421 33
1230457 533
1230461 205
1230472 232
1230601 5
1230610 350
1230655 1051
1230661 1581
1230708 0
1230736 209
1230828 5
1230846 0
1230903 448
1230917 0
1230935 46
1230962 518
1230991 37
1231015 84
1231126 0
1231201 48
1231219 31
1231230 39
1231283 134
1231287 292
1231300 1351
1231334 157
1231391 237
1231407 487
1231524 183
1231631 1161
1231661 272
1231663 324
1231715 265
1231786 0
1231824 164
1231978 25
1232123 0
1232178 0
1232380 0
1232415 545
1232421 0
1232488 922
1232494 0
1232506 0
1232566 1
1232633 0
1232651 0
1232725 816
1232754 0
1232835 272
1232845 142
1232914 812
1232917 192
1232965 119
1232987 60
1233001 381
1233013 113
1233093 0
1233179 623
1233208 556
1233286 786
1233293 16
1233484 118
1233506 114
1233508 675
1233574 43
1233650 332
1233661 30
1233956 522
1233967 5
1234026 273
1234153 78
1234249 33
1234366 584
1234373 347
1234554 71
1234767 183
1234986 0
1235045 0
1235189 0
1235215 95
1235311 477
1235533 23
1235611 23
1235735 65
1235742 0
1235749 417
1236001 111
1236066 7
1236079 234
1236089 98
1236123 2
1236172 316
1236225 0
1236259 0
1236290 0
1236359 0
1236382 0
1236409 0
1236493 0
1236599 1
1236646 0
1236842 0
1237003 0
1237030 0
1237045 0
1237112 0
1237210 0
1237219 506
1237294 402
1237319 16
1237333 97
1237408 847
1237420 1254
1237429 417
1237438 129
1237459 0
1237504 1395
1237513 85
1237589 109
1237617 0
1237667 18
1237774 390
1237849 0
1237909 0
1237935 0
1238012 0
1238014 0
1238024 0
1238037 0
1238071 0
1238163 0
1238203 0
1238240 551
1238348 26
1238445 2
1238470 0
1238515 0
1238533 33
1238735 0
1238852 8
1239206 0
1239281 1
1239303 7
1239326 189
1239397 59
1239450 0
1239577 130
1239632 26
1239781 644
1239911 400
1239989 606
1239991 261
1240012 34
1240072 0
1240082 88
1240095 0
1240118 0
1240122 0
1240128 0
1240130 90
1240145 0
1240154 0
1240173 0
1240181 0
1240191 0
1240215 0
1240221 0
1240230 0
1240273 209
1240298 321
1240300 0
1240356 0
1240393 466
1240524 0
1240571 185
1240598 267
1240732 1007
1240756 98
1240813 366
1240815 236
1240848 29
1240869 0
1240883 0
1240890 0
1240919 0
1240977 0
1240998 0
1241008 35
1241034 134
1241137 117
1241203 265
1241209 580
1241238 0
1241324 375
1241390 2463
1241414 0
1241475 0
1241571 94
1241593 929
1241602 1124
1241619 0
1241739 694
1241780 7
1241823 460
1241954 1
1242011 0
1242107 478
1242134 725
1242171 852
1242214 305
1242389 1
1242463 434
1242652 1089
1242681 106
1242689 14
1242691 808
1242799 403
1242862 83
1242910 700
1242926 0
1242966 146
1243102 39
1243358 0
1243382 0
1243478 0
1243548 0
1243618 331
1243659 97
1243757 0
1243797 187
1243904 446
1243956 43
1243989 469
1244034 201
1244037 0
1244253 151
1244278 0
1244364 16
1244538 95
1244547 0
1244566 105
1244592 0
1244689 302
1244695 38
1244701 168
1244771 20
1244789 6
1244834 161
1244878 0
1244886 14
1244901 9
1245009 0
1245136 0
1245170 0
1245213 0
1245420 0
1245423 0
1245475 0
1245522 0
1245657 0
1245720 0
1245834 0
1245840 0
1245871 1
1245946 0
1246145 4
1246149 695
1246496 539
1246569 0
1246592 0
1246615 78
1246729 374
1246760 525
1246953 239
1247023 364
1247087 57
1247091 274
1247116 0
1247282 0
1247289 0
1247361 337
1247394 249
1247498 0
1247646 402
1247655 431
1247733 0
1247811 2
1247850 75
1247901 90
1247989 0
1248121 176
1248163 196
1248214 63
1248242 173
1248277 0
1248396 0
1248569 12
1248645 69
1248662 0
1248758 21
1248842 0
1248854 141
1248886 137
1248888 0
1248919 0
1249034 0
1249061 240
1249107 26
1249126 0
1249183 1
1249211 208
1249239 36
1249294 71
1249331 0
1249350 0
1249399 0
1249421 0
1249502 0
1249536 0
1249564 50
1249598 0
1249620 0
1249694 0
1249918 15
1250038 0
1250126 0
1250281 2
1250295 0
1250373 0
1250599 181
1250685 0
1250775 57
1250801 0
1250836 0
1250871 50
1250902 0
1250915 68
1250947 184
1251009 0
1251214 35
1251236 243
1251322 19
1251395 210
1251421 60
1251425 107
1251487 67
1251515 1
1251612 0
1251618 0
1251667 147
1251707 0
1251761 1
1251825 15
1251852 28
1251855 14
1251903 0
1251910 0
1251948 75
1251977 0
1251987 47
1252025 0
1252039 1
1252115 23
1252156 73
1252160 0
1252276 21
1252312 16
1252338 25
1252379 0
1252419 140
1252485 219
1252501 0
1252541 221
1252553 79
1252577 0
1252601 53
1252637 29
1252924 0
1252983 23
1253034 221
1253037 0
1253039 90
1253099 116
1253150 82
1253252 55
1253262 27
1253321 0
1253363 251
1253539 0
1253633 119
1253638 51
1253669 0
1253696 34
1253876 26
1253994 0
1254032 151
1254047 20
1254094 91
1254125 63
1254133 570
1254311 319
1254339 0
1254398 557
1254409 77
1254460 59
1254497 136
1254504 98
1254514 0
1254522 518
1254577 0
1254617 11
1254629 2
1254696 175
1254745 0
1254871 79
1254891 350
1254972 0
1254994 659
1255060 0
1255068 36
1255087 191
1255197 254
1255413 721
1255467 278
1255491 153
1255528 24
1255538 38
1255597 1365
1255677 638
1255728 55
1255815 20
1255953 0
1255957 23
1255987 57
1256023 0
1256026 0
1256291 19
1256300 0
1256507 115
1256657 11
1256694 97
1256741 0
1256810 410
1256853 76
1256981 0
1257071 457
1257081 40
1257146 45
1257149 122
1257199 38
1257272 64
1257297 41
1257311 677
1257317 118
1257463 0
1257484 253
1257556 160
1257592 565
1257614 52
1257679 0
1257775 282
1257833 0
1257955 101
1257999 97
1258001 112
1258218 0
1258409 0
1258508 51
1258522 159
1258525 67
1258542 0
1258639 356
1258669 740
1258678 0
1258715 97
1258719 216
1258762 379
1258939 0
1258949 235
1258981 300
1259053 477
1259068 125
1259257 0
1259398 0
1259463 0
1259479 0
1259612 0
1259713 0
1259761 0
1259794 0
1259819 0
1259851 0
1259916 0
1259959 0
1260028 0
1260165 0
1260346 0
1260389 0
1260504 1
1260582 0
1260607 0
1260619 0
1260658 0
1260772 0
1260891 0
1260963 0
1260970 0
1260976 0
1261045 0
1261109 0
1261126 0
1261129 0
1261197 0
1261235 0
1261249 0
1261316 0
1261332 0
1261540 28
1261581 0
1261609 1
1261723 490
1261828 12
1261862 23
1261931 221
1262016 0
1262060 308
1262111 931
1262137 149
1262156 191
1262273 308
1262301 0
1262430 113
1262556 642
1262673 35
1262697 0
1262727 161
1262762 322
1263087 51
1263288 33
1263306 76
1263357 0
1263408 62
1263451 385
1263468 124
1263481 587
1263488 447
1263540 0
1263668 655
1263710 131
1263763 422
1263839 1011
1263877 0
1263901 103
1263914 16
1264015 190
1264201 377
1264337 159
1264380 1
1264454 385
1264462 220
1264491 0
1264498 1
1264567 169
1264591 0
1264614 601
1264795 2
1264831 37
1264945 531
1264998 122
1265314 123
1265357 399
1265476 0
1265497 0
1265561 172
1265589 682
1265596 744
1265629 758
1265709 0
1265722 0
1265920 808
1265980 261
1265998 85
1266128 35
1266135 1
1266268 275
1266309 0
1266478 256
1266488 1368
1266492 78
1266624 332
1266648 65
1266689 0
1266758 105
1266788 1338
1266836 160
1266853 336
1266867 701
1266919 0
1266978 925
1266981 423
1266991 532
1266998 408
1267032 446
1267041 909
1267085 483
1267109 127
1267124 261
1267191 0
1267249 0
1267263 0
1267318 1864
1267359 551
1267494 0
1267610 0
1267668 26
1267804 16
1267867 0
1267931 0
1267971 0
1267992 74
1268019 204
1268081 9
1268438 421
1268440 464
1268542 210
1268575 89
1268607 0
1268620 353
1268641 0
1268683 276
1268698 0
1268716 23
1268784 1510
1268821 84
1268916 93
1268983 64
1269021 207
1269036 304
1269049 0
1269088 148
1269099 888
1269135 0
1269220 13
1269316 0
1269387 223
1269454 946
1269569 824
1269647 171
1269697 0
1269948 74
1269964 560
1269970 608
1270017 254
1270055 918
1270193 35
1270217 33
1270226 522
1270311 0
1270383 10
1270421 56
1270449 1614
1270576 16
1270728 290
1270731 472
1270740 682
1270761 7
1270794 1296
1270822 0
1271019 1098
1271142 325
1271155 933
1271175 12
1271229 83
1271355 320
1271427 270
1271487 130
1271572 684
1271621 0
1271643 781
1271816 106
1271826 1081
1271857 19
1271906 0
1271966 274
1272093 293
1272112 108
1272179 254
1272192 11
1272200 158
1272235 47
1272245 23
1272318 1311
1272322 511
1272347 894
1272352 69
1272361 713
1272638 92
1272723 558
1272921 112
1273054 198
1273081 143
1273094 60
1273136 28
1273160 0
1273167 14
1273191 0
1273325 426
1273346 0
1273360 283
1273419 1033
1273431 231
1273517 280
1273561 111
1273675 23
1273716 314
1273769 620
1273800 186
1273809 0
1273833 156
1273939 0
1274061 841
1274067 123
1274084 1124
1274088 1606
1274143 402
1274151 0
1274248 410
1274259 464
1274294 786
1274327 349
1274529 64
1274824 455
1274994 1195
1275077 352
1275080 109
1275174 0
1275297 12
1275300 63
1275323 213
1275427 58
1275507 0
1275548 792
1275552 1899
1275554 7648
1275558 1793
1275561 180
1275572 125
1275576 470
1275657 217
1275680 262
1275685 593
1275848 554
1275926 167
1275964 172
1275966 412
1275981 251
1276004 2327
1276018 143
1276029 208
1276127 46
1276185 153
1276352 0
1276360 0
1276396 0
1276497 31
1276522 511
1276544 96
1276592 60
1276621 4
1276637 644
1276653 0
1276676 692
1276704 0
1276741 0
1276774 382
1276798 0
1277037 514
1277064 685
1277220 0
1277271 470
1277419 30
1277618 172
1277676 14
1277709 109
1277768 0
1277826 0
1277841 145
1277844 155
1277866 0
1277870 187
1277982 52
1277997 81
1278027 1
1278114 456
1278180 0
1278281 6
1278449 227
1278470 193
1278498 324
1278515 279
1278529 0
1278543 254
1278550 297
1278653 6
1278660 56
1278722 2
1278731 1473
1278743 236
1278818 68
1278897 263
1278905 0
1279054 0
1279070 0
1279171 983
1279262 18
1279445 639
1279456 994
1279460 2407
1279517 315
1279567 527
1279628 481
1279641 825
1279645 408
1279652 150
1279674 187
1279819 93
1279835 9
1279943 1154
1279994 140
1280058 29
1280071 36
1280090 219
1280156 258
1280160 25
1280215 294
1280232 0
1280322 56
1280346 1076
1280350 566
1280358 295
1280416 431
1280478 125
1280614 1029
1280649 0
1280669 0
1280715 0
1280735 48
1280834 325
1280857 218
1280898 367
1280954 169
1280964 239
1281035 329
1281047 0
1281075 1246
1281084 53
1281111 316
1281136 115
1281147 767
1281168 173
1281185 563
1281373 60
1281417 672
1281466 26
1281503 2092
1281540 423
1281568 545
1281574 33
1281663 540
1281747 692
1281786 0
1281844 382
1281846 269
1281863 44
1281870 19
1281891 54
1282018 210
1282029 0
1282140 1085
1282216 0
1282294 616
1282455 0
1282483 23
1282494 12
1282527 277
1282529 95
1282594 197
1282662 23
1282670 1
1282726 28
1282786 1406
1282790 17
1282803 0
1283001 467
1283017 157
1283031 336
1283057 415
1283167 1
1283321 0
1283438 0
1283575 0
1283646 0
1283652 2
1283965 0
1284001 0
1284218 0
1284293 0
1284339 0
1284353 0
1284425 0
1284509 0
1284551 0
1284611 1
1284787 0
1284796 0
1284800 2
1284876 0
1284901 9
1284942 0
1284953 0
1284959 21
1285036 67
1285050 269
1285131 35
1285169 0
1285211 0
1285253 1
1285259 0
1285265 0
1285304 0
1285331 45
1285380 0
1285400 0
1285470 11
1285520 0
1285568 0
1285587 0
1285639 1
1285649 0
1285725 0
1285751 45
1285754 1
1285894 9
1285902 10
1285956 1
1286022 0
1286177 19
1286201 1
1286252 142
1286285 447
1286307 0
1286340 163
1286347 0
1286358 0
1286374 0
1286391 0
1286413 474
1286443 0
1286454 0
1286463 407
1286487 24
1286557 59
1286568 29
1286579 0
1286581 373
1286705 0
1286813 203
1286847 10
1286941 21
1287018 411
1287063 277
1287084 146
1287105 65
1287112 318
1287177 561
1287257 0
1287336 272
1287428 341
1287463 352
1287544 294
1287589 0
1287619 93
1287661 191
1287667 946
1287688 4
1287694 538
1287721 255
1287802 75
1287898 911
1288009 317
1288018 418
1288102 160
1288174 0
1288185 0
1288210 159
1288260 0
1288266 0
1288312 174
1288320 0
1288345 476
1288357 0
1288491 91
1288497 206
1288592 153
1288644 1
1288762 31
1288807 0
1288984 1046
1289053 484
1289152 232
1289158 430
1289182 247
1289191 10
1289296 59
1289368 128
1289412 88
1289424 101
1289500 7
1289537 20
1289621 293
1289692 0
1289715 0
1289721 44
1289731 74
1289902 35
1289995 0
1290007 0
1290067 197
1290069 1464
1290165 0
1290252 0
1290307 18
1290315 0
1290385 28
1290417 136
1290444 39
1290454 65
1290502 128
1290586 235
1290625 0
1290638 326
1290640 494
1290728 0
1290754 1163
1290808 3
1290876 0
1290893 142
1290925 0
1290952 499
1290969 0
1291021 0
1291124 182
1291176 293
1291218 0
1291230 352
1291313 26
1291352 0
1291362 66
1291365 76
1291380 1804
1291386 447
1291540 494
1291602 0
1291671 890
1291752 1654
1291764 386
1291809 88
1291872 32
1291890 926
1291944 23
1292058 669
1292076 36
1292095 36
1292106 242
1292130 230
1292241 46
1292319 49
1292397 194
1292406 146
1292430 0
1292442 32
1292460 67
1292498 0
1292538 723
1292570 21
1292621 54
1292817 1642
1292828 0
1292910 24
1292922 0
1292966 10
1292983 0
1293005 294
1293014 727
1293074 89
1293103 242
1293119 52
1293242 380
1293248 720
1293318 262
1293364 41
1293451 273
1293493 1
1293499 382
1293538 133
1293670 579
1293726 0
1293742 332
1293777 110
1293802 432
1293873 288
1293883 102
1293926 319
1293964 958
1293967 181
1294017 36
1294054 289
1294069 723
1294078 146
1294144 857
1294382 177
1294394 632
1294518 84
1294622 323
1294693 230
1294897 106
1295043 0
1295127 182
1295303 461
1295379 81
1295461 537
1295644 305
1295693 0
1295782 354
1295939 282
1296052 0
1296082 0
1296124 17
1296138 0
1296145 116
1296217 0
1296271 0
1296307 0
1296527 0
1296590 1
1296641 0
1296679 0
1296694 0
1296710 0
1296768 0
1296884 0
1296960 0
1296964 0
1297155 0
1297235 0
1297425 0
1297533 0
1297550 0
1297578 0
1297640 0
1297720 0
1297797 0
1297921 0
1298057 8
1298088 235
1298131 0
1298170 0
1298342 168
1298462 0
1298478 58
1298526 48
1298586 0
1298622 23
1298658 0
1298700 246
1298703 456
1298765 0
1298788 121
1298922 275
1298973 126
1299022 4
1299122 1139
1299133 203
1299164 15
1299266 540
1299353 162
1299386 524
1299395 1556
1299524 355
1299692 332
1299733 15
1299736 64
1299753 127
1299823 179
1299849 0
1299865 454
1299940 1364
1300197 204
1300214 75
1300219 0
1300230 0
1300253 0
1300292 0
1300385 0
1300502 0
1300559 0
1300709 6
1300727 0
1300765 0
1300801 0
1300844 0
1300955 5
1300969 0
1301120 0
1301213 123
1301268 84
1301324 619
1301457 1899
1301459 150
1301584 110
1301593 58
1301658 1
1301745 60
1301756 0
1301815 0
1301874 0
1301881 0
1301963 355
1301966 630
1301992 8
1302002 572
1302044 315
1302071 357
1302240 0
1302333 154
1302419 253
1302497 4
1302606 309
1302621 0
1302686 135
1302757 0
1302784 147
1302842 135
1302854 10
1302903 41
1302922 0
1302924 0
1302944 1
1302980 0
1303016 0
1303067 0
1303186 0
1303203 0
1303220 0
1303240 0
1303271 0
1303294 0
1303296 0
1303361 0
1303429 0
1303447 0
1303621 0
1303695 0
1303730 0
1303746 0
1303751 0
1303788 0
1303870 0
1304086 0
1304122 0
1304126 0
1304307 0
1304470 0
1304580 0
1304605 0
1304659 0
1304726 0
1304742 0
1304756 0
1304770 0
1304916 0
1304928 0
1305058 0
1305099 0
1305114 0
1305126 0
1305184 0
1305236 0
1305474 0
1305481 379
1305499 12
1305561 0
1305623 122
1305670 400
1305673 217
1305715 541
1305799 403
1305867 869
1305870 893
1305880 73
1305896 143
1305966 9
1306003 95
1306023 640
1306037 13
1306085 16
1306121 0
1306144 270
1306183 0
1306203 726
1306205 47
1306294 80
1306358 1078
1306415 347
1306440 130
1306550 209
1306554 1827
1306770 60
1306775 238
1306851 1
1306929 82
1306996 0
1307297 507
1307377 214
1307443 284
1307559 92
1307580 0
1307721 22
1307754 0
1307825 0
1307892 173
1307898 668
1308042 14
1308093 112
1308112 74
1308154 0
1308178 25
1308213 0
1308250 501
1308311 393
1308369 0
1308377 91
1308426 8
1308428 416
1308449 0
1308477 0
1308587 598
1308589 903
1308661 350
1308671 299
1308701 2
1308737 85
1308784 99
1308803 129
1308823 425
1308831 681
1308839 57
1308850 310
1308882 111
1308895 0
1308898 0
1308904 0
1308970 464
1308976 55
1309011 0
1309083 0
1309104 0
1309106 0
1309166 0
1309173 0
1309206 0
1309529 0
1309557 32
1309592 0
1309633 0
1309718 7
1309727 19
1309814 2
1309925 36
1309965 90
1310019 0
1310045 0
1310091 51
1310094 63
1310136 0
1310146 41
1310198 6
1310258 10
1310276 38
1310280 325
1310363 26
1310450 0
1310524 0
1310693 0
1310775 286
1310801 312
1310897 368
1310934 374
1311279 368
1311361 0
1311381 0
1311447 32
1311450 262
1311480 225
1311514 9
1311628 616
1311665 469
1311668 20
1311714 139
1311721 0
1311739 308
1311781 357
1311887 92
1312136 6
1312157 0
1312179 11
1312193 0
1312277 683
1312282 0
1312343 0
1312362 0
1312590 771
1312605 0
1312627 0
1312727 0
1312792 489
1312796 448
1312838 74
1312974 235
1313056 0
1313184 208
1313244 126
1313246 0
1313312 0
1313457 4
1313462 42
1313477 0
1313489 0
1313523 27
1313557 79
1313586 0
1313627 0
1313638 0
1313641 863
1313646 0
1313674 54
1313708 14
1313723 524
1313757 0
1313822 148
1313878 642
1313881 235
1313915 0
1314042 0
1314101 289
1314121 63
1314163 8
1314183 16
1314211 113
1314350 0
1314399 0
1314482 0
1314564 0
1314601 32
1314697 223
1314718 305
1314915 0
1314967 168
1314981 0
1315016 0
1315089 0
1315106 0
1315170 62
1315189 72
1315300 0
1315394 0
1315446 141
1315503 45
1315567 222
1315574 246
1315704 89
1315841 59
1315892 0
1315914 89
1315993 34
1315996 15
1316047 0
1316068 0
1316093 0
1316116 0
1316158 194
1316305 0
1316522 0
1316554 103
1316696 213
1316791 0
1316859 0
1316867 0
1316871 12
1316878 0
1316900 0
1316989 100
1317096 169
1317109 433
1317133 539
1317215 181
1317236 0
1317441 35
1317559 740
1317579 135
1317797 303
1317847 0
1317875 142
1317910 238
1317924 245
1318072 0
1318090 0
1318280 0
1318306 461
1318486 367
1318540 40
1318556 350
1318648 264
1318699 230
1318768 138
1318816 107
1318899 15
1318963 382
1319115 35
1319238 3
1319265 63
1319291 87
1319398 331
1319463 316
1319505 0
1319581 0
1319593 0
1319602 0
1319619 0
1319649 0
1319768 0
1319830 112
1319889 0
1319891 158
1320060 235
1320173 112
1320175 256
1320190 0
1320200 15
1320230 65
1320277 0
1320293 206
1320325 145
1320329 0
1320347 241
1320366 134
1320376 0
1320408 0
1320605 122
1320642 96
1320659 226
1320751 469
1320754 189
1320760 0
1320817 262
1320906 0
1320909 87
1320946 0
1320956 118
1320959 0
1320966 0
1321029 0
1321125 154
1321130 27
1321161 11
1321227 132
1321245 43
1321252 0
1321260 243
1321268 625
1321283 0
1321289 44
1321304 606
1321385 0
1321488 267
1321551 0
1321684 2463
1321692 159
1321742 0
1321777 12
1321810 685
1321837 1090
1321840 2580
1321891 786
1321904 0
1321913 289
1322064 2874
1322084 0
1322098 0
1322184 0
1322190 0
1322246 131
1322259 0
1322270 0
1322279 1201
1322571 0
1322591 393
1322595 0
1322657 724
1322705 0
1322743 229
1322753 2073
1322909 1482
1323089 1000
1323160 1349
1323189 0
1323202 0
1323250 0
1323277 617
1323438 93
1323517 1449
1323742 436
1323752 400
1323844 0
1323867 0
1323881 0
1323911 442
1323914 973
1323925 633
1323993 0
1324007 1257
1324034 3219
1324113 517
1324148 1
1324260 1
1324347 305
1324494 264
1324526 0
1324533 18
1324559 410
1324665 227
1324734 171
1324779 446
1324792 377
1324835 657
1324907 21
1324950 944
1324977 816
1324984 394
1325005 1178
1325007 0
1325035 0
1325192 50
1325236 0
1325349 0
1325382 0
1325406 213
1325412 152
1325451 11
1325520 0
1325542 441
1325647 0
1325659 0
1325684 585
1325694 199
1325699 86
1325724 0
1325772 284
1325810 26
1325818 537
1325917 1
1326010 221
1326098 0
1326113 98
1326115 278
1326135 0
1326210 132
1326275 40
1326389 114
1326464 16
1326506 434
1326530 0
1326541 52
1326563 0
1326588 0
1326661 429
1326751 66
1326789 0
1326806 0
1326857 36
1326882 501
1326920 512
1327007 256
1327016 89
1327099 67
1327249 0
1327273 14
1327289 1208
1327430 0
1327439 542
1327519 574
1327524 165
1327546 0
1327577 0
1327592 0
1327651 0
1327690 123
1327785 0
1327792 0
1327861 28
1327911 9
1328040 0
1328112 0
1328118 294
1328206 36
1328303 0
1328385 11
1328430 169
1328439 0
1328456 1
1328628 0
1328718 440
1328803 208
1328956 0
1328991 0
1329318 0
1329321 139
1329441 105
1329792 0
1329915 1
1329939 0
1330053 91
1330193 63
1330207 260
1330223 0
1330229 87
1330239 0
1330244 346
1330248 0
1330353 0
1330391 0
1330455 0
1330482 44
1330584 0
1330602 44
1330665 89
1330695 0
1330710 2
1330749 0
1330836 54
1330998 253
1331170 0
1331176 0
1331201 0
1331216 0
1331270 0
1331308 0
1331499 0
1331552 21
1331627 78
1331651 0
1331681 352
1331700 0
1331720 0
1331763 0
1331791 322
1331810 128
1331822 29
1331866 0
1331882 1027
1331906 183
1331912 210
1332059 209
1332111 207
1332140 195
1332163 186
1332168 96
1332500 71
1332801 0
1332912 462
1332939 0
1332962 0
1332966 77
1332970 650
1332979 0
1333052 0
1333087 0
1333093 0
1333170 0
1333296 0
1333314 0
1333604 481
1333637 593
1333639 388
1333883 134
1333923 637
1333942 92
1334093 251
1334110 406
1334165 213
1334264 1828
1334356 59
1334486 140
1334572 0
1334721 962
1334906 100
1334918 256
1334921 1645
1334943 290
1334987 294
1335000 343
1335020 20
1335084 75
1335093 361
1335158 85
1335167 523
1335213 0
1335254 0
1335416 187
1335497 3
1335593 0
1335709 482
1335781 0
1335838 7
1335880 0
1336020 0
1336160 0
1336199 1
1336331 0
1336402 0
1336421 0
1336436 7
1336557 11
1336616 0
1336644 4
1336802 4
1336853 0
1336943 0
1337034 2
1337054 0
1337058 0
1337092 0
1337146 13
1337151 57
1337218 228
1337228 0
1337235 15
1337249 41
1337265 0
1337287 38
1337317 35
1337371 35
1337409 96
1337488 64
1337523 222
1337580 4
1337617 0
1337867 146
1337913 10
1337933 0
1337967 151
1338063 0
1338115 773
1338203 154
1338217 187
1338326 4
1338524 0
1338551 464
1338562 378
1338691 256
1338694 264
1338703 15
1338788 55
1338807 70
1338922 74
1338946 178
1338962 50
1339021 247
1339071 582
1339083 275
1339186 1261
1339261 131
1339300 456
1339337 146
1339347 1471
1339368 425
1339397 694
1339524 319
1339565 769
1339640 84
1339652 190
1339713 0
1339769 25
1339811 1
1340492 634
1340522 0
1340547 1821
1340590 26
1340619 96
1340625 388
1340628 147
1340673 181
1340819 7
1340911 10
1340953 157
1340976 130
1340982 126
1341018 108
1341167 0
1341182 1
1341198 273
1341318 72
1341359 60
1341458 0
1341568 111
1341715 0
1341725 0
1341761 0
1341833 0
1342022 0
1342122 0
1342124 0
1342162 0
1342261 0
1342274 0
1342346 94
1342418 0
1342460 0
1342587 3
1342669 0
1342677 98
1342697 298
1342707 155
1342726 333
1342861 94
1342877 214
1342885 48
1342990 0
1343001 166
1343005 619
1343108 0
1343140 171
1343341 129
1343368 0
1343408 20
1343440 429
1343489 213
1343528 44
1343530 1183
1343627 0
1343651 264
1343695 110
1343710 26
1343722 38
1343743 393
1343852 1167
1343876 57
1343953 1674
1344012 268
1344015 85
1344019 41
1344025 0
1344077 0
1344112 280
1344167 1450
1344175 137
1344217 46
1344388 0
1344607 0
1344686 0
1344690 0
1344709 0
1344742 0
1344798 0
1344913 0
1344922 0
1344962 0
1345130 0
1345172 843
1345205 270
1345248 1373
1345253 0
1345424 0
1345499 0
1345583 0
1345609 0
1345623 0
1345660 0
1345693 0
1345705 0
1345869 0
1345905 0
1345933 0
1345989 0
1346166 0
1346206 0
1346220 0
1346310 0
1346322 0
1346467 256
1346474 0
1346548 196
1346561 99
1346752 0
1346811 100
1346888 1180
1346892 338
1346937 112
1347116 0
1347356 169
1347456 360
1347493 262
1347592 15
1347632 670
1347719 295
1347741 262
1347772 200
1347894 114
1347936 712
1348038 492
1348193 867
1348195 538
1348266 1327
1348351 1309
1348635 14
1348671 421
1348684 24
1348706 542
1348718 673
1348739 31
1348764 63
1348798 489
1348950 56
1348984 227
1349021 484
1349074 95
1349106 3
1349114 4
1349140 193
1349202 158
1349236 20
1349243 24
1349329 204
1349341 37
1349344 33
1349509 68
1349554 20
1349565 92
1349584 38
1349646 92
1349697 17
1349716 35
1349771 217
1349834 0
1349941 20
1350064 330
1350082 30
1350098 0
1350150 75
1350214 26
1350235 68
1350297 12
1350367 90
1350396 57
1350431 0
1350460 106
1350515 0
1350543 0
1350577 0
1350799 65
1350901 27
1350919 6
1350944 0
1351009 96
1351036 361
1351040 146
1351063 374
1351072 93
1351075 122
1351084 0
1351123 0
1351148 0
1351171 229
1351182 78
1351240 0
1351267 0
1351356 8
1351533 18
1351734 1123
1351739 252
1351745 7
1351772 0
1351885 65
1351910 592
1352215 0
1352472 0
1352636 0
1352727 0
1352757 0
1352780 0
1352828 0
1352853 0
1352920 0
1352931 0
1353043 0
1353050 0
1353072 0
1353078 0
1353139 95
1353175 1145
1353230 764
1353352 968
1353410 1531
1353505 281
1353588 128
1353597 1633
1353627 93
1353694 3122
1353762 510
1353770 0
1353787 0
1353883 196
1353974 2384
1354029 1477
1354067 2076
1354176 22
1354186 109
1354217 87
1354350 0
1354379 1
1354461 305
1354464 1422
1354468 5066
1354499 0
1354517 629
1354544 7092
1354566 1862
1354592 263
1354655 141
1354679 2554
1354780 203
1354785 80
1354799 80
1354837 0
1354846 307
1354860 59
1354936 115
1354972 1079
1354978 871
1355008 485
1355106 0
1355126 0
1355189 0
1355278 379
1355285 0
1355363 53
1355368 296
1355399 187
1355494 0
1355513 1
1355575 583
1355579 198
1355602 373
1355618 0
1355633 0
1355661 362
1355673 111
1355780 0
1355824 399
1355864 1109
1355870 435
1355896 1
1355947 0
1355966 0
1355992 0
1356019 1128
1356045 1106
1356085 721
1356130 30
1356132 364
1356154 17
1356175 1
1356193 167
1356197 2992
1356223 387
1356228 0
1356293 392
1356330 170
1356354 109
1356436 807
1356459 185
1356546 960
1356559 765
1356573 0
1356610 765
1356643 88
1356654 3200
1356691 1633
1356816 588
1357048 49
1357058 0
1357144 43
1357393 210
1357422 176
1357457 25
1357468 63
1357512 91
1357644 0
1357662 0
1357676 0
1357760 85
1357777 0
1357796 44
1357844 91
1357912 640
1358105 198
1358339 129
1358507 517
1358538 200
1358540 520
1358571 0
1358619 0
1358662 0
1358723 197
1358813 359
1358882 0
1358889 188
1358900 643
1358969 289
1359009 0
1359146 11
1359203 0
1359231 0
1359249 0
1359288 0
1359310 0
1359383 77
1359451 0
1359456 897
1359462 74
1359473 8
1359482 805
1359497 0
1359515 0
1359524 0
1359547 0
1359617 21
1359637 123
1359668 391
1359692 0
1359712 296
1359749 570
1359799 850
1359848 211
1359995 534
1360055 68
1360081 0
1360108 171
1360120 193
1360126 158
1360156 5
1360215 160
1360336 231
1360422 13
1360507 27
1360659 221
1360784 35
1360837 0
1360983 0
1360990 0
1361003 268
1361059 40
1361268 117
1361377 35
1361530 148
1361542 0
1361570 325
1361611 0
1361635 191
1361704 90
1361792 128
1361847 0
1362077 314
1362154 717
1362327 62
1362477 307
1362566 14
1362772 378
1362805 222
1362841 0
1362849 10
1362892 1102
1362968 0
1362978 0
1362994 831
1363072 172
1363090 125
1363370 0
1363373 0
1363379 19
1363504 42
1363577 0
1363711 220
1363746 412
1363756 930
1363814 21
1363863 1604
1363880 1
1363952 0
1364025 78
1364088 750
1364188 62
1364268 0
1364318 0
1364338 0
1364344 0
1364353 0
1364376 40
1364378 155
1364387 62
1364395 33
1364405 0
1364445 0
1364491 131
1364520 6
1364624 0
1364698 0
1364710 0
1364763 0
1364791 0
1364819 0
1364888 0
1364899 0
1364941 0
1365043 0
1365086 0
1365090 0
1365098 0
1365127 0
1365189 176
1365221 0
1365260 0
1365297 121
1365308 323
1365322 10
1365648 0
1365688 2188
1365806 0
1365880 78
1365883 768
1365919 79
1366109 0
1366323 0
1366406 0
1366432 0
1366488 0
1366664 0
1366860 0
1366912 0
1366941 0
1367029 0
1367046 0
1367089 1
1367104 1
1367220 0
1367259 0
1367323 0
1367377 0
1367397 0
1367452 0
1367459 0
1367589 0
1367614 0
1367677 0
1367716 0
1367807 0
1367856 305
1367892 282
1368192 162
1368238 174
1368285 940
1368459 0
1368474 73
1368588 279
1368726 173
1368737 387
1368929 127
1369054 1302
1369432 82
1369487 1225
1369528 501
1369577 105
1369615 206
1369654 33
1369736 0
1369793 688
1370056 30
1370064 0
1370096 80
1370128 0
1370206 273
1370409 54
1370455 307
1370529 217
1370559 462
1370566 0
1370694 149
1370859 0
1370871 189
1371020 352
1371039 334
1371071 2047
1371151 957
1371173 1
1371225 464
1371231 144
1371423 0
1371471 428
1371507 299
1371532 256
1371543 253
1371619 0
1371700 47
1371703 425
1371778 36
1371854 0
1371903 0
1372264 0
1372350 0
1372409 0
1372442 0
1372457 0
1372547 0
1372564 0
1372616 0
1372634 0
1372771 1
1372863 0
1372884 0
1372935 461
1372949 0
1373049 477
1373072 0
1373377 0
1373397 1047
1373410 390
1373428 1065
1373483 44
1373491 23
1373566 258
1373617 594
1373692 882
1373836 0
1373910 0
1373915 398
1373919 105
1373982 160
1374017 37
1374051 33
1374084 272
1374129 31
1374232 1012
1374242 329
1374267 17
1374277 190
1374281 243
1374319 0
1374443 208
1374503 633
1374611 0
1374656 503
1374709 41
1374734 0
1374833 352
1374914 171
1374918 1876
1374939 868
1375021 713
1375033 0
1375156 264
1375763 29
1375842 0
1375992 0
1375998 859
1376146 637
1376180 0
1376225 125
1376231 305
1376238 0
1376261 62
1376312 1
1376462 0
1376470 65
1376474 93
1376489 0
1376492 36
1376513 124
1376534 57
1376539 1069
1376549 60
1376579 0
1376594 0
1376621 0
1376633 0
1376645 80
1376657 0
1376672 0
1376838 64
1376896 502
1376910 115
1376981 866
1377093 462
1377102 887
1377129 393
1377133 191
1377323 0
1377375 0
1377435 0
1377442 15
1377546 0
1377567 139
1377610 0
1377635 1306
1377756 0
1377781 0
1377907 0
1377953 0
1377973 0
1377976 0
1377992 0
1378008 0
1378012 0
1378078 356
1378092 0
1378116 90
1378198 4
1378219 312
1378233 0
1378255 678
1378407 232
1378414 850
1378493 90
1378529 0
1378539 89
1378664 614
1378709 294
1378736 87
1378753 462
1378802 1248
1378971 0
1379053 142
1379065 0
1379079 293
1379140 1355
1379164 0
1379237 0
1379252 566
1379308 146
1379335 630
1379337 1264
1379344 206
1379347 497
1379371 44
1379392 0
1379472 129
1379522 8
1379656 3153
1379707 121
1379876 1620
1379909 155
1380011 1217
1380119 0
1380159 270
1380275 333
1380305 266
1380405 0
1380496 0
1380511 61
1380598 691
1380624 148
1380677 0
1380720 149
1380790 0
1380827 6
1380848 220
1380886 0
1380936 37
1380945 0
1380953 270
1381238 170
1381251 1873
1381300 261
1381308 391
1381350 439
1381385 0
1381522 71
1381541 38
1381569 516
1381624 178
1381638 664
1381644 45
1381652 0
1381702 208
1381720 1
1381765 0
1381799 0
1381863 0
1381884 757
1381943 322
1381973 48
1381989 603
1382018 0
1382066 523
1382100 296
1382116 0
1382195 46
1382249 0
1382314 0
1382363 128
1382404 305
1382424 0
1382456 0
1382471 242
1382498 197
1382541 8
1382554 0
1382647 9
1382669 309
1382708 143
1382758 0
1382785 238
1382888 222
1382894 247
1382924 458
1383088 59
1383100 0
1383112 81
1383125 545
1383171 0
1383196 0
1383221 0
1383242 0
1383267 0
1383789 0
1384032 0
1384277 8
1384419 111
1384565 79
1384642 1
1384655 45
1384677 13
1384739 438
1384776 50
1384848 89
1384874 0
1384886 166
1384964 53
1385024 0
1385036 0
1385385 117
1385507 487
1385558 0
1385592 603
1385732 0
1385832 135
1385915 0
1386027 0
1386118 325
1386120 345
1386239 633
1386268 414
1386418 602
1386493 909
1386537 92
1386593 1433
1386670 353
1386797 184
1386836 140
1387007 1312
1387028 417
1387101 107
1387170 879
1387172 910
1387206 344
1387220 313
1387553 256
1387813 69
1387850 0
1387885 877
1387986 112
1388040 31
1388133 143
1388165 1040
1388334 0
1388343 39
1388366 602
1388411 409
1388416 266
1388437 494
1388479 109
1388633 1840
1388663 0
1388670 0
1388679 0
1388686 610
1388713 205
1388776 200
1388788 0
1388849 1648
1388861 172
1388913 0
1388959 397
1388988 249
1389080 60
1389131 0
1389158 9
1389198 77
1389244 0
1389256 30
1389260 0
1389266 0
1389272 0
1389281 282
1389298 1
1389489 0
1389568 0
1389679 0
1389682 0
1389745 0
1389885 0
1389898 0
1390014 0
1390156 0
1390162 0
1390183 0
1390204 0
1390426 0
1390654 0
1390720 0
1390759 0
1390765 0
1390816 0
1390960 0
1390978 0
1391044 1
1391290 0
1391314 0
1391386 0
1391548 0
1391559 0
1391605 0
1391687 0
1391695 0
1391719 0
1391761 0
1391888 0
1391917 0
1391998 0
1392112 0
1392193 0
1392342 0
1392355 0
1392511 0
1392559 0
1392642 0
1392741 0
1392887 0
1392934 0
1392997 0
1393041 0
1393080 0
1393143 2
1393150 0
1393195 0
1393218 42
1393277 440
1393334 0
1393399 662
1393428 12
1393514 573
1393587 327
1393686 0
1393704 4
1393758 158
1393810 1707
1393833 3
1394014 147
1394049 0
1394079 403
1394105 72
1394155 0
1394178 515
1394184 59
1394192 0
1394215 414
1394291 628
1394324 42
1394335 33
1394365 568
1394377 332
1394437 103
1394456 4
1394550 4
1394573 102
1394752 85
1394768 52
1394846 229
1394904 0
1394913 368
1394929 70
1395014 0
1395064 106
1395191 62
1395239 728
1395296 0
1395353 12
1395492 30
1395516 537
1395602 12
1395703 336
1395712 481
1395888 0
1395914 160
1395916 0
1395927 238
1396070 0
1396076 833
1396143 184
1396297 915
1396314 0
1396371 392
1396416 0
1396427 1076
1396434 213
1396469 58
1396523 177
1396591 46
1396728 256
1396870 411
1396920 453
1396959 131
1396993 0
1397072 10
1397200 0
1397337 109
1397386 0
1397428 253
1397502 87
1397556 0
1397642 526
1397671 0
1397775 0
1397784 0
1397850 0
1397859 243
1397919 0
1397978 0
1397988 0
1397990 171
1398048 0
1398084 0
1398093 0
1398099 509
1398140 0
1398206 35
1398243 37
1398379 0
1398542 151
1398642 0
1398665 0
1398687 142
1398714 0
1398795 32
1398809 0
1398861 0
1398930 508
1399002 97
1399021 1267
1399081 0
1399142 14
1399173 225
1399212 614
1399297 121
1399384 291
1399441 731
1399445 228
1399464 121
1399468 750
1399564 142
1399793 325
1399907 0
1399933 0
1399954 0
1399985 0
1400066 632
1400083 1
1400095 67
1400279 67
1400288 364
1400318 193
1400333 305
1400395 127
1400400 542
1400448 38
1400528 40
1400591 0
1400620 0
1400647 0
1400660 0
1400670 0
1400875 0
1400925 0
1400938 498
1400942 41
1400969 119
1400973 350
1401024 67
1401073 0
1401088 96
1401212 186
1401364 0
1401383 0
1401487 0
1401507 0
1401510 0
1401565 2
1401596 0
1401625 13
1401784 0
1401799 0
1401811 0
1401881 0
1401897 0
1401909 0
1401940 0
1401976 0
1402000 0
1402009 0
1402087 0
1402089 0
1402099 0
1402165 0
1402189 0
1402193 0
1402334 0
1402342 0
1402405 0
1402421 0
1402441 0
1402525 0
1402582 0
1402633 0
1402693 0
1402702 0
1402807 10
1402964 360
1403050 340
1403193 23
1403226 176
1403232 151
1403305 14
1403330 130
1403345 33
1403377 0
1403429 401
1403621 0
1403651 171
1403848 456
1403905 165
1403953 260
1404017 757
1404140 46
1404175 383
1404380 186
1404384 54
1404464 731
1404467 441
1404473 205
1404533 168
1404592 77
1404608 63
1404614 102
1404630 0
1404633 502
1404805 0
1404898 0
1404918 131
1404943 256
1404962 0
1405062 0
1405176 0
1405367 0
1405596 286
1405600 289
1405618 166
1405702 335
1405747 89
1405865 0
1406002 0
1406078 0
1406096 3
1406271 48
1406297 0
1406333 84
1406340 1036
1406344 984
1406346 780
1406367 1252
1406452 185
1406494 0
1406508 171
1406592 428
1406625 419
1406669 168
1406714 7
1406812 0
1406878 446
1406904 23
1407017 62
1407054 75
1407138 214
1407260 241
1407344 30
1407359 50
1407373 0
1407469 16
1407678 134
1407810 65
1407824 121
1407970 0
1408103 0
1408129 0
1408140 0
1408160 254
1408172 0
1408184 207
1408278 0
1408291 0
1408312 0
1408319 0
1408365 26
1408404 9
1408412 42
1408536 0
1408547 0
1408573 0
1408600 0
1408695 0
1408769 315
1408791 0
1408819 0
1408837 0
1408864 136
1408901 35
1408933 0
1409014 658
1409038 184
1409090 36
1409113 0
1409167 632
1409206 167
1409227 31
1409303 19
1409353 58
1409432 213
1409438 0
1409454 0
1409485 0
1409499 61
1409536 532
1409545 128
1409590 380
1409686 77
1409734 156
1409755 68
1409801 41
1409855 12
1409866 133
1409901 498
1410067 231
1410070 170
1410302 0
1410317 105
1410378 0
1410383 197
1410419 872
1410439 170
1410524 313
1410566 0
1410707 789
1410918 0
1410973 22
1410982 791
1411092 11
1411110 20
1411228 290
1411278 119
1411319 0
1411334 230
1411343 397
1411366 190
1411417 190
1411428 73
1411437 139
1411533 267
1411580 0
1411634 236
1411736 68
1411882 0
1411959 0
1412089 715
1412093 104
1412109 124
1412119 772
1412332 221
1412352 334
1412367 0
1412522 0
1412579 257
1412606 143
1412673 113
1412814 0
1413085 330
1413101 421
1413209 30
1413227 0
1413236 213
1413342 0
1413354 0
1413358 0
1413366 0
1413370 0
1413401 0
1413532 27
1413643 12
1413668 0
1413735 12
1413753 0
1413938 75
1414024 0
1414113 460
1414165 1320
1414178 192
1414300 900
1414345 511
1414360 543
1414379 591
1414381 1272
1414506 120
1414514 13
1414548 0
1414629 62
1414714 405
1414717 1438
1414760 0
1414834 47
1414940 79
1415056 0
1415197 0
1415245 308
1415260 0
1415265 263
1415299 132
1415325 129
1415380 294
1415596 44
1415749 251
1415794 153
1415877 1210
1415894 132
1415949 0
1416033 66
1416051 0
1416069 0
1416077 0
1416132 0
1416141 0
1416160 0
1416182 0
1416332 601
1416388 29
1416446 0
1416476 173
1416665 325
1416701 844
1416704 428
1416740 0
1416825 0
1416847 88
1417046 1
1417107 706
1417116 301
1417124 1034
1417134 0
1417183 0
1417198 222
1417231 124
1417281 192
1417338 259
1417385 583
1417396 44
1417411 117
1417432 71
1417465 1
1417529 268
1417747 0
1417783 0
1417911 488
1417975 268
1417992 248
1418012 745
1418029 490
1418073 536
1418199 723
1418217 110
1418244 1945
1418380 0
1418427 173
1418433 0
1418522 132
1418540 0
1418562 0
1418580 95
1418604 0
1418673 162
1418680 226
1418739 2
1418787 273
1418823 179
1418838 175
1418938 563
1419003 390
1419015 45
1419043 223
1419286 43
1419339 3
1419369 329
1419386 101
1419396 80
1419414 155
1419463 123
1419496 17
1419602 144
1419704 0
1419780 211
1419787 750
1419962 37
1419980 52
1419992 180
1420019 211
1420032 31
1420275 0
1420288 0
1420297 395
1420387 0
1420411 0
1420429 52
1420432 324
1420544 0
1420556 16
1420610 0
1420679 60
1420738 0
1420794 693
1420797 230
1420828 303
1420858 60
1420914 4
1420925 11
1420966 106
1420977 213
1421036 0
1421089 20
1421127 1
1421227 736
1421272 248
1421319 40
1421353 56
1421428 109
1421493 1
1421509 197
1421559 0
1421565 64
1421797 58
1421917 0
1422072 0
1422308 597
1422357 74
1422409 175
1422415 0
1422466 0
1422494 63
1422567 740
1422599 0
1422677 100
1422734 154
1422756 0
1422792 266
1422843 43
1422859 0
1422894 17
1422940 0
1422964 32
1423020 94
1423024 156
1423049 34
1423093 0
1423212 124
1423265 6
1423378 0
1423407 462
1423533 101
1423541 30
1423821 4
1423886 124
1423953 270
1423955 145
1424013 20
1424055 193
1424082 0
1424104 0
1424122 0
1424159 25
1424192 2
1424205 0
1424463 0
1424494 0
1424598 0
1424831 0
1424873 0
1424889 0
1425032 0
1425099 0
1425233 0
1425291 0
1425336 259
1425344 31
1425360 77
1425404 250
1425439 1
1425510 0
1425700 117
1425715 0
1425767 2
1425845 0
1425858 0
1425892 0
1425931 206
1425956 565
1425982 164
1426050 186
1426074 422
1426085 488
1426089 194
1426116 110
1426222 320
1426341 85
1426375 0
1426414 0
1426459 275
1426506 106
1426520 0
1426551 56
1426724 0
1426839 260
1426849 161
1426868 96
1426899 42
1426960 125
1427039 420
1427180 164
1427196 225
1427245 176
1427254 0
1427320 49
1427444 31
1427561 286
1427657 0
1427669 0
1427954 76
1427963 11
1428013 79
1428060 0
1428132 87
1428226 0
1428420 103
1428591 463
1428839 181
1428897 0
1429069 0
1429075 0
1429206 0
1429326 6
1429378 0
1429395 0
1429652 93
1429664 0
1429677 453
1429729 0
1429778 69
1429914 12
1429991 0
1430034 261
1430080 171
1430094 0
1430130 21
1430248 38
1430252 0
1430290 178
1430368 16
1430407 189
1430425 468
1430489 0
1430505 749
1430655 0
1430668 642
1430691 582
1430709 27
1430724 0
1430767 198
1430797 101
1430911 267
1431025 419
1431029 629
1431073 276
1431145 0
1431185 63
1431277 152
1431299 140
1431332 50
1431460 742
1431591 2046
1431635 287
1431693 502
1431769 0
1431889 226
1431927 236
1432008 277
1432119 269
1432224 139
1432251 122
1432314 100
1432338 302
1432422 140
1432566 338
1432612 0
1432702 43
1432729 142
1432765 56
1432782 1
1432832 0
1432861 313
1432974 1329
1433022 168
1433272 0
1433302 177
1433321 289
1433324 0
1433340 74
1433463 0
1433488 198
1433543 0
1433610 28
1433614 102
1433785 0
1433819 0
1433919 150
1434098 0
1434196 1
1434207 160
1434216 57
1434277 146
1434341 0
1434371 0
1434390 37
1434456 0
1434507 33
1434523 26
1434544 0
1434586 542
1434851 18
1434955 318
1435055 71
1435062 476
1435090 90
1435133 271
1435186 96
1435366 0
1435459 0
1435594 476
1435596 0
1435735 0
1435766 58
1435769 4347
1435821 1
1435852 12
1435945 0
1436007 21
1436013 621
1436021 230
1436037 76
1436096 18
1436114 94
1436152 0
1436174 362
1436229 96
1436265 0
1436351 0
1436374 189
1436377 126
1436404 76
1436489 0
1436563 0
1436612 79
1436744 0
1436797 0
1436853 0
1436908 0
1436921 0
1436932 77
1436973 0
1437047 194
1437083 319
1437107 0
1437148 62
1437249 0
1437260 44
1437287 184
1437307 0
1437332 0
1437342 319
1437363 99
1437388 0
1437450 408
1437681 392
1437813 0
1437834 252
1437888 0
1437906 5471
1437916 0
1437922 0
1437926 52
1437938 0
1437947 166
1437954 0
1438017 0
1438223 0
1438229 0
1438292 0
1438339 0
1438509 0
1438587 0
1438623 0
1438751 0
1438899 0
1438917 0
1438977 0
1438982 0
1439054 0
1439126 0
1439132 0
1439189 0
1439238 0
1439495 0
1439534 0
1439582 0
1439627 0
1439652 0
1439692 0
1439791 0
1439889 0
1439906 0
1439946 1
1439960 0
1440071 0
1440085 0
1440150 15
1440175 0
1440250 73
1440306 27
1440329 5
1440351 0
1440508 0
1440599 22
1440653 9
1440678 91
1440685 0
1440702 29
1440724 0
1440749 171
1440819 20
1440829 0
1440914 30
1440936 0
1440997 0
1441040 22
1441068 47
1441080 0
1441102 6
1441116 29
1441155 136
1441240 0
1441288 128
1441408 373
1441426 237
1441494 659
1441513 469
1441561 104
1441647 1214
1441666 576
1441714 494
1441730 996
1441732 33
1441740 0
1441793 598
1441802 1088
1441815 29
1441832 231
1441873 691
1441876 157
1441939 317
1441960 410
1441972 647
1442095 361
1442191 346
1442200 553
1442254 60
1442266 0
1442269 0
1442336 149
1442375 233
1442392 27
1442418 282
1442448 156
1442458 1003
1442543 12
1442716 35
1442729 2174
1442731 333
1442760 0
1442884 233
1442924 0
1442944 657
1443024 0
1443052 0
1443110 458
1443118 291
1443185 0
1443250 0
1443265 1
1443397 0
1443432 174
1443483 30
1443536 0
1443566 382
1443695 0
1443783 0
1443816 226
1443834 143
1443951 0
1443974 61
1443991 295
1444064 1103
1444152 190
1444168 295
1444183 149
1444185 184
1444235 2096
1444239 126
1444298 664
1444315 75
1444329 709
1444385 105
1444419 840
1444520 170
1444536 27
1444601 281
1444637 259
1444850 438
1444854 145
1444862 286
1444905 394
1444930 36
1444940 523
1444944 0
1444963 245
1445023 184
1445077 410
1445159 192
1445186 257
1445235 16
1445237 29
1445304 0
1445329 17
1445391 0
1445428 692
1445500 200
1445515 50
1445527 161
1445780 734
1445921 3
1445935 884
1445941 0
1446085 105
1446123 628
1446163 181
1446179 3219
1446245 0
1446257 0
1446303 88
1446317 0
1446365 68
1446511 0
1446519 1
1446609 0
1446642 0
1446675 0
1446684 0
1446693 0
1446712 0
1446798 0
1446871 0
1446874 0
1446961 0
1446973 0
1447116 0
1447132 0
1447210 0
1447300 0
1447302 0
1447321 0
1447324 0
1447363 0
1447390 1
1447403 0
1447573 0
1447625 0
1447657 0
1447660 0
1447669 0
1447731 0
1447752 0
1447852 0
1447876 0
1447888 0
1447952 0
1448047 0
1448072 0
1448075 0
1448139 0
1448232 0
1448263 0
1448339 0
1448360 0
1448426 0
1448581 0
1448656 0
1448731 0
1448814 1
1448842 0
1448867 0
1448967 0
1448984 1
1449021 0
1449069 0
1449081 0
1449124 0
1449164 0
1449197 0
1449240 0
1449246 0
1449264 0
1449292 1
1449403 0
1449409 0
1449602 0
1449683 0
1449700 0
1449759 1
1449870 0
1449906 0
1449942 0
1449978 0
1450050 0
1450144 0
1450171 0
1450185 0
1450198 0
1450284 0
1450336 0
1450360 0
1450388 0
1450392 0
1450437 0
1450440 0
1450675 0
1450696 0
1450751 0
1450810 0
1450831 0
1450981 0
1451003 0
1451040 0
1451116 0
1451190 1
1451247 0
1451251 0
1451306 0
1451318 0
1451327 0
1451535 0
1451546 0
1451574 0
1451670 0
1451686 0
1451748 0
1451766 0
1451777 0
1452108 0
1452157 0
1452229 0
1452344 1
1452358 0
1452501 1
1452511 0
1452533 0
1452592 0
1452608 0
1452753 0
1452776 0
1452827 0
1452887 0
1452931 0
1452945 21
1452994 1
1453030 85
1453034 210
1453048 0
1453088 0
1453169 637
1453212 0
1453224 0
1453239 0
1453350 0
1453380 0
1453880 0
1453889 0
1453909 0
1453933 0
1453937 0
1453957 0
1454155 0
1454187 0
1454382 0
1454537 0
1454548 1
1454611 0
1454837 2
1454862 0
1454888 0
1454940 0
1454956 0
1455067 0
1455084 33
1455187 0
1455222 0
1455237 0
1455258 0
1455295 0
1455355 0
1455403 51
1455412 28
1455440 0
1455464 0
1455885 0
1455887 0
1455894 0
1455957 0
1456048 0
1456088 0
1456113 0
1456166 0
1456211 0
1456232 0
1456382 0
1456406 0
1456425 0
1456467 0
1456665 0
1456725 0
1456744 0
1456749 0
1456790 0
1456896 0
1457034 0
1457081 0
1457104 0
1457112 0
1457198 0
1457232 0
1457289 0
1457415 0
1457619 0
1457656 0
1457669 0
1457743 0
1457751 0
1457795 0
1457800 0
1457979 0
1458062 0
1458177 0
1458209 0
1458301 185
1458361 0
1458427 0
1458481 0
1458513 0
1458607 0
1458766 0
1458825 0
1458908 0
1458973 0
1458976 0
1459144 0
1459160 0
1459229 0
1459269 0
1459345 0
1459395 0
1459486 622
1459489 1432
1459507 0
1459525 215
1459537 977
1459540 366
1459550 674
1459560 244
1459571 22
1459624 0
1459653 1165
1459661 735
1459695 232
1459995 0
1460038 0
1460066 0
1460195 49
1460309 0
1460379 0
1460574 0
1460582 0
1460634 0
1460670 0
1460684 0
1460699 0
1460862 0
1460955 0
1460994 131
1460997 0
1461010 0
1461017 0
1461038 0
1461056 0
1461119 0
1461140 0
1461149 0
1461234 0
1461254 0
1461275 0
1461288 0
1461312 0
1461316 0
1461506 0
1461573 0
1461644 0
1461834 0
1461854 0
1461888 0
1461905 0
1461919 0
1462102 0
1462240 0
1462322 0
1462338 0
1462381 0
1462468 0
1462506 0
1462612 0
1462681 0
1462729 0
1462850 0
1463042 0
1463046 0
1463075 0
1463135 0
1463152 0
1463192 0
1463211 0
1463227 0
1463279 0
1463283 0
1463308 0
1463323 0
1463520 0
1463560 0
1463608 0
1463841 0
1463843 0
1463869 0
1463883 0
1463918 0
1463978 0
1464011 0
1464052 0
1464068 0
1464116 0
1464134 0
1464198 0
1464245 0
1464382 0
1464425 0
1464435 0
1464639 0
1464820 172
1464875 0
1464879 0
1464906 0
1465019 0
1465045 0
1465157 0
1465168 0
1465232 0
1465246 0
1465259 0
1465262 0
1465322 0
1465353 1
1465439 0
1465508 0
1465541 0
1465592 0
1465600 0
1465610 0
1465756 0
1465799 142
1465810 1455
1465815 0
1465840 27
1465846 0
1465911 0
1466204 0
1466321 0
1466410 0
1466422 0
1466520 0
1466554 0
1466619 0
1466708 0
1466798 0
1466816 1
1466871 0
1466969 0
1467008 0
1467028 0
1467043 0
1467094 0
1467108 0
1467222 0
1467368 0
1467678 0
1467757 2
1467845 0
1467853 1
1467877 0
1467888 9
1467921 0
1468034 0
1468039 0
1468122 1
1468125 120
1468172 184
1468243 60
1468294 98
1468336 1
1468405 0
1468458 6
1468511 0
1468520 57
1468604 2
1468662 0
1468860 0
1468979 0
1468997 0
1469013 0
1469177 60
1469330 3
1469488 9
1469554 39
1469575 82
1469630 178
1469672 31
1469685 393
1469728 0
1469771 267
1469785 135
1469896 0
1469899 121
1469911 0
1469933 341
1469964 0
1469966 905
1470010 0
1470146 382
1470186 393
1470225 187
1470227 328
1470263 75
1470306 241
1470309 1070
1470358 0
1470490 0
1470564 0
1470695 0
1470712 0
1470757 0
1470866 0
1471019 0
1471067 0
1471069 0
1471084 0
1471176 0
1471250 0
1471495 0
1471515 0
1471567 0
1471575 0
1471590 0
1471596 1
1471600 0
1471642 0
1471645 0
1471707 0
1471739 0
1471800 0
1471806 0
1471810 0
1471897 0
1471935 0
1471958 0
1471991 0
1472011 0
1472014 0
1472021 0
1472060 0
1472086 0
1472113 0
1472131 0
1472172 0
1472187 0
1472209 0
1472273 0
1472322 0
1472348 0
1472367 0
1472370 0
1472374 0
1472398 0
1472407 0
1472418 0
1472456 0
1472477 0
1472488 0
1472493 0
1472522 0
1472541 0
1472583 0
1472625 0
1472629 0
1472637 0
1472649 0
1472660 0
1472663 0
1472697 0
1472701 0
1472709 0
1472713 0
1472729 0
1472743 0
1472795 0
1472820 0
1472850 0
1472856 0
1472927 0
1472972 0
1473049 0
1473072 0
1473084 1
1473110 0
1473122 1
1473182 0
1473185 0
1473214 0
1473231 0
1473262 0
1473283 0
1473336 0
1473344 0
1473350 0
1473382 0
1473419 0
1473443 0
1473576 0
1473599 0
1473611 0
1473636 0
1473661 0
1473669 0
1473729 0
1473807 0
1473821 0
1473823 0
1473825 0
1473865 0
1473871 0
1473902 0
1473928 0
1473945 0
1473953 0
1473984 0
1473997 0
1474032 0
1474061 0
1474079 0
1474102 0
1474105 0
1474119 0
1474167 0
1474173 0
1474177 0
1474194 0
1474202 0
1474205 0
1474228 0
1474252 0
1474270 0
1474367 0
1474381 0
1474406 0
1474426 0
1474440 0
1474474 0
1474500 0
1474528 0
1474559 0
1474589 0
1474614 0
1474646 0
1474652 0
1474673 0
1474676 0
1474681 0
1474715 0
1474743 0
1474752 0
1474785 0
1474805 0
1474852 0
1474880 0
1474883 0
1474913 0
1474918 0
1474977 0
1475055 0
1475140 0
1475160 0
1475182 0
1475190 0
1475224 0
1475227 0
1475301 0
1475304 0
1475333 0
1475339 0
1475352 0
1475371 0
1475383 0
1475403 0
1475423 0
1475472 0
1475494 0
1475521 0
1475528 0
1475538 0
1475545 0
1475549 0
1475555 0
1475580 0
1475606 0
1475670 0
1475673 0
1475709 0
1475711 0
1475743 0
1475756 0
1475783 0
1475793 0
1475806 0
1475810 0
1475812 0
1475821 0
1475826 0
1475846 0
1475871 0
1475897 0
1475917 0
1475923 0
1475936 0
1475973 0
1475983 0
1475996 0
1476007 0
1476012 0
1476066 0
1476080 0
1476091 0
1476115 0
1476135 0
1476140 0
1476160 0
1476167 0
1476221 0
1476252 0
1476282 0
1476326 0
1476333 0
1476344 0
1476372 0
1476458 0
1476481 0
1476508 0
1476548 0
1476551 0
1476615 0
1476634 0
1476651 0
1476700 0
1476728 0
1476750 0
1476759 0
1476773 0
1476789 0
1476855 0
1476894 0
1476900 0
1476953 1
1476974 0
1476997 0
1477014 0
1477031 0
1477048 0
1477054 124
1477056 0
1477087 0
1477113 0
1477216 0
1477348 86
1477366 0
1477392 176
1477462 0
1477534 1252
1477590 284
1477607 0
1477621 0
1477661 33
1477701 1137
1477880 313
1477964 630
1478082 219
1478129 358
1478402 243
1478415 175
1478507 0
1478784 218
1478872 432
1479021 377
1479093 215
1479130 921
1479200 312
1479204 1040
1479276 166
1479413 430
1479517 0
1479586 0
1479931 587
1480135 277
1480254 232
1480262 4547
1480282 501
1480343 476
1480502 2207
1480506 635
1480522 35
1480532 387
1480540 65
1480612 407
1480681 103
1480733 0
1480838 300
1480895 81
1481011 1774
1481087 39
1481191 32
1481440 308
1481713 0
1481770 335
1481777 263
1481821 182
1481898 132
1481905 126
1481936 198
1481950 124
1481967 145
1481986 144
1481998 101
1482017 106
1482045 93
1482145 151
1482172 24
1482179 36
1482209 433
1482254 294
1482261 1006
1482289 46
1482330 326
1482332 515
1482358 139
1482410 278
1482515 313
1482539 0
1482580 270
1482673 0
1482746 129
1482806 170
1482859 1
1482898 0
1483042 106
1483063 710
1483228 135
1483279 356
1483306 15
1483324 67
1483339 235
1483488 218
1483528 381
1483648 16
1483655 60
1483713 37
1483736 246
1483741 317
1483807 220
1483895 560
1483906 90
1483925 62
1484002 486
1484070 631
1484074 44
1484126 209
1484231 2159
1484250 482
1484275 359
1484295 144
1484321 275
1484397 432
1484417 47
1484527 272
1484551 789
1484651 975
1484672 384
1484786 0
1484912 43
1484935 0
1484945 2
1484970 66
1485075 655
1485082 277
1485117 1083
1485155 0
1485169 100
1485276 329
1485314 0
1485413 310
1485523 1
1485659 110
1485696 20
1485718 98
1485729 207
1485779 0
1485845 161
1485851 617
1485882 78
1485951 393
1485997 68
1486230 15
1486243 142
1486249 101
1486260 16
1486282 44
1486381 9
1486430 46
1486667 0
1486832 7
1486928 120
1487015 148
1487029 0
1487071 6
1487087 8
1487390 0
1487436 0
1487463 0
1487495 0
1487734 0
1488070 0
1488106 0
1488122 0
1488155 0
1488216 0
1488651 0
1488684 0
1488987 0
1489480 0
1489550 21
1489706 77
1489725 126
1489781 55
1489954 24
1489994 23
1490008 187
1490018 44
1490024 0
1490031 447
1490118 0
1490241 0
1490257 1
1490304 0
1490367 0
1490374 0
1490421 0
1490441 0
1490469 0
1490628 0
1490641 0
1490739 0
1490757 0
1490790 0
1490799 1
1490820 0
1491051 0
1491056 0
1491060 0
1491113 0
1491120 0
1491134 1
1491177 0
1491225 0
1491378 0
1491381 0
1491396 0
1491451 0
1491471 0
1491501 0
1491540 0
1491612 0
1491688 0
1491723 0
1491764 0
1491901 0
1492002 0
1492038 0
1492056 0
1492132 0
1492186 0
1492197 0
1492237 0
1492354 0
1492414 0
1492435 0
1492449 0
1492477 0
1492517 0
1492594 0
1492637 0
1492674 0
1492676 0
1492709 0
1492753 0
1492771 0
1492816 0
1492825 0
1492951 0
1492968 0
1493020 0
1493026 0
1493059 0
1493201 0
1493236 0
1493272 0
1493284 0
1493308 0
1493480 0
1493501 0
1493602 0
1493670 0
1493722 0
1493803 0
1493910 0
1493958 0
1494003 0
1494012 0
1494220 0
1494235 0
1494331 0
1494333 0
1494438 193
1494474 0
1494483 539
1494486 6
1494550 224
1494555 48
1494584 23
1494601 1
1494635 5
1494828 8
1494849 1
1494874 0
1494906 0
1494928 0
1494944 38
1494948 16
1495032 42
1495035 18
1495047 0
1495064 5
1495092 12
1495210 0
1495223 10
1495253 0
1495299 4
1495374 16
1495538 89
1495590 3
1496124 0
1496206 1
1496319 12
1496346 7
1496389 1
1496402 9
1496426 0
1496475 7
1496500 0
1496562 7
1496598 1
1496635 11
1496651 60
1496656 35
1496703 5
1496715 18
1496718 28
1496790 0
1496861 23
1496977 18
1497008 0
1497030 0
1497081 25
1497181 47
1497196 0
1497304 23
1497314 85
1497366 0
1497623 514
1497820 1472
1497954 111
1498005 0
1498088 48
1498124 69
1498131 115
1498143 76
1498193 0
1498243 832
1498313 95
1498382 0
1498416 0
1498482 112
1498670 304
1498716 0
1498837 831
1498902 374
1499014 232
1499085 0
1499175 0
1499329 109
1499336 0
1499493 364
1499516 716
1499525 58
1499541 152
1499598 495
1499684 107
1499720 0
1499808 3270
1499812 834
1499830 82
1499879 1
1499955 61
1500001 247
1500003 315
1500185 0
1500213 202
1500231 0
1500241 117
1500270 130
1500381 0
1500480 1580
1500621 17
1500649 39
1500693 137
1500784 124
1500793 341
1500817 0
1500867 171
1500977 0
1501220 0
1501315 0
1501347 0
1501350 9
1501523 265
1501550 107
1501641 882
1501836 986
1501873 3
1501992 0
1502099 0
1502140 752
1502197 747
1502257 1241
1502294 63
1502449 0
1502581 0
1502590 425
1502598 419
1502649 189
1502665 1221
1502787 576
1502824 910
1502865 550
1502899 1608
1502926 239
1502937 217
1502974 904
1503014 1034
1503022 842
1503076 497
1503116 116
1503180 0
1503217 400
1503261 1533
1503286 4439
1503403 719
1503676 0
1503739 0
1503753 2138
1503841 2357
1503847 2191
1503877 103
1503941 942
1504027 733
1504040 512
1504042 2227
1504084 506
1504097 2068
1504111 518
1504202 2735
1504291 2379
1504309 0
1504317 0
1504355 2642
1504402 612
1504506 813
1504633 6900
1504643 979
1504673 2800
1504790 0
1504831 1036
1504868 100
1504899 124
1504969 1025
1505001 414
1505024 1842
1505074 52
1505177 0
1505194 0
1505204 0
1505342 0
1505367 0
1505421 0
1505456 0
1505579 0
1505616 0
1505629 0
1505636 0
1505713 0
1505748 0
1505784 0
1505794 0
1505815 0
1505888 1803
1505928 2730
1505943 1094
1505960 2
1505975 0
1505997 0
1506031 1
1506066 0
1506196 0
1506232 0
1506280 0
1506309 0
1506363 0
1506368 60
1506445 0
1506447 0
1506554 9
1506579 0
1506624 0
1506701 14
1506736 4969
1506742 499
1506913 0
1506947 0
1507009 0
1507018 0
1507099 0
1507160 0
1507187 0
1507204 0
1507292 0
1507336 0
1507356 0
1507408 0
1507481 243
1507658 0
1507867 830
1508050 0
1508071 185
1508123 53
1508185 2713
1508332 0
1508341 0
1508398 0
1508416 0
1508464 0
1508585 23
1508594 0
1508598 0
1508607 0
1508615 0
1508618 0
1508678 0
1508727 0
1508745 0
1508751 0
1508790 0
1508914 0
1508934 1
1508949 1324
1508977 0
1508984 0
1508988 0
1508996 0
1509006 0
1509009 0
1509020 1588
1509063 81
1509174 7
1509274 2
1509390 9
1509411 0
1509426 50
1509543 1
1509615 66
1509632 393
1509658 1
1509669 0
1509754 8
1509781 0
1509879 0
1509887 51
1510043 50
1510061 1
1510074 0
1510205 3
1510297 68
1510315 0
1510330 37
1510338 149
1510427 9
1510484 10
1510738 15
1510988 124
1511031 123
1511136 84
1511146 366
1511157 341
1511252 562
1511367 1
1511428 488
1511457 0
1511486 0
1511682 157
1511719 0
1511848 97
1511974 83
1512004 3
1512162 0
1512232 0
1512247 0
1512250 0
1512280 0
1512282 0
1512292 0
1512337 0
1512394 0
1512478 0
1512522 1
1512534 0
1512555 0
1512619 488
1512638 43
1512643 0
1512654 23
1512712 14
1512721 0
1512762 0
1512840 0
1512852 63
1512892 267
1512907 57
1512936 0
1512976 0
1513021 0
1513260 0
1513262 0
1513312 0
1513375 0
1513437 0
1513444 0
1513521 0
1513595 1
1513656 0
1513730 0
1513755 0
1513912 0
1514253 1
1514319 0
1514376 0
1514468 0
1514472 13
1514544 6
1514645 0
1514662 0
1514714 0
1514748 0
1514764 0
1514901 0
1514932 2
1514939 0
1515046 0
1515065 0
1515093 0
1515115 0
1515169 0
1515252 0
1515257 0
1515390 0
1515410 0
1515442 0
1515461 0
1515555 0
1515639 0
1515672 0
1515831 0
1515856 0
1515880 0
1515937 0
1516009 0
1516168 0
1516189 0
1516210 0
1516335 0
1516469 0
1516555 0
1516615 0
1516643 0
1516871 0
1516924 0
1517055 0
1517094 0
1517360 1
1517389 70
1517439 95
1517449 429
1517479 314
1517484 337
1517522 13
1517526 274
1517552 0
1517556 0
1517853 0
1517934 136
1517953 82
1517978 35
1518029 0
1518038 0
1518075 0
1518150 0
1518179 52
1518187 134
1518230 16
1518255 0
1518317 0
1518349 785
1518380 1
1518455 238
1518459 319
1518511 203
1518524 0
1518530 152
1518542 32
1518714 266
1518750 0
1518762 413
1518810 0
1518919 378
1518948 361
1519050 534
1519104 469
1519132 42
1519144 0
1519151 0
1519166 60
1519193 171
1519235 164
1519342 140
1519494 817
1519534 49
1519650 0
1519665 44
1519744 333
1519751 0
1519762 75
1519819 0
1519825 717
1519884 70
1519890 0
1519992 0
1520011 0
1520032 98
1520047 0
1520123 0
1520140 1
1520179 12
1520182 324
1520241 6
1520299 0
1520317 0
1520325 234
1520327 101
1520349 0
1520400 176
1520404 159
1520535 0
1520613 0
1520737 96
1520752 26
1520756 111
1520784 0
1520800 176
1520808 203
1520862 158
1520961 31
1520994 48
1521073 100
1521188 361
1521226 225
1521297 0
1521332 0
1521384 425
1521405 163
1521478 106
1521505 0
1521542 588
1521598 0
1521629 118
1521658 16
1521717 36
1521739 319
1521757 282
1521761 0
1521826 43
1521886 244
1521903 39
1521915 132
1521929 144
1522087 237
1522113 0
1522204 5
1522284 0
1522316 0
1522425 0
1522441 0
1522464 0
1522512 0
1522545 0
1522583 308
1522624 0
1522710 36
1522754 0
1522784 0
1522799 0
1522827 0
1523019 120
1523043 0
1523085 73
1523097 0
1523120 0
1523283 201
1523320 41
1523364 0
1523400 453
1523411 78
1523435 0
1523492 215
1523512 0
1523668 270
1523712 0
1523827 0
1523830 455
1523853 123
1523898 0
1523946 6
1524077 772
1524142 916
1524183 30
1524198 0
1524224 1073
1524227 530
1524311 0
1524317 0
1524367 65
1524370 0
1524440 0
1524467 0
1524506 95
1524524 98
1524538 67
1524565 0
1524596 215
1524601 0
1524619 0
1524622 1
1524624 0
1524648 2
1524652 0
1524686 0
1524760 0
1524800 31
1524804 52
1524815 0
1524838 3
1524934 0
1524938 30
1525002 0
1525026 32
1525038 0
1525097 0
1525101 0
1525115 0
1525122 0
1525150 0
1525172 0
1525175 0
1525187 0
1525237 1
1525245 59
1525279 24
1525294 22
1525352 30
1525398 42
1525418 55
1525552 99
1525623 193
1525652 52
1525911 267
1525996 221
1526050 238
1526106 22
1526135 52
1526149 47
1526192 0
1526318 0
1526356 21
1526363 159
1526378 257
1526381 1231
1526385 759
1526433 159
1526474 0
1526500 0
1526534 0
1526554 97
1526575 16
1526593 20
1526597 126
1526604 0
1526653 0
1526670 123
1526755 132
1526922 0
1526933 158
1526955 392
1526997 0
1527013 0
1527094 18
1527265 777
1527290 474
1527325 0
1527348 425
1527385 82
1527423 172
1527470 0
1527504 657
1527508 197
1527627 587
1527670 382
1527699 458
1527780 192
1527897 0
1527963 214
1527970 261
1528081 219
1528104 188
1528114 602
1528127 488
1528250 11
1528299 0
1528321 197
1528328 0
1528347 64
1528355 338
1528362 0
1528405 43
1528421 37
1528466 0
1528504 0
1528546 0
1528704 150
1528707 22
1528874 47
1528909 15
1528940 0
1528965 131
1529082 464
1529115 182
1529128 0
1529161 154
1529164 956
1529169 0
1529180 361
1529204 233
1529265 0
1529276 0
1529291 0
1529301 49
1529331 7
1529347 0
1529388 155
1529511 182
1529606 571
1529628 321
1529662 0
1529716 75
1529753 369
1529855 12
1529934 0
1529998 162
1530026 418
1530063 516
1530089 139
1530135 121
1530223 229
1530271 506
1530351 150
1530370 68
1530381 55
1530417 8
1530575 291
1530609 136
1530618 0
1530652 0
1530666 0
1530696 9
1530736 0
1530759 0
1530839 26
1530859 0
1530870 58
1530948 30
1531003 10
1531064 300
1531083 0
1531097 147
1531178 176
1531218 0
1531248 943
1531318 0
1531330 87
1531335 141
1531493 309
1531544 0
1531592 881
1531600 114
1531777 473
1531825 175
1531914 1691
1531930 0
1531961 111
1532092 355
1532110 0
1532204 173
1532337 3436
1532340 298
1532413 255
1532444 0
1532470 2359
1532474 396
1532505 211
1532529 142
1532551 0
1533170 143
1533212 64
1533268 0
1533329 229
1533341 30
1533416 452
1533457 843
1533584 1263
1533613 0
1533639 24
1533658 194
1533662 680
1533716 136
1533764 10
1533794 68
1533798 318
1533810 214
1533816 45
1533820 0
1533833 140
1533890 0
1533939 370
1533949 84
1533996 32
1534046 308
1534052 658
1534098 73
1534192 428
1534195 162
1534232 0
1534264 86
1534348 4
1534360 480
1534362 250
1534430 0
1534478 0
1534596 123
1534613 0
1534638 195
1535019 65
1535090 12
1535154 462
1535163 417
1535172 73
1535199 57
1535399 146
1535412 228
1535435 0
1535447 357
1535460 363
1535486 239
1535565 255
1535572 553
1535684 17
1535890 149
1535986 127
1536081 427
1536133 13
1536211 20
1536284 0
1536333 0
1536430 124
1536491 92
1536601 0
1536668 0
1536761 175
1536818 73
1536883 30
1536891 48
1536932 100
1536955 35
1536963 84
1536967 68
1537080 0
1537100 521
1537111 198
1537164 34
1537193 0
1537331 112
1537358 146
1537369 60
1537409 118
1537430 48
1537457 65
1537511 69
1537594 195
1537659 0
1537671 179
1537723 73
1537736 0
1537784 654
1537819 529
1537838 7
1537882 384
1538082 17
1538139 383
1538248 1889
1538250 1243
1538273 260
1538275 478
1538397 495
1538406 418
1538519 284
1538604 684
1538611 0
1538643 90
1538666 113
1538788 38
1538822 0
1538850 26
1538871 69
1538912 528
1538933 391
1538951 156
1538973 1
1539012 304
1539019 461
1539086 0
1539160 123
1539222 784
1539234 124
1539335 8
1539359 631
1539396 122
1539438 41
1539503 70
1539513 21
1539531 155
1539586 0
1539642 642
1539650 649
1539690 206
1539770 258
1539939 189
1539976 181
1540050 342
1540089 1153
1540146 0
1540206 1361
1540299 355
1540335 0
1540591 0
1540599 0
1540649 70
1540679 230
1540729 393
1540759 1
1540800 252
1540860 718
1540900 12
1540961 551
1540967 358
1540973 0
1540991 544
1541005 0
1541261 142
1541416 1102
1541437 412
1541467 844
1541630 1533
1541634 549
1541657 0
1541803 180
1541863 15
1542025 2
1542028 174
1542067 2
1542073 232
1542175 276
1542177 42
1542198 0
1542211 275
1542286 45
1542299 0
1542305 25
1542314 32
1542333 0
1542436 0
1542460 0
1542487 0
1542501 0
1542515 0
1542687 0
1542709 0
1542718 0
1542805 0
1542808 0
1542926 13
1542930 46
1542980 1
1543102 338
1543133 77
1543230 18
1543354 611
1543452 60
1543467 136
1543560 96
1543605 2
1543631 0
1543710 101
1543759 0
1543825 0
1543839 141
1543947 49
1544010 20
1544026 2
1544064 0
1544066 0
1544119 34
1544130 0
1544143 0
1544147 0
1544224 274
1544241 1
1544365 0
1544381 88
1544384 166
1544461 153
1544480 15
1544488 28
1544508 0
1544697 122
1544790 0
1544824 754
1544961 0
1545041 0
1545152 143
1545212 0
1545318 15
1545386 649
1545427 0
1545567 0
1545577 187
1545613 118
1545674 0
1545714 2
1545729 0
1545735 0
1545742 0
1545873 39
1545880 181
1545891 102
1546048 68
1546113 1763
1546260 222
1546342 834
1546352 474
1546390 1335
1546442 211
1546556 229
1546610 746
1546619 257
1546637 1054
1546660 87
1546669 132
1546719 0
1546759 10
1546806 372
1546906 881
1546909 1312
1546975 608
1547032 32
1547059 954
1547099 204
1547108 227
1547118 282
1547137 228
1547201 1874
1547217 662
1547270 284
1547342 483
1547351 45
1547395 154
1547429 1460
1547445 729
1547521 0
1547525 228
1547542 0
1547561 0
1547570 0
1547576 50
1547586 1
1547682 111
1547691 0
1547800 0
1547809 12
1547878 60
1547955 736
1547971 803
1547974 552
1548029 56
1548083 0
1548192 0
1548306 296
1548345 580
1548412 0
1548510 224
1548537 221
1548557 388
1548702 1276
1548705 1111
1548766 81
1548779 165
1548790 0
1548870 257
1548893 2368
1548897 850
1549135 372
1549192 14
1549268 1628
1549339 1049
1549442 61
1549463 0
1549476 0
1549529 0
1549961 782
1549970 264
1550003 488
1550087 8
1550114 313
1550120 0
1550271 57
1550510 2037
1550580 444
1550639 149
1550677 0
1550723 0
1550780 993
1550826 213
1550849 20
1550881 0
1550898 21
1551015 17
1551033 116
1551189 54
1551206 476
1551208 544
1551229 384
1551240 464
1551281 0
1551288 476
1551328 73
1551331 566
1551421 770
1551425 7
1551523 81
1551634 35
1551665 0
1551721 7
1551756 188
1551792 0
1551852 350
1551910 633
1552045 0
1552197 0
1552240 426
1552308 386
1552506 0
1552527 0
1552529 0
1552584 931
1552610 0
1552752 0
1552769 0
1552860 0
1552870 0
1552915 0
1553020 0
1553140 1
1553385 0
1553422 1
1553429 0
1553479 0
1553504 0
1553824 0
1553899 0
1553914 0
1553953 0
1553961 0
1553973 1
1553980 0
1554173 0
1554218 0
1554243 0
1554273 0
1554298 0
1554386 0
1554434 0
1554686 0
1554919 0
1554931 0
1554995 0
1555231 0
1555663 0
1555723 0
1555750 0
1555803 0
1555871 0
1555945 0
1555984 0
1556082 0
1556109 0
1556211 0
1556478 0
1556533 0
1556543 0
1556564 0
1556705 0
1556793 0
1557015 2
1557054 1
1557099 0
1557182 0
1557247 0
1557293 0
1557297 0
1557331 0
1557422 0
1557446 0
1557657 0
1557662 1
1557746 0
1557896 0
1558103 0
1558172 0
1558415 0
1558590 0
1558680 0
1558682 0
1558730 0
1558736 0
1558745 0
1558843 0
1558856 0
1558866 0
1558946 0
1558967 0
1559006 0
1559029 0
1559216 0
1559270 0
1559294 0
1559327 0
1559351 0
1559373 1
1559462 0
1559464 0
1559572 0
1559630 0
1559654 0
1559686 0
1559700 1
1559904 0
1559993 1
1560142 0
1560257 0
1560287 0
1560369 0
1560590 0
1560646 0
1560760 0
1560820 0
1560851 0
1561252 0
1561267 96
1561293 412
1561372 888
1561391 7
1561397 0
1561404 682
1561413 466
1561565 0
1561637 6
1561719 2345
1561727 0
1561752 1524
1561768 177
1561785 0
1561823 1431
1561886 572
1561979 1170
1562063 1471
1562076 19
1562089 1015
1562136 34
1562192 1040
1562234 3771
1562398 201
1562483 744
1562492 2512
1562498 0
1562612 160
1562643 1656
1562656 246
1562672 266
1562727 734
1562745 74
1562778 0
1562790 32
1562824 1330
1562966 301
1562994 200
1563235 129
1563389 0
1563438 98
1563487 585
1563582 35
1563698 0
1563708 0
1563804 0
1563848 0
1563871 0
1563895 0
1563926 0
1564264 0
1564310 0
1564320 0
1564605 0
1564751 0
1564829 0
1564886 0
1564966 0
1564990 0
1565041 129
1565048 46
1565052 87
1565070 7
1565098 0
1565177 0
1565243 0
1565258 0
1565291 0
1565294 0
1565324 0
1565423 0
1565452 0
1565472 0
1565475 0
1565504 0
1565700 0
1565911 0
1566005 0
1566034 1
1566076 0
1566107 0
1566148 0
1566166 0
1566267 0
1566499 0
1566528 0
1566567 0
1566588 0
1566604 0
1566652 0
1566688 24
1566695 6
1566719 122
1566787 1
1566789 0
1566798 0
1566802 110
1566806 0
1566823 0
1566848 0
1566925 0
1567013 0
1567071 0
1567245 0
1567347 0
1567379 0
1567386 0
1567415 0
1567448 0
1567638 0
1567713 0
1567785 0
1567796 0
1567835 0
1567882 0
1567938 0
1567956 0
1567987 0
1568034 242
1568110 153
1568125 3
1568158 93
1568212 199
1568215 955
1568287 10
1568395 0
1568410 48
1568416 113
1568446 0
1568470 581
1568536 977
1568559 714
1568698 473
1568737 0
1568791 0
1568842 241
1568978 5
1569159 210
1569313 268
1569337 373
1569364 879
1569406 306
1569422 40
1569434 0
1569442 463
1569496 20
1569574 89
1569608 584
1569657 0
1569774 211
1569829 153
1569950 18
1569969 841
1570107 398
1570178 0
1570243 322
1570350 677
1570354 1681
1570374 7
1570508 0
1570646 0
1570696 58
1570725 86
1570743 363
1570779 230
1570847 0
1570980 892
1571012 333
1571035 0
1571057 1180
1571089 855
1571265 0
1571279 256
1571358 372
1571374 0
1571496 0
1571540 0
1571551 0
1571564 0
1571712 345
1571727 160
1571832 110
1571954 207
1572001 4
1572043 95
1572064 0
1572079 0
1572128 12
1572286 263
1572333 0
1572503 221
1572759 13
1572831 15
1572888 0
1572918 199
1573122 0
1573448 62
1573598 373
1573673 277
1573692 13
1573882 0
1573912 0
1573925 107
1573927 130
1573941 0
1573947 0
1573949 0
1573958 0
1573960 0
1574006 0
1574021 246
1574024 19
1574082 1226
1574222 40
1574229 169
1574236 0
1574272 0
1574307 115
1574325 387
1574609 257
1574611 689
1574748 155
1574767 45
1574774 305
1574779 236
1574851 284
1574935 0
1574964 58
1574970 0
1575004 19
1575142 740
1575241 0
1575427 0
1575451 0
1575550 1091
1575553 285
1575595 125
1575628 50
1575654 163
1575749 6
1575779 55
1575815 399
1575820 206
1575835 229
1575843 174
1575855 0
1575910 437
1575919 879
1575988 0
1576018 0
1576036 162
1576120 143
1576219 94
1576256 39
1576405 0
1576429 0
1576531 120
1576579 59
1576662 15
1576710 0
1576734 89
1576796 78
1576802 0
1576807 111
1576864 0
1576873 238
1577021 1
1577279 0
1577281 73
1577446 0
1577469 17
1577505 0
1577520 29
1577526 0
1577530 0
1577546 16
1577587 0
1577649 0
1577698 0
1577740 0
1577859 0
1577881 0
1577956 0
1577988 0
1578058 0
1578109 0
1578127 0
1578208 0
1578243 0
1578387 0
1578456 0
1578491 0
1578576 0
1578616 0
1578696 0
1578763 0
1578796 0
1578920 0
1578932 0
1579026 0
1579049 0
1579538 0
1579552 0
1579571 0
1579578 0
1579587 206
1579594 140
1579621 812
1579626 764
1579656 298
1579728 24
1579749 6
1579764 0
1579822 6
1579863 789
1579920 0
1579950 0
1580092 127
1580234 291
1580284 18
1580300 0
1580346 4
1580412 443
1580455 0
1580481 0
1580483 0
1580490 0
1580494 0
1580521 15
1580536 209
1580549 28
1580589 1
1580606 0
1580676 0
1580755 0
1580770 0
1580779 0
1580865 0
1581059 333
1581071 128
1581075 50
1581105 143
1581173 910
1581203 614
1581275 499
1581296 2827
1581311 415
1581410 659
1581467 0
1581474 517
1581671 459
1581783 67
1581893 428
1581963 271
1581986 1311
1582046 820
1582060 0
1582071 0
1582076 0
1582089 0
1582094 0
1582102 0
1582106 0
1582154 310
1582427 0
1582608 0
1582610 0
1582659 0
1582663 0
1582677 0
1582695 0
1582785 0
1582887 0
1583109 266
1583181 32
1583197 94
1583238 0
1583278 91
1583366 222
1583389 56
1583495 0
1583498 8
1583767 0
1583785 9
1583864 5
1583904 0
1584029 161
1584149 49
1584194 162
1584212 165
1584271 45
1584326 10
1584354 0
1584432 13
1584495 1002
1584516 8
1584536 0
1584551 0
1584617 0
1584716 0
1584751 0
1584769 0
1584825 0
1584886 0
1584932 0
1585117 1
1585154 0
1585193 49
1585229 0
1585254 0
1585275 0
1585439 1
1585446 0
1585506 0
1585570 0
1585671 0
1585897 0
1585961 0
1586038 1
1586070 0
1586102 0
1586211 31
1586300 1441
1586342 16
1586352 111
1586376 0
1586466 27
1586573 0
1586588 0
1586615 7
1586713 124
1586721 8
1586727 18
1586737 94
1586813 0
1586821 0
1587066 10
1587077 123
1587105 92
1587218 147
1587278 113
1587300 79
1587343 0
1587413 7
1587497 68
1587594 104
1587606 131
1587650 14
1587652 70
1587696 312
1587719 25
1587739 0
1587943 0
1587967 6
1588008 20
1588065 0
1588094 239
1588148 84
1588185 0
1588431 0
1588482 117
1588494 234
1588555 4
1588659 0
1588724 0
1588793 0
1588960 0
1589129 0
1589140 0
1589153 97
1589225 47
1589354 1268
1589411 450
1589438 1808
1589449 131
1589719 746
1589730 189
1589888 720
1589967 241
1590022 79
1590216 27
1590280 134
1590317 22
1590339 0
1590385 313
1590389 0
1590447 0
1590550 0
1590562 0
1590619 0
1590652 0
1590714 0
1591081 1
1591093 0
1591288 0
1591342 0
1591397 1
1591417 0
1591454 0
1591510 0
1591573 0
1591944 0
1591960 0
1591981 0
1592062 0
1592205 0
1592213 0
1592238 0
1592352 0
1592467 0
1592504 311
1592536 4
1592588 0
1592627 0
1592665 30
1592733 0
1592755 0
1592850 0
1592876 154
1592975 797
1592977 1318
1592999 128
1593020 605
1593140 441
1593148 243
1593171 0
1593206 32
1593243 5
1593323 103
1593398 383
1593473 13
1593515 316
1593581 241
1593597 195
1593777 0
1593966 21
1593976 0
1594030 50
1594035 1832
1594039 1339
1594060 286
1594102 180
1594135 717
1594161 0
1594177 92
1594199 0
1594288 217
1594330 0
1594348 99
1594399 227
1594429 96
1594441 0
1594524 81
1594564 49
1594590 32
1594972 0
1595374 0
1595433 0
1595520 0
1595530 0
1595545 12
1595591 0
1595610 62
1595654 0
1595682 1
1595710 42
1595751 1
1595758 3
1595913 0
1595993 261
1596026 1
1596043 281
1596080 0
1596105 736
1596137 0
1596196 33
1596321 31
1596400 268
1596463 40
1596470 0
1596543 71
1596654 271
1596696 49
1596709 66
1596729 57
1596750 889
1596752 180
1596773 3
1596782 464
1596923 23
1596959 523
1596964 0
1597078 0
1597105 105
1597170 0
1597485 38
1597617 99
1597762 50
1597770 221
1597863 35
1598058 0
1598076 0
1598095 0
1598101 0
1598155 0
1598664 0
1598774 0
1598784 0
1598814 0
1598841 0
1598852 554
1598881 0
1598894 169
1598935 0
1599085 0
1599128 45
1599173 0
1599179 106
1599197 0
1599209 9
1599212 498
1599242 229
1599309 0
1599356 232
1599422 0
1599440 68
1599536 60
1599549 449
1599551 325
1599596 319
1599646 178
1599654 948
1599717 891
1599766 0
1599979 388
1600205 489
1600318 101
1600374 0
1600398 0
1600480 1134
1600484 230
1600611 65
1600677 458
1600756 241
1600758 218
1600835 681
1600837 2574
1600839 1452
1600921 0
1600930 337
1601035 230
1601041 1863
1601050 35
1601052 1200
1601060 169
1601084 126
1601183 0
1601418 0
1601429 132
1601438 318
1601440 82
1601585 0
1601672 196
1601689 253
1601726 53
1601752 376
1601776 315
1601849 0
1601858 420
1601885 0
1601907 8
1601934 263
1601958 0
1601970 0
1601975 467
1602041 0
1602079 0
1602160 156
1602164 323
1602221 0
1602228 0
1602244 0
1602286 0
1602322 31
1602368 0
1602411 0
1602418 173
1602514 163
1602595 58
1602670 0
1602728 605
1602730 379
1602760 173
1602913 219
1602922 16
1603018 88
1603392 12
1603442 0
1603504 567
1603532 0
1603805 138
1603849 56
1603922 103
1603933 268
1603998 297
1604064 450
1604184 0
1604218 875
1604293 607
1604344 1
1604353 302
1604402 157
1604431 241
1604494 311
1604509 0
1604524 79
1604641 298
1604670 452
1604685 4
1604717 0
1604735 0
1604744 0
1604807 224
1604814 1495
1604831 170
1604853 241
1604922 116
1604995 74
1605061 68
1605075 79
1605118 571
1605144 335
1605214 564
1605319 750
1605396 0
1605436 0
1605456 221
1605470 29
1605713 0
1605817 327
1605857 159
1605921 1
1605929 0
1605941 0
1605960 0
1605970 283
1606018 0
1606043 128
1606144 929
1606155 0
1606216 508
1606241 0
1606312 662
1606314 0
1606338 290
1606349 82
1606385 1323
1606484 0
1606501 193
1606624 106
1606644 235
1606773 189
1606788 201
1606797 302
1606812 63
1606821 416
1606839 14
1606887 444
1606917 12
1607071 285
1607130 235
1607181 23
1607196 84
1607208 526
1607235 0
1607276 34
1607280 410
1607283 277
1607298 347
1607301 0
1607333 0
1607373 1220
1607375 348
1607423 726
1607487 0
1607502 0
1607572 0
1607653 53
1607667 6
1607706 66
1607741 65
1607808 128
1607885 0
1607893 591
1607948 130
1607968 0
1607970 697
1607990 108
1608038 235
1608045 499
1608180 94
1608203 30
1608212 1235
1608221 1
1608242 117
1608303 73
1608332 20
1608437 0
1608481 43
1608533 256
1608648 453
1608725 585
1608738 355
1608845 232
1608920 0
1608957 0
1609154 1345
1609158 163
1609169 3
1609295 462
1609298 275
1609412 171
1609529 0
1609706 0
1609748 23
1610074 0
1610144 0
1610146 0
1610398 0
1610533 0
1610638 0
1610674 0
1610683 0
1610872 0
1610923 0
1610944 0
1611055 0
1611084 0
1611145 0
1611169 1
1611223 0
1611296 0
1611319 0
1611353 0
1611390 954
1611457 963
1611507 1225
1611533 376
1611558 300
1611621 202
1611625 533
1611856 493
1611952 103
1611962 0
1611983 515
1612015 0
1612061 1
1612079 705
1612109 421
1612173 763
1612202 367
1612205 447
1612247 760
1612292 2
1612537 0
1612561 0
1612567 0
1612582 0
1612588 0
1612609 0
1612624 0
1612630 0
1612651 206
1612728 927
1612792 0
1612829 5
1612870 195
1612876 305
1612878 376
1612909 236
1612959 53
1612973 6
1613008 243
1613014 0
1613056 37
1613141 43
1613212 0
1613243 286
1613266 0
1613289 59
1613320 0
1613358 0
1613368 0
1613729 0
1613742 0
1613865 0
1613992 0
1614012 0
1614056 0
1614067 0
1614147 0
1614150 0
1614258 0
1614276 0
1614324 24
1614354 0
1614433 0
1614830 0
1614857 0
1614891 0
1614926 0
1614933 0
1615118 0
1615149 0
1615234 0
1615314 0
1615331 0
1615393 0
1615467 0
1615496 0
1615530 0
1615583 0
1615615 1
1615666 0
1615669 0
1615704 0
1615759 0
1615798 0
1615800 0
1615846 0
1615879 0
1615956 0
1616039 0
1616074 0
1616190 0
1616206 0
1616347 0
1616366 322
1616374 441
1616386 139
1616394 715
1616467 0
1616506 0
1616569 0
1616717 43
1616765 47
1616802 308
1616865 297
1616882 74
1616886 247
1617018 216
1617049 580
1617063 412
1617135 219
1617279 331
1617288 312
1617317 0
1617419 190
1617426 453
1617461 2
1617467 109
1617475 559
1617509 500
1617623 36
1617693 1051
1617783 1279
1617824 1249
1617829 0
1617892 0
1617895 0
1617925 0
1618013 0
1618062 31
1618068 0
1618082 32
1618109 96
1618124 115
1618193 1
1618364 0
1618463 133
1618465 11
1618586 0
1618700 7
1618749 84
1618889 96
1618994 0
1619057 209
1619091 0
1619158 1
1619183 32
1619425 624
1619445 0
1619500 486
1619512 166
1619609 35
1619667 927
1619695 0
1619739 307
1619758 250
1619765 307
1619778 498
1619800 442
1619802 1253
1619924 117
1619957 144
1620072 44
1620085 0
1620103 657
1620115 129
1620190 91
1620211 937
1620246 365
1620375 44
1620400 81
1620412 1
1620452 352
1620553 552
1620601 976
1620613 2
1620631 77
1620770 25
1620779 0
1620818 0
1620871 294
1621009 170
1621051 336
1621121 0
1621136 0
1621147 573
1621273 255
1621294 189
1621384 448
1621460 133
1621609 180
1621628 112
1621651 0
1621791 21
1621865 0
1622089 0
1622148 332
1622208 185
1622460 33
1622682 172
1622708 433
1622735 0
1622848 0
1622910 0
1622931 12
1623002 344
1623125 121
1623157 40
1623175 0
1623257 166
1623399 88
1623481 566
1623568 820
1623698 810
1623715 0
1623792 0
1623842 0
1623998 113
1624090 690
1624237 48
1624303 0
1624400 0
1624427 0
1624448 300
1624461 89
1624497 159
1624535 0
1624550 56
1624631 143
1624715 0
1624727 0
1624830 239
1624872 0
1624880 0
1624946 63
1625035 0
1625151 23
1625171 30
1625270 2
1625419 14
1625483 192
1625494 173
1625626 97
1625662 48
1625881 59
1625909 0
1625927 89
1626019 1
1626199 252
1626202 30
1626249 80
1626262 22
1626343 69
1626441 116
1626541 8
1626718 129
1626814 0
1626897 35
1626921 251
1627001 269
1627189 420
1627227 441
1627242 29
1627317 0
1627347 62
1627356 404
1627536 0
1627557 0
1627582 0
1627639 59
1627896 989
1628033 0
1628084 113
1628102 198
1628152 0
1628191 0
1628308 0
1628314 0
1628488 0
1628608 0
1628740 0
1628791 0
1628821 0
1628908 0
1628923 0
1628970 0
1629388 0
1629511 0
1629520 0
1629589 0
1629685 0
1629691 0
1629748 0
1629916 0
1629928 0
1630030 0
1630104 0
1630147 0
1630169 1
1630241 281
1630274 50
1630282 0
1630306 39
1630318 0
1630344 165
1630392 459
1630406 575
1630444 11
1630456 6
1630584 332
1630639 83
1630700 0
1630724 0
1631003 159
1631459 0
1631468 0
1631763 5
1631927 4
1631984 0
1632215 18
1632233 5
1632260 0
1632269 0
1632287 105
1632443 0
1632704 22
1632890 0
1632932 55
1633049 2
1633142 99
1633187 0
1633244 11
1633280 15
1633382 1
1633541 0
1633700 0
1633876 0
1633910 0
1634069 0
1634368 157
1634388 23
1634443 168
1634580 2513
1634681 921
1634727 0
1634767 38
1634770 45
1634792 53
1634822 15
1634849 96
1634916 207
1634965 60
1634974 381
1634986 80
1634989 30
1635023 0
1635070 0
1635095 0
1635105 0
1635147 0
1635268 0
1635381 0
1635437 0
1635449 0
1635511 0
1635552 1
1635629 0
1635641 0
1635713 0
1635770 0
1635827 0
1635890 0
1636001 1383
1636118 139
1636130 1570
1636285 0
1636489 160
1636546 177
1636657 88
1637125 12
1637143 0
1637302 7
1637478 96
1637512 6
1637671 0
1637970 130
1637990 23
1638045 493
1638149 9
1638212 136
1638283 534
1638329 0
1638369 92
1638372 771
1638409 900
1638667 174
1638690 707
1638775 391
1638960 271
1639090 1
1639120 913
1639174 308
1639187 67
1639268 0
1639417 1199
1639644 127
1639670 720
1639675 395
1639753 0
1639873 1242
1639947 914
1639974 295
1640011 204
1640083 39
1640251 91
1640265 716
1640269 1123
1640307 307
1640374 400
1640438 0
1640472 798
1640509 397
1640527 889
1640616 691
1640666 308
1640834 316
1640865 0
1640875 116
1640910 56
1640971 62
1640975 344
1641022 2266
1641087 0
1641105 118
1641234 399
1641352 366
1641482 295
1641541 0
1641561 0
1641607 0
1641620 0
1641630 0
1641746 0
1641771 0
1641859 0
1641977 0
1642057 0
1642115 0
1642177 0
1642266 0
1642314 0
1642418 878
1642433 237
1642442 1039
1642445 197
1642594 0
1642671 1
1642744 0
1642804 0
1642833 0
1642992 0
1643018 0
1643206 0
1643397 0
1643470 0
1643500 0
1643739 0
1643857 0
1643898 0
1643929 0
1643974 0
1644051 0
1644189 0
1644199 0
1644206 0
1644210 0
1644228 0
1644379 900
1644477 36
1644487 481
1644621 0
1644663 0
1644679 0
1644720 0
1644774 0
1644996 0
1645008 0
1645066 0
1645110 0
1645251 0
1645298 0
1645307 0
1645419 0
1645461 0
1645594 0
1645681 0
1645719 0
1645723 0
1645729 0
1645744 0
1645764 0
1646054 16
1646120 1
1646149 193
1646172 4
1646209 9
1646223 0
1646278 2
1646501 0
1646543 1
1646626 0
1646729 0
1646799 0
1646928 68
1647082 0
1647088 0
1647289 0
1647358 0
1647398 0
1647401 0
1647410 0
1647421 0
1647437 0
1647439 0
1647479 0
1647485 0
1647495 0
1647519 0
1647532 0
1647540 0
1647545 0
1647561 0
1647564 0
1647582 0
1647609 0
1647613 0
1647655 0
1647724 0
1647733 0
1647737 0
1647863 0
1647957 0
1647981 0
1648035 0
1648093 0
1648159 0
1648162 0
1648240 0
1648276 0
1648295 0
1648336 0
1648351 0
1648392 0
1648456 0
1648488 0
1648511 0
1648515 0
1648573 0
1648648 0
1648708 0
1648762 0
1648792 0
1648801 0
1648837 0
1648903 0
1648936 0
1649026 0
1649197 0
1649274 0
1649296 0
1649302 0
1649380 0
1649473 0
1649702 0
1649737 0
1649739 0
1649788 0
1649881 0
1649922 0
1649942 0
1649997 0
1650222 0
1650303 0
1650305 0
1650546 0
1650563 0
1650643 0
1650733 0
1650875 0
1650899 0
1650922 1
1650998 0
1651206 0
1651301 0
1651343 0
1651361 0
1651376 0
1651454 0
1651484 0
1651611 0
1651740 0
1651768 0
1651839 0
1651974 0
1652016 0
1652213 0
1652247 0
1652266 0
1652334 0
1652366 0
1652412 0
1652464 0
1652593 1
1652697 0
1652792 0
1652816 0
1652867 0
1652951 0
1653009 0
1653105 0
1653140 0
1653226 31
1653342 0
1653626 0
1653797 194
1653905 136
1653932 798
1653968 0
1654039 191
1654166 487
1654196 504
1654211 4
1654268 12
1654391 190
1654397 50
1654421 0
1654491 501
1654556 69
1654584 134
1654661 0
1654720 20
1654751 374
1654782 30
1654799 620
1654811 557
1654890 419
1655087 477
1655147 330
1655327 0
1655414 330
1655442 22
1655492 1408
1655567 285
1655577 122
1655610 335
1655707 0
1655868 315
1655902 33
1655912 6
1656139 34
1656419 86
1656462 97
1656537 467
1656646 29
1656700 0
1656745 286
1656757 1597
1656762 25
1656798 0
1656820 192
1656828 0
1656871 0
1656912 18
1656985 108
1657066 0
1657117 95
1657164 22
1657176 109
1657504 0
1657535 169
1657633 461
1657675 0
1657758 0
1657799 182
1657982 1
1658012 254
1658168 11
1658176 55
1658268 0
1658284 68
1658665 928
1658689 95
1658890 0
1658934 203
1658969 0
1659007 124
1659049 11
1659097 304
1659295 522
1659324 59
1659375 653
1659442 0
1659685 103
1659799 4
1659858 328
1659926 42
1659940 251
1660057 21
1660097 61
1660203 211
1660210 358
1660227 0
1660267 132
1660364 146
1660376 326
1660394 1028
1660405 490
1660464 1681
1660618 1095
1660667 0
1660748 0
1660766 58
1660821 25
1660835 0
1660857 3
1661019 0
1661058 22
1661098 13
1661135 10
1661170 2
1661243 0
1661297 0
1661354 6
1661397 2
1661418 0
1661468 0
1661688 8
1661752 6
1661841 0
1661848 0
1661859 0
1662147 0
1662243 6
1662258 1
1662287 129
1662304 0
1662347 506
1662352 150
1662376 0
1662435 303
1662452 0
1662486 13
1662494 317
1662686 0
1662750 82
1662769 6
1662793 0
1662986 366
1663006 0
1663119 0
1663125 0
1663230 36
1663246 0
1663270 1
1663273 0
1663382 0
1663394 0
1663418 0
1663545 0
1663591 0
1663636 0
1663654 0
1663697 0
1663699 0
1663719 0
1663730 0
1663804 0
1663837 0
1663978 0
1663996 0
1664083 0
1664156 0
1664177 0
1664242 0
1664272 0
1664297 0
1664328 0
1664357 0
1664419 0
1664431 0
1664452 0
1664476 0
1664479 0
1664586 0
1664808 0
1664866 0
1664872 0
1664964 0
1664980 0
1665037 0
1665077 0
1665088 0
1665202 0
1665339 0
1665454 0
1665493 0
1665500 0
1665583 0
1665604 0
1665771 0
1665811 0
1665839 0
1665934 0
1665950 0
1665973 0
1665982 0
1666040 0
1666108 0
1666114 167
1666169 312
1666180 242
1666216 0
1666249 0
1666456 0
1666492 0
1666504 0
1666516 0
1666762 65
1666776 107
1666799 0
1666850 519
1666860 108
1666881 0
1666891 0
1666908 0
1666973 22
1667081 0
1667100 0
1667211 0
1667295 0
1667359 0
1667383 0
1667442 0
1667522 0
1667541 0
1667846 0
1667898 0
1667946 0
1668001 0
1668022 0
1668061 1
1668154 0
1668190 0
1668205 0
1668262 0
1668276 0
1668295 0
1668382 16
1668394 64
1668403 146
1668406 536
1668582 0
1668758 168
1668797 340
1668890 337
1668941 883
1668998 47
1669031 1341
1669126 505
1669139 112
1669203 513
1669322 0
1669441 0
1669637 0
1669783 0
1669853 0
1669860 0
1669907 0
1669940 0
1669945 0
1669954 0
1670013 0
1670051 0
1670201 0
1670267 0
1670567 0
1670605 0
1671213 0
1671278 0
1671312 3
1671317 0
1671376 381
1671408 0
1671438 0
1671473 0
1671597 0
1671806 0
1671879 0
1671895 0
1672052 0
1672118 2
1672211 0
1672247 0
1672274 0
1672347 0
1672382 1201
1672416 499
1672458 73
1672545 0
1672587 0
1672593 13
1672623 1
1672657 16
1672833 1
1672883 236
1673115 161
1673202 2544
1673212 945
1673216 414
1673226 456
1673244 73
1673255 487
1673341 0
1673383 170
1673397 16
1673428 702
1673480 0
1673499 0
1673663 0
1673711 0
1673846 0
1673852 0
1673896 0
1673992 0
1674006 0
1674054 0
1674130 1
1674132 0
1674171 0
1674237 0
1674284 0
1674538 0
1674574 0
1674580 0
1674673 0
1674745 0
1674780 0
1674976 0
1675009 0
1675097 0
1675149 0
1675168 0
1675187 0
1675236 0
1675244 0
1675263 0
1675267 0
1675280 0
1675344 0
1675362 0
1675420 0
1675434 0
1675575 0
1675593 0
1675626 0
1675697 0
1675775 0
1675813 0
1675839 0
1675885 0
1675914 0
1675922 1
1675924 0
1676012 0
1676304 661
1676366 605
1676387 893
1676420 1362
1676492 47
1676762 132
1676797 109
1676847 0
1676896 133
1676929 92
1676934 396
1676964 0
1677053 323
1677204 613
1677373 1045
1677523 622
1677525 652
1677531 563
1677676 186
1677709 232
1677724 806
1677987 0
1678004 165
1678135 545
1678222 121
1678228 593
1678274 1864
1678443 40
1678473 713
1678487 0
1678540 1054
1678579 436
1678586 12
1678641 168
1678652 443
1678786 1519
1678836 385
1678906 1900
1678930 1145
1679014 258
1679060 87
1679103 490
1679106 360
1679190 805
1679216 260
1679280 28
1679316 0
1679400 0
1679431 0
1679433 142
1679468 0
1679481 0
1679526 0
1679529 0
1679541 0
1679557 0
1679622 0
1679624 0
1679642 21
1679684 0
1679719 220
1679746 0
1679763 0
1679772 37
1679774 61
1679812 0
1679870 115
1679877 0
1679885 9
1679908 236
1679956 0
1680002 240
1680037 67
1680068 0
1680092 0
1680156 1
1680160 0
1680189 10
1680227 0
1680242 0
1680283 11
1680342 1
1680498 1171
1680507 542
1680595 4
1680669 488
1680718 1341
1680721 57
1680840 472
1680930 586
1680948 723
1680964 1056
1680988 103
1681004 108
1681015 0
1681038 205
1681065 578
1681130 483
1681206 113
1681242 94
1681272 808
1681287 716
1681307 103
1681322 840
1681348 0
1681354 0
1681464 1431
1681622 234
1681630 0
1681658 2085
1681738 284
1681838 127
1681844 136
1681921 0
1681979 0
1681996 1084
1682059 1065
1682061 105
1682080 145
1682086 71
1682089 478
1682093 90
1682130 38
1682170 116
1682188 236
1682249 24
1682294 0
1682331 661
1682580 672
1682622 1
1682892 43
1683007 342
1683088 0
1683277 456
1683507 0
1683567 147
1683613 0
1683825 0
1683885 236
1684002 4
1684055 84
1684131 217
1684186 308
1684188 822
1684227 0
1684275 0
1684287 906
1684317 0
1684356 5
1684425 87
1684584 54
1684680 992
1684686 436
1684731 0
1684779 59
1684824 0
1684848 91
1684903 0
1684937 0
1685030 0
1685271 594
1685274 778
1685460 492
1685575 0
1685648 212
1685727 793
1685753 22
1685769 73
1685818 171
1686150 389
1686243 667
1686255 0
1686290 0
1686297 0
1686385 0
1686396 0
1686440 0
1686466 102
1686496 522
1686502 67
1686597 283
1686615 29
1686712 107
1686756 80
1686807 473
1686874 85
1687207 299
1687247 161
1687568 468
1687857 0
1687866 65
1687870 32
1687875 0
1687882 143
1687886 9
1687890 159
1687928 683
1688106 704
1688265 893
1688286 0
1688463 0
1688642 554
1688718 853
1688776 68
1688823 333
1688860 740
1688932 0
1688944 0
1688961 0
1688969 29
1689126 923
1689171 339
1689201 141
1689228 89
1689241 1219
1689304 503
1689345 681
1689376 1265
1689415 687
1689484 0
1689540 13
1689565 120
1689619 1514
1689662 717
1689694 0
1689711 140
1689721 696
1689739 184
1689751 715
1689833 101
1689847 87
1689868 240
1689958 243
1689988 266
1690097 4316
1690114 287
1690166 655
1690221 543
1690330 880
1690367 297
1690377 255
1690400 673
1690427 186
1690620 587
1690675 1220
1690689 224
1690801 1180
1690817 250
1690822 29
1690866 174
1690873 455
1690877 1820
1690892 1066
1690907 286
1691037 156
1691154 407
1691165 93
1691196 47
1691199 73
1691261 0
1691305 0
1691336 0
1691340 141
1691398 0
1691408 0
1691427 0
1691456 0
1691464 206
1691470 0
1691475 0
1691506 0
1691520 0
1691534 0
1691554 0
1691557 0
1691579 0
1691640 0
1691679 0
1691696 0
1691700 0
1691722 0
1691735 0
1691743 0
1691756 0
1691769 0
1691880 0
1691886 133
1691900 41
1691916 0
1691946 0
1691959 0
1691969 0
1692019 189
1692026 0
1692042 0
1692109 434
1692126 2
1692140 0
1692152 0
1692173 0
1692191 0
1692210 0
1692295 0
1692312 49
1692315 154
1692336 44
1692362 55
1692386 18
1692402 896
1692406 145
1692468 396
1692521 176
1692534 28
1692565 240
1692612 111
1692634 0
1692648 0
1692664 0
1692667 0
1692691 0
1692709 28
1692735 0
1692767 0
1692775 0
1692798 0
1692810 0
1692849 0
1692870 0
1692922 1
1692997 1
1693025 1
1693038 0
1693073 1
1693079 0
1693211 0
1693224 10
1693227 0
1693273 0
1693286 0
1693319 27
1693368 0
1693398 0
1693403 64
1693410 95
1693423 0
1693450 0
1693467 0
1693517 0
1693541 0
1693553 0
1693560 22
1693582 0
1693584 0
1693617 0
1693626 0
1693634 0
1693700 92
1693715 66
1693725 0
1693760 0
1693767 0
1693782 0
1693837 0
1693845 0
1693875 2
1693889 0
1693900 0
1693919 0
1693961 0
1693975 0
1693991 100
1694050 65
1694086 117
1694138 76
1694174 475
1694191 378
1694193 864
1694245 127
1694248 272
1694255 481
1694258 406
1694345 0
1694356 30
1694370 0
1694407 12
1694422 0
1694438 0
1694463 1
1694465 133
1694546 334
1694651 486
1694750 557
1694794 808
1694835 18
1694883 0
1694897 531
1694908 365
1694929 3311
1694983 621
1695027 34
1695086 447
1695110 84
1695242 0
1695255 0
1695274 60
1695284 183
1695335 437
1695337 99
1695339 772
1695371 0
1695412 131
1695422 65
1695458 64
1695461 0
1695476 0
1695484 0
1695494 0
1695532 0
1695572 0
1695586 0
1695643 0
1695660 112
1695675 0
1695688 0
1695699 0
1695732 0
1695800 43
1695834 0
1695867 0
1695888 0
1695891 36
1695929 0
1695957 0
1695977 0
1695986 0
1696016 0
1696039 0
1696058 87
1696061 0
1696094 0
1696110 0
1696210 0
1696227 137
1696229 49
1696246 0
1696294 0
1696340 70
1696366 186
1696370 23
1696378 24
1696388 82
1696399 214
1696528 239
1696531 91
1696626 140
1696628 20
1696718 151
1696722 86
1696740 88
1696749 0
1696774 0
1696828 0
1696830 5
1696839 0
1696848 30
1696862 0
1696873 820
1696902 0
1696929 18
1696988 0
1696995 0
1697026 0
1697034 0
1697054 0
1697069 0
1697100 0
1697151 16
1697162 0
1697216 131
1697258 0
1697267 0
1697317 0
1697319 0
1697334 88
1697373 0
1697387 0
1697391 0
1697439 0
1697444 0
1697451 0
1697504 0
1697511 0
1697591 0
1697607 0
1697609 2
1697625 0
1697644 0
1697741 749
1697761 19
1697770 0
1697817 490
1697849 175
1697881 0
1697889 0
1697933 0
1697983 317
1698007 50
1698030 238
1698051 201
1698096 178
1698105 140
1698161 46
1698208 510
1698252 217
1698266 631
1698269 1135
1698331 364
1698338 144
1698363 536
1698375 417
1698485 226
1698521 228
1698555 1193
1698558 1971
1698628 0
1698662 752
1698668 371
1698735 445
1698748 192
1698817 474
1698895 9
1698925 0
1698989 184
1699056 777
1699073 0
1699202 1112
1699217 0
1699230 50
1699274 183
1699290 673
1699295 219
1699335 48
1699346 52
1699359 576
1699404 508
1699429 527
1699466 112
1699497 68
1699515 1057
1699685 38
1699726 532
1699796 1531
1699826 849
1699911 699
1699919 0
1699938 488
1699952 0
1699968 45
1699992 0
1700004 32
1700078 164
1700091 0
1700153 1
1700157 908
1700163 173
1700185 62
1700226 202
1700229 0
1700274 25
1700325 255
1700423 4
1700580 0
1700663 0
1700692 0
1700713 51
1700717 0
1700725 0
1700742 0
1700805 500
1700853 86
1700927 305
1700955 1
1700997 84
1701040 421
1701051 0
1701080 0
1701091 1572
1701149 387
1701158 422
1701178 19
1701235 840
1701267 397
1701298 1191
1701360 0
1701381 235
1701442 333
1701454 974
1701473 63
1701494 180
1701596 510
1701612 41
1701662 395
1701672 148
1701698 2127
1701731 178
1701811 500
1701895 410
1702028 0
1702058 90
1702100 171
1702293 39
1702333 56
1702379 999
1702383 330
1702441 109
1702722 216
1702863 341
1702937 825
1702999 11
1703009 427
1703012 637
1703119 373
1703149 343
1703212 1365
1703254 266
1703320 753
1703449 410
1703515 142
1703530 0
1703548 796
1703554 0
1703572 371
1703584 43
1703601 1
1703694 0
1703710 1555
1703712 102
1703746 0
1703758 459
1703890 896
1703911 598
1704141 0
1704181 4
1704345 0
1704453 0
1704528 0
1704621 6
1704684 0
1704789 0
1704886 0
1704891 0
1704893 0
1704964 0
1705029 0
1705118 0
1705214 597
1705454 182
1705479 60
1705525 6
1705643 154
1705699 123
1705808 0
1705853 93
1705859 0
1705876 112
1705880 700
1705891 281
1705913 1
1706035 45
1706053 25
1706093 75
1706188 116
1706269 0
1706290 0
1706381 3
1706411 127
1706441 101
1706476 0
1706501 0
1706566 1
1706606 75
1706644 58
1706676 225
1706724 272
1706771 238
1706869 0
1706878 8
1706992 247
1707047 0
1707069 135
1707093 564
1707118 0
1707201 347
1707279 0
1707314 67
1707386 185
1707407 0
1707455 0
1707493 0
1707914 130
1707977 201
1708016 233
1708034 60
1708147 119
1708216 32
1708238 0
1708265 66
1708355 0
1708367 263
1708478 176
1708571 526
1708643 447
1708663 575
1708665 145
1708753 0
1708781 0
1708788 0
1708793 0
1708804 0
1708829 0
1708835 0
1708854 50
1708857 667
1709022 0
1709064 743
1709199 63
1709205 0
1709211 0
1709226 0
1709256 0
1709299 334
1709495 263
1709505 0
1709527 0
1709550 30
1709589 13
1709612 130
1709626 121
1709672 0
1709697 5
1709719 0
1709754 208
1709937 93
1709948 156
1710076 204
1710090 0
1710149 48
1710243 816
1710247 40
1710470 1
1710601 924
1710682 91
1710689 32
1710695 0
1710701 0
1710713 0
1710813 1082
1710897 38
1710986 0
1711033 205
1711049 255
1711064 911
1711167 891
1711175 302
1711187 0
1711277 24
1711304 148
1711338 390
1711343 290
1711397 551
1711505 18
1711523 629
1711554 372
1711562 858
1711625 924
1711645 684
1711661 726
1711734 480
1711881 511
1711941 146
1711964 1012
1712006 0
1712035 0
1712044 1474
1712066 1200
1712076 135
1712096 487
1712160 525
1712234 752
1712295 460
1712382 0
1712389 0
1712438 8
1712440 56
1712454 13
1712471 363
1712504 0
1712530 40
1712538 2
1712544 6
1712637 0
1712692 79
1712805 47
1712812 103
1712821 205
1712868 0
1712898 0
1712908 16
1712911 186
1712920 246
1712971 12
1713002 276
1713077 89
1713108 0
1713147 233
1713191 432
1713287 180
1713298 0
1713320 1077
1713322 1495
1713359 603
1713439 69
1713553 0
1713588 0
1713715 831
1713741 0
1713828 169
1714018 20
1714051 208
1714106 402
1714231 46
1714254 372
1714262 185
1714301 348
1714321 214
1714374 671
1714392 0
1714437 209
1714457 329
1714828 256
1714871 309
1714873 242
1714920 32
1714943 13
1714946 73
1714991 0
1715015 0
1715021 82
1715034 0
1715054 399
1715061 0
1715063 3
1715108 0
1715113 0
1715143 0
1715154 69
1715157 7
1715167 0
1715201 0
1715224 0
1715257 132
1715316 315
1715585 24
1715667 134
1715696 0
1715788 102
1715821 360
1715904 721
1715981 245
1716023 393
1716224 226
1716348 302
1716396 545
1716774 847
1716783 0
1716791 80
1716807 645
1716841 438
1716966 179
1717262 24
1717308 0
1717567 0
1717617 0
1717623 2316
1717660 0
1717669 104
1717687 0
1717722 0
1717804 298
1717919 989
1717923 429
1717968 653
1718028 0
1718085 9
1718100 622
1718146 917
1718181 448
1718197 1104
1718211 431
1718364 0
1718430 129
1718593 182
1718644 176
1718667 0
1718676 323
1718747 49
1718882 118
1719065 211
1719128 0
1719218 9
1719309 0
1719335 25
1719460 191
1719473 0
1719718 55
1719789 0
1719852 91
1719866 494
1719968 0
1720020 204
1720046 65
1720074 38
1720119 243
1720146 80
1720151 10
1720192 115
1720245 109
1720321 0
1720378 0
1720407 0
1720425 0
1720521 0
1720552 0
1720572 0
1720581 193
1720599 1
1720631 43
1720653 1
1720718 0
1720724 28
1720757 283
1720800 0
1720936 76
1720971 26
1721088 0
1721141 16
1721210 0
1721306 172
1721365 554
1721444 192
1721509 0
1721555 72
1721561 1117
1721614 1
1721684 244
1721687 15
1721717 545
1721800 527
1721903 49
1721964 362
1722243 0
1722281 226
1722287 38
1722308 0
1722471 0
1722480 0
1722516 48
1722617 93
1722675 1
1722780 493
1722937 0
1722956 39
1723076 382
1723110 787
1723257 119
1723305 333
1723367 16
1723374 1179
1723417 0
1723425 822
1723472 66
1723533 22
1723587 54
1723650 0
1723767 90
1724001 122
1724131 377
1724141 47
1724226 669
1724325 255
1724445 675
1724491 115
1724576 54
1724722 0
1724860 67
1724967 0
1724991 1131
1725043 68
1725111 133
1725143 227
1725189 914
1725221 0
1725381 1685
1725385 575
1725404 1229
1725434 251
1725558 201
1725698 72
1725709 221
1725804 345
1725840 74
1725993 0
1726034 290
1726062 82
1726065 809
1726077 204
1726113 111
1726116 234
1726205 288
1726268 163
1726414 0
1726535 0
1726542 76
1726703 0
1726809 0
1726874 2
1726920 291
1727044 1
1727142 524
1727197 0
1727394 312
1727396 621
1727415 173
1727473 0
1727511 0
1727548 0
1727591 0
1727772 174
1727786 0
1727818 36
1727836 0
1727863 591
1727867 123
1727901 0
1727949 0
1727981 140
1727987 168
1727991 0
1727998 0
1728050 0
1728116 0
1728169 0
1728177 168
1728228 399
1728231 231
1728346 378
1728359 137
1728367 130
1728379 0
1728403 152
1728433 0
1728459 123
1728513 2
1728538 0
1728554 16
1728556 648
1728579 0
1728650 0
1728653 0
1728672 19
1728674 0
1728677 517
1728755 81
1728792 26
1728796 158
1728829 0
1728888 154
1728929 64
1729023 1114
1729078 0
1729166 9
1729193 386
1729265 377
1729285 973
1729364 490
1729484 117
1729490 2982
1729574 537
1729583 0
1729634 453
1729701 131
1729724 46
1729762 184
1729810 2
1729824 182
1729947 0
1729999 0
1730015 0
1730024 38
1730026 0
1730044 0
1730174 20
1730193 667
1730196 39
1730226 91
1730280 223
1730296 132
1730350 50
1730424 0
1730470 25
1730501 0
1730525 64
1730529 522
1730539 680
1730642 0
1730664 96
1730692 188
1730756 0
1730918 447
1730967 418
1731031 0
1731114 19
1731221 24
1731246 0
1731288 0
1731321 0
1731361 0
1731372 80
1731392 0
1731404 2
1731439 0
1731473 158
1731482 1
1731520 110
1731554 23
1731638 0
1731650 0
1731675 0
1731694 0
1731707 215
1731730 58
1731775 87
1731784 47
1731790 68
1731878 11
1731890 11
1732181 0
1732187 0
1732307 33
1732321 1
1732357 5
1732419 29
1732452 0
1732548 779
1732597 0
1732707 0
1732774 0
1732791 629
1732897 96
1732931 0
1732939 1
1733054 99
1733117 22
1733129 83
1733187 0
1733261 351
1733378 439
1733441 148
1733557 375
1733562 25
1733567 0
1733570 0
1733580 0
1733590 1
1733597 3
1733653 210
1733735 83
1733796 0
1733826 470
1733849 0
1733878 24
1733922 18
1733994 45
1734115 1
1734442 0
1734615 120
1734745 0
1734822 17
1734890 0
1734902 0
1734908 30
1735009 11
1735035 20
1735047 1
1735084 48
1735095 135
1735112 0
1735154 125
1735244 285
1735291 40
1735300 193
1735320 30
1735347 1
1735427 489
1735442 82
1735486 89
1735509 0
1735521 258
1735534 114
1735544 478
1735602 77
1735631 22
1735704 53
1735722 357
1735739 632
1735799 0
1735892 0
1735922 610
1735964 50
1736001 709
1736004 41
1736010 180
1736168 282
1736210 343
1736278 17
1736340 0
1736349 383
1736420 48
1736527 0
1736534 0
1736594 0
1736654 0
1736663 0
1736699 0
1736720 0
1736744 0
1736752 0
1736762 0
1736869 0
1736912 0
1736933 0
1736937 0
1736975 0
1736996 0
1737050 0
1737059 0
1737074 0
1737134 0
1737159 0
1737204 0
1737215 0
1737273 0
1737290 0
1737294 0
1737324 0
1737350 0
1737392 0
1737422 0
1737440 0
1737474 0
1737489 0
1737520 0
1737533 0
1737571 0
1737629 0
1737737 0
1737749 0
1737772 0
1737785 0
1737846 0
1737866 0
1737944 0
1737952 0
1737966 0
1737989 0
1738007 0
1738044 0
1738070 0
1738117 0
1738178 0
1738193 0
1738229 0
1738253 0
1738280 0
1738397 0
1738407 0
1738553 0
1738571 0
1738588 0
1738625 0
1738627 0
1738682 0
1738687 0
1738735 0
1738742 0
1738800 0
1738863 0
1739016 0
1739034 0
1739107 0
1739147 0
1739181 0
1739250 0
1739303 0
1739452 0
1739566 0
1739625 0
1739665 94
1739708 0
1739736 0
1739800 84
1739810 0
1739818 0
1739828 186
1739979 16
1739994 551
1740081 330
1740103 242
1740337 0
1740382 0
1740493 68
1740715 479
1740739 0
1740762 1
1740791 142
1740936 63
1741173 109
1741186 390
1741269 155
1741305 99
1741348 43
1741382 18
1741543 36
1741597 85
1741710 235
1741859 0
1741867 22
1741904 25
1741971 7
1742028 105
1742091 97
1742135 179
1742218 0
1742227 0
1742315 0
1742401 0
1742441 0
1742474 0
1742508 0
1742578 0
1742737 0
1742797 0
1742827 0
1743075 0
1743097 0
1743205 0
1743284 0
1743307 0
1743334 0
1743355 0
1743474 0
1743481 0
1743604 0
1743623 0
1743721 0
1743746 0
1743752 0
1743845 155
1743866 36
1743956 97
1743998 159
1744064 19
1744083 61
1744184 34
1744249 393
1744305 17
1744382 7
1744390 0
1744578 58
1744620 56
1744622 103
1744692 26
1744711 225
1744739 710
1744790 48
1744828 10
1744872 25
1744894 52
1744903 84
1744974 0
1745003 841
1745006 349
1745056 176
1745080 349
1745151 0
1745163 338
1745353 502
1745391 952
1745404 441
1745520 0
1745538 374
1745562 712
1745627 1159
1745682 729
1745782 623
1745814 490
1745959 86
1745963 1187
1746206 1503
1746303 0
1746339 391
1746452 553
1746550 1243
1746552 1476
1746562 46
1746570 110
1746662 0
1746771 0
1746794 1077
1746959 0
1746970 949
1747070 534
1747144 0
1747154 384
1747183 49
1747386 226
1747459 352
1747599 2573
1747616 775
1747618 1131
1747624 0
1747631 144
1747679 335
1747693 3
1747748 0
1747865 0
1747916 0
1748006 0
1748264 0
1748378 0
1748480 0
1748483 0
1748579 0
1748714 0
1748732 0
1748771 0
1748801 0
1748820 0
1748867 0
1748962 0
1749002 0
1749101 0
1749212 0
1749261 0
1749272 0
1749416 0
1749520 0
1749566 0
1749679 1
1749689 0
1749728 0
1749766 0
1749815 0
1749830 0
1749872 0
1749897 0
1750034 0
1750064 0
1750079 0
1750091 0
1750106 0
1750118 0
1750153 0
1750172 0
1750268 0
1750300 0
1750364 0
1750635 0
1750658 0
1750886 0
1750895 0
1751246 81
1751298 2
1751337 34
1751446 0
1751462 0
1751517 569
1751545 0
1751584 0
1751614 0
1751619 90
1751663 0
1751748 222
1751809 28
1751821 740
1751833 162
1751917 0
1752001 0
1752007 34
1752115 134
1752139 0
1752142 4
1752178 0
1752203 279
1752211 0
1752268 241
1752295 224
1752349 0
1752364 43
1752433 13
1752460 8
1752469 0
1752478 569
1752480 731
1752508 231
1752510 118
1752529 0
1752600 87
1752610 419
1752640 20
1752679 0
1752873 0
1752915 527
1753052 0
1753119 992
1753406 129
1753441 243
1753451 26
1753552 1125
1753578 0
1753685 1
1753701 0
1753726 204
1753825 156
1753876 316
1753906 458
1753954 1327
1754046 188
1754098 593
1754127 1012
1754196 479
1754289 572
1754411 99
1754528 782
1754675 97
1754776 181
1754817 636
1754850 0
1754902 403
1754924 0
1754940 182
1755081 653
1755083 702
1755126 310
1755229 0
1755262 0
1755298 36
1755342 194
1755366 24
1755393 260
1755439 0
1755501 30
1755527 0
1755549 41
1755574 0
1755649 1235
1755730 0
1755737 999
1755820 78
1755933 0
1755942 40
1755969 59
1755979 0
1755989 176
1755992 36
1756000 150
1756076 286
1756105 304
1756147 41
1756171 0
1756213 28
1756294 268
1756428 0
1756522 356
1756526 1607
1756630 5
1756693 13
1756713 195
1756892 575
1757014 1039
1757090 616
1757124 0
1757255 252
1757276 37
1757388 35
1757404 0
1757437 1390
1757452 145
1757537 35
1757585 21
1757607 4
1757707 0
1757748 0
1757795 35
1757889 0
1757995 8
1758116 646
1758134 117
1758151 3
1758180 48
1758196 0
1758273 344
1758348 188
1758371 197
1758458 0
1758464 462
1758476 158
1758517 21
1758558 545
1758596 0
1758611 38
1758615 92
1758666 47
1758686 69
1758723 112
1758732 0
1758740 101
1758766 0
1758795 34
1758797 166
1758829 0
1758911 0
1758984 231
1758990 0
1759039 0
1759081 219
1759085 552
1759345 32
1759376 188
1759390 187
1759421 356
1759430 377
1759468 0
1759507 519
1759555 368
1759611 534
1759623 21
1759629 23
1759681 531
1759685 188
1759831 80
1759881 370
1759900 0
1759918 0
1759972 576
1760116 87
1760184 56
1760205 110
1760229 609
1760286 190
1760299 390
1760331 72
1760371 309
1760417 417
1760473 0
1760502 626
1760724 598
1760778 215
1760873 154
1760923 580
1760927 502
1760964 0
1760969 0
1760979 0
1760996 437
1761001 1231
1761019 242
1761032 384
1761070 333
1761085 920
1761108 78
1761118 20
1761168 0
1761248 0
1761401 536
1761417 493
1761490 0
1761498 347
1761574 519
1761651 0
1761656 323
1761687 200
1761714 0
1761727 0
1761738 0
1761818 0
1761856 26
1761904 156
1761953 405
1761957 275
1761978 774
1762059 666
1762130 83
1762193 110
1762260 263
1762311 202
1762333 41
1762373 0
1762475 0
1762485 381
1762539 128
1762541 647
1762664 690
1762854 112
1762925 0
1762935 517
1762965 161
1763010 2287
1763012 1344
1763102 14
1763139 0
1763187 88
1763247 410
1763319 320
1763328 362
1763391 0
1763403 0
1763477 0
1763522 0
1763547 0
1763584 0
1763620 0
1763622 0
1763627 0
1763638 0
1763725 0
1763761 0
1763765 0
1763806 0
1763851 1
1763909 0
1763954 0
1764046 1
1764205 0
1764215 0
1764289 0
1764418 0
1764466 0
1764559 0
1764603 0
1764629 0
1764700 0
1764706 0
1764715 436
1764758 0
1764769 146
1764867 0
1765012 51
1765049 7
1765086 454
1765151 81
1765221 141
1765225 245
1765280 74
1765311 22
1765353 0
1765424 0
1765437 0
1765445 394
1765459 0
1765468 0
1765593 0
1765603 277
1765668 0
1765819 0
1765906 6
1765908 0
1765962 3
1766019 204
1766094 170
1766112 0
1766130 50
1766163 751
1766166 158
1766186 0
1766194 0
1766241 0
1766461 257
1766463 67
1766497 0
1766538 100
1766559 70
1766664 5
1766682 6
1766700 42
1766775 3
1766841 252
1766975 0
1766999 126
1767003 90
1767009 0
1767077 50
1767125 22
1767249 0
1767258 3
1767385 26
1767455 0
1767496 0
1767559 0
1767570 0
1767599 0
1767778 37
1768123 0
1768130 152
1768182 0
1768281 0
1768303 0
1768315 0
1768427 33
1768480 191
1768551 0
1768570 0
1768605 0
1768684 19
1768701 27
1768843 0
1768879 65
1769010 0
1769037 224
1769068 0
1769196 0
1769205 10
1769260 15
1769305 10
1769316 0
1769335 0
1769407 0
1769417 0
1769432 105
1769447 0
1769475 0
1769499 0
1769534 101
1769563 0
1769637 108
1769666 0
1769765 0
1769871 0
1769916 54
1769935 0
1769953 0
1770011 211
1770109 1
1770163 62
1770215 0
1770247 65
1770288 7
1770313 1
1770334 124
1770382 0
1770556 0
1770620 0
1770637 540
1770667 42
1770670 132
1770739 37
1770807 0
1770838 173
1770874 0
1770883 0
1770921 94
1771009 143
1771034 9
1771075 80
1771080 13
1771093 200
1771117 65
1771157 387
1771219 379
1771225 986
1771270 74
1771348 0
1771378 911
1771393 185
1771452 871
1771510 504
1771528 0
1771554 136
1771612 1292
1771634 765
1771701 96
1771731 120
1771778 0
1771792 79
1771804 20
1771954 0
1772013 1
1772076 7
1772139 0
1772149 2
1772205 40
1772319 0
1772469 8
1772554 1
1772673 1
1772678 25
1772709 10
1772726 0
1772778 1
1772817 0
1772826 33
1772864 0
1772899 0
1772960 0
1773020 22
1773141 378
1773144 98
1773159 9
1773183 87
1773215 28
1773240 0
1773279 20
1773315 39
1773337 50
1773384 37
1773400 9
1773420 22
1773423 45
1773479 50
1773563 0
1773565 8
1773605 15
1773650 1
1773738 47
1773751 370
1773766 0
1773840 624
1773845 0
1773929 36
1774136 22
1774214 285
1774216 261
1774247 136
1774304 620
1774333 88
1774349 55
1774355 353
1774401 0
1774505 204
1774628 188
1774706 120
1774722 20
1774758 556
1774792 28
1774861 0
1774870 302
1774890 0
1774897 0
1774957 1925
1775038 578
1775044 2546
1775047 1471
1775064 32
1775129 1074
1775154 575
1775163 459
1775169 105
1775174 2394
1775178 1418
1775196 0
1775211 65
1775244 115
1775349 23
1775378 535
1775464 842
1775630 0
1775803 255
1775860 31
1775883 107
1775974 140
1775986 230
1776075 415
1776097 1
1776130 22
1776256 134
1776462 0
1776610 334
1776625 1164
1776627 634
1776689 548
1776849 242
1776941 0
1777029 236
1777362 207
1777369 325
1777375 52
1777760 11
1778060 0
1778428 503
1778574 0
1778624 2
1779034 0
1779099 0
1779230 7
1779354 0
1779778 121
1779804 48
1779912 13
1779936 441
1779980 0
1780014 17
1780239 0
1780271 52
1780438 64
1780506 35
1780540 0
1780608 0
1780635 0
1780640 0
1780644 0
1780651 0
1780907 0
1781052 0
1781117 0
1781283 0
1781346 0
1781634 0
1781868 0
1782029 131
1782064 112
1782084 0
1782125 0
1782166 0
1782183 0
1782195 36
1782291 82
1782394 0
1782529 317
1782599 261
1782621 43
1782670 0
1782739 141
1782937 0
1782981 0
1783002 38
1783129 323
1783248 0
1783253 96
1783257 9
1783350 60
1783385 430
1783451 61
1783479 311
1783635 904
1783674 0
1783691 42
1783783 2263
1783820 197
1783920 1392
1783957 148
1783999 0
1784009 39
1784117 15
1784198 252
1784243 400
1784333 0
1784368 0
1784372 0
1784429 0
1784431 0
1784440 0
1784454 70
1784489 147
1784498 191
1784530 0
1784576 26
1784626 2
1784673 346
1784676 88
1784731 401
1784753 20
1784791 15
1784807 17
1784905 0
1784946 22
1784968 249
1784994 132
1785070 0
1785112 23
1785118 0
1785206 131
1785221 0
1785262 32
1785270 0
1785304 74
1785307 97
1785410 0
1785424 266
1785532 0
1785550 33
1785622 0
1785770 66
1785781 0
1785788 169
1785884 21
1785896 0
1785937 359
1785996 0
1786038 0
1786211 121
1786223 0
1786410 181
1786496 0
1786515 1442
1786573 0
1786585 296
1786592 0
1786614 46
1786705 113
1786734 10
1786825 111
1786887 0
1786916 0
1786947 15
1786974 0
1787132 0
1787219 0
1787252 1
1787309 7
1787360 46
1787403 1098
1787514 70
1787574 177
1787598 0
1787790 58
1787803 2970
1787805 922
1787813 256
1787857 167
1787952 290
1788015 342
1788137 2
1788209 32
1788318 518
1788366 70
1788404 385
1788471 80
1788493 193
1788498 0
1788543 0
1788691 0
1788768 26
1788784 457
1788826 203
1788847 294
1788891 331
1789158 0
1789198 0
1789206 0
1789225 0
1789296 0
1789321 0
1789345 2
1789507 0
1789591 0
1789687 0
1789824 0
1789831 0
1789847 0
1789886 544
1789898 430
1789902 27
1789967 363
1790012 319
1790037 123
1790123 725
1790188 0
1790193 48
1790278 563
1790426 27
1790609 691
1790771 0
1790827 257
1790909 306
1791060 0
1791083 509
1791134 0
1791241 1580
1791296 831
1791331 347
1791385 513
1791394 277
1791414 756
1791765 56
1791806 801
1791969 645
1792026 1296
1792117 348
1792119 391
1792164 0
1792196 425
1792233 590
1792329 221
1792376 23
1792476 0
1792626 5
1792651 10
1792653 27
1792695 16
1792721 0
1792744 0
1792859 4
1792944 1
1793066 6
1793079 1
1793130 0
1793214 0
1793226 2
1793267 4
1793273 0
1793364 11
1793409 0
1793490 6
1793508 0
1793521 0
1793551 0
1793607 0
1793625 0
1793735 0
1793741 3
1793796 2
1793875 0
1793886 57
1793896 0
1793903 64
1793948 0
1793962 11
1794045 940
1794059 396
1794067 450
1794147 31
1794178 127
1794196 298
1794257 174
1794259 0
1794403 462
1794468 913
1794546 23
1794695 0
1794717 0
1794719 0
1794828 0
1794915 0
1794970 0
1795173 0
1795363 0
1795465 0
1795467 0
1795504 0
1795659 0
1795702 0
1795955 0
1795969 1
1796046 0
1796066 0
1796087 0
1796098 0
1796263 0
1796305 0
1796322 0
1796325 0
1796353 0
1796402 0
1796607 0
1796705 0
1796825 0
1796841 0
1796855 0
1796882 0
1796949 0
1797059 0
1797116 0
1797156 0
1797290 0
1797372 0
1797395 0
1797460 1
1797601 0
1797657 0
1797798 0
1797804 0
1797838 0
1797849 0
1797896 0
1797935 0
1797944 0
1798162 0
1798183 0
1798239 564
1798243 1329
1798267 279
1798281 66
1798286 293
1798405 31
1798451 54
1798481 17
1798518 0
1798545 0
1798554 564
1798599 162
1798708 956
1798795 0
1798900 365
1798951 299
1799011 1024
1799068 284
1799081 4
1799252 545
1799293 0
1799314 36
1799364 56
1799368 932
1799376 0
1799401 397
1799459 101
1799510 329
1799520 124
1799531 162
1799562 0
1799588 0
1799594 0
1799686 0
1799959 0
1799967 0
1799991 0
1800055 0
1800180 0
1800249 0
1800323 0
1800374 0
1800476 0
1800576 0
1800690 0
1800712 0
1800792 0
1800877 0
1800919 0
1800958 0
1800968 1
1800984 0
1800996 0
1801030 0
1801094 0
1801139 0
1801182 0
1801224 1
1801249 0
1801266 0
1801274 0
1801411 0
1801417 0
1801446 0
1801459 0
1801505 0
1801553 0
1801622 1
1801633 0
1801676 0
1801779 0
1801880 1
1801925 0
1802025 80
1802061 0
1802076 0
1802088 0
1802103 0
1802130 0
1802167 0
1802306 0
1802387 1
1802401 0
1802412 0
1802445 0
1802467 0
1802545 0
1802565 0
1802581 0
1802683 0
1802694 0
1802740 0
1802758 0
1802768 0
1802918 0
1803096 0
1803111 0
1803165 0
1803256 0
1803282 6
1803289 0
1803307 0
1803384 0
1803520 0
1803532 0
1803542 0
1803760 0
1803769 0
1803806 0
1803981 0
1804029 131
1804155 0
1804181 22
1804286 120
1804315 0
1804414 639
1804416 98
1804454 97
1804549 0
1804646 2
1804661 0
1804709 149
1804829 101
1804846 0
1804856 0
1804896 0
1805000 0
1805133 0
1805163 0
1805356 0
1805499 0
1805691 0
1805709 0
1805784 0
1805809 0
1805812 0
1805909 0
1805946 0
1805984 0
1805998 154
1806023 0
1806106 1013
1806239 13
1806281 0
1806296 8
1806538 0
1806656 0
1806703 760
1806752 3
1807033 121
1807053 294
1807237 463
1807299 6
1807328 0
1807387 149
1807503 29
1807656 61
1807685 96
1807696 222
1807742 0
1807762 63
1807774 214
1807864 108
1807884 16
1808023 0
1808052 0
1808106 0
1808156 1
1808238 0
1808305 0
1808485 0
1808540 0
1808608 0
1808626 0
1808719 0
1808735 1
1808752 0
1808758 0
1808762 0
1808778 0
1808831 0
1809031 0
1809049 0
1809217 0
1809235 0
1809294 0
1809307 0
1809352 0
1809358 0
1809451 187
1809648 0
1809752 0
1809851 0
1809962 1
1810051 0
1810173 0
1810379 0
1810422 0
1810480 0
1810615 0
1810725 0
1810749 0
1810803 0
1810856 0
1810930 0
1810961 0
1811016 0
1811056 0
1811104 0
1811211 0
1811259 0
1811299 0
1811319 0
1811343 0
1811414 0
1811565 0
1811599 0
1811721 0
1811724 0
1811735 0
1811885 0
1811917 0
1812021 0
1812084 0
1812138 0
1812212 0
1812250 0
1812388 0
1812446 0
1812461 0
1812501 0
1812523 0
1812542 0
1812622 0
1812627 0
1812649 0
1812669 0
1812680 0
1812701 0
1812899 0
1812993 0
1813052 0
1813095 0
1813111 0
1813149 0
1813155 0
1813189 0
1813191 0
1813219 0
1813232 0
1813246 0
1813260 0
1813336 0
1813387 0
1813398 0
1813414 1
1813490 0
1813593 0
1813612 0
1813630 0
1813647 0
1813672 0
1813765 0
1813790 0
1813807 0
1813855 0
1813867 0
1813920 0
1813965 0
1813981 0
1814038 352
1814225 15
1814280 0
1814620 245
1814707 246
1814731 95
1814746 204
1814755 119
1814760 1362
1814781 363
1814850 1413
1814860 0
1814924 91
1815260 0
1815370 323
1815382 0
1815391 0
1815409 791
1815430 1362
1815538 1222
1815549 0
1815638 110
1815691 89
1815710 301
1815735 206
1815755 99
1815792 69
1815794 786
1815807 1243
1815820 243
1815873 856
1815987 0
1816059 12
1816079 98
1816089 40
1816160 1
1816175 296
1816309 0
1816330 0
1816346 0
1816513 0
1816523 0
1816922 0
1816958 0
1817132 0
1817140 0
1817254 0
1817322 0
1817349 0
1817503 0
1817605 0
1817626 602
1817652 207
1817661 0
1817781 0
1817796 244
1817868 214
1817916 57
1817954 708
1818016 23
1818050 173
1818104 174
1818126 53
1818155 797
1818180 10
1818227 1943
1818262 288
1818365 481
1818476 213
1818515 230
1818549 0
1818561 49
1818657 0
1818684 114
1818779 0
1818912 426
1818975 0
1819148 0
1819159 0
1819166 0
1819341 0
1819375 53
1819396 604
1819525 11
1819586 11
1819596 420
1819649 0
1819689 28
1819773 0
1819867 50
1819899 88
1819901 0
1819907 17
1819943 135
1819953 13
1820038 0
1820086 0
1820103 0
1820406 0
1820415 0
1820452 0
1820481 0
1820599 0
1820659 0
1820670 0
1820674 0
1820791 0
1821019 19
1821181 0
1821229 6
1821253 0
1821377 2
1821381 35
1821443 0
1821927 0
1821956 0
1821981 0
1821984 0
1822205 15
1822279 51
1822468 1
1822485 0
1822536 0
1822728 0
1822781 0
1822787 0
1822818 0
1822864 3
1822927 9
1822939 0
1822967 0
1823025 0
1823097 20
1823154 0
1823283 13
1823287 0
1823396 0
1823433 0
1823448 15
1823505 15
1823524 0
1823534 0
1823577 0
1823618 15
1823666 86
1823733 0
1823795 0
1823808 0
1823862 0
1823907 0
1823957 0
1824109 3
1824138 61
1824162 0
1824185 0
1824283 26
1824338 25
1824395 0
1824434 46
1824454 0
1824524 12
1824559 0
1824566 0
1824669 0
1824751 12
1824875 0
1824899 0
1824926 0
1824948 0
1825001 12
1825086 0
1825223 13
1825236 1
1825338 0
1825415 15
1825640 0
1825745 0
1825758 0
1825822 0
1825838 0
1825851 0
1825904 27
1825907 34
1825928 73
1825940 205
1825943 15
1825964 160
1826094 65
1826198 568
1826399 0
1826410 1164
1826445 312
1826587 1188
1826601 0
1826668 135
1826687 994
1826701 95
1826722 1139
1826768 451
1826855 463
1827000 187
1827041 1561
1827107 87
1827150 285
1827206 305
1827210 121
1827240 800
1827333 0
1827367 0
1827403 244
1827435 0
1827490 151
1827502 0
1827550 0
1827617 1611
1827636 193
1827667 2786
1827690 273
1827722 213
1827745 424
1827754 260
1827772 15
1827801 462
1827836 88
1827913 86
1827950 274
1827957 22
1827969 0
1827976 41
1828080 0
1828103 972
1828108 216
1828291 0
1828431 8
1828510 1
1828517 0
1828613 7
1828828 0
1828866 315
1829136 229
1829169 33
1829186 226
1829203 0
1829217 12
1829290 0
1829319 31
1829329 0
1829479 0
1829514 0
1829534 191
1829592 253
1829628 483
1829820 62
1829892 0
1829988 138
1830004 7
1830028 11
1830045 306
1830140 51
1830323 0
1830341 0
1830356 189
1830397 1026
1830455 1500
1830507 16
1830572 0
1830587 59
1830652 965
1830673 19
1830755 0
1830812 0
1830914 0
1830923 0
1831082 0
1831151 0
1831177 0
1831211 0
1831225 0
1831232 0
1831270 0
1831284 0
1831328 0
1831642 15
1831702 0
1831729 32
1831735 0
1831769 0
1831777 0
1831824 0
1831837 0
1831937 0
1831991 0
1832059 0
1832139 0
1832146 0
1832221 0
1832300 0
1832405 0
1832681 0
1832705 1
1832873 0
1832885 0
1832900 0
1832960 0
1832990 0
1833003 0
1833029 0
1833059 0
1833311 0
1833347 129
1833470 0
1833481 0
1833494 0
1833508 0
1833541 0
1833573 0
1833588 0
1833595 0
1833618 0
1833635 0
1833710 0
1833866 0
1834031 0
1834153 0
1834260 0
1834489 0
1834646 0
1834673 0
1834691 0
1834709 0
1834793 1
1834897 0
1835011 0
1835345 0
1835419 0
1835474 0
1835645 0
1835704 0
1835723 0
1835782 0
1835868 0
1835934 0
1836099 0
1836153 0
1836189 0
1836365 0
1836448 440
1836546 248
1836604 464
1836624 61
1836643 190
1836661 950
1836664 384
1836714 4
1836748 83
1836787 240
1836811 878
1836831 508
1836848 128
1836906 450
1836931 472
1836947 288
1836999 79
1837023 0
1837054 72
1837342 47
1837354 0
1837357 3
1837363 28
1837366 1
1837381 1151
1837383 0
1837402 151
1837404 0
1837416 97
1837516 85
1837540 6
1837621 164
1837644 9
1837696 298
1837750 259
1837753 116
1837779 0
1837815 0
1837822 152
1837951 212
1838002 59
1838022 0
1838059 21
1838085 29
1838128 374
1838167 116
1838248 210
1838272 5
1838348 13
1838470 32
1838500 285
1838566 64
1838606 70
1838734 148
1838809 719
1838878 0
1839038 32
1839208 967
1839219 714
1839235 234
1839261 320
1839323 73
1839333 170
1839354 364
1839392 749
1839426 1132
1839466 363
1839509 527
1839523 133
1839547 1173
1839552 504
1839820 109
1839873 98
1839898 17
1839934 54
1839949 33
1839976 740
1840005 143
1840046 555
1840050 1653
1840178 175
1840231 38
1840336 771
1840349 0
1840408 467
1840498 41
1840500 5962
1840511 633
1840545 360
1840573 46
1840600 27
1840639 786
1840654 270
1840656 358
1840737 66
1840778 288
1840828 251
1840984 195
1841005 110
1841029 647
1841152 43
1841161 155
1841164 3080
1841188 248
1841252 0
1841350 160
1841361 350
1841436 1069
1841542 461
1841550 55
1841570 681
1841605 15
1841652 1089
1841655 675
1841679 39
1841850 99
1841868 0
1841896 1829
1841899 1327
1841921 512
1841940 1724
1842155 0
1842289 0
1842377 0
1842387 834
1842391 618
1842393 331
1842408 1937
1842426 0
1842448 0
1842460 0
1842462 0
1842476 0
1842512 0
1842568 0
1842572 0
1842622 0
1842649 0
1842833 0
1842889 0
1842899 21
1842974 2
1842995 16
1843344 0
1843370 0
1843457 476
1843553 557
1843575 431
1843591 227
1843632 254
1843645 26
1843653 0
1843677 0
1843687 1949
1843697 66
1843838 0
1843900 43
1843921 1
1844056 126
1844062 0
1844077 178
1844211 14
1844244 7
1844263 10
1844575 7
1844707 32
1844836 0
1844848 0
1844866 0
1844869 13
1844947 10
1845211 52
1845264 108
1845310 1
1845363 1
1845383 0
1845511 19
1845524 40
1845553 82
1845581 0
1845820 0
1845889 47
1845955 8
1846057 43
1846090 66
1846117 264
1846204 4
1846208 64
1846237 10
1846339 52
1846382 57
1846428 6
1846449 15
1846570 2
1846667 63
1846752 73
1846786 107
1846855 0
1846896 0
1846912 0
1846990 324
1847000 0
1847021 0
1847039 142
1847149 1337
1847252 0
1847323 1541
1847431 0
1847462 0
1847575 436
1847591 27
1847673 80
1847735 0
1847857 111
1848037 277
1848232 1709
1848266 62
1848396 591
1848402 289
1848518 0
1848629 201
1848749 64
1848768 0
1848860 386
1848902 274
1848904 123
1848944 33
1848993 4
1849057 14
1849202 52
1849220 332
1849231 12
1849297 69
1849334 290
1849373 194
1849429 0
1849550 0
1849582 0
1849596 6
1849620 121
1849761 0
1849823 485
1849827 279
1849831 146
1849863 0
1849957 34
1849990 0
1850026 380
1850074 58
1850125 17
1850216 422
1850225 0
1850233 0
1850249 208
1850267 6
1850397 1
1850406 114
1850445 0
1850454 0
1850839 30
1850855 32
1850906 97
1850965 0
1850983 14
1851008 74
1851015 93
1851040 43
1851071 357
1851095 121
1851106 102
1851117 0
1851163 109
1851299 0
1851322 75
1851446 0
1851573 194
1851616 16
1851683 59
1851748 149
1851806 0
1851865 103
1851907 171
1851957 296
1851978 0
1852021 0
1852045 0
1852310 0
1852349 0
1852362 0
1852456 0
1852465 0
1852471 0
1852567 0
1852632 0
1852672 0
1852711 1
1852797 0
1852876 0
1852903 0
1852912 0
1852981 0
1853126 1
1853173 842
1853194 0
1853253 0
1853277 0
1853316 0
1853322 0
1853342 1
1853409 0
1853420 0
1853599 427
1853661 11
1853709 0
1853736 0
1853745 507
1853848 61
1853910 2896
1853979 282
1854044 772
1854076 0
1854291 1435
1854356 1504
1854400 436
1854515 97
1854541 302
1854620 63
1854640 0
1854702 1594
1854816 369
1854819 165
1854861 1649
1854949 823
1855000 1746
1855009 66
1855072 317
1855120 1365
1855127 830
1855147 0
1855189 128
1855234 363
1855255 243
1855269 18
1855323 934
1855333 651
1855337 1367
1855393 107
1855474 91
1855490 447
1855532 0
1855598 1950
1855651 167
1855670 4
1855674 490
1855689 272
1855695 128
1855702 84
1855720 895
1855739 150
1855748 815
1855763 624
1855795 159
1855935 1988
1855982 426
1856022 1112
1856180 370
1856211 159
1856245 265
1856279 294
1856334 515
1856350 1602
1856431 471
1856503 33
1856515 0
1856538 144
1856552 424
1856624 518
1856651 136
1856680 257
1856694 294
1856798 1092
1856880 34
1856901 123
1857401 213
1857403 435
1857424 0
1857496 0
1857601 803
1857653 208
1857670 296
1857691 323
1857722 258
1857737 171
1857782 459
1857865 416
1857944 23
1857954 0
1858036 328
1858108 0
1858136 876
1858215 0
1858296 698
1858386 560
1858393 170
1858431 0
1858527 55
1858579 1302
1858605 0
1858621 0
1858670 485
1858791 0
1858912 1
1858952 0
1859014 1
1859209 0
1859216 0
1859257 0
1859286 1
1859306 0
1859326 0
1859388 0
1859421 0
1859633 0
1859765 0
1859770 0
1859820 0
1859928 0
1859947 0
1859975 0
1859979 0
1859995 0
1860006 0
1860050 0
1860090 0
1860106 0
1860280 0
1860325 1
1860374 0
1860440 1
1860473 0
1860513 0
1860550 0
1860663 0
1860681 0
1860797 0
1860815 0
1860822 0
1860846 0
1860865 0
1860963 0
1861057 1
1861071 0
1861215 0
1861312 1
1861706 0
1861786 0
1861922 0
1861972 0
1862076 0
1862171 0
1862311 654
1862313 458
1862334 0
1862348 0
1862368 521
1862384 784
1862421 695
1862433 70
1862439 0
1862458 239
1862461 398
1862727 53
1862781 61
1862959 18
1863031 114
1863048 3
1863082 7
1863098 0
1863119 602
1863156 971
1863206 214
1863240 0
1863327 0
1863429 281
1863450 165
1863546 0
1863555 0
1863585 44
1863612 0
1863648 0
1863730 127
1863771 0
1863804 175
1863897 554
1863901 190
1863960 276
1864006 683
1864014 360
1864061 1
1864113 139
1864173 0
1864245 90
1864289 311
1864434 0
1864491 70
1864639 0
1864671 25
1864678 309
1864817 446
1864923 0
1864955 1
1865121 120
1865123 319
1865210 196
1865221 106
1865322 387
1865329 208
1865371 363
1865410 318
1865440 535
1865451 1639
1865571 0
1865633 0
1865678 0
1865781 0
1865948 0
1865968 0
1865978 0
1866050 0
1866100 0
1866136 0
1866206 0
1866255 0
1866292 0
1866380 0
1866392 0
1866413 0
1866775 0
1867424 0
1867746 0
1867813 0
1867834 23
1867944 0
1868208 0
1868483 0
1868496 0
1868789 0
1868805 0
1868858 0
1868860 0
1868969 0
1869233 0
1869338 0
1869540 0
1869612 1
1869797 0
1870014 0
1870201 0
1870378 0
1870440 0
1870521 0
1871073 805
1871120 0
1871217 318
1871352 0
1871387 0
1871427 0
1871502 0
1871576 0
1871609 0
1871621 0
1871778 1
1871804 0
1871931 0
1871966 0
1871972 0
1872176 0
1872296 0
1872311 0
1872390 0
1872440 0
1872461 1
1872509 0
1872747 0
1873236 0
1873449 0
1873481 0
1873602 0
1873743 0
1873745 0
1873796 0
1874090 39
1874104 0
1874199 0
1874205 225
1874259 67
1874334 37
1874610 188
1874673 103
1874682 243
1874820 247
1874847 265
1874881 218
1874913 109
1875240 1
1875254 0
1875282 176
1875439 0
1875569 281
1875580 839
1875582 84
1875787 117
1875826 40
1875874 2175
1875912 0
1876074 158
1876081 505
1876292 20
1876381 175
1876443 172
1877042 31
1877049 0
1877073 408
1877287 318
1877445 0
1877563 61
1877625 3
1877637 100
1877685 0
1877707 33
1877713 0
1877776 0
1877859 0
1878016 0
1878044 0
1878053 321
1878167 0
1878375 0
1878394 24
1878538 32
1878562 0
1878568 0
1878656 0
1879063 0
1879110 0
1879257 0
1879343 28
1879345 113
1879367 0
1879555 35
1879619 0
1879655 0
1879700 0
1879771 1
1879845 1
1879870 0
1879917 0
1879944 0
1879950 0
1880021 176
1880069 0
1880091 0
1880103 0
1880112 0
1880158 0
1880219 0
1880231 0
1880296 1
1880322 1
1880433 0
1880620 0
1880628 1
1880700 18
1880747 49
1880827 0
1880866 0
1880993 0
1881011 313
1881053 326
1881104 0
1881113 101
1881165 0
1881188 41
1881294 0
1881412 48
1881455 83
1881471 0
1881521 39
1881682 0
1881731 0
1881836 0
1881900 0
1881977 742
1881979 56
1882045 4
1882083 26
1882114 0
1882171 0
1882184 0
1882197 0
1882217 0
1882224 0
1882265 131
1882470 1665
1882472 218
1882772 292
1882831 0
1882924 0
1883073 0
1883418 202
1883436 177
1883438 34
1883448 2
1883554 216
1883580 0
1883626 0
1883890 0
1883934 0
1883940 0
1884007 0
1884074 0
1884089 0
1884225 0
1884237 0
1884256 81
1884377 0
1884398 38
1884412 0
1884513 0
1884528 0
1884705 300
1884753 471
1884755 269
1884807 14
1884893 0
1884917 23
1884923 14
1885093 220
1885218 0
1885233 0
1885418 130
1885426 0
1885679 30
1885732 0
1885836 0
1885890 21
1885892 1
1885965 0
1886105 160
1886108 130
1886115 0
1886157 21
1886182 0
1886230 0
1886406 0
1886494 0
1886555 102
1886632 0
1886770 0
1886978 70
1887009 101
1887014 732
1887136 46
1887175 0
1887254 0
1887306 217
1887416 168
1887420 55
1887545 51
1887548 292
1887552 392
1887709 0
1887824 147
1887939 419
1888018 0
1888177 541
1888299 8
1888323 20
1888330 206
1888379 0
1888471 9
1888591 0
1888607 63
1888611 42
1888638 301
1888642 0
1888760 0
1888851 126
1888970 94
1888979 80
1889008 0
1889023 73
1889061 28
1889087 3
1889230 0
1889255 0
1889258 0
1889311 0
1889396 0
1889589 277
1889598 0
1889698 20
1889829 0
1889929 12
1890043 404
1890225 36
1890240 0
1890367 0
1890495 342
1890523 46
1890595 0
1890625 0
1890739 0
1890761 0
1890807 0
1890850 0
1890884 243
1890911 738
1891010 0
1891021 239
1891037 100
1891070 0
1891106 21
1891111 0
1891119 1
1891129 0
1891145 0
1891169 0
1891179 0
1891206 0
1891211 0
1891271 20
1891273 28
1891318 13
1891400 77
1891441 0
1891676 211
1891739 61
1891886 113
1891979 371
1891983 1199
1892172 253
1892179 306
1892271 254
1892502 0
1892583 322
1892679 200
1892715 279
1892820 64
1892856 0
1892906 0
1892911 143
1892914 0
1892935 6
1893101 103
1893146 33
1893181 0
1893213 859
1893262 92
1893285 1978
1893471 853
1893477 1573
1893525 73
1893555 37
1893570 443
1893646 985
1893708 10
1893840 0
1893863 69
1893914 10
1893944 13
1893972 22
1894165 469
1894182 0
1894205 101
1894225 351
1894373 0
1894391 436
1894421 0
1894456 1
1894711 220
1894720 0
1894815 725
1894826 91
1894848 171
1895010 0
1895036 6
1895150 51
1895302 21
1895331 28
1895354 109
1895411 33
1895468 227
1895525 358
1895582 192
1895651 275
1895743 0
1895810 6
1895876 1
1895891 34
1895929 0
1895952 245
1895960 99
1896004 12
1896076 4
1896172 0
1896192 183
1896226 202
1896250 264
1896276 7
1896279 187
1896303 0
1896314 0
1896333 705
1896336 189
1896465 145
1896512 0
1896545 0
1896552 0
1896624 0
1896627 0
1896664 0
1896673 437
1896734 83
1896753 125
1896776 0
1896806 0
1896816 494
1896820 701
1896855 0
1896863 238
1896865 90
1896874 266
1896877 101
1896933 80
1896957 27
1896965 0
1896987 0
1897018 117
1897054 215
1897212 0
1897280 206
1897354 4
1897416 252
1897444 59
1897456 143
1897468 68
1897601 0
1897683 0
1897773 1
1897816 24
1897876 893
1898008 278
1898041 10
1898125 925
1898272 35
1898288 0
1898301 129
1898314 0
1898364 0
1898484 239
1898513 0
1898556 0
1898594 309
1898745 116
1898766 429
1898772 190
1898833 670
1898961 481
1898968 0
1899006 547
1899048 129
1899209 0
1899237 15
1899261 313
1899353 0
1899363 0
1899369 26
1899378 93
1899489 62
1899591 410
1899594 34
1899659 62
1899690 180
1899949 545
1899951 66
1900022 0
1900036 0
1900172 41
1900180 212
1900183 261
1900259 0
1900293 0
1900399 11
1900472 0
1900543 92
1900547 484
1900614 178
1900634 153
1900721 308
1900772 175
1900805 1
1901070 6
1901164 198
1901169 755
1901181 208
1901416 0
1901429 0
1901467 0
1901483 0
1901668 0
1901736 517
1901777 356
1901782 217
1901792 186
1901843 206
1901960 0
1902022 0
1902088 45
1902117 0
1902134 0
1902149 0
1902198 46
1902283 0
1902381 272
1902511 516
1902568 479
1902646 159
1902808 39
1902862 0
1902977 0
1903009 219
1903019 0
1903048 15
1903174 88
1903527 381
1903558 0
1903758 697
1903809 6
1903843 0
1903923 167
1903972 0
1904157 237
1904376 56
1904385 507
1904418 0
1904428 39
1904465 157
1904507 1
1904555 0
1904564 0
1904630 24
1904686 0
1904699 0
1904746 0
1904816 564
1904819 23
1905041 0
1905070 0
1905089 74
1905168 196
1905200 24
1905257 509
1905278 345
1905297 279
1905316 62
1905470 0
1905493 250
1905526 74
1905767 69
1905771 2029
1905860 116
1905867 102
1906093 436
1906140 75
1906175 296
1906184 26
1906240 16
1906273 0
1906290 0
1906298 0
1906306 19
1906308 229
1906352 0
1906365 0
1906466 18
1906486 41
1906513 0
1906526 0
1906550 318
1906617 26
1906764 111
1906777 0
1906828 0
1907202 151
1907209 0
1907230 146
1907260 347
1907286 20
1907307 0
1907318 58
1907510 2
1907515 43
1907566 637
1907571 55
1907733 0
1907741 346
1907756 0
1907895 0
1907953 470
1907995 0
1908038 0
1908062 0
1908077 81
1908220 0
1908475 2
1908481 18
1908495 0
1908543 0
1908581 0
1908745 0
1908900 147
1909019 236
1909029 0
1909243 651
1909400 0
1909490 5
1909556 0
1909630 0
1909677 827
1909685 0
1909706 0
1909964 0
1910121 253
1910125 751
1910132 160
1910136 526
1910162 7
1910216 0
1910276 1672
1910283 0
1910424 0
1910437 172
1910441 0
1910504 0
1910528 0
1910676 0
1910678 0
1910700 0
1910717 0
1910813 0
1910891 0
1910937 0
1911119 0
1911224 0
1911235 0
1911339 0
1911402 5
1911490 0
1911524 103
1911540 0
1911559 99
1911653 3
1911685 197
1911692 51
1911843 0
1911869 1
1911971 739
1912006 0
1912041 804
1912067 0
1912129 86
1912140 275
1912154 0
1912237 36
1912318 49
1912378 0
1912393 5
1912429 0
1912589 61
1912622 203
1912646 496
1912663 0
1912836 0
1912894 0
1912929 0
1913041 741
1913087 91
1913135 0
1913189 1231
1913195 120
1913265 140
1913269 465
1913546 82
1913588 132
1913707 0
1913733 0
1913993 0
1914000 0
1914011 0
1914018 0
1914097 0
1914112 0
1914136 0
1914258 0
1914352 0
1914361 0
1914367 0
1914403 0
1914407 0
1914683 0
1914774 0
1914824 0
1914830 0
1914849 0
1914919 39
1914944 9
1914957 10
1914981 198
1915012 140
1915094 237
1915147 0
1915166 0
1915232 0
1915255 0
1915283 0
1915294 0
1915383 0
1915391 0
1915421 10
1915436 0
1915490 0
1915661 0
1915701 243
1915729 0
1915823 0
1915832 334
1915860 177
1915892 0
1915900 0
1915911 122
1915915 127
1915936 0
1915943 0
1916050 0
1916136 139
1916139 10
1916255 0
1916530 0
1916558 128
1916564 26
1916574 62
1916619 31
1916670 17
1916679 0
1916844 0
1917029 31
1917062 57
1917415 27
1917442 147
1917467 5
1917539 0
1917579 0
1917593 3
1917623 0
1917741 24
1917746 180
1917799 258
1917971 187
1918127 0
1918148 504
1918235 341
1918282 117
1918391 39
1918422 28
1918467 0
1918654 18
1918731 1
1918744 0
1918819 0
1918828 0
1918841 0
1919142 0
1919349 0
1919479 0
1919536 0
1919667 0
1919696 0
1919754 126
1919813 144
1919886 223
1919889 9
1920019 11
1920038 30
1920078 0
1920178 147
1920203 0
1920251 82
1920387 71
1920571 0
1920644 0
1920655 70
1920759 0
1920782 0
1921104 83
1921181 716
1921261 68
1921412 99
1921444 279
1921472 673
1921474 0
1921487 0
1921493 1
1921568 0
1921616 0
1921634 2
1921729 0
1921758 0
1921866 0
1921881 0
1921910 0
1921919 0
1922029 0
1922154 0
1922211 0
1922422 0
1922518 0
1922559 0
1922638 0
1922679 20
1922721 232
1922809 51
1922837 0
1922858 0
1922877 46
1922951 0
1922959 0
1922971 0
1922986 29
1923038 0
1923176 0
1923333 97
1923398 72
1923645 96
1923687 802
1923698 6
1923734 275
1923852 0
1923920 0
1923947 0
1923976 0
1923996 0
1924072 0
1924119 0
1924132 0
1924168 0
1924200 0
1924214 0
1924257 0
1924305 0
1924351 0
1924399 0
1924473 0
1924557 0
1924569 0
1924597 0
1924604 0
1924613 0
1924756 0
1924766 0
1924777 0
1924969 0
1925103 0
1925160 0
1925179 0
1925221 0
1925229 0
1925260 0
1925278 0
1925342 0
1925356 0
1925470 0
1925532 59
1925564 0
1925607 5
1925626 37
1925646 10
1925680 16
1925718 0
1925762 112
1925768 0
1925780 138
1925954 190
1926029 0
1926151 0
1926232 0
1926286 0
1926307 0
1926336 0
1926555 2
1926581 0
1926609 0
1926664 0
1926759 9
1926811 7
1926836 0
1926969 45
1927072 1
1927074 3
1927135 103
1927152 20
1927158 0
1927260 0
1927455 2
1927463 0
1927503 152
1927532 8
1927548 388
1927579 683
1927583 1159
1927587 74
1927715 0
1927938 228
1928019 717
1928060 511
1928069 760
1928096 47
1928135 412
1928153 83
1928261 172
1928330 202
1928354 285
1928426 0
1928515 0
1928563 0
1928571 0
1928583 0
1928586 0
1928595 0
1928625 0
1928680 0
1928693 100
1928789 0
1928807 448
1928846 736
1928873 0
1928915 312
1929029 592
1929056 10
1929121 5
1929132 41
1929141 44
1929155 69
1929180 301
1929238 1901
1929240 1881
1929249 39
1929320 197
1929345 427
1929410 0
1929491 231
1929537 466
1929582 0
1929591 798
1929693 136
1929759 1112
1929811 88
1929888 87
1929893 466
1930007 124
1930119 301
1930163 280
1930234 177
1930273 0
1930282 66
1930375 331
1930401 215
1930596 0
1930684 463
1930789 140
1931089 164
1931143 320
1931212 552
1931284 52
1931340 459
1931381 61
1931444 3
1931456 1395
1931458 1199
1931481 62
1931498 0
1931529 24
1931543 0
1931565 0
1931584 0
1931640 0
1931683 1
1931722 547
1931749 140
1931761 90
1931772 0
1931862 1960
1931865 645
1931880 605
1931894 15
1931915 196
1931929 0
1931939 41
1932052 127
1932194 1
1932200 1042
1932236 902
1932285 592
1932365 14
1932440 370
1932521 0
1932608 1559
1932658 512
1932669 449
1932695 210
1932740 1
1932753 223
1932796 6
1932834 77
1933084 0
1933100 901
1933148 708
1933156 173
1933307 85
1933313 2759
1933349 252
1933401 113
1933497 38
1933522 0
1933536 860
1933637 76
1933722 187
1933724 1329
1933728 2582
1933753 583
1933894 439
1933925 79
1933930 82
1933934 212
1933940 4
1933956 0
1933964 0
1933973 97
1934019 0
1934022 230
1934029 0
1934035 0
1934037 0
1934044 10
1934093 614
1934168 496
1934176 691
1934180 79
1934187 39
1934230 25
1934301 209
1934307 0
1934370 145
1934410 108
1934433 204
1934440 87
1934491 287
1934611 142
1934651 253
1934663 0
1934708 31
1934721 152
1934770 250
1934811 279
1934864 1125
1934867 1027
1934886 195
1934899 104
1934910 156
1934965 79
1935005 212
1935097 0
1935145 0
1935206 125
1935309 69
1935331 0
1935343 161
1935464 838
1935667 124
1935821 1397
1935849 514
1935855 358
1936015 397
1936070 849
1936113 723
1936172 647
1936205 391
1936242 76
1936391 0
1936398 0
1936452 0
1936608 0
1936633 0
1936659 0
1936705 0
1936812 0
1936885 0
1936903 0
1936909 0
1936982 0
1937046 1
1937064 0
1937079 0
1937104 0
1937168 1
1937235 0
1937272 0
1937367 26
1937499 0
1937530 393
1937644 494
1937676 89
1937687 128
1937739 519
1937791 1074
1937842 100
1938039 96
1938055 325
1938157 195
1938179 37
1938193 0
1938229 121
1938240 525
1938314 0
1938333 338
1938410 269
1938434 13
1938512 43
1938541 1
1938580 330
1938616 235
1938628 0
1938706 0
1938990 1
1939063 0
1939077 0
1939190 0
1939282 1
1939385 0
1939421 0
1939500 0
1939506 0
1939582 0
1939609 0
1939621 480
1939675 0
1939719 0
1939769 0
1939813 0
1939818 0
1939842 2
1939873 0
1939927 0
1940115 458
1940125 0
1940222 0
1940331 0
1940379 0
1940455 0
1940486 0
1940520 0
1940671 0
1940905 0
1941095 0
1941195 0
1941225 0
1941236 0
1941572 0
1941705 0
1941744 0
1941753 0
1941768 0
1941777 0
1941806 0
1941818 0
1941820 0
1941830 0
1941834 0
1941839 0
1941850 0
1942135 49
1942191 0
1942354 25
1942363 132
1942591 89
1942618 53
1942636 909
1942651 0
1942816 0
1942858 192
1942870 0
1943069 83
1943114 0
1943272 0
1943284 0
1943340 37
1943459 0
1943571 0
1943624 59
1943669 1
1943905 5
1943963 300
1943981 504
1943984 222
1943990 161
1944132 205
1944147 0
1944155 205
1944239 536
1944377 240
1944439 217
1944532 111
1944583 234
1944686 296
1944917 504
1945235 136
1945351 94
1945414 0
1945490 92
1945533 0
1945545 670
1945851 399
1945891 47
1946064 121
1946223 47
1946272 72
1946331 39
1946383 0
1946468 0
1946501 0
1946510 133
1946522 0
1946540 1
1946573 0
1946633 0
1946689 0
1946703 0
1946744 0
1946757 85
1946761 576
1946773 0
1946845 394
1946875 20
1946927 0
1947026 161
1947056 113
1947095 0
1947102 81
1947130 400
1947149 446
1947169 68
1947192 0
1947218 17
1947285 50
1947485 35
1947542 605
1947648 0
1947654 0
1947707 352
1947925 441
1947960 566
1947999 1145
1948023 712
1948032 589
1948035 1333
1948324 57
1948362 0
1948428 364
1948498 676
1948617 0
1948635 0
1948678 314
1948749 2
1948758 414
1948803 709
1948869 52
1948908 354
1948923 59
1948968 114
1949142 1055
1949170 274
1949232 187
1949396 135
1949569 3
1949618 304
1949744 1479
1949771 13
1949834 1644
1949927 355
1949975 0
1950057 513
1950102 204
1950108 567
1950132 525
1950188 286
1950326 983
1950350 0
1950401 694
1950474 1185
1950587 50
1950605 130
1950630 617
1950633 32
1950642 533
1950658 837
1950664 443
1950677 572
1950750 824
1950773 1197
1950800 0
1950820 111
1950887 60
1950903 1017
1950936 29
1950963 217
1951042 97
1951071 173
1951213 608
1951222 54
1951263 1501
1951342 34
1951416 265
1951500 701
1951528 0
1951587 0
1951680 475
1951722 0
1951732 247
1951741 186
1951762 169
1951824 203
1951930 297
1952060 643
1952168 0
1952348 0
1952368 232
1952372 1315
1952506 188
1952542 0
1952809 8
1952812 49
1952864 1921
1952992 738
1953073 0
1953091 197
1953139 0
1953210 414
1953256 344
1953279 183
1953331 255
1953345 2355
1953655 467
1953778 329
1953818 0
1953878 43
1953898 429
1953901 526
1953922 0
1953944 45
1953958 201
1953982 32
1954018 38
1954021 667
1954106 0
1954149 0
1954184 323
1954186 50
1954215 22
1954236 118
1954287 30
1954430 1858
1954450 49
1954544 840
1954580 0
1954794 15
1954824 141
1954877 29
1954910 29
1954912 0
1954918 0
1954934 138
1954999 31
1955004 168
1955006 329
1955012 0
1955066 133
1955144 0
1955190 25
1955192 60
1955223 0
1955254 0
1955287 0
1955295 277
1955307 0
1955331 45
1955530 91
1955580 121
1955693 129
1955724 0
1955813 0
1955825 58
1955972 356
1955984 1
1956090 56
1956111 0
1956285 0
1956333 0
1956368 0
1956444 0
1956474 0
1956502 0
1956518 0
1956567 0
1956575 0
1956635 46
1956670 0
1956692 152
1956756 0
1956780 0
1956786 0
1956808 0
1956827 0
1956888 0
1956974 0
1956986 420
1957034 107
1957147 15
1957160 1328
1957367 305
1957369 748
1957378 233
1957411 0
1957522 32
1957560 55
1957631 0
1957643 0
1957676 320
1957715 451
1957793 80
1957908 0
1958025 0
1958028 224
1958063 0
1958089 163
1958109 329
1958151 290
1958165 128
1958201 0
1958238 293
1958268 0
1958295 385
1958355 0
1958420 142
1958559 186
1958637 128
1958660 243
1958778 0
1958859 144
1958910 117
1959006 79
1959099 159
1959190 214
1959244 6
1959391 59
1959478 0
1959484 69
1959547 157
1959563 10
1959572 26
1959646 34
1959659 210
1959803 185
1959842 0
1960122 45
1960264 173
1960319 1
1960413 65
1960439 178
1960511 149
1960569 518
1960604 279
1960614 0
1960657 152
1960666 4
1960715 1149
1960719 956
1960735 764
1960754 0
1960783 175
1960872 0
1960967 425
1961035 35
1961093 0
1961119 315
1961170 572
1961198 0
1961231 146
1961283 10
1961292 593
1961426 220
1961538 821
1961553 468
1961595 147
1961630 473
1961719 0
1961773 0
1961799 0
1961832 0
1961874 466
1961888 202
1961899 403
1961968 82
1962035 72
1962077 255
1962164 33
1962176 145
1962255 0
1962280 102
1962289 917
1962304 0
1962330 43
1962391 499
1962394 77
1962435 21
1962475 52
1962481 377
1962556 677
1962581 116
1962616 57
1962629 2
1962688 457
1962746 0
1962820 219
1962859 76
1962865 0
1962907 1612
1962957 0
1962979 158
1963033 0
1963147 342
1963207 435
1963216 249
1963255 8
1963384 0
1963495 545
1963504 40
1963530 490
1963615 236
1963711 0
1963792 636
1963819 230
1963846 867
1963852 623
1963894 180
1963924 465
1963969 474
1964050 187
1964090 0
1964232 358
1964236 553
1964283 91
1964304 111
1964334 159
1964661 518
1964676 687
1964688 394
1964727 170
1964811 411
1964906 419
1964956 0
1964997 87
1965081 157
1965276 583
1965432 0
1965462 24
1965540 0
1965584 135
1965608 1067
1965706 56
1965911 22
1965936 701
1965956 0
1965984 11
1965996 165
1966002 20
1966020 0
1966087 143
1966174 365
1966268 104
1966274 227
1966310 202
1966430 720
1966441 22
1966447 112
1966468 13
1966537 454
1966547 370
1966549 1251
1966646 10
1966686 0
1966836 929
1966927 0
1966947 0
1966968 0
1966978 0
1967043 302
1967047 322
1967056 0
1967071 0
1967106 0
1967122 108
1967166 9
1967213 40
1967257 0
1967278 0
1967286 233
1967296 52
1967327 214
1967435 212
1967482 0
1967501 199
1967525 53
1967579 392
1967657 756
1967661 889
1967672 0
1967690 151
1967692 142
1967751 101
1967808 0
1967850 199
1967891 0
1967928 513
1967984 299
1968028 263
1968112 389
1968114 463
1968135 2232
1968141 56
1968255 163
1968311 32
1968374 38
1968518 377
1968530 385
1968545 916
1968560 167
1968658 0
1968689 175
1968725 330
1968767 227
1968801 327
1968870 419
1968908 682
1968953 246
1968959 1426
1969033 0
1969049 0
1969094 511
1969134 102
1969183 671
1969271 60
1969444 0
1969463 440
1969541 833
1969544 1311
1969583 22
1969598 56
1969619 395
1969646 102
1969713 0
1969723 0
1969784 365
1969921 0
1970068 76
1970182 65
1970258 1025
1970269 1
1970275 0
1970309 0
1970354 942
1970381 449
1970388 194
1970414 108
1970426 81
1970436 416
1970545 646
1970629 178
1970666 178
1970702 0
1970816 515
1970885 2093
1970888 858
1970913 314
1970962 1054
1970990 303
1971111 141
1971145 1590
1971181 899
1971202 199
1971238 1
1971381 103
1971385 1049
1971404 0
1971462 134
1971491 0
1971503 0
1971514 12
1971606 5
1971646 51
1971657 0
1971728 11
1971740 0
1971785 23
1971855 143
1971978 92
1972004 356
1972050 23
1972126 63
1972216 620
1972262 669
1972294 61
1972430 315
1972450 0
1972516 322
1972687 389
1972707 757
1972741 361
1972748 256
1972927 98
1973201 0
1973359 1125
1973622 0
1973675 447
1973843 844
1973851 286
1973879 4328
1973899 0
1973985 198
1974063 916
1974093 0
1974128 3
1974188 36
1974664 397
1974731 9
1974733 2937
1974788 352
1974872 801
1974885 726
1974927 843
1975080 550
1975156 0
1975172 830
1975328 294
1975402 1074
1975472 296
1975527 24
1975596 523
1975705 74
1975712 346
1975736 1180
1975818 320
1976065 196
1976166 41
1976179 1914
1976183 480
1976225 335
1976259 184
1976356 679
1976667 114
1976679 0
1976721 1721
1976723 2350
1976763 0
1976794 0
1976903 203
1976991 496
1977059 0
1977080 851
1977233 0
1977283 267
1977329 141
1977380 95
1977403 0
1977440 435
1977470 541
1977473 1123
1977500 189
1977554 421
1977630 452
1977632 379
1977674 162
1977694 0
1977729 205
1977787 50
1977799 62
1977835 450
1977841 9
1977886 524
1977942 411
1977965 127
1977972 15
1978003 230
1978132 274
1978148 129
1978155 632
1978252 75
1978270 0
1978286 30
1978289 3
1978297 0
1978302 0
1978305 161
1978347 27
1978381 345
1978405 0
1978426 826
1978471 1012
1978474 0
1978518 391
1978597 648
1978814 229
1978816 697
1978837 508
1978844 453
1978846 937
1978858 0
1978980 2346
1978984 1194
1979027 0
1979049 452
1979064 0
1979137 0
1979192 86
1979220 234
1979338 495
1979384 99
1979405 172
1979473 1
1979503 139
1979529 204
1979712 0
1979750 687
1979755 278
1979763 0
1979928 11
1979972 0
1980023 158
1980053 56
1980059 495
1980130 66
1980184 0
1980197 0
1980419 75
1980434 77
1980478 584
1980543 0
1980675 95
1980762 0
1980923 532
1981040 91
1981042 0
1981051 0
1981145 337
1981212 0
1981410 115
1981509 159
1981549 194
1981602 0
1981615 42
1981658 213
1981686 38
1981758 36
1981777 20
1981915 30
1982253 179
1982345 127
1982390 19
1982412 61
1982450 0
1982467 0
1982490 0
1982531 0
1982534 75
1982583 0
1982588 0
1982595 8
1982610 0
1982616 21
1982621 0
1982631 16
1982649 0
1982694 0
1982705 0
1982709 0
1982718 0
1982723 0
1982741 0
1982751 0
1982768 0
1982772 0
1982801 0
1982816 14
1982847 0
1982858 22
1982886 442
1983330 23
1983360 0
1983369 166
1983404 568
1983407 191
1983442 1
1983485 59
1983500 0
1983521 0
1983548 1
1983608 215
1983610 0
1983659 46
1983668 0
1983734 0
1983866 0
1984007 115
1984010 103
1984031 0
1984040 0
1984066 0
1984143 224
1984185 127
1984268 247
1984315 730
1984357 386
1984494 54
1984561 18
1984731 454
1984761 0
1984813 23
1984850 328
1984875 170
1984879 51
1984905 86
1984914 0
1984925 111
1984980 55
1985013 263
1985035 0
1985040 89
1985082 379
1985179 436
1985190 157
1985202 151
1985214 480
1985223 700
1985257 300
1985316 511
1985322 489
1985367 394
1985406 205
1985412 690
1985433 559
1985568 237
1985625 76
1985729 64
1985745 459
1985823 89
1985853 33
1985908 0
1986007 176
1986083 27
1986164 47
1986179 72
1986196 283
1986221 90
1986242 0
1986287 0
1986308 0
1986419 0
1986439 0
1986461 0
1986549 109
1986588 884
1986592 921
1986660 0
1986666 43
1986694 9
1986787 0
1986818 122
1986825 0
1986855 0
1986874 102
1986883 34
1986930 0
1986947 36
1986992 125
1987011 16
1987194 0
1987247 0
1987293 0
1987321 0
1987362 0
1987412 0
1987418 0
1987516 0
1987523 0
1987551 0
1987629 0
1987633 0
1987671 0
1987699 0
1987776 0
1987779 0
1987818 0
1987824 0
1987926 0
1987928 0
1987949 0
1987962 0
1988037 0
1988050 0
1988056 0
1988065 0
1988084 0
1988187 0
1988211 0
1988238 0
1988252 0
1988266 0
1988438 0
1988460 0
1988469 0
1988556 0
1988559 0
1988677 17
1988681 90
1988731 0
1988853 170
1988884 247
1988981 351
1989104 408
1989114 0
1989126 6
1989164 66
1989168 542
1989269 6
1989424 802
1989426 1360
1989476 228
1989500 0
1989507 0
1989564 17
1989756 666
1989834 171
1989866 313
1990023 8
1990069 0
1990176 206
1990209 68
1990328 51
1990392 203
1990482 219
1990609 40
1990735 0
1990978 1
1991080 1405
1991082 598
1991455 0
1991482 333
1991563 230
1991572 0
1991905 91
1991932 0
1992220 40
1992229 0
1992250 0
1992318 546
1992393 146
1992524 131
1992547 82
1992610 774
1992664 506
1992707 275
1992768 488
1992896 1163
1992930 0
1992970 1209
1993007 193
1993053 317
1993176 175
1993199 27
1993254 81
1993265 0
1993291 3233
1993293 196
1993366 55
1993372 1062
1993402 1375
1993443 45
1993452 135
1993521 1697
1993567 1576
1993638 0
1993790 420
1993847 0
1993902 153
1993975 292
1993977 1889
1994069 0
1994081 197
1994138 0
1994195 0
1994259 395
1994366 0
1994373 672
1994383 631
1994428 310
1994666 204
1994681 30
1994744 136
1994876 4
1994910 193
1994940 1112
1995039 0
1995133 896
1995163 225
1995259 1243
1995345 364
1995417 67
1995475 207
1995488 0
1995625 85
1995694 78
1995816 1
1995876 57
1995983 0
1996030 0
1996042 181
1996049 20
1996176 16
1996273 112
1996304 446
1996426 2
1996476 64
1996480 10
1996598 0
1996601 0
1996688 0
1996697 0
1996719 0
1996891 0
1996905 0
1996919 0
1996946 0
1996970 0
1997073 0
1997092 210
1997101 5
1997107 0
1997120 92
1997195 109
1997208 64
1997229 91
1997231 766
1997333 254
1997339 1189
1997378 414
1997381 388
1997482 185
1997716 10
1997781 467
1997935 0
1998157 2
1998233 0
1998483 0
1998617 0
1998689 108
1998715 785
1998820 328
1998838 330
1998903 198
1998922 0
1998927 858
1998955 1124
1999068 426
1999126 259
1999128 197
1999139 237
1999143 449
1999217 648
1999223 88
1999308 715
1999369 1488
1999390 80
1999416 10
1999540 176
1999548 155
1999557 327
1999580 132
1999596 1410
1999645 49
1999686 0
1999698 0
1999701 215
1999725 886
1999780 206
1999870 1
1999978 164
2000026 184
2000047 35
2000049 0
2000055 0
2000061 43
2000063 0
2000135 495
2000158 167
2000171 253
2000193 0
2000297 0
2000310 69
2000392 26
2000431 293
2000506 427
2000547 21
2000620 720
2000688 167
2000753 135
2000765 379
2000797 1578
2000865 138
2000872 405
2000997 0
2001031 21
2001313 1007
2001681 303
2001729 0
2001781 524
2001831 626
2001921 0
2001933 546
2001935 727
2002044 6
2002078 219
2002395 131
2002439 722
2002495 73
2002547 1173
2002594 389
2002605 1297
2002614 744
2002701 0
2002722 368
2002744 216
2002885 0
2002901 0
2002953 18
2003086 5
2003115 397
2003137 0
2003221 0
2003244 699
2003453 0
2003481 0
2003505 95
2003551 268
2003598 282
2003602 121
2003643 378
2003704 87
2003748 665
2003821 182
2003841 261
2003868 481
2004008 315
2004133 399
2004145 0
2004338 0
2004368 142
2004429 289
2004440 1980
2004582 9
2004769 311
2004817 1855
2004895 1861
2004901 473
2004984 102
2005015 1
2005066 346
2005083 373
2005102 357
2005171 75
2005178 209
2005219 30
2005285 112
2005313 144
2005423 427
2005626 134
2005657 6
2005696 460
2005772 0
2005795 480
2005803 0
2005811 571
2005943 329
2006013 147
2006061 350
2006196 278
2006214 481
2006232 106
2006240 0
2006256 73
2006289 78
2006312 92
2006322 388
2006352 25
2006421 560
2006483 0
2006505 129
2006511 0
2006523 28
2006530 233
2006630 0
2006653 177
2006737 0
2006829 38
2006841 180
2006945 34
2006988 103
2007068 14
2007167 0
2007202 0
2007236 4
2007378 0
2007425 2
2007497 178
2007571 269
2007653 157
2007680 452
2007757 83
2007775 49
2007777 326
2007790 0
2007812 0
2007831 761
2007842 0
2007880 49
2007920 0
2007931 74
2007988 9
2008008 297
2008091 126
2008116 0
2008231 390
2008249 117
2008270 36
2008363 0
2008417 30
2008429 310
2008462 2599
2008468 0
2008497 327
2008705 40
2008707 102
2008732 25
2008753 60
2008771 370
2008785 1211
2008824 0
2008915 419
2008917 302
2008936 510
2008948 212
2008984 232
2009128 0
2009187 92
2009196 0
2009352 115
2009373 181
2009404 305
2009487 284
2009515 594
2009577 388
2009607 113
2009638 434
2009687 110
2009878 333
2009906 49
2009919 46
2010026 0
2010074 1440
2010097 0
2010133 0
2010150 0
2010265 0
2010398 363
2010433 20
2010464 0
2010471 20
2010494 209
2010546 0
2010601 299
2010618 456
2010622 738
2010633 0
2010723 0
2010744 39
2010803 0
2010812 664
2010853 95
2010866 696
2010950 1890
2010952 86
2010970 44
2011093 130
2011110 213
2011188 171
2011203 1130
2011259 0
2011275 8
2011343 46
2011515 0
2011521 371
2011540 0
2011585 14
2011604 13
2011628 0
2011878 50
2011915 160
2011941 90
2011947 81
2011953 459
2011958 0
2011976 0
2011993 0
2012039 0
2012082 0
2012122 0
2012151 0
2012178 91
2012377 352
2012411 85
2012596 0
2012614 0
2012627 153
2012654 67
2012657 1015
2012671 0
2012677 1137
2012687 0
2012779 163
2012812 0
2012835 35
2012847 0
2013204 0
2013287 24
2013568 5
2013593 527
2013914 0
2014059 1138
2014164 0
2014200 0
2014419 143
2014463 930
2014639 1
2014668 174
2014690 552
2014692 1683
2014698 229
2014714 118
2014719 58
2014723 43
2014754 10
2014761 0
2014857 0
2014929 40
2014983 128
2015039 369
2015076 2
2015160 70
2015170 131
2015244 120
2015260 286
2015438 662
2015534 90
2015540 218
2015671 158
2015698 240
2015717 421
2015765 846
2015863 1023
2015866 1783
2015870 1024
2015878 6
2015975 293
2015984 3475
2016058 144
2016110 756
2016461 225
2016519 0
2016533 36
2016725 1185
2016761 186
2016810 0
2016839 719
2016932 643
2017058 55
2017286 957
2017374 1474
2017415 237
2017555 0
2017568 335
2017588 75
2017636 198
2017690 51
2017736 0
2017776 0
2017807 0
2017815 0
2017868 0
2018028 0
2018052 0
2018162 0
2018233 0
2018303 0
2018341 0
2018352 0
2018453 0
2018584 1
2018619 0
2018690 0
2018775 0
2018888 0
2018973 0
2019046 0
2019250 0
2019316 0
2019324 0
2019641 0
2019667 0
2019721 0
2019799 0
2019835 1
2019860 0
2019875 0
2019917 0
2020032 0
2020059 0
2020099 0
2020115 0
2020155 0
2020262 0
2020514 0
2020568 0
2020571 0
2020618 0
2020666 0
2020702 1
2020768 0
2020989 0
2021024 0
2021108 0
2021177 0
2021249 0
2021272 0
2021342 1
2021402 0
2021448 0
2021451 0
2021465 0
2021485 0
2021512 0
2021530 0
2021541 0
2021678 0
2021700 0
2021765 0
2021802 0
2021816 0
2021818 0
2021874 0
2021969 0
2021981 0
2022053 0
2022183 0
2022209 0
2022223 0
2022227 0
2022376 0
2022479 0
2022723 0
2022749 0
2022851 0
2022868 0
2022909 0
2022959 0
2022977 0
2023430 68
2023459 0
2023473 578
2023501 187
2023514 28
2023579 40
2023588 188
2023714 40
2023773 131
2023906 47
2023939 148
2024060 168
2024180 129
2024268 445
2024296 75
2024327 428
2024348 0
2024483 253
2024486 225
2024563 0
2024573 0
2024587 24
2024591 974
2024675 83
2024694 117
2024701 0
2024761 353
2024811 29
2024876 1506
2025045 239
2025056 101
2025078 0
2025091 403
2025120 0
2025130 120
2025142 40
2025169 0
2025176 62
2025185 706
2025187 196
2025317 0
2025342 397
2025346 264
2025433 100
2025446 1
2025514 1055
2025589 430
2025630 0
2025718 21
2025750 443
2025754 1234
2025760 128
2025957 0
2026003 145
2026099 13
2026257 309
2026307 113
2026329 0
2026351 9
2026396 10
2026462 1641
2026491 2
2026660 436
2026715 372
2026735 1012
2026743 257
2026774 101
2026835 1201
2026922 9
2026962 950
2027003 833
2027207 372
2027243 2350
2027249 751
2027290 41
2027329 147
2027362 44
2027400 18
2027446 249
2027537 0
2027552 799
2027554 3
2027573 952
2027823 0
2027833 153
2027889 136
2027924 0
2027969 0
2027986 128
2027989 37
2028059 72
2028108 0
2028169 0
2028226 314
2028253 495
2028311 335
2028331 470
2028441 11
2028466 752
2028470 452
2028557 390
2028570 255
2028638 1300
2028713 158
2028754 70
2028842 13
2028874 846
2028878 1809
2028884 262
2029036 0
2029082 194
2029111 231
2029178 0
2029383 187
2029408 2
2029430 22
2029453 0
2029475 6
2029518 65
2029541 0
2029560 173
2029613 382
2029656 9
2029660 152
2029723 12
2029759 368
2029770 56
2029853 365
2029883 32
2029956 17
2029963 0
2030019 0
2030043 3
2030087 0
2030162 6
2030290 14
2030302 198
2030317 274
2030328 99
2030331 78
2030361 33
2030507 6
2030521 89
2030599 194
2030641 79
2030664 59
2030679 0
2030693 188
2030702 9
2030706 181
2030855 0
2030870 24
2030886 93
2030976 62
2031038 22
2031042 73
2031061 50
2031080 1
2031133 0
2031140 0
2031163 1
2031177 0
2031205 0
2031351 0
2031361 0
2031457 0
2031503 0
2031526 0
2031604 0
2031638 0
2031741 0
2031753 0
2031828 0
2031872 0
2031884 0
2031904 0
2031926 0
2031936 0
2031964 0
2031991 0
2032016 0
2032027 0
2032031 0
2032048 0
2032063 79
2032125 0
2032151 0
2032168 18
2032207 414
2032231 0
2032250 0
2032401 0
2032404 0
2032497 0
2032525 0
2032593 0
2032756 0
2032999 0
2033108 0
2033116 0
2033216 0
2033330 0
2033411 0
2033424 0
2033458 0
2033481 0
2033530 0
2033638 0
2033648 0
2033677 0
2033728 0
2033743 0
2033749 0
2033779 0
2033805 0
2033840 0
2033927 0
2033981 0
2033983 0
2034107 0
2034201 0
2034216 0
2034288 0
2034432 0
2034440 0
2034459 0
2034481 0
2034561 1
2034598 0
2034608 0
2034712 0
2034742 0
2034782 0
2034847 0
2034941 0
2034997 0
2035096 0
2035164 0
2035171 0
2035193 0
2035219 0
2035262 0
2035378 0
2035389 0
2035422 0
2035428 0
2035447 0
2035643 0
2035652 0
2035669 0
2035799 0
2035813 1
2035815 0
2035898 0
2036007 1
2036111 0
2036338 0
2036358 0
2036409 0
2036474 0
2036491 0
2036522 0
2036798 0
2037004 0
2037023 0
2037031 0
2037051 0
2037081 2
2037150 11
2037168 0
2037241 1
2037356 1
2037369 1
2037438 0
2037482 0
2037612 0
2037709 0
2037743 0
2037779 0
2037888 0
2037987 3
2038005 0
2038010 0
2038038 16
2038083 0
2038164 4
2038260 0
2038262 0
2038272 0
2038287 0
2038379 11
2038414 43
2038530 315
2038559 390
2038692 1512
2038729 0
2038735 0
2038754 0
2038767 0
2038771 0
2038773 0
2038811 372
2038836 242
2038896 0
2038925 0
2038936 0
2038939 0
2038948 0
2038957 0
2039055 0
2039059 0
2039077 0
2039102 27
2039109 0
2039118 0
2039132 188
2039134 37
2039173 194
2039199 0
2039370 523
2039403 85
2039532 0
2039559 6
2039602 0
2039672 383
2039739 76
2039820 0
2039876 1055
2039884 733
2039918 240
2039921 995
2039973 20
2040129 46
2040143 222
2040167 649
2040193 0
2040227 36
2040347 0
2040375 498
2040545 188
2040560 280
2040572 377
2040599 0
2040644 649
2040647 2103
2040662 529
2040712 163
2040737 726
2040740 3066
2040771 497
2040847 141
2040857 0
2040872 524
2040878 248
2040995 27
2041069 154
2041104 452
2041123 0
2041169 306
2041229 623
2041307 0
2041440 547
2041458 299
2041497 2539
2041526 727
2041577 669
2041608 1160
2041650 0
2041671 0
2041689 181
2041711 804
2041762 121
2041773 167
2041800 16
2041824 257
2041921 0
2041986 0
2041993 0
2042017 0
2042046 1757
2042048 605
2042133 656
2042146 86
2042211 1323
2042278 564
2042286 616
2042333 11
2042415 1214
2042451 770
2042457 82
2042519 4
2042693 0
2042745 6
2042761 51
2042784 494
2042791 193
2042812 96
2042833 346
2042909 101
2042960 0
2042989 313
2043158 60
2043253 0
2043270 137
2043328 87
2043357 119
2043367 26
2043382 30
2043400 452
2043429 849
2043496 826
2043516 625
2043594 1198
2043669 83
2043798 373
2043834 2241
2043840 766
2044023 659
2044071 0
2044086 775
2044088 1478
2044139 0
2044150 144
2044153 447
2044240 472
2044303 0
2044442 545
2044678 1306
2044759 83
2044773 15
2044784 178
2044805 238
2044900 0
2044924 0
2045021 0
2045042 70
2045105 2
2045243 0
2045253 1333
2045309 744
2045319 623
2045414 194
2045435 233
2045458 240
2045460 1053
2045585 348
2045600 1
2045610 479
2045777 665
2045780 29
2045841 198
2045861 0
2045868 0
2046009 607
2046047 147
2046226 1644
2046332 84
2046339 34
2046409 457
2046411 1047
2046473 237
2046577 1
2046652 638
2046720 664
2046729 0
2046761 13
2046776 664
2046783 910
2046875 74
2046913 336
2046932 0
2047007 504
2047014 54
2047024 20
2047046 158
2047066 31
2047176 38
2047185 192
2047203 506
2047225 937
2047229 504
2047245 768
2047329 0
2047349 32
2047397 0
2047413 330
2047418 0
2047429 71
2047506 90
2047522 0
2047572 3
2047587 322
2047607 414
2047628 0
2047630 195
2047688 106
2047729 0
2047868 31
2047875 0
2047960 0
2048013 0
2048034 0
2048145 0
2048211 0
2048255 132
2048330 0
2048338 0
2048369 37
2048414 0
2048439 4
2048443 344
2048530 38
2048611 140
2048686 52
2048774 0
2048815 48
2048851 1465
2048857 1
2048880 0
2048916 312
2049020 0
2049029 0
2049137 0
2049170 334
2049198 8
2049224 108
2049332 0
2049419 9
2049550 746
2049603 0
2049653 17
2049679 0
2049712 33
2049747 404
2049791 376
2049811 96
2049823 210
2049839 36
2049868 137
2049882 233
2049937 146
2049950 217
2049966 456
2050021 187
2050035 225
2050053 653
2050081 624
2050134 1988
2050148 386
2050209 525
2050246 0
2050270 181
2050338 172
2050374 2454
2050380 674
2050546 703
2050634 666
2050659 362
2050682 970
2050684 1057
2050726 191
2050756 87
2050804 156
2050815 934
2050817 185
2050826 494
2050875 355
2050945 194
2051137 528
2051184 26
2051254 50
2051327 1945
2051331 637
2051414 744
2051473 15
2051495 1231
2051515 0
2051570 1
2051634 86
2051699 798
2051741 0
2051746 0
2051856 0
2051966 397
2051992 19
2052026 341
2052202 18
2052270 0
2052292 20
2052309 241
2052440 354
2052525 596
2052565 60
2052624 511
2052667 0
2052712 129
2052725 0
2052761 522
2052848 263
2052852 7
2052866 0
2052895 105
2052940 828
2052968 1143
2052979 939
2052982 118
2053018 151
2053095 1082
2053117 0
2053151 0
2053159 128
2053168 311
2053194 332
2053254 81
2053287 14
2053369 0
2053386 275
2053508 407
2053580 722
2053596 462
2053641 1160
2053887 107
2053894 336
2053926 3368
2053930 2749
2053940 135
2053982 96
2053984 1164
2054032 4119
2054048 293
2054062 340
2054103 73
2054118 14
2054158 802
2054172 37
2054227 412
2054240 0
2054283 0
2054311 715
2054331 89
2054350 27
2054416 12
2054533 7
2054571 0
2054661 491
2054754 0
2054762 0
2054796 991
2054873 0
2054958 372
2054977 126
2055064 1163
2055068 3854
2055070 1922
2055205 495
2055221 0
2055270 14
2055364 0
2055386 0
2055460 1
2055469 0
2055484 115
2055524 34
2055534 1007
2055558 0
2055592 57
2055615 372
2055622 396
2055640 332
2055672 0
2055682 482
2055775 378
2055790 267
2055821 87
2055855 144
2055925 122
2055940 136
2055947 34
2055959 349
2056065 0
2056137 26
2056169 12
2056208 54
2056270 257
2056347 0
2056351 0
2056353 0
2056366 0
2056373 0
2056382 187
2056399 0
2056466 1316
2056534 123
2056558 113
2056619 5
2056650 630
2056699 1
2056740 0
2056752 2402
2056758 1659
2056794 776
2056833 788
2056836 1096
2056842 625
2056880 0
2056908 100
2057037 346
2057102 379
2057145 420
2057160 879
2057198 64
2057215 334
2057229 564
2057286 427
2057343 925
2057384 767
2057421 0
2057448 715
2057451 806
2057467 403
2057474 1146
2057480 0
2057541 758
2057571 264
2057672 147
2057701 142
2057747 699
2057755 486
2057831 439
2058056 233
2058191 741
2058206 0
2058239 0
2058413 192
2058415 312
2058421 401
2058469 97
2058486 0
2058579 0
2058602 401
2058604 803
2058609 0
2058625 174
2058645 0
2058725 0
2058866 978
2058877 0
2058893 126
2058992 0
2059013 201
2059121 78
2059137 0
2059149 1796
2059182 427
2059237 202
2059272 0
2059285 98
2059310 0
2059313 0
2059328 28
2059335 0
2059339 276
2059341 0
2059372 18
2059472 0
2059549 77
2059608 635
2059621 0
2059662 941
2059731 0
2059793 710
2059856 2067
2059862 237
2059910 92
2059972 465
2059976 142
2060091 58
2060166 193
2060177 0
2060223 165
2060280 152
2060330 424
2060375 45
2060406 520
2060462 118
2060534 358
2060585 83
2060631 1
2060723 0
2060732 138
2060840 278
2060889 494
2060924 524
2060950 93
2060972 660
2061056 759
2061144 433
2061163 0
2061179 114
2061184 28
2061204 12
2061246 55
2061504 0
2061550 90
2061594 52
2061873 137
2062041 7
2062097 142
2062150 720
2062317 0
2062381 257
2062415 715
2062490 491
2062614 0
2062642 0
2062717 0
2062760 63
2062810 423
2062866 48
2062960 200
2062997 325
2063191 225
2063227 1365
2063293 242
2063423 1251
2063566 255
2063658 109
2063749 182
2063758 207
2063790 277
2063798 241
2063821 41
2063850 0
2063866 0
2063959 977
2064008 242
2064149 310
2064214 108
2064217 412
2064258 0
2064298 386
2064442 1872
2064460 27
2064468 228
2064495 9
2064556 308
2064601 243
2064618 0
2064667 77
2064689 150
2064710 116
2064770 0
2064787 403
2064798 631
2064846 81
2064861 157
2064873 122
2064919 363
2065143 31
2065206 6
2065361 81
2065449 587
2065661 557
2065744 158
2065903 904
2065940 239
2065947 0
2065972 238
2065996 945
2066056 0
2066236 1348
2066242 27
2066278 307
2066416 364
2066498 151
2066535 0
2066650 82
2066667 90
2066708 0
2066756 18
2066922 17
2066960 0
2066967 99
2067075 117
2067093 149
2067124 77
2067163 6
2067327 47
2067347 0
2067417 82
2067501 94
2067551 0
2067611 162
2067675 0
2067727 21
2067738 64
2067760 0
2067807 69
2067890 0
2068014 110
2068159 1
2068319 130
2068360 49
2068389 9
2068436 0
2068456 0
2068490 43
2068497 1
2068519 7
2068563 27
2068599 9
2068630 83
2068812 869
2068895 18
2068908 0
2068950 32
2068962 32
2069010 263
2069066 303
2069136 0
2069167 0
2069204 0
2069261 0
2069264 0
2069317 0
2069334 0
2069379 0
2069426 0
2069450 0
2069461 0
2069469 0
2069583 0
2069587 0
2069593 0
2069614 0
2069652 282
2069732 3
2069750 27
2069814 7
2069837 0
2069934 0
2069961 0
2070108 2
2070160 13
2070235 0
2070271 1
2070418 1
2070430 11
2070437 21
2070503 9
2070530 104
2070623 13
2070645 0
2070665 2
2070768 0
2070825 0
2070895 6
2070903 42
2071151 54
2071211 2
2071286 40
2071349 67
2071466 25
2071482 24
2071544 18
2071571 0
2071735 32
2071894 528
2071917 516
2071942 157
2071948 5
2071960 0
2071979 0
2072045 0
2072085 0
2072092 0
2072162 0
2072179 0
2072240 0
2072333 0
2072364 1797
2072477 84
2072504 397
2072507 1104
2072516 66
2072519 277
2072526 9
2072533 0
2072616 0
2072651 0
2072715 0
2072771 0
2072807 0
2072855 0
2072953 0
2073069 0
2073095 0
2073142 0
2073231 0
2073249 0
2073297 0
2073372 0
2073379 0
2073397 0
2073455 0
2073508 0
2073612 0
2073634 0
2073767 0
2073769 0
2073829 441
2073866 54
2074004 0
2074030 75
2074068 0
2074175 0
2074198 3
2074224 4
2074288 1
2074304 171
2074307 1
2074435 599
2074484 111
2074540 3
2074596 114
2074643 1493
2074704 235
2074711 48
2074718 395
2074739 61
2074758 286
2074762 310
2074793 2644
2074802 42
2074820 227
2074851 60
2074951 1
2075028 0
2075033 1
2075072 0
2075087 0
2075125 0
2075156 0
2075212 0
2075312 0
2075413 0
2075516 0
2075596 955
2075618 48
2075647 214
2075667 1859
2075709 1074
2075849 558
2076007 0
2076110 0
2076144 0
2076147 0
2076204 0
2076206 0
2076213 0
2076222 0
2076236 0
2076461 0
2076732 1
2076816 0
2076918 0
2076927 0
2076986 0
2077026 0
2077135 0
2077195 1
2077217 0
2077272 0
2077299 0
2077319 0
2077325 0
2077403 0
2077451 0
2077483 0
2077512 0
2077535 0
2077557 0
2077567 0
2077584 0
2077739 0
2077774 0
2077785 0
2077806 0
2077861 1
2077863 0
2077945 0
2078067 0
2078088 0
2078124 0
2078186 0
2078190 0
2078214 1
2078217 0
2078229 0
2078282 0
2078288 1
2078300 0
2078337 0
2078378 0
2078565 0
2078567 0
2078586 1
2078629 0
2078649 0
2078686 0
2078700 311
2078746 358
2078757 694
2078776 7
2078865 726
2079051 333
2079190 171
2079230 106
2079249 52
2079277 65
2079307 64
2079317 9
2079482 217
2079545 0
2079571 0
2079587 826
2079641 158
2079707 346
2079755 77
2079790 978
2079818 650
2079950 0
2080011 79
2080064 99
2080176 411
2080281 164
2080418 541
2080457 108
2080473 26
2080581 179
2080634 0
2080661 531
2080677 63
2080694 130
2080702 42
2080710 530
2080748 0
2080753 290
2080852 629
2080902 0
2080936 0
2080954 0
2080995 732
2081014 849
2081050 261
2081087 248
2081147 270
2081149 1065
2081188 221
2081266 1457
2081329 2050
2081332 1030
2081401 819
2081432 0
2081614 7
2081638 661
2081644 1329
2081680 457
2081726 109
2081764 59
2081781 1256
2081827 626
2081968 1193
2082031 711
2082096 191
2082118 340
2082277 0
2082311 437
2082385 243
2082388 292
2082448 388
2082490 1890
2082502 288
2082517 193
2082526 0
2082553 232
2082592 0
2082667 0
2082818 69
2082833 0
2082836 87
2082851 0
2082868 5
2082876 13
2082889 179
2082937 243
2083115 71
2083124 0
2083354 15
2083395 0
2083426 0
2083613 152
2083649 0
2083711 52
2083884 0
2083901 0
2083907 19
2083934 0
2083958 0
2084098 102
2084118 244
2084145 105
2084147 4
2084192 8
2084253 77
2084288 15
2084315 0
2084385 0
2084437 47
2084453 0
2084461 0
2084479 0
2084496 1
2084520 39
2084530 12
2084536 157
2084540 40
2084547 0
2084630 212
2084636 0
2084688 1718
2084757 1
2084818 98
2084856 0
2084914 0
2084946 0
2085159 0
2085318 0
2085507 0
2085757 0
2085801 0
2085854 0
2085884 0
2086023 0
2086036 0
2086073 0
2086119 0
2086286 0
2086323 0
2086363 0
2086470 0
2086503 0
2086554 0
2086566 0
2086713 0
2086740 0
2086894 0
2086932 0
2086994 170
2087013 0
2087032 968
2087035 431
2087139 1
2087159 226
2087162 678
2087282 487
2087319 121
2087350 3626
2087378 203
2087451 349
2087501 463
2087512 592
2087542 267
2087595 642
2087621 1091
2087769 496
2087906 6
2087912 101
2087923 258
2087925 3
2087934 293
2087942 492
2087972 724
2088015 14
2088086 15
2088096 0
2088183 4
2088214 0
2088333 0
2088522 0
2088549 0
2088558 0
2088611 1
2088773 134
2088909 57
2088927 0
2089121 43
2089259 538
2089334 412
2089559 523
2089566 2691
2089642 327
2089774 138
2089928 560
2089973 123
2090026 139
2090113 0
2090152 0
2090239 0
2090261 796
2090294 317
2090303 333
2090434 164
2090461 1422
2090517 714
2090814 0
2090932 221
2090953 0
2090985 927
2091096 496
2091118 195
2091144 121
2091228 88
2091506 934
2091700 740
2091767 917
2091822 23
2091850 172
2091857 0
2091878 88
2092070 0
2092106 766
2092108 201
2092124 1
2092208 169
2092224 1642
2092233 292
2092241 901
2092362 10062
2092403 554
2092477 209
2092545 1526
2092557 323
2092602 1964
2092702 88
2093008 264
2093065 0
2093082 527
2093086 25
2093098 33
2093114 223
2093226 1231
2093242 0
2093450 12
2093483 90
2093531 0
2093542 225
2093555 1
2093652 992
2093664 29
2093684 0
2093700 169
2093708 457
2093718 362
2093724 237
2093732 61
2093740 941
2093764 1122
2093801 578
2093876 377
2093879 399
2093913 0
2093984 146
2094161 954
2094182 1287
2094473 733
2094538 134
2094560 194
2094590 234
2094713 1026
2094845 808
2095038 22
2095088 193
2095219 295
2095257 0
2095302 0
2095306 0
2095331 0
2095497 0
2095562 0
2095596 0
2095616 0
2095682 0
2095702 0
2095906 0
2095961 0
2095997 0
2096106 0
2096174 9
2096255 101
2096394 19
2096475 262
2096633 317
2096643 405
2096646 674
2096658 208
2096680 0
2096689 869
2096711 509
2096718 184
2096728 0
2096733 0
2096748 87
2096754 0
2096864 376
2097039 85
2097125 79
2097131 1361
2097134 581
2097171 2542
2097297 44
2097390 132
2097586 171
2097668 427
2097682 256
2097760 0
2097824 0
2097918 49
2097933 1
2097985 29
2097997 375
2098005 1450
2098022 0
2098207 118
2098792 251
2098836 172
2098859 416
2098893 1038
2099031 129
2099163 0
2099197 271
2099209 214
2099522 61
2099582 0
2099663 24
2099667 428
2099680 207
2099692 395
2100120 1535
2100169 276
2100334 33
2100526 1179
2100717 0
2100823 24
2100839 0
2100987 0
2101012 193
2101182 238
2101192 23
2101228 0
2101525 223
2101541 0
2101618 14
2101646 0
2101652 593
2101665 220
2101773 0
2101835 0
2101872 0
2101952 0
2102018 0
2102076 0
2102102 0
2102533 0
2102590 0
2102669 1
2102708 0
2102720 0
2102791 0
2102811 0
2102856 0
2102876 0
2102962 0
2103003 0
2103087 0
2103091 0
2103094 0
2103099 0
2103185 140
2103242 32
2103268 113
2103593 239
2103626 871
2103682 1416
2103798 41
2103848 117
2103852 377
2103920 439
2103968 668
2103998 0
2104067 1
2104087 546
2104101 94
2104110 1593
2104114 240
2104119 252
2104220 0
2104285 0
2104319 0
2104552 0
2104790 0
2104890 0
2104900 0
2104907 0
2104917 145
2104921 0
2104966 33
2104973 213
2105013 269
2105185 155
2105515 81
2105573 334
2105651 223
2105667 604
2105784 14
2105804 1581
2105806 924
2105901 126
2105969 221
2106032 129
2106050 22
2106071 0
2106081 29
2106094 268
2106127 433
2106162 40
2106205 541
2106221 0
2106253 135
2106350 515
2106392 20
2106426 47
2106445 207
2106506 100
2106540 294
2106558 0
2106565 180
2106702 0
2106737 1182
2106912 283
2106975 172
2106989 63
2107101 0
2107119 706
2107148 367
2107199 0
2107254 319
2107284 0
2107360 9
2107386 381
2107435 248
2107467 112
2107497 0
2107715 0
2107723 318
2107792 1
2107875 0
2108147 1
2108227 0
2108244 2
2108258 0
2108324 261
2108326 127
2108333 0
2108402 0
2108405 45
2108431 0
2108460 14
2108520 0
2108671 279
2108703 83
2108739 319
2108887 378
2108906 845
2109082 4
2109096 0
2109109 220
2109111 783
2109117 59
2109138 114
2109221 326
2109223 2664
2109237 303
2109254 0
2109284 94
2109359 38
2109393 7
2109468 1039
2109526 13
2109767 154
2109846 0
2109883 202
2109925 225
2109952 157
2110006 258
2110008 219
2110054 0
2110079 487
2110105 291
2110166 1443
2110277 2097
2110368 499
2110384 425
2110504 57
2110830 1030
2110997 260
2111026 31
2111044 483
2111080 0
2111087 154
2111148 304
2111242 476
2111276 2006
2111278 1148
2111375 65
2111409 317
2111523 0
2111576 838
2111580 637
2111622 124
2111730 521
2111832 254
2111838 944
2112060 1008
2112134 721
2112318 46
2112428 498
2112482 438
2112496 116
2112503 165
2112534 331
2112582 231
2112599 34
2112628 264
2112770 126
2112831 0
2112910 315
2112992 309
2113022 10
2113031 0
2113056 462
2113139 780
2113386 81
2113419 0
2113503 286
2113538 0
2113555 0
2113571 0
2113612 0
2113623 0
2113636 0
2113646 0
2113656 693
2113688 149
2113785 4
2113794 677
2113812 1036
2113816 966
2113899 851
2114021 37
2114126 157
2114133 0
2114168 0
2114256 0
2114549 0
2114568 0
2114575 0
2114615 0
2114658 18
2114745 697
2114887 1469
2114967 164
2115152 371
2115224 0
2115433 47
2115448 348
2115474 337
2115562 261
2115612 118
2115694 0
2115752 219
2115771 16
2115800 29
2115953 0
2116013 119
2116265 762
2116271 64
2116278 0
2116304 111
2116368 1267
2116408 0
2116463 413
2116474 1699
2116551 0
2116571 399
2116706 443
2116718 425
2116841 247
2116925 113
2116952 493
2117008 0
2117246 19
2117310 159
2117361 0
2117433 203
2117435 429
2117476 182
2117516 113
2117672 1159
2117674 184
2117730 719
2117819 520
2117828 649
2117871 0
2118012 0
2118143 1279
2118243 0
2118371 0
2118442 984
2118444 451
2118462 475
2118506 0
2118664 2114
2118716 0
2118783 2680
2118827 544
2119031 0
2119046 0
2119065 65
2119094 116
2119286 80
2119309 79
2119332 294
2119416 136
2119433 0
2119444 0
2119589 23
2119689 706
2119707 20
2119725 1595
2119740 560
2119813 0
2119825 0
2119832 1567
2119869 977
2119955 568
2119982 15
2120081 1008
2120105 357
2120159 680
2120225 640
2120298 263
2120310 0
2120339 299
2120388 274
2120417 783
2120487 0
2120568 48
2120599 21
2120636 0
2120644 22
2120695 204
2120739 446
2120754 204
2120796 68
2120810 142
2120919 582
2120927 469
2120957 0
2121007 571
2121069 441
2121094 0
2121126 305
2121135 336
2121342 524
2121361 182
2121409 0
2121439 330
2121469 0
2121543 123
2121567 0
2121603 24
2121610 217
2121676 508
2121682 422
2121729 367
2121752 0
2121872 702
2121888 30
2121924 54
2121991 13
2122073 83
2122079 210
2122131 0
2122219 0
2122406 259
2122561 11
2122668 1144
2122670 3066
2122744 0
2122988 0
2123004 72
2123010 123
2123157 156
2123161 178
2123173 16
2123216 193
2123234 61
2123316 2029
2123320 2696
2123323 1450
2123342 117
2123375 528
2123558 989
2123561 1026
2123595 531
2123609 688
2123653 2170
2123797 674
2123834 51
2123879 705
2123892 126
2123910 189
2123942 406
2124001 118
2124100 0
2124125 1399
2124144 957
2124270 104
2124341 460
2124540 1441
2124566 472
2124697 109
2124750 196
2124810 59
2124901 499
2125038 138
2125089 106
2125092 65
2125102 286
2125107 0
2125116 0
2125126 0
2125131 175
2125204 119
2125216 587
2125247 504
2125320 4188
2125322 2233
2125329 197
2125402 0
2125412 271
2125450 278
2125550 646
2125573 0
2125622 146
2125692 224
2125736 809
2125770 919
2125784 271
2125842 108
2125870 1692
2125903 0
2125987 349
2126114 807
2126190 379
2126235 45
2126312 23
2126357 146
2126370 699
2126432 71
2126546 377
2126618 844
2126745 295
2126811 736
2126819 958
2126828 114
2126939 491
2127038 414
2127051 364
2127178 793
2127204 108
2127329 809
2127414 246
2127517 621
2127547 678
2127608 780
2127614 928
2127636 315
2127649 0
2127655 545
2127674 79
2127719 68
2127750 223
2127914 381
2127958 267
2127965 776
2127984 188
2128140 7
2128195 1464
2128204 450
2128219 767
2128419 130
2128493 939
2128570 19
2128592 259
2128620 0
2128684 0
2128704 67
2128716 23
2128741 0
2128777 287
2128869 0
2128930 47
2128946 862
2128960 0
2129015 17
2129063 0
2129142 1463
2129226 53
2129233 217
2129274 502
2129292 0
2129301 189
2129315 0
2129372 124
2129598 92
2129620 267
2129687 0
2129719 771
2129836 127
2129858 419
2129908 0
2130002 68
2130121 228
2130153 131
2130178 76
2130184 169
2130202 82
2130229 428
2130256 382
2130293 56
2130325 77
2130464 68
2130493 506
2130511 0
2130549 178
2130732 23
2130823 411
2130827 632
2130942 66
2130993 0
2131021 46
2131210 121
2131232 360
2131258 36
2131361 478
2131369 173
2131444 0
2131493 0
2131676 117
2131724 205
2131894 179
2131974 200
2131995 1369
2132071 0
2132096 98
2132117 699
2132166 123
2132221 246
2132246 0
2132371 1985
2132479 2147
2132506 134
2132605 495
2132645 103
2132755 122
2132765 0
2132779 2171
2132836 325
2132851 693
2132908 235
2133032 15
2133075 827
2133111 709
2133120 643
2133192 0
2133217 39
2133325 306
2133328 718
2133406 463
2133474 337
2133484 89
2133599 0
2133692 651
2133708 505
2133742 341
2133981 0
2134162 334
2134186 0
2134193 85
2134219 11
2134285 0
2134298 0
2134331 72
2134338 297
2134360 65
2134449 1
2134483 783
2134544 389
2134595 609
2134756 6
2134795 437
2134847 1425
2134849 1749
2134866 120
2134902 281
2134951 339
2135017 2780
2135045 472
2135076 529
2135119 246
2135127 7
2135168 1000
2135227 243
2135264 99
2135314 1137
2135335 985
2135464 1358
2135483 219
2135500 596
2135512 1214
2135544 385
2135563 1121
2135566 478
2135591 0
2135605 996
2135638 22
2135719 350
2135799 295
2135867 1016
2135888 1677
2135916 1377
2135969 0
2135976 0
2136003 524
2136021 328
2136029 234
2136037 538
2136070 0
2136115 0
2136150 64
2136176 163
2136268 802
2136283 0
2136290 1344
2136364 2316
2136368 1788
2136377 0
2136391 1626
2136395 1401
2136520 32
2136571 115
2136599 118
2136611 0
2136618 98
2136634 0
2136727 91
2136809 1
2136887 90
2136949 754
2137002 221
2137063 36
2137097 0
2137139 638
2137351 247
2137360 0
2137371 165
2137398 37
2137414 3
2137467 11
2137491 230
2137520 275
2137529 1611
2137531 199
2137537 30
2137544 0
2137597 100
2137612 712
2137685 0
2137695 156
2137702 520
2137713 549
2137748 33
2137772 97
2137805 0
2137835 1821
2137898 142
2137979 647
2138008 462
2138063 0
2138095 992
2138175 0
2138199 372
2138202 75
2138215 30
2138249 63
2138272 0
2138288 22
2138308 0
2138316 450
2138349 502
2138351 309
2138370 841
2138445 699
2138668 741
2138752 11
2138918 0
2138978 82
2139044 378
2139046 1532
2139133 55
2139155 90
2139170 255
2139293 18
2139327 98
2139336 413
2139580 0
2139638 548
2139699 0
2139825 192
2139852 559
2139950 272
2139978 0
2139993 69
2140000 225
2140002 1232
2140115 11
2140146 41
2140227 1523
2140255 2338
2140257 510
2140355 1322
2140424 12
2140435 707
2140456 64
2140474 1149
2140702 213
2140712 421
2140791 873
2140813 0
2140819 392
2140899 214
2140903 3494
2140938 1606
2140951 128
2141023 164
2141073 2967
2141222 539
2141652 934
2141682 69
2141827 0
2141839 0
2141887 94
2141900 16
2141918 0
2141923 0
2141926 9
2141938 495
2142007 451
2142071 292
2142101 0
2142135 735
2142177 1906
2142183 588
2142199 568
2142306 529
2142371 0
2142376 501
2142389 216
2142394 128
2142464 93
2142512 0
2142531 0
2142653 420
2142665 167
2142705 326
2142934 414
2143006 45
2143080 79
2143116 0
2143153 515
2143161 0
2143386 118
2143456 304
2143490 849
2143524 328
2143536 247
2143557 395
2143586 453
2143614 0
2143673 178
2143704 481
2143738 1088
2143799 0
2143863 180
2143884 0
2143892 498
2143966 145
2144006 253
2144024 430
2144103 35
2144147 175
2144205 23
2144252 2
2144268 23
2144304 70
2144326 0
2144366 0
2144376 0
2144430 17
2144440 960
2144466 53
2144571 644
2144644 259
2144664 299
2144816 0
2144907 546
2144928 0
2145083 203
2145215 0
2145228 74
2145246 501
2145255 309
2145292 682
2145441 11
2145487 844
2145515 263
2145712 797
2145753 20
2145882 295
2145951 578
2146089 524
2146109 875
2146246 25
2146284 21
2146302 121
2146427 572
2146454 1
2146496 0
2146514 22
2146733 0
2146837 552
2146844 244
2146857 395
2146897 112
2146921 1215
2146983 385
2146998 52
2147093 563
2147190 113
2147197 91
2147211 1240
2147263 0
2147391 0
2147479 433
2147569 589
2147576 102
2147599 70
2147639 5654
2147644 3294
2147655 74
2147901 2446
2147926 303
2148012 644
2148038 1109
2148179 564
2148209 118
2148238 1519
2148332 916
2148409 1417
2148428 296
2148457 743
2148503 314
2148518 0
2148589 1207
2148613 921
2148618 3198
2148882 1227
2148936 0
2148952 0
2149007 0
2149047 330
2149050 0
2149099 107
2149108 218
2149145 49
2149176 500
2149203 17
2149214 399
2149219 724
2149229 30
2149242 90
2149297 186
2149352 0
2149406 898
2149472 2256
2149483 26
2149527 61
2149550 265
2149603 1402
2149607 1038
2149635 179
2149711 22
2149718 0
2149756 669
2149786 47
2149829 152
2149841 182
2149946 433
2150015 466
2150068 20
2150171 57
2150192 299
2150232 733
2150290 202
2150407 16
2150559 743
2150587 1400
2150594 0
2150615 652
2150766 238
2150797 1410
2150821 2705
2150827 1043
2150905 137
2150924 1052
2151028 23
2151036 72
2151046 0
2151103 0
2151145 0
2151212 2937
2151262 815
2151277 224
2151327 359
2151338 2477
2151395 0
2151434 0
2151509 1897
2151585 0
2151625 917
2151658 102
2151696 111
2151715 272
2151737 629
2151771 0
2151784 319
2151883 430
2151919 0
2151980 371
2151990 576
2152110 196
2152210 163
2152297 1
2152330 456
2152387 348
2152406 222
2152426 12
2152461 340
2152491 521
2152611 425
2152637 0
2152661 0
2152678 497
2152714 535
2152747 789
2152760 55
2152903 1654
2152908 1223
2152918 99
2152924 0
2152994 149
2153053 260
2153125 401
2153198 160
2153222 0
2153279 0
2153386 88
2153408 334
2153456 0
2153571 0
2153584 175
2153619 758
2153643 367
2153650 327
2153665 723
2153980 0
2154079 0
2154116 0
2154189 0
2154199 0
2154228 0
2154260 0
2154289 0
2154322 1
2154456 0
2154656 0
2154696 0
2154737 0
2154835 0
2154874 0
2154943 0
2155054 0
2155096 0
2155102 0
2155152 0
2155184 0
2155201 0
2155292 0
2155426 0
2155475 0
2155483 0
2155522 0
2155648 0
2155715 0
2155774 0
2155805 0
2155819 0
2155828 0
2155921 0
2155971 0
2156029 0
2156036 0
2156063 0
2156087 1
2156136 54
2156176 0
2156194 251
2156204 381
2156238 74
2156295 0
2156351 25
2156423 120
2156440 13
2156573 0
2156581 76
2156583 232
2156595 13
2156602 1135
2156639 11
2156658 177
2156716 741
2156818 494
2156825 628
2156833 22
2156875 362
2156983 1430
2157062 163
2157082 610
2157135 160
2157146 19
2157161 417
2157229 115
2157237 163
2157311 115
2157433 580
2157497 477
2157504 0
2157512 0
2157554 593
2157662 656
2157878 392
2157934 137
2157958 78
2157999 34
2158010 12
2158013 154
2158030 278
2158053 82
2158093 0
2158272 194
2158317 0
2158386 101
2158400 0
2158436 428
2158484 152
2158520 0
2158688 0
2158718 77
2158808 94
2158824 427
2158901 362
2158937 61
2159091 1539
2159145 114
2159155 0
2159178 89
2159288 13
2159369 0
2159467 685
2159471 440
2159481 0
2159512 208
2159578 590
2159742 0
2159792 45
2159821 252
2159922 64
2159962 0
2160052 392
2160105 117
2160209 292
2160301 117
2160310 206
2160323 815
2160330 736
2160337 428
2160396 251
2160415 136
2160527 286
2160544 9
2160583 63
2160664 354
2160721 0
2160759 0
2160772 104
2160789 0
2160798 257
2160841 115
2160916 2254
2160920 1545
2160964 332
2160981 307
2161025 893
2161069 0
2161304 444
2161312 333
2161347 0
2161386 106
2161407 1
2161572 93
2161755 168
2161758 628
2161777 525
2161782 243
2161917 431
2162028 160
2162145 0
2162164 37
2162293 426
2162325 24
2162350 0
2162434 174
2162479 78
2162509 127
2162580 872
2162607 74
2162760 0
2162914 91
2162933 243
2162997 259
2163058 719
2163095 836
2163342 24
2163390 155
2163411 1
2163459 0
2163492 0
2163510 0
2163528 0
2163583 0
2163586 0
2163597 0
2163617 77
2163630 208
2163642 0
2163676 0
2163687 0
2163693 0
2163711 188
2163771 2
2163780 0
2163783 58
2163786 0
2163840 25
2163849 0
2163852 7
2163855 0
2163909 0
2163918 0
2163921 6
2163924 0
2163978 0
2163987 0
2163990 23
2163993 0
2164047 16
2164056 0
2164059 1
2164062 0
2164142 51
2164160 78
2164177 614
2164190 8
2164218 217
2164264 233
2164268 151
2164325 326
2164340 317
2164413 167
2164430 127
2164575 80
2164581 350
2164620 0
2164640 398
2164803 0
2164814 730
2164818 401
2164833 0
2164844 568
2164906 122
2164959 21
2164990 103
2165012 787
2165070 0
2165160 493
2165307 155
2165340 95
2165366 390
2165385 4
2165395 118
2165415 2
2165441 21
2165460 24
2165470 2
2165490 12
2165516 10
2165535 4
2165545 0
2165565 0
2165577 0
2165589 0
2165591 0
2165602 0
2165642 94
2165698 227
2165704 0
2165710 8
2165715 31
2165725 15
2165746 0
2165755 0
2165802 0
2165821 0
2165827 0
2165835 0
2165842 22
2165886 0
2165919 396
2165922 63
2165964 120
2166040 200
2166092 630
2166122 539
2166250 137
2166272 869
2166351 0
2166362 298
2166369 560
2166405 228
2166450 83
2166625 70
2166654 0
2166694 20
2166699 128
2166851 610
2166893 291
2167093 890
2167097 200
2167105 0
2167267 31
2167391 187
2167413 81
2167419 465
2167430 48
2167445 89
2167465 0
2167481 0
2167490 0
2167543 0
2167608 18
2167650 160
2167763 231
2167795 497
2167806 844
2167815 0
2167829 85
2167953 186
2168092 135
2168119 18
2168156 463
2168201 1
2168230 175
2168260 377
2168317 381
2168323 100
2168536 13
2168548 0
2168551 0
2168554 0
2168569 155
2168572 0
2168597 0
2168608 0
2168656 0
2168660 0
2168665 0
2168674 0
2168680 0
2168723 0
2168737 0
2168747 0
2168749 53
2168753 0
2168764 0
2168768 0
2168771 0
2168783 0
2168792 0
2168797 0
2168857 67
2168885 132
2168935 0
2168953 13
2168963 21
2168989 29
2169052 231
2169124 0
2169173 25
2169212 0
2169285 112
2169328 41
2169341 100
2169412 463
2169453 116
2169508 0
2169577 70
2169628 0
2169637 0
2169650 0
2169661 0
2169724 0
2169836 247
2169857 240
2169874 76
2169883 0
2169997 0
2170118 0
2170152 666
2170169 436
2170194 366
2170247 401
2170259 914
2170298 352
2170398 81
2170499 0
2170605 359
2170683 0
2170696 61
2170718 0
2170739 0
2170743 0
2170750 0
2170752 0
2170758 0
2170784 0
2170791 76
2170797 0
2170823 0
2170836 15
2170848 0
2170850 0
2170860 410
2170863 134
2170884 0
2170888 0
2170910 0
2170920 0
2170923 0
2170941 0
2170951 0
2170985 390
2171009 323
2171051 73
2171174 0
2171201 0
2171222 1398
2171242 92
2171278 290
2171302 40
2171343 681
2171561 248
2171576 60
2171581 21
2171607 259
2171652 225
2171676 1078
2171757 31
2171770 49
2172061 398
2172118 21
2172278 42
2172298 428
2172301 142
2172336 49
2172357 0
2172396 0
2172484 535
2172575 85
2172620 1426
2172624 1780
2172652 270
2172676 267
2172702 96
2172900 817
2173013 195
2173019 556
2173081 0
2173099 84
2173125 31
2173137 433
2173242 280
2173272 0
2173300 59
2173406 610
2173458 13
2173521 896
2173524 906
2173536 0
2173781 344
2173797 2058
2173911 32
2174010 350
2174042 0
2174054 440
2174080 31
2174181 1161
2174215 807
2174263 24
2174282 298
2174419 195
2174437 31
2174445 652
2174449 186
2174458 231
2174523 326
2174550 18
2174596 0
2174643 87
2174658 362
2174796 876
2174829 359
2174888 51
2174916 600
2175003 25
2175180 42
2175189 20
2175208 0
2175232 1291
2175273 91
2175341 20
2175380 327
2175382 589
2175441 857
2175457 0
2175539 0
2175560 74
2175580 14
2175711 114
2175737 547
2175752 1439
2175850 1523
2175883 442
2175995 870
2176030 423
2176100 365
2176161 129
2176188 474
2176201 1299
2176219 1024
2176223 651
2176235 119
2176271 66
2176337 316
2176345 566
2176362 872
2176375 0
2176472 709
2176474 331
2176511 1438
2176524 78
2176551 309
2176560 256
2176568 30
2176612 1
2176624 332
2176631 849
2176686 1127
2176787 1898
2176796 367
2176835 0
2176850 125
2176863 1634
2176940 5539
2176961 823
2177000 1396
2177052 7637
2177061 3679
2177073 5657
2177075 3365
2177086 73
2177122 23
2177130 471
2177133 1192
2177222 6369
2177243 763
2177249 647
2177311 42
2177319 0
2177328 4329
2177399 2537
2177414 225
2177491 252
2177523 1294
2177616 379
2177670 1
2177684 1480
2177811 0
2177819 428
2177835 478
2177861 1466
2177984 622
2178009 867
2178116 0
2178123 96
2178130 646
2178149 1175
2178156 21
2178215 1833
2178343 0
2178399 646
2178425 8
2178554 1694
2178572 2761
2178623 61
2178680 184
2178684 146
2178831 0
2178920 100
2178947 1841
2178951 562
2178958 1443
2179036 1023
2179070 301
2179082 231
2179120 475
2179231 0
2179314 624
2179345 104
2179404 83
2179444 307
2179453 1095
2179469 778
2179497 2696
2179502 2891
2179524 176
2179539 27
2179575 16
2179627 206
2179683 187
2179733 0
2179841 167
2179886 1429
2179949 202
2179985 707
2179996 189
2180055 714
2180070 111
2180087 121
2180122 31
2180131 1727
2180135 545
2180178 121
2180233 1
2180254 130
2180296 955
2180451 59
2180463 1108
2180497 1045
2180499 1148
2180515 0
2180523 665
2180529 1019
2180588 2
2180598 500
2180607 228
2180632 1414
2180634 209
2180665 105
2180699 407
2180730 383
2180842 0
2181074 67
2181126 337
2181170 0
2181250 30
2181331 0
2181353 313
2181423 0
2181508 0
2181609 33
2181684 375
2181705 223
2181739 31
2181828 476
2181919 85
2182126 575
2182271 39
2182381 0
2182406 0
2182417 113
2182455 145
2182479 0
2182493 93
2182629 0
2182838 182
2183233 0
2183308 816
2183382 331
2183407 276
2183421 327
2183503 244
2183599 0
2183714 0
2183798 210
2183837 305
2183867 0
2183957 1
2183960 486
2184028 317
2184224 363
2184312 114
2184570 2
2184624 75
2184763 0
2184811 58
2184944 103
2185047 1251
2185068 280
2185108 0
2185200 0
2185212 148
2185290 131
2185299 0
2185323 1080
2185346 448
2185364 44
2185998 36
2186175 264
2186264 289
2186279 3
2186527 63
2186594 439
2186771 1144
2186774 1158
2186834 98
2186874 0
2187074 0
2187083 1063
2187170 35
2187202 0
2187213 0
2187228 0
2187235 0
2187256 0
2187258 0
2187290 0
2187300 0
2187308 0
2187311 0
2187319 0
2187321 0
2187363 149
2187397 567
2187435 450
2187489 129
2187621 127
2187657 214
2187732 113
2187840 934
2187903 26
2187984 1047
2188017 516
2188143 0
2188182 1002
2188224 147
2188269 298
2188335 632
2188383 676
2188391 59
2188491 283
2188523 31
2188629 490
2188667 8
2188744 588
2188772 63
2188898 0
2188936 0
2188944 1030
2188955 443
2188961 389
2189036 34
2189068 463
2189099 323
2189207 11
2189216 272
2189399 152
2189477 92
2189480 0
2189537 66
2189834 77
2189839 65
2189875 204
2189966 0
2190185 73
2190251 397
2190257 0
2190274 239
2190278 492
2190290 63
2190293 669
2190338 343
2190347 569
2190361 0
2190452 455
2190464 0
2190488 6
2190539 40
2190571 253
2190619 185
2190623 235
2190656 0
2190659 173
2190761 89
2190782 333
2190827 0
2190962 81
2190978 0
2191005 131
2191013 24
2191147 443
2191189 0
2191219 0
2191237 0
2191255 378
2191303 187
2191480 399
2191516 0
2191525 193
2191597 449
2191707 360
2191744 0
2191792 133
2191840 161
2191927 20
2191990 27
2192078 150
2192272 4
2192372 600
2192396 13
2192484 0
2192579 0
2192628 174
2192699 424
2192768 67
2193094 148
2193185 51
2193220 74
2193281 584
2193464 403
2193575 1395
2193702 230
2194088 0
2194100 54
2194123 1681
2194493 420
2194497 579
2194512 1
2194629 0
2194731 180
2194824 32
2195003 160
2195046 0
2195055 1013
2195093 0
2195182 4
2195195 0
2195212 0
2195215 0
2195266 0
2195306 0
2195396 120
2195480 1130
2195489 65
2195636 432
2195720 152
2195867 1165
2195898 0
2195922 63
2195943 76
2195976 21
2196034 147
2196233 346
2196381 185
2196432 0
2196588 287
2196615 374
2196791 0
2196830 145
2196879 134
2196911 0
2196948 377
2196976 1
2196999 119
2197015 170
2197031 13
2197060 0
2197108 63
2197130 291
2197155 1
2197256 0
2197300 0
2197395 566
2197406 0
2197428 0
2197478 87
2197486 0
2197501 84
2197553 0
2197588 0
2197601 341
2197674 48
2197847 805
2197853 81
2197906 0
2198033 64
2198223 447
2198243 0
2198261 126
2198419 316
2198423 54
2198451 196
2198603 144
2198710 95
2198721 332
2198735 194
2198758 0
2198773 0
2198775 14
2198813 1
2198818 271
2198831 0
2198858 0
2198884 0
2198909 14
2198921 82
2198930 354
2198976 0
2199033 22
2199037 0
2199049 38
2199107 0
2199145 0
2199160 0
2199166 309
2199184 0
2199242 225
2199267 144
2199306 489
2199384 115
2199448 201
2199499 371
2199546 863
2199657 0
2199698 221
2199710 87
2199720 67
2199776 0
2199907 1798
2199987 661
2199999 333
2200005 424
2200075 1
2200085 717
2200125 1120
2200128 750
2200168 50
2200191 205
2200254 159
2200306 0
2200441 0
2200448 361
2200459 7
2200499 63
2200502 719
2200510 432
2200544 1116
2200616 932
2200686 0
2200693 135
2200700 37
2200763 294
2200859 74
2200944 727
2201053 0
2201122 464
2201155 461
2201200 0
2201210 0
2201212 0
2201217 0
2201224 240
2201226 0
2201234 0
2201236 384
2201247 0
2201324 411
2201411 968
2201417 1065
2201429 62
2201454 285
2201633 2102
2201658 0
2201748 449
2201789 0
2201846 122
2201857 761
2201951 8
2201981 0
2201998 2191
2202115 356
2202123 565
2202177 0
2202179 0
2202308 315
2202314 421
2202377 7
2202390 463
2202455 629
2202477 169
2202664 0
2202728 48
2202772 0
2202853 0
2202876 7
2202914 0
2202958 0
2202965 1
2202995 0
2203001 34
2203013 1
2203019 0
2203065 142
2203177 1118
2203237 0
2203368 0
2203437 0
2203458 0
2203473 0
2203528 531
2203532 33
2203546 1436
2203554 67
2203757 2083
2203793 0
2203854 158
2203877 469
2203910 1193
2203964 194
2203971 0
2204003 651
2204149 0
2204188 636
2204219 3
2204236 0
2204249 623
2204252 279
2204259 238
2204389 360
2204401 412
2204521 303
2204546 118
2204638 5
2204728 280
2204782 249
2204787 1580
2204827 0
2204832 2671
2204844 241
2204922 23
2204936 709
2204940 89
2204989 1070
2204995 266
2205029 1
2205049 430
2205085 28
2205106 0
2205142 146
2205178 79
2205208 47
2205238 49
2205266 16
2205278 511
2205281 261
2205436 97
2205447 0
2205532 82
2205555 0
2205560 0
2205563 0
2205567 0
2205576 0
2205583 35
2205599 1181
2205661 0
2205704 22
2205753 0
2205811 6
2205822 6
2205948 0
2206036 8
2206096 0
2206144 1
2206238 0
2206249 19
2206284 9
2206450 0
2206585 11
2206639 0
2206648 132
2206778 0
2206846 16
2206916 145
2206994 96
2207006 0
2207019 242
2207042 0
2207050 35
2207058 0
2207074 0
2207076 0
2207084 0
2207096 0
2207102 0
2207114 0
2207123 0
2207129 0
2207132 0
2207138 203
2207252 40
2207263 154
2207486 0
2207488 0
2207493 127
2207496 0
2207504 0
2207511 0
2207518 162
2207520 0
2207538 0
2207542 0
2207569 0
2207576 0
2207601 0
2207704 578
2207838 1049
2207842 908
2208136 0
2208275 485
2208360 1513
2208362 728
2208529 109
2208609 8
2208741 1145
2208841 0
2208863 0
2208892 27
2208942 180
2209017 276
2209050 1483
2209071 413
2209080 188
2209170 739
2209173 1054
2209179 78
2209287 417
2209320 569
2209615 335
2209730 52
2209871 13
2209975 115
2210072 381
2210090 203
2210185 726
2210197 290
2210227 68
2210245 222
2210279 738
2210297 216
2210317 539
2210323 202
2210503 1970
2210653 83
2210721 892
2210724 193
2210898 0
2210922 181
2211271 81
2211330 22
2211447 101
2211483 450
2211506 1805
2211510 2288
2211531 212
2211582 663
2211713 350
2211758 164
2211812 0
2212019 0
2212123 0
2212149 191
2212438 0
2212493 1187
2212544 1108
2212694 0
2212772 0
2212778 39
2212972 94
2213101 179
2213182 8
2213216 339
2213343 153
2213603 195
2213724 208
2213896 2045
2213926 817
2213932 0
2213979 182
2213992 77
2214019 0
2214163 0
2214435 121
2214518 0
2214525 151
2214684 227
2215047 41
2215187 42
2215197 0
2215205 0
2215233 111
2215254 584
2215267 753
2215301 187
2215383 50
2215422 180
2215443 153
2215532 0
2215587 135
2215720 933
2215758 1152
2215777 208
2216041 108
2216103 394
2216199 204
2216211 143
2216304 51
2216331 476
2216360 0
2216428 274
2216448 1402
2216469 287
2216599 153
2216632 272
2216842 398
2216913 305
2216953 549
2217188 193
2217332 47
2217404 371
2217531 231
2217723 1013
2217779 341
2217798 0
2217809 300
2217842 223
2217884 190
2217935 939
2217947 464
2218039 682
2218107 326
2218172 311
2218227 772
2218380 0
2218404 763
2218415 1073
2218418 1088
2218517 604
2218563 0
2218606 376
2218625 862
2218649 84
2218688 477
[truncated: 399,551 more chars]
