# Supplementary material for: A nanocompartment system contributes to defense against oxidative stress in Mycobacterium tuberculosis
Source: eLife. 2021 Nov 9;10:e74358. doi: 10.7554/eLife.74358 (PMC8635971; doi:10.7554/eLife.74358)
Supplement: Source data 18. [file elife-74358-supp19.zip › Source Data File 18.wig]

# output:02-Map/H3 fastq1:['01-Preprocess/H3.notCombined_1.fastq.gz'] fastq2:['01-Preprocess/H3.notCombined_2.fastq.gz'] fastq3:['01-Preprocess/H3.extendedFrags.fastq.gz']
variableStep chrom=Chromosome
60 0
72 0
102 0
188 0
246 0
333 0
360 0
426 0
448 1
471 0
483 0
494 0
504 0
514 0
525 0
534 0
601 0
653 0
670 0
706 0
741 0
784 0
794 0
843 0
989 0
1092 0
1104 0
1267 0
1278 0
1345 0
1423 0
1522 116
1552 254
1635 2591
1779 0
1782 0
1788 0
1847 31
1858 1323
1921 1569
2001 0
2012 164
2063 0
2104 0
2141 1
2232 0
2290 0
2315 0
2318 0
2333 0
2344 0
2363 0
2387 0
2404 0
2427 0
2479 0
2507 0
2537 0
2591 0
2648 0
2738 0
2774 0
2845 0
2920 0
3027 0
3056 0
3066 0
3070 0
3119 0
3131 0
3145 0
3222 0
3228 0
3277 0
3283 12
3329 17
3372 0
3379 0
3384 0
3396 0
3412 0
3425 0
3441 0
3467 3
3471 33
3513 0
3591 40
3682 0
3708 37
3728 9
3739 9
3770 2
3782 0
3796 0
3833 0
3925 0
3960 0
3967 0
3986 11
4011 19
4028 0
4094 0
4118 0
4121 125
4130 0
4158 5
4207 0
4217 45
4353 14
4664 0
4721 0
4789 0
4912 0
4961 0
4970 0
4989 4
4995 41
5066 1073
5120 149
5128 18
5170 405
5230 0
5273 0
5287 0
5336 0
5364 0
5420 0
5439 0
5517 0
5547 0
5579 0
5586 0
5623 0
5631 0
5669 0
5687 0
5792 0
5977 0
5996 0
6055 0
6128 0
6230 0
6249 0
6286 0
6403 0
6490 0
6502 0
6526 0
6605 0
6612 0
6672 0
6729 0
6793 0
6809 0
6856 0
6944 0
6983 0
7067 0
7077 0
7093 0
7225 0
7265 0
7299 21
7383 0
7392 0
7470 0
7551 0
7578 0
7620 0
7686 0
7763 0
7767 0
7798 0
7865 0
7970 0
8031 0
8077 0
8099 0
8127 0
8219 0
8236 0
8288 0
8295 0
8338 0
8391 0
8394 0
8436 0
8486 0
8546 0
8786 0
8858 0
8874 0
8901 0
9030 0
9045 0
9100 30
9150 0
9165 0
9419 0
9465 0
9492 0
9503 0
9519 0
9526 0
9542 0
9564 0
9624 0
9776 3
9816 639
9850 208
9877 302
9894 0
9903 107
10023 0
10104 0
10277 0
10299 0
10414 5
10426 20
10583 1
10600 0
10608 0
10769 11
10826 211
10857 1
10876 0
10884 0
10892 0
10894 0
10907 0
10923 0
10953 0
11096 221
11119 0
11131 0
11176 0
11198 611
11207 51
11289 768
11301 0
11422 1115
11444 0
11530 634
11556 211
11618 1097
11659 0
11675 770
11679 984
11733 12
11739 556
11743 1313
11749 0
11787 157
11848 0
12042 43
12054 56
12145 0
12250 173
12352 399
12466 286
12491 348
12512 0
12530 175
12621 280
12663 45
12750 114
12798 286
13025 235
13046 276
13079 25
13155 0
13168 255
13275 0
13309 249
13322 679
13325 284
13369 94
13459 0
13469 0
13486 0
13560 0
13567 3
13595 0
13608 0
13669 0
13686 17
13699 0
13772 0
13852 0
13903 0
14021 3
14059 14
14080 0
14088 28
14096 253
14177 0
14367 0
14421 8
14454 0
14621 30
14661 5
14665 188
14667 7
14677 13
14749 383
14758 17
14782 0
14813 13
14821 0
14872 31
14902 0
14938 0
14968 0
15023 0
15084 1
15114 0
15221 0
15245 0
15269 0
15304 0
15327 0
15366 0
15464 0
15515 2
15576 1
15591 105
15657 0
15773 0
15812 0
15927 0
16161 0
16184 0
16273 0
16433 0
16520 0
16535 0
16558 0
16683 0
16794 0
16851 0
16872 0
16926 0
17015 0
17176 0
17190 0
17205 0
17247 0
17313 0
17333 0
17439 0
17476 0
17483 0
17586 168
17862 0
17981 1
18010 0
18123 0
18140 0
18161 0
18215 0
18454 0
18488 0
18527 0
18666 0
18693 0
18725 0
18907 0
19038 36
19043 0
19081 0
19100 0
19107 0
19134 1
19138 0
19151 0
19179 0
19194 0
19226 0
19239 15
19259 0
19310 11
19453 1
19461 0
19582 0
19667 15
19693 0
19760 0
19771 0
19829 0
19838 3
19914 0
19935 0
19951 0
19963 0
19973 0
19984 0
20002 0
20037 0
20044 0
20092 0
20178 3
20211 4
20234 134
20266 0
20278 3
20345 14
20349 0
20376 6
20456 1
20497 3
20547 86
20650 131
20671 12
20680 51
20712 0
20756 18
20787 24
20859 0
20883 1
21041 0
21204 0
21210 0
21266 4
21359 0
21414 0
21477 7
21481 21
21548 0
21608 1
21777 1376
22070 271
22092 93
22118 222
22144 16
22187 5
22195 316
22199 1012
22202 37
22279 0
22314 37
22338 9
22454 0
22460 0
22578 0
22590 0
22625 0
22817 0
22836 0
22887 0
22932 0
23083 0
23099 0
23125 0
23153 0
23205 0
23330 0
23361 74
23381 51
23394 848
23413 565
23442 227
23512 88
23550 15
23582 200
23640 23
23663 539
23681 198
23723 365
23807 384
23856 1105
23933 0
23947 0
24102 0
24136 0
24159 0
24174 0
24183 0
24207 0
24231 0
24237 1
24261 0
24282 0
24309 0
24318 0
24336 1
24351 0
24372 0
24384 0
24402 0
24447 0
24483 0
24492 0
24501 0
24534 0
24552 0
24564 0
24579 0
24621 0
24633 0
24657 0
24678 0
24696 0
24714 0
24732 0
24750 0
24768 0
24801 0
24819 0
24840 0
24909 0
24921 0
24924 0
24960 0
24986 0
25069 30
25099 0
25143 144
25168 149
25170 331
25252 99
25260 208
25438 0
25505 1189
25528 0
25613 496
25616 2755
25624 889
25730 1531
25796 42
25832 0
25844 500
25906 19
25914 106
25960 65
25967 6
26040 713
26067 662
26141 1607
26175 0
26183 415
26193 824
26197 1072
26261 188
26280 341
26290 632
26300 1994
26377 790
26417 0
26622 380
26742 193
26780 900
26831 236
26838 0
26860 54
26873 341
26932 775
27213 107
27245 1139
27252 1018
27299 755
27354 850
27367 125
27399 0
27410 1597
27470 0
27482 0
27484 0
27518 0
27526 0
27528 0
27530 0
27534 1
27558 0
27566 438
27569 0
27578 1
27683 0
27703 0
27784 0
27906 0
27925 0
27994 0
28003 0
28005 0
28145 0
28208 1
28232 0
28263 0
28368 782
28455 53
28512 1
28661 84
28670 63
28679 58
28687 0
28705 140
28803 0
28914 741
28974 178
29010 1334
29205 148
29270 601
29354 0
29403 201
29457 239
29516 7
29567 321
29587 541
29605 13
29620 7
29659 199
29667 1180
29671 1172
29776 227
29892 126
29920 113
29923 203
30009 0
30119 0
30195 1
30271 558
30449 572
30479 188
30679 326
30911 0
30968 1337
31004 0
31066 0
31075 662
31149 274
31153 1149
31223 264
31261 192
31323 99
31381 43
31410 0
31589 597
31597 204
31684 0
31701 315
31810 0
31825 640
31967 88
31978 6
32045 0
32051 1
32134 589
32163 78
32197 0
32253 423
32403 388
32434 151
32493 681
32518 845
32673 279
32755 70
32777 982
32886 93
32910 0
32995 0
33023 6
33045 10
33058 681
33113 413
33152 9
33217 343
33355 200
33359 65
33449 0
33490 0
33533 0
33560 0
33650 0
33797 1449
33805 184
33857 137
33861 0
33863 0
33901 0
33907 0
33927 0
33933 77
33942 238
34010 0
34028 0
34158 395
34163 53
34182 1
34207 0
34241 0
34313 144
34364 102
34367 9
34401 10
34418 645
34420 413
34504 1703
34590 82
34679 515
34688 205
34743 0
34849 0
34874 94
34893 0
34937 263
34999 291
35021 0
35075 20
35079 81
35117 0
35119 0
35135 0
35160 0
35182 0
35203 0
35206 0
35213 0
35250 0
35261 0
35293 0
35304 0
35326 0
35343 0
35353 8
35388 0
35409 0
35422 0
35453 169
35480 8
35489 0
35570 342
35630 0
35703 493
35750 0
35781 111
35873 491
35910 100
36029 1349
36191 985
36326 2003
36356 64
36368 248
36428 455
36455 2025
36515 137
36519 71
36606 0
36677 273
36734 228
36802 0
37093 847
37125 66
37184 0
37214 305
37224 35
37353 214
37361 80
37404 0
37512 0
37626 231
37666 201
37674 11
37752 290
37775 1052
37784 1001
37829 329
37944 205
37977 0
38003 361
38047 6
38065 287
38096 618
38133 191
38249 21
38363 112
38444 901
38517 1222
38588 0
38846 95
38902 0
39125 391
39290 351
39312 53
39343 736
39845 872
39873 505
39878 123
39937 933
39941 703
39967 440
40011 950
40025 5364
40141 640
40156 1030
40200 353
40238 300
40326 139
40392 35
40474 984
40496 628
40543 123
40585 0
40849 998
40876 0
40930 0
40961 126
41179 798
41242 12
41248 21
41374 251
41427 60
41496 68
41593 23
41632 24
41718 19
41727 0
41910 806
41915 318
41986 58
42060 367
42083 368
42208 298
42276 610
42362 372
42434 14
42473 0
42493 0
42644 175
42713 186
42806 104
42852 268
42854 116
42881 267
43245 1
43421 788
43515 0
43547 1510
43549 324
43634 0
43640 0
43642 0
43660 0
43698 0
43796 0
43838 0
43856 0
43865 0
43885 0
43902 0
43937 0
43944 0
43966 0
44069 0
44094 0
44100 0
44102 0
44145 0
44249 0
44261 0
44298 0
44302 0
44408 0
44600 0
44684 0
44720 0
44798 0
44849 0
44864 0
44869 0
44937 0
44952 0
44968 0
44984 0
44986 0
45017 0
45140 0
45167 0
45239 0
45315 0
45353 0
45401 0
45413 0
45464 0
45524 0
45563 0
45590 0
45623 0
45647 0
45649 0
45659 0
45665 0
45686 0
45731 0
45784 0
45804 0
45830 0
45841 0
45854 0
45920 0
46009 0
46014 0
46072 0
46087 0
46100 0
46164 0
46192 0
46271 0
46295 0
46320 0
46432 0
46469 401
46503 0
46515 369
46525 14
46532 0
46568 61
46576 0
46779 351
46959 0
47084 45
47097 8
47119 379
47220 57
47224 48
47301 0
47316 61
47363 0
47367 0
47391 194
47459 21
47577 30
47610 49
47682 15
47706 1
47907 2
48038 9
48079 0
48087 0
48104 102
48108 441
48203 0
48282 7
48388 57
48446 341
48450 944
48466 30
48481 6
48489 485
48514 1441
48648 0
48654 461
48663 292
48691 0
48730 0
48765 36
48782 630
48870 0
48895 25
48954 384
48983 249
48991 0
49038 87
49290 103
49388 40
49553 0
49616 0
49656 93
49750 254
49934 788
49951 124
49973 46
50022 224
50097 0
50214 0
50265 0
50552 0
50641 0
50655 0
50691 0
50778 0
50781 0
50803 0
50955 0
50987 0
51012 0
51015 0
51018 0
51104 0
51125 0
51138 0
51146 246
51186 20
51297 0
51453 1635
51519 296
51609 117
51611 208
51621 9
51675 0
51745 11
51765 61
51793 0
51804 0
51806 77
51838 0
51880 28
51892 2
51899 0
51907 8442
51967 960
52123 173
52127 2089
52129 915
52180 544
52189 851
52204 0
52366 74
52524 1606
52541 1064
52659 515
52706 1275
52709 51
52746 156
52774 197
52797 540
52829 1111
52837 44
52844 4
52873 1592
52918 70
53033 522
53114 68
53152 200
53187 46
53242 12
53488 18
53634 2
53648 0
53702 32
53740 0
53809 0
53888 14
53977 0
53987 11
54091 48
54113 2
54128 6
54146 1
54173 27
54300 0
54560 5
54635 461
54638 136
54703 0
54752 0
54759 290
54869 0
54872 419
55025 35
55058 62
55081 17
55085 76
55104 0
55191 0
55232 0
55251 66
55288 22
55337 0
55354 0
55398 3
55421 0
55523 141
55560 129
55612 230
55642 0
55767 0
55796 210
55835 0
55995 0
56008 168
56011 20
56023 31
56031 0
56044 261
56057 19
56080 0
56131 421
56155 738
56157 139
56164 44
56185 497
56191 160
56207 0
56218 87
56228 0
56354 2
56402 0
56521 62
56539 210
56716 428
56822 78
56842 25
57043 319
57046 1093
57050 706
57052 214
57157 381
57183 0
57278 1
57392 53
57510 0
57615 521
57702 402
57734 132
57878 306
57931 22
57956 1353
57985 0
58049 34
58105 8
58191 0
58201 0
58247 0
58284 0
58339 0
58369 0
58460 0
58480 0
58522 55
58526 341
58703 0
58759 0
58822 1
58834 0
58919 0
59113 0
59175 0
59215 0
59242 0
59358 338
59374 0
59405 0
59481 0
59489 0
59584 0
59593 9
59641 1
59747 0
59839 0
59865 354
59986 592
60027 1
60071 0
60126 700
60135 0
60152 0
60162 0
60211 133
60236 432
60256 132
60273 20
60290 3
60334 14
60345 1
60357 0
60415 0
60453 0
60538 0
60550 0
60567 0
60591 0
60612 0
60699 0
60747 0
60750 0
60793 0
60819 0
60825 0
60885 0
61004 0
61310 0
61404 0
61434 0
61550 0
61556 0
61628 0
61817 0
61888 0
61989 0
62048 0
62070 0
62116 0
62161 0
62167 0
62197 0
62209 0
62310 0
62313 0
62327 0
62572 0
62733 0
62794 0
62828 0
62974 0
63194 2896
63212 289
63241 0
63377 1192
63379 1849
63431 42
63467 514
63494 101
63501 930
63521 74
63576 419
63626 200
63756 218
63758 216
63788 153
63800 483
63802 219
63825 0
63863 1401
63884 2818
63887 771
63890 41
63908 1647
63918 0
64023 0
64044 0
64073 0
64179 0
64181 0
64306 0
64347 0
64420 0
64440 0
64518 0
64552 0
64572 0
64581 0
64603 0
64688 0
64691 0
64708 0
64716 0
64800 0
64823 0
64914 0
64955 417
64986 0
65109 316
65125 0
65169 209
65226 183
65315 14
65323 0
65434 160
65500 205
65549 471
65551 1095
65666 73
65692 1936
65715 88
65758 10
65840 136
65933 11
65987 149
66035 202
66061 465
66065 2081
66098 30
66233 19
66275 1022
66364 26
66386 30
66410 0
66449 211
66511 746
66578 240
66652 0
66659 71
66692 14
66764 0
66787 16
67009 0
67071 236
67127 168
67136 0
67138 102
67156 0
67247 1387
67290 205
67299 2
67316 711
67364 467
67898 23
67916 531
67955 1482
68150 106
68185 613
68222 78
68237 147
68246 170
68256 55
68276 359
68310 103
68321 697
68360 63
68377 1073
68380 1136
68387 32
68407 0
68444 96
68577 0
68594 0
68608 150
68726 0
68733 0
68737 732
68792 80
68861 16
68872 0
68894 51
69044 65
69085 0
69121 0
69170 0
69190 525
69281 224
69301 0
69316 85
69339 31
69367 0
69375 0
69422 81
69444 0
69589 131
69591 209
69625 49
69652 0
69657 407
69661 147
69675 67
69744 301
69792 235
69806 23
69823 266
69850 262
69928 196
69999 104
70021 0
70028 102
70030 293
70099 30
70102 105
70135 0
70177 1
70198 704
70204 8
70206 0
70390 0
70435 596
70453 0
70459 10
70534 74
70542 0
70570 328
70583 44
70699 0
70728 69
70744 34
70821 463
70843 183
70909 183
70933 0
70963 1
70988 5
71098 0
71143 190
71158 157
71266 193
71300 76
71399 56
71519 27
71557 2
71571 0
71588 137
71594 193
71637 20
71679 2779
71681 1040
71834 325
71922 0
72031 430
72049 0
72076 314
72089 22
72109 12
72121 17
72255 0
72333 0
72356 0
72359 0
72388 0
72506 1
72518 0
72612 4
72636 0
72654 0
72770 0
72826 0
72857 0
72923 11
72989 0
73031 0
73247 0
73349 1
73415 6
73494 0
73549 0
73604 0
73682 0
73799 6
73961 0
73987 0
74045 0
74095 0
74129 0
74177 0
74192 0
74224 0
74281 0
74313 0
74320 0
74342 2
74374 0
74447 5
74483 0
74562 1
74572 1
74578 66
74696 23
74722 18
74749 31
74761 0
74908 23
75047 39
75049 156
75103 83
75128 20
75142 0
75156 4
75189 576
75203 57
75242 0
75244 25
75253 0
75275 0
75286 301
75500 0
75613 2363
75615 702
75808 0
75826 94
75862 489
75881 0
75983 768
76069 311
76097 290
76105 0
76198 44
76298 2283
76715 382
76727 223
76889 150
77005 0
77055 0
77108 972
77192 0
77289 51
77385 29
77422 22
77530 425
77641 0
77650 33
77838 110
77925 173
77955 0
78293 351
78364 0
78442 196
78463 399
78478 80
78567 118
78628 27
78662 0
78703 521
78706 186
78721 73
78733 880
78784 2357
78921 0
79152 267
79256 0
79325 1849
79365 300
79398 315
79427 0
79474 58
79485 0
79724 481
79787 440
79825 30
79894 110
79917 0
80115 185
80143 0
80149 0
80228 52
80352 406
80385 0
80426 511
80521 189
80551 0
80612 13
80787 2562
80832 418
81165 0
81179 1068
81196 332
81216 2849
81220 1392
81245 0
81374 610
81396 308
81445 658
81462 193
81552 0
81566 468
81576 0
81610 16
81671 0
81712 442
81715 1215
81727 0
81735 337
81896 1260
81919 242
81927 451
82004 111
82038 123
82361 628
82417 425
82504 694
82517 42
82585 207
82587 184
82666 126
82686 453
82765 761
82807 0
82826 66
82912 0
82996 441
83114 338
83141 237
83239 0
83326 69
83357 309
83403 1435
83409 10
83566 32
83585 0
83738 366
83846 27
83940 89
83946 342
83966 40
83981 253
83992 0
84065 89
84081 138
84173 0
84233 5
84313 72
84353 893
84434 935
84493 82
84508 0
84520 69
84543 96
84559 0
84617 201
84742 83
84811 0
84833 0
84872 579
84918 611
84930 60
84952 369
84956 1818
85010 206
85113 118
85135 0
85166 212
85178 259
85223 430
85276 200
85300 404
85575 225
85637 46
85720 23
85873 0
85915 1
85976 139
85986 32
86103 170
86135 0
86272 0
86280 137
86359 366
86378 191
86429 216
86436 581
86448 319
86486 0
86492 148
86509 0
86514 0
86527 69
86613 0
86621 2
86681 33
86698 3
86709 28
86835 22
86924 0
87124 0
87131 0
87276 0
87288 288
87309 22
87343 62
87433 43
87586 0
87605 31
87615 78
87631 380
87774 1638
87875 60
87955 493
88015 181
88076 265
88232 583
88280 0
88299 0
88427 277
88439 431
88454 0
88604 997
88631 29
88665 15
88681 228
88732 12
88778 717
88954 508
88963 0
89271 331
89370 0
89383 317
89471 50
89478 0
89516 0
89523 0
89549 0
89593 568
89747 268
89797 1328
89817 0
89885 700
89917 1266
89982 10
89994 0
90015 0
90101 153
90240 98
90290 70
90321 25
90497 127
90587 7
90607 606
90619 128
90811 186
90935 707
90939 216
91072 696
91165 99
91216 135
91281 0
91291 1
91353 510
91937 0
92035 102
92134 1193
92136 898
92155 1
92194 296
92196 372
92269 585
92278 403
92294 221
92334 1572
92338 22
92393 41
92407 84
92638 24
92816 26
92857 35
92973 18
93199 0
93294 202
93434 0
93603 1
93773 7
94215 158
94244 174
94256 325
94269 88
94345 0
94428 0
94472 0
94485 1068
94538 0
94564 8
94611 402
94776 112
94872 47
95042 288
95410 216
95445 0
95463 113
95549 0
95567 0
95594 0
95611 0
95636 37
95684 0
95727 13
95797 0
95840 20
96143 76
96188 32
96267 1
96319 0
96392 71
96458 785
96513 3
96566 330
96642 29
96647 0
96655 0
96688 5
96718 13
96872 171
96890 0
96912 95
96920 0
96936 647
96974 384
96980 67
97071 9
97102 208
97273 0
97285 142
97330 0
97335 0
97399 2
97470 53
97509 0
97581 97
97592 0
97623 107
97668 63
97688 0
97707 110
97718 0
97788 3
97823 0
97888 0
97893 962
98092 52
98152 0
98260 303
98297 443
98313 54
98330 491
98349 59
98379 43
98396 0
98437 0
98468 185
98552 401
98613 417
98692 166
98709 386
98751 331
98818 410
98836 251
98963 800
99023 71
99137 306
99151 58
99188 1037
99322 1
99343 12
99444 390
99546 0
99609 25
99638 0
99732 249
99791 0
99848 66
99940 2331
100020 63
100068 0
100176 650
100179 664
100206 656
100256 0
100310 0
100459 435
100505 44
100517 497
100629 50
100805 28
100887 0
100983 140
101082 127
101095 5
101123 45
101166 6
101194 121
101198 0
101246 0
101319 1
101331 0
101409 244
101643 0
101686 1
101697 29
101715 0
101850 0
101864 0
102093 0
102135 0
102231 110
102385 0
102456 200
102531 150
102612 276
102683 0
102809 0
102816 0
102889 0
103041 318
103052 18
103106 0
103214 84
103405 9
103534 906
103630 92
103809 0
103957 0
104034 9
104050 432
104092 25
104113 136
104157 0
104424 0
104464 117
104472 2
104491 346
104562 289
104587 0
104611 14
104806 67
104952 0
105089 0
105096 1
105112 0
105146 3
105177 0
105188 184
105198 0
105208 141
105249 0
105259 33
105288 141
105319 56
105329 1729
105331 337
105416 177
105426 630
105507 650
105528 222
105586 118
105603 520
105732 147
105774 372
105808 293
105863 153
105871 0
105877 530
105908 0
105933 3
105939 95
105982 0
106017 59
106032 283
106038 0
106041 45
106050 8
106105 82
106154 172
106323 2218
106355 18
106367 734
106483 66
106491 1
106535 7
106601 0
106667 558
106688 478
106742 45
106805 153
106807 144
106829 0
106836 0
106858 0
106906 64
106926 136
106929 69
106941 0
107024 0
107031 188
107033 403
107039 70
107106 728
107226 292
107245 285
107278 0
107288 1594
107328 1376
107436 0
107452 1731
107456 755
107466 95
107553 100
107592 71
107696 54
107717 150
107735 140
107765 0
107795 21
107797 0
107858 0
107927 13
107947 173
108059 0
108129 0
108149 0
108179 0
108197 0
108272 4
108285 0
108344 0
108356 453
108393 1038
108565 0
108586 0
108596 295
108692 0
108718 83
108807 13
108850 122
108854 547
108899 4
108952 69
108976 528
109024 2
109032 0
109070 11
109079 0
109104 0
109197 657
109215 650
109226 0
109244 1
109285 106
109292 0
109317 0
109410 110
109521 93
109822 981
109824 0
109916 187
110017 143
110040 212
110060 28
110074 499
110076 176
110094 0
110149 26
110199 87
110221 15
110315 347
110340 1021
110424 12
110473 0
110574 265
110600 0
110711 439
110916 11
110929 1
110958 0
110970 0
111013 0
111083 0
111148 304
111211 0
111405 0
111528 106
111578 0
111726 611
111749 95
111822 28
111938 148
112087 0
112112 0
112173 251
112273 0
112324 0
112338 14
112502 0
112513 310
112703 0
112777 0
112906 287
112922 573
112926 576
112970 64
112992 1
113033 1
113095 82
113113 70
113133 131
113166 43
113174 0
113227 437
113395 37
113462 50
113517 23
113571 1196
113580 1123
113652 0
113675 1
113712 0
113827 669
113924 94
114033 101
114049 115
114229 0
114251 1
114285 36
114326 0
114437 1
114512 168
114558 200
114589 1
114705 148
114850 98
114858 43
114903 566
114912 541
114926 51
115035 13
115078 374
115297 639
115305 116
115339 365
115418 0
115435 0
115461 571
115491 5
115563 538
115650 0
115702 509
115717 522
115753 0
115761 44
115816 157
115836 0
115858 415
115926 183
115934 237
115944 0
116075 136
116098 1
116152 51
116320 105
116364 0
116474 0
116649 0
116708 327
116733 1470
116803 0
116847 502
116955 301
117014 0
117039 48
117168 649
117197 0
117213 938
117240 0
117247 104
117380 81
117504 452
117517 270
117537 325
117551 68
117622 860
117640 1
117648 0
117702 43
117731 0
117787 0
117861 0
117882 0
118006 1
118072 0
118109 0
118139 0
118150 0
118239 0
118313 0
118341 0
118447 0
118482 0
118500 0
118564 0
118687 0
118703 0
118761 0
118786 0
118817 0
118857 0
118892 0
118948 0
118969 0
118977 0
119092 1
119211 0
119213 0
119220 0
119240 0
119253 0
119301 0
119310 0
119355 0
119435 0
119447 0
119454 0
119530 0
119570 0
119634 0
119658 0
119730 97
119748 151
119916 8
119936 0
120045 57
120121 149
120256 938
120310 487
120410 78
120574 0
120626 0
120791 161
120882 0
120892 341
120902 319
120940 397
120989 271
121171 0
121181 0
121251 52
121291 426
121391 0
121397 790
121442 0
121500 301
121548 390
121766 3839
121770 516
121856 46
121916 95
121950 0
122045 12
122104 836
122193 14
122211 669
122220 2181
122231 0
122243 25
122304 39
122388 21
122444 145
122494 333
122542 2909
122566 334
122596 372
122609 949
122643 139
122655 188
122696 196
122764 0
122834 405
122836 375
122992 802
123012 736
123049 227
123122 1308
123221 0
123243 88
123346 373
123470 0
123493 127
123520 0
123522 2058
123612 59
123671 0
123772 0
123829 839
123873 21
123896 637
123906 792
123910 1222
123912 0
124145 229
124149 565
124152 182
124168 0
124219 0
124298 9
124327 0
124343 0
124362 0
124379 402
124390 1
124603 68
124722 0
124786 414
125015 114
125021 0
125292 718
125337 17
125371 153
125377 16
125469 857
125579 0
125592 199
125605 23
125620 14
125644 176
125659 52
125666 406
125823 127
125843 0
125940 0
126059 0
126098 87
126163 166
126431 56
126693 544
126812 0
126829 279
126963 199
127059 0
127096 107
127119 240
127157 65
127160 193
127181 0
127232 0
127335 0
127344 85
127392 773
127503 170
127731 129
127839 0
127853 19
128018 489
128025 18
128073 19
128109 68
128148 16
128154 0
128165 0
128305 264
128379 0
128389 91
128616 10
128697 141
128777 249
128820 0
128904 135
128983 71
129116 0
129184 12
129231 591
129269 2
129321 598
129396 628
129431 27
129496 551
129708 264
129789 0
129812 156
129827 151
129860 496
129888 1199
129969 0
130019 107
130074 543
130107 876
130130 0
130263 91
130353 0
130491 119
130558 95
130564 0
130573 179
130587 95
130602 0
130616 680
130699 477
130708 32
130787 0
130929 104
131037 2734
131140 222
131149 34
131158 8
131328 115
131341 606
131441 0
131497 0
131542 129
131553 556
131565 313
131640 1
131740 175
131776 0
131867 74
131894 1
131929 71
132047 1
132077 9
132137 2
132276 60
132284 0
132353 0
132374 2
132392 30
132401 0
132529 188
132563 0
132638 279
132668 1
132743 53
132752 175
132838 0
132870 669
132951 448
132975 1331
133002 1479
133019 1174
133094 258
133136 1069
133140 1255
133248 152
133278 379
133317 1453
133374 1769
133410 174
133427 323
133430 31
133603 1
133629 997
133635 1772
133785 0
133833 329
133868 880
133915 27
134017 60
134056 500
134074 0
134089 681
134117 0
134213 0
134305 88
134332 0
134359 475
134393 5
134400 702
134431 0
134466 603
134469 1929
134506 146
134627 630
134655 6
134669 30
134917 0
134986 664
134991 375
135000 211
135044 0
135077 3
135134 778
135247 0
135367 0
135402 1496
135463 52
135477 0
135483 150
135604 471
135635 209
135660 201
135676 217
135738 59
135774 310
135820 153
135824 43
135833 0
135894 0
135970 90
136005 0
136038 0
136089 432
136100 0
136159 43
136163 0
136212 0
136277 0
136370 2
136375 278
136379 92
136435 0
136457 0
136467 0
136491 579
136514 64
136593 0
136621 0
136646 0
136678 0
136712 242
136723 0
136748 0
136754 0
136766 0
136792 1
136855 0
136906 0
136921 48
136969 0
136991 590
137015 259
137043 24
137056 17
137068 8
137123 0
137151 6
137207 0
137215 0
137281 0
137293 0
137307 0
137353 0
137442 0
137483 0
137518 0
137587 0
137607 198
137613 0
137677 0
137681 36
137696 0
137704 0
137855 0
137907 0
137923 0
137985 0
138022 39
138026 21
138083 74
138100 254
138170 1160
138215 1314
138267 7
138416 0
138511 425
138582 9
138611 180
138616 442
138630 739
138636 93
138765 0
138797 518
138927 181
138999 78
139075 12
139119 185
139267 443
139356 163
139451 0
139511 436
139538 147
139561 5
139663 0
139878 130
139997 227
140106 211
140117 1129
140169 0
140187 77
140213 505
140237 151
140268 0
140313 591
140344 288
140367 2
140406 662
140422 621
140436 2
140454 480
140488 370
140536 0
140567 0
140620 1317
140721 196
140752 286
140887 0
140948 245
140999 64
141003 643
141066 654
141110 0
141160 42
141221 176
141275 313
141370 110
141396 172
141411 266
141465 0
141483 20
141596 0
141683 43
141695 913
141718 212
141768 81
141793 0
141811 0
141936 109
142027 0
142071 316
142166 190
142293 447
142300 129
142400 213
142426 0
142471 0
142573 714
142629 83
142690 126
142721 51
142741 353
142884 430
142952 17
143007 9
143010 167
143171 0
143191 27
143280 310
143366 80
143374 250
143376 231
143458 275
143509 0
143717 0
143719 425
143782 27
143925 457
143937 0
143946 469
143956 0
143967 1
144655 0
144700 5
144832 8
144834 31
144959 0
145028 0
145050 0
145193 0
145201 14
145220 0
145254 4
145403 0
145426 0
145624 245
145628 11
145645 0
145679 1
145742 221
145873 0
146022 1
146036 0
146055 0
146094 1
146189 373
146287 1077
146300 0
146316 0
146349 59
146532 0
146685 652
146688 236
146792 404
146880 0
146932 0
147065 0
147191 0
147197 1688
147245 106
147253 80
147302 0
147479 51
147518 105
147825 493
147828 293
147880 362
147883 1
147941 0
147950 0
147978 0
147987 0
148008 0
148095 656
148191 54
148195 281
148228 0
148244 317
148353 1352
148453 0
148468 0
148488 0
148569 46
148614 0
148621 0
148625 0
148703 0
148749 208
148752 64
148766 38
148781 0
148873 0
148886 0
148943 0
148962 0
149104 90
149151 0
149155 0
149187 161
149222 24
149306 0
149343 0
149393 0
149451 0
149467 319
149549 9
149592 0
149716 299
149791 354
149938 385
150286 3
150393 60
150432 0
150557 42
150633 38
150732 0
150872 1975
150874 245
150994 0
151063 212
151073 246
151099 298
151120 362
151124 334
151142 25
151361 280
151487 0
151508 18
151794 53
151810 128
151831 85
151936 38
151945 70
152113 213
152176 137
152228 0
152455 0
152471 0
152552 0
152597 0
152624 0
152642 0
152713 0
152801 0
152810 0
152813 0
152840 0
152915 0
152954 0
153047 0
153156 0
153194 0
153354 0
153384 0
153413 0
153419 0
153428 0
153560 0
153563 0
153686 0
153713 0
153719 0
153869 0
153974 0
154031 0
154061 0
154125 150
154178 199
154231 315
154298 0
154341 0
154371 0
154386 0
154391 0
154415 0
154457 0
154514 0
154548 0
154590 0
154644 2
154693 0
154716 0
154740 0
154759 0
154771 0
154802 0
154847 0
154871 0
154946 0
154985 0
155123 0
155221 0
155339 0
155348 0
155441 0
155495 0
155516 0
155528 0
155593 688
155600 0
155621 328
155682 53
155731 1
155766 223
155774 355
155863 639
155962 41
155984 120
156088 0
156105 1515
156186 588
156214 0
156239 997
156242 849
156283 124
156306 502
156308 2815
156312 432
156400 0
156432 35
156444 42
156637 0
156672 332
156706 44
156738 50
156797 0
156832 7
156840 76
156948 62
157035 0
157053 12
157056 16
157142 30
157165 0
157185 36
157191 109
157221 0
157233 32
157284 215
157287 338
157326 84
157359 1
157434 215
157456 3
157492 39
157506 0
157525 18
157534 0
157600 130
157604 174
157607 0
157723 0
157817 979
157823 387
158078 263
158111 71
158145 174
158291 916
158421 0
158434 0
158637 1280
158656 126
158675 1
158710 23
158761 6
158840 136
158931 0
158940 0
159045 199
159049 296
159082 548
159222 22
159257 696
159261 300
159513 246
159591 165
159665 85
159681 1363
159692 55
159731 217
159837 1
160005 103
160112 0
160187 245
160214 139
160264 1141
160301 47
160427 30
160433 1152
160435 552
160546 528
160568 170
160639 541
160714 12
160793 2969
160857 0
160941 964
160966 143
161244 804
161349 0
161382 815
161385 2516
161446 70
161472 0
161607 310
161701 837
161722 65
161741 37
161756 1313
161877 0
162011 0
162013 830
162211 821
162227 128
162280 341
162290 119
162356 937
162407 232
162455 31
162539 200
162645 600
162764 29
162791 8
162796 0
162845 1
162876 1
162943 0
162954 46
163046 14
163092 91
163152 0
163196 0
163262 308
163266 45
163285 0
163295 56
163300 0
163317 0
163327 0
163350 141
163403 11
163501 193
163524 508
163534 330
163568 211
163694 117
163732 326
163821 1132
163874 473
163934 0
163954 0
163965 45
164002 4
164072 51
164098 97
164297 624
164353 11
164386 0
164397 328
164403 63
164414 1544
164467 240
164478 1920
164772 0
164806 180
164818 0
164830 325
164968 115
164986 0
165005 183
165067 0
165125 98
165130 379
165160 32
165282 1825
165302 266
165434 1727
165452 246
165495 283
165595 229
165674 1487
165713 2399
165824 1721
165924 424
165972 171
166049 981
166052 586
166184 121
166240 0
166259 3211
166301 435
166352 1003
166520 1649
166625 301
166675 30
166862 84
166929 303
166986 934
167048 93
167063 452
167065 153
167085 0
167092 107
167120 173
167147 452
167150 232
167161 0
167201 223
167213 0
167223 40
167252 670
167288 0
167298 0
167305 0
167307 507
167335 95
167398 8
167445 0
167549 0
167569 506
167839 495
168111 0
168158 229
168384 257
168449 450
168615 0
168635 526
168705 197
168777 259
168817 0
168989 0
169043 330
169157 2
169173 0
169208 358
169273 922
169305 1059
169311 357
169316 0
169355 208
169380 42
169395 182
169440 20
169482 0
169500 0
169570 0
169580 32
169935 217
169947 218
169971 311
169986 734
170033 410
170055 18
170075 36
170140 503
170201 0
170243 237
170359 0
170432 109
170450 508
170454 764
170480 635
170559 169
170599 38
170665 319
170689 2034
170818 77
170963 307
171031 2699
171033 0
171052 521
171135 0
171155 72
171177 1
171179 0
171184 127
171188 0
171193 409
171197 65
171201 728
171243 78
171271 277
171400 0
171488 169
171521 317
171593 0
171626 127
171656 404
171753 586
171792 0
171807 229
171812 250
171840 36
171957 566
171983 154
172237 70
172328 249
172398 0
172445 9
172457 405
172486 441
172490 813
172527 1222
172562 138
172595 521
172625 913
172656 0
172781 1739
172785 0
172936 0
172970 504
173141 228
173164 5254
173166 1589
173168 54
173176 1020
173178 1615
173195 1445
173218 467
173230 139
173384 365
173426 319
173467 78
173547 815
173586 24
173625 322
173673 294
173682 40
173695 136
173715 873
173724 1736
173832 2100
173838 134
173958 1152
174043 2073
174114 1259
174246 1072
174469 0
174477 1296
174488 333
174548 0
174621 854
174659 1385
174704 296
174708 0
174717 71
174798 1943
174800 435
174865 0
174896 104
174904 157
175040 1306
175192 280
175205 0
175214 69
175224 401
175259 225
175322 1506
175360 634
175385 102
175458 139
175502 58
175541 608
175620 226
175691 912
175697 251
175716 206
175748 277
175767 137
175792 316
175800 734
175850 1625
175863 265
175976 0
175989 39
175995 0
176066 459
176078 551
176202 315
176234 814
176309 541
176397 694
176427 550
176464 155
176495 29
176541 0
176588 190
176666 55
176691 68
176780 0
176814 0
176840 30
177010 92
177046 792
177074 225
177102 0
177179 832
177192 0
177339 1138
177343 867
177357 297
177511 512
177514 1126
177572 602
177715 223
177728 17
177747 371
177775 78
177852 147
177868 573
178019 513
178045 0
178066 119
178083 487
178183 1940
178186 685
178233 980
178258 1596
178278 244
178287 193
178298 672
178321 217
178348 1063
178360 1574
178375 1
178399 70
178407 43
178437 2575
178449 676
178576 172
178641 146
178696 46
178698 842
178780 395
178794 0
178829 146
178851 453
178874 494
179023 331
179111 465
179150 0
179166 162
179184 416
179188 1070
179225 6
179245 274
179256 707
179335 74
179342 1497
179376 526
179453 0
179466 132
179472 198
179491 50
179551 692
179611 794
179860 663
179872 1
179878 207
179893 0
180010 1709
180013 313
180029 585
180031 121
180048 115
180053 534
180056 327
180091 371
180102 1824
180154 0
180181 178
180193 898
180208 583
180235 850
180287 151
180396 0
180453 2025
180535 790
180564 680
180584 446
180591 194
180608 458
180621 297
180769 811
180806 196
180845 358
180857 105
180951 445
180997 22
181022 756
181043 74
181121 126
181202 0
181219 101
181237 157
181273 34
181420 0
181496 33
181557 59
181597 99
181612 10
181632 137
181680 85
182102 16
182341 0
182436 16
182464 246
182525 60
182718 695
182735 204
182981 151
183019 822
183110 51
183119 127
183176 369
183221 525
183225 313
183234 15
183245 2267
183345 654
183352 211
183405 157
183435 39
183444 328
183508 117
183535 0
183548 48
183559 0
183567 660
183586 0
183599 0
183614 14
183793 18
183914 2
183924 0
184051 11
184053 26
184196 0
184216 0
184306 20
184606 0
184628 0
184720 138
184726 7
185064 24
185082 7
185109 15
185381 0
185486 18
185861 3
185994 3
186024 0
186105 13
186143 16
186177 1
186300 19
186399 3
186416 102
186477 72
186508 163
186523 0
186549 40
186565 60
186601 350
186663 150
186706 191
186730 180
186773 0
186780 57
186813 0
186852 214
186869 10
186929 899
186935 501
186938 1374
186971 257
187043 758
187049 424
187103 238
187121 1477
187184 298
187194 444
187235 744
187268 26
187292 677
187460 0
187551 413
187557 907
187561 3310
187568 0
187583 101
187598 2271
187601 700
187694 196
187704 178
187710 48
187716 499
187730 694
187739 1177
187763 190
187775 454
187833 3104
187836 740
187854 0
187911 533
187963 550
187974 60
187992 180
188001 547
188013 2003
188019 2041
188028 121
188065 132
188082 262
188094 206
188122 39
188128 569
188131 140
188183 191
188191 895
188201 235
188216 0
188235 5
188267 140
188341 45
188367 9
188409 558
188443 269
188483 0
188548 724
188580 102
188642 458
188667 218
188765 25
188832 312
188868 524
188875 55
188918 88
188994 484
189022 29
189042 146
189061 515
189127 77
189157 666
189160 1178
189212 0
189220 12
189238 1
189247 344
189310 60
189364 2653
189367 858
189383 208
189385 207
189416 0
189445 22
189460 893
189466 100
189535 0
189547 666
189562 0
189569 406
189616 1274
189665 1110
189686 321
189730 147
189760 0
189812 0
189875 0
189967 181
189981 0
189989 263
190004 36
190017 0
190127 878
190146 0
190180 183
190255 352
190267 284
190328 837
190496 0
190505 199
190508 493
190512 407
190516 560
190525 473
190542 282
190582 65
190594 411
190596 368
190611 389
190700 0
190787 367
190861 0
190894 52
191002 18
191060 259
191091 67
191113 1
191159 0
191206 67
191367 0
191418 866
191576 89
191771 265
191809 1
191852 0
191927 1
191932 166
191985 141
192058 96
192168 539
192277 14
192372 1298
192419 0
192451 292
192453 395
192481 115
192545 0
192581 0
192681 148
192712 0
192920 123
193050 50
193076 844
193110 748
193231 43
193234 576
193256 1
193339 129
193370 265
193417 435
193434 498
193489 239
193503 0
193562 362
193570 5
193659 2231
193739 0
193749 0
193797 0
193860 0
193862 0
193875 0
193878 0
194109 774
194206 4
194308 312
194310 737
194323 290
194425 143
194801 0
194906 0
194933 3
194940 193
194990 428
195030 72
195036 267
195053 450
195162 2116
195244 55
195303 148
195482 337
195492 723
195560 447
195641 822
195658 447
195700 90
195758 785
195859 146
195894 0
195975 18
196045 11
196145 0
196172 0
196243 235
196259 161
196294 2083
196316 0
196428 0
196458 39
196490 263
196577 0
196655 16
196669 0
196683 535
196700 1844
196723 0
196743 0
196756 115
196831 0
196888 131
197036 0
197057 0
197091 250
197392 9
197419 187
197518 161
197720 52
197813 186
197816 728
197860 0
198073 409
198200 250
198217 496
198257 5
198278 684
198287 472
198377 571
198380 285
198386 270
198494 159
198527 113
198576 479
198598 0
198619 59
198631 341
198633 134
198729 1345
198731 125
198754 260
198825 345
198887 36
198891 1172
198934 0
198958 134
199085 65
199194 117
199350 154
199404 1610
199406 129
199440 696
199460 0
199481 0
199488 107
199516 195
199525 48
199529 1158
199555 0
199591 0
199603 16
199633 3
199645 0
199677 1040
199679 290
199683 532
199779 142
199815 245
199842 413
199854 955
199873 57
199880 602
200002 310
200009 758
200011 118
200073 72
200097 418
200140 0
200162 1182
200189 0
200206 0
200213 42
200421 2350
200563 663
200702 196
200713 86
200810 81
200831 295
200902 20
200917 297
201021 70
201038 479
201055 326
201058 143
201104 446
201215 106
201243 0
201328 43
201337 37
201436 42
201471 477
201518 1384
201521 269
201581 270
201594 472
201687 30
201838 564
201918 236
201921 604
201961 24
202084 580
202137 0
202238 1099
202449 105
202467 49
202493 0
202596 351
202629 380
202653 762
202676 0
202746 141
202758 583
202839 533
202865 0
202897 66
202937 163
202940 123
203030 59
203113 2
203128 219
203143 927
203318 83
203414 146
203424 1023
203516 0
203529 12
203559 111
203595 715
203642 0
203655 21
203688 43
203726 2
203858 0
203910 135
203919 445
203944 75
203965 195
203992 247
204218 495
204227 1724
204369 0
204506 8
204691 184
204728 1250
204774 246
204802 170
204837 196
204866 717
204950 1630
205028 223
205061 571
205087 0
205172 312
205212 85
205283 0
205298 82
205309 177
205312 274
205338 0
205348 676
205387 0
205408 615
205416 0
205434 264
205492 161
205552 838
205584 0
205588 897
205980 0
205988 45
206049 111
206062 81
206126 299
206179 226
206238 0
206269 812
206376 337
206386 147
206400 2
206595 56
206622 25
206635 696
206665 310
206667 721
206710 310
206795 209
206807 356
207036 17
207107 8
207158 206
207216 363
207240 65
207275 79
207381 0
207420 0
207422 825
207597 199
207630 303
207673 0
207697 61
207724 45
207930 621
208010 802
208091 167
208151 100
208207 265
208214 162
208222 0
208294 511
208313 123
208315 613
208431 232
208530 5
208605 0
208678 144
208726 136
208746 0
208793 179
208805 120
208827 2185
208913 0
208920 64
208932 161
209173 9
209247 539
209328 412
209373 122
209400 0
209450 220
209459 0
209520 961
209574 975
209583 62
209604 488
209670 37
209704 500
209813 0
209873 0
209914 1883
209935 1922
209959 715
210011 0
210024 58
210103 255
210133 27
210217 0
210277 97
210380 274
210395 160
210406 34
210492 3
210498 421
210565 259
210596 503
210619 801
210628 1004
210648 0
210742 298
210829 22
210859 0
210893 70
210938 0
211010 0
211112 0
211132 0
211186 0
211312 0
211324 0
211331 0
211339 0
211391 0
211449 0
211487 0
211510 0
211514 0
211560 0
211573 0
211589 0
211592 0
211635 0
211637 0
211720 0
211731 0
211797 0
211891 0
211915 0
211931 0
212104 0
212120 0
212278 11532
212322 143
212428 0
212474 0
212519 240
212550 259
212568 12
212598 729
212614 255
212643 143
212646 90
212678 0
212746 0
212759 166
212914 360
212991 74
213124 403
213161 526
213210 0
213224 0
213275 113
213285 74
213287 509
213347 706
213366 280
213368 478
213474 140
213495 0
213553 367
213820 1
213848 513
213920 76
213947 0
214038 492
214075 72
214086 0
214093 302
214145 575
214223 8
214268 1324
214317 1796
214337 589
214382 510
214442 611
214466 2139
214524 0
214591 883
214628 2936
214743 601
214838 87
214850 803
214925 959
214956 243
215200 552
215275 495
215281 23
215318 105
215320 214
215362 406
215514 0
215557 4
215560 0
215574 226
215617 5
215760 582
215837 0
215895 670
215917 0
215926 0
215994 11
216020 21
216028 0
216076 408
216201 0
216231 172
216377 1654
216455 0
216475 0
216501 0
216514 0
216622 0
216641 286
216869 265
216890 24
216944 0
217085 0
217101 82
217128 825
217297 61
217316 725
217343 0
217376 198
217389 0
217426 598
217433 126
217663 135
217742 0
217904 272
217928 15
217988 993
217990 143
218003 44
218056 0
218099 666
218101 222
218184 0
218219 482
218261 102
218289 45
218367 0
218385 1019
218391 333
218430 31
218526 39
218540 189
218596 0
218610 439
218614 389
218618 0
218620 0
218622 0
218627 0
218629 0
218635 0
218642 0
218699 0
218784 0
218820 0
218981 264
219146 180
219148 499
219205 74
219297 0
219365 0
219417 0
219468 0
219491 0
219612 887
219677 127
219699 261
219708 0
219757 0
219799 1053
219859 0
219876 134
219905 0
219915 1497
219987 0
219997 0
220042 0
220053 0
220061 0
220066 0
220275 0
220286 0
220363 0
220371 0
220391 0
220461 0
220569 0
220634 0
220656 0
220685 0
220800 0
220872 0
221063 0
221071 0
221204 0
221237 0
221248 0
221470 0
221732 159
221777 129
221786 0
221799 270
221806 892
221815 2386
221849 640
221868 172
221889 10
221910 87
221979 114
222212 501
222217 1
222228 218
222318 274
222381 908
222385 1357
222428 0
222458 723
222481 160
222739 69
222771 0
222939 194
222983 0
223003 596
223009 1150
223043 626
223078 193
223158 932
223314 1
223351 1372
223408 614
223482 0
223528 37
223563 730
223606 1110
223644 417
223662 800
223907 0
224113 573
224135 459
224177 386
224350 1186
224353 2122
224398 2152
224428 360
224572 701
224626 2100
224662 584
224694 1
224714 115
224725 302
224755 254
224818 1110
224859 83
224863 1226
225015 584
225030 13
225054 417
225112 623
225114 935
225184 0
225274 192
225384 322
225390 0
225467 413
225481 674
225495 1
225503 234
225663 1410
225842 290
225855 147
225908 330
225922 115
225950 0
226039 641
226125 66
226177 0
226185 29
226269 227
226351 190
226368 1093
226387 752
226447 475
226461 1598
226505 264
226585 0
226635 78
226653 21
226665 29
226668 12
226714 0
226731 0
226780 0
226828 0
226870 47
226911 188
226996 11
227011 248
227088 535
227100 1567
227104 1052
227112 632
227115 704
227140 40
227311 1008
227314 1956
227374 0
227562 1172
227687 775
227803 3
227872 0
227904 750
227935 1910
228027 242
228115 96
228165 265
228255 74
228331 7
228473 3252
228561 0
228724 76
228830 0
228908 1232
228948 164
229254 26
229285 0
229305 0
229347 0
229365 289
229376 357
229386 65
229420 38
229428 217
229431 27
229536 1731
229545 572
229560 265
229570 4
229599 346
229722 723
229728 258
229854 588
229920 0
229956 1362
229992 306
230082 218
230290 27
230388 488
230411 312
230450 420
230460 670
230584 81
230600 0
230603 0
230605 0
230628 0
230709 680
230783 240
231071 869
231196 72
231286 19
231383 403
231427 159
231464 582
231555 484
231589 1219
231601 0
231608 0
231612 37
231614 0
231622 0
231626 36
231767 98
231773 196
231790 0
231801 282
231818 32
231896 101
232071 304
232360 161
232393 476
232450 408
232515 0
232540 276
232543 286
232582 0
232618 0
232678 433
232868 150
232941 88
233020 1
233149 111
233274 0
233277 404
233357 402
233479 62
233642 146
233701 275
233703 354
233761 654
233770 497
233854 0
233940 0
233953 159
233976 0
234109 78
234228 73
234325 59
234378 271
234403 21
234475 0
234512 124
234517 10
234589 0
234699 109
234749 0
234784 164
234834 0
234895 131
234904 0
234991 201
235057 159
235101 58
235144 173
235147 255
235212 255
235237 0
235253 191
235258 69
235291 39
235312 0
235347 0
235405 99
235473 237
235477 437
235562 33
235576 112
235673 0
235708 0
235831 103
235945 0
235981 65
235989 0
236017 134
236020 1
236034 20
236068 505
236093 0
236101 723
236257 367
236289 8
236360 34
236394 362
236423 0
236483 0
236673 362
236678 63
236692 440
236704 0
236771 1577
236775 769
236922 0
236977 0
236987 43
237008 0
237034 157
237037 346
237390 1
237400 0
237482 114
237659 504
237697 340
237712 32
237778 76
237893 380
237910 98
237995 77
238114 789
238122 138
238174 3
238217 0
238243 998
238299 2
238570 350
238573 1342
238622 244
238648 37
238681 1293
238780 40
238908 204
238933 0
238961 77
239000 0
239229 127
239301 70
239392 207
239447 105
239464 750
239590 13
239796 32
239856 105
239969 94
240264 167
240303 342
240403 341
240434 0
240523 0
240547 505
240731 13
240761 3
240817 699
240870 641
240943 424
241014 116
241026 9
241054 18
241058 820
241080 58
241114 177
241182 302
241210 156
241224 1
241318 61
241347 456
241501 23
241557 129
241691 150
241749 52
241922 496
241977 0
242214 82
242261 0
242273 0
242318 49
242346 179
242391 5
242414 32
242519 0
242539 33
242624 25
242807 25
242815 1
242868 511
243006 141
243056 0
243058 157
243086 133
243108 146
243125 340
243220 6
243226 0
243246 0
243255 68
243263 47
243317 1039
243321 451
243352 730
243372 101
243866 293
243878 1
243895 101
243921 73
243945 1104
244008 15
244026 0
244045 115
244111 53
244218 90
244243 0
244273 1291
244485 571
244558 64
244622 1
244696 1
245165 0
245226 0
245296 0
245397 0
245408 0
245504 0
245809 0
245819 0
245826 0
245845 0
245979 0
246042 0
246085 0
246151 0
246231 0
246343 0
246384 0
246497 0
246516 0
246564 1
246615 0
246695 0
246882 0
246939 0
246987 0
247137 0
247188 0
247250 0
247271 0
247284 0
247290 0
247320 0
247329 27
247352 297
247450 157
247474 85
247527 0
247537 0
247670 0
247723 52
247993 302
248038 341
248053 50
248120 0
248160 0
248206 0
248213 0
248311 0
248391 0
248405 0
248581 0
248702 0
248733 0
248862 40
248868 0
248919 80
248942 449
248966 0
249111 0
249150 0
249281 282
249297 35
249436 398
249534 0
249610 0
249618 378
249726 227
249791 697
249924 81
249942 74
250004 162
250048 24
250106 0
250134 187
250260 0
250302 683
250439 1723
250488 668
250494 0
250528 58
250582 239
250846 46
250939 266
251154 0
251190 1264
251400 71
251628 67
251630 0
251666 100
251675 0
251690 5
251704 6
251730 37
251734 47
251741 345
251745 17
251762 0
251766 0
251811 0
251936 0
251989 11
252040 0
252127 0
252157 65
252174 22
252232 47
252388 10
252427 0
252439 0
252472 0
252483 0
252568 0
252571 8
252706 38
252771 0
252904 0
252949 0
253116 0
253195 0
253210 0
253463 0
253595 165
253600 0
253617 875
253650 490
253670 42
253800 0
253877 249
253891 226
254050 831
254333 565
254585 397
254704 161
254754 181
254767 5
254830 187
254845 0
254854 191
254872 0
254909 280
254911 205
254946 100
254978 567
254993 13
255070 42
255088 154
255114 19
255182 0
255219 0
255272 356
255294 160
255310 361
255325 19
255367 110
255381 361
255424 7
255563 304
255573 226
255636 874
255661 675
255697 0
255831 197
255934 157
255982 350
256018 1459
256082 359
256148 41
256175 534
256177 94
256189 0
256208 324
256376 882
256379 130
256393 44
256421 35
256565 748
256634 127
256755 563
256757 720
256778 448
256886 0
256957 0
256964 84
256981 0
257066 0
257069 711
257151 407
257219 204
257234 0
257246 137
257298 0
257318 181
257336 331
257393 423
257547 57
257550 208
257559 74
257642 148
257666 137
257720 445
257722 305
257752 55
257802 198
257814 30
257820 0
257833 26
257846 19
257902 0
257925 0
257940 119
257991 90
258051 297
258234 95
258485 0
258531 175
258651 483
258681 210
258705 1074
258747 15
258751 1726
258873 0
258891 0
258918 0
258925 0
258952 156
259047 0
259055 18
259098 44
259192 0
259240 1316
259248 0
259363 0
259533 1
259554 783
259608 0
259617 71
259657 0
259668 30
259703 11
259710 0
259760 0
259780 165
259794 24
259852 141
259908 0
259924 445
259934 0
259937 114
259973 12
260043 111
260049 182
260089 140
260157 187
260209 208
260247 0
260254 0
260302 301
260387 245
260455 73
260479 0
260503 0
260583 285
260587 346
260647 42
260649 0
260690 1
260702 506
260840 0
260866 67
260894 0
260963 127
261087 428
261123 36
261131 407
261133 668
261140 94
261230 24
261309 0
261431 919
261437 818
261458 273
261470 1397
261511 267
261555 0
261577 0
261654 3
261888 261
262048 336
262169 0
262287 48
262344 221
262432 73
262452 0
262461 79
262492 0
262537 354
262543 46
262551 449
262632 6263
262722 72
262800 8
262851 0
262867 0
262887 115
262889 1044
262921 0
262934 84
262961 135
263026 243
263039 7
263098 17
263190 37
263214 119
263245 105
263261 299
263340 120
263383 15
263394 0
263574 194
263631 210
263640 0
263701 5
263857 0
263886 3
263926 72
264021 57
264038 252
264049 135
264055 1556
264095 0
264103 179
264222 160
264241 52
264313 212
264427 615
264562 769
264582 216
264658 388
264674 0
264690 19
264729 0
264882 66
264890 1453
264898 188
264943 3
264972 0
265117 503
265184 769
265197 538
265261 262
265287 0
265299 415
265315 0
265332 692
265343 0
265379 0
265412 0
265495 228
265506 441
265553 0
265785 0
265831 389
265975 0
265982 83
266015 5
266151 180
266184 517
266293 9
266302 33
266314 46
266401 194
266434 0
266449 128
266527 31
266572 175
266646 9
266660 0
266740 40
266829 0
266837 0
266841 0
266863 0
266948 285
267006 179
267080 64
267101 0
267141 158
267355 1516
267409 313
267658 1242
267681 556
267689 130
267742 84
267764 367
267825 9
267861 0
267864 9
267881 0
267951 0
267962 1
267968 0
268038 0
268074 0
268104 0
268155 0
268262 1
268380 0
268416 0
268447 0
268468 0
268527 0
268554 0
268639 0
268649 75
268654 0
268738 0
268804 0
268867 0
268876 0
268880 0
268959 0
268996 0
269015 0
269021 0
269083 0
269111 0
269128 0
269333 0
269345 0
269360 0
269436 0
269514 0
269575 0
269627 0
269724 0
269835 637
269876 1469
269895 0
270009 0
270044 0
270272 0
270384 0
270437 0
270500 1
270528 0
270536 0
270608 1
270668 0
270713 0
270737 0
270740 0
270781 0
270785 0
270871 0
271046 0
271139 0
271173 0
271221 0
271280 0
271433 0
271452 0
271487 0
271491 0
271505 0
271542 0
271575 0
271758 0
271816 0
271873 0
271971 0
272016 0
272091 0
272094 0
272132 0
272184 0
272196 0
272232 0
272256 0
272264 0
272292 0
272331 0
272337 0
272370 0
272672 0
272728 0
272761 0
272763 0
272792 0
272812 0
272972 352
273041 0
273054 15
273240 0
273376 0
273412 0
273508 0
273574 0
273593 0
273775 0
273831 0
273847 0
273941 0
274039 0
274107 0
274174 0
274238 14
274307 484
274385 1865
274390 593
274461 34
274474 439
274586 16
274606 289
274706 212
274853 0
274866 21
274914 0
274916 48
274918 82
274924 0
274935 0
274937 5
274939 273
274990 14
275107 489
275161 141
275181 1148
275287 0
275317 30
275351 0
275638 396
275647 375
275665 487
275671 1459
275737 494
275802 0
275857 185
275948 273
275952 907
275975 484
276012 235
276057 184
276091 518
276193 101
276242 478
276259 775
276289 271
276325 463
276337 973
276343 220
276365 638
276487 761
276507 146
276547 1189
276550 595
276625 864
276661 119
276697 1270
276709 182
276724 125
276805 1403
276850 897
276886 415
276940 3623
276950 339
276988 2257
277021 309
277030 269
277202 130
277225 331
277326 428
277380 405
277464 70
277510 317
277541 12
277583 253
277702 29
277747 265
277762 709
277863 0
278011 220
278052 165
278076 45
278084 354
278118 1458
278202 203
278304 232
278317 357
278430 1968
278750 287
278861 1486
278954 720
278975 94
278990 55
279068 1674
279107 75
279110 411
279329 126
279377 147
279458 194
279527 46
279606 112
279644 4
279672 41
279711 92
279733 20
279903 119
279948 739
280103 1
280146 40
280258 260
280312 0
280321 0
280414 178
280476 5
280617 0
280626 0
280698 0
280701 0
280863 0
280892 17
280951 0
281035 240
281077 282
281096 179
281154 0
281196 0
281215 0
281284 106
281290 0
281308 0
281385 0
281406 243
281413 0
281464 16
281521 136
281546 231
281574 6
281617 0
281695 36
281724 109
281883 354
281891 0
282005 11
282064 195
282067 830
282253 125
282286 86
282415 293
282466 299
282544 280
282548 463
282589 217
282621 153
282650 410
282758 0
282850 0
282875 1
283039 0
283063 1
283082 0
283231 0
283314 0
283423 0
283614 0
283741 0
283750 0
283970 0
284107 0
284318 0
284388 0
284414 0
284768 0
284786 0
284846 0
285038 0
285074 0
285092 0
285175 0
285198 0
285256 0
285266 0
285291 0
285548 1
285634 1
285649 0
285787 0
285939 0
286165 0
286214 0
286531 0
286652 0
286658 0
286807 0
286899 74
286903 0
286909 0
286914 0
287111 53
287122 709
287159 699
287211 0
287307 0
287441 1283
287599 1
287695 15
287785 0
287798 92
287810 155
287951 16
288080 0
288130 76
288199 0
288214 0
288350 0
288379 671
288384 508
288390 385
288394 2
288403 0
288439 0
288450 0
288508 0
288515 0
288575 0
288581 205
288584 87
288717 0
288722 0
288724 0
288758 0
288868 0
288940 175
289052 0
289075 15
289080 0
289092 0
289103 335
289140 58
289227 131
289339 180
289359 108
289365 136
289375 227
289473 1415
289483 184
289503 112
289635 9
289655 17
289766 0
289813 22
289815 191
289829 0
289846 0
289859 68
289903 80
289954 0
289985 55
289995 0
290104 22
290154 27
290362 75
290388 141
290467 31
290491 0
290515 9
290601 0
290655 39
290741 1
290806 0
290951 17
291467 10
291516 0
291545 45
291703 10
291711 2
291817 40
291827 9
291920 0
292045 12
292071 182
292077 1765
292083 0
292093 90
292098 371
292108 8
292121 2116
292124 1034
292185 210
292220 14
292264 9
292397 25
292435 4
292522 0
292620 9
292766 0
292803 4
292816 0
292856 0
292864 0
292887 0
293053 0
293086 26
293125 21
293132 0
293151 0
293182 17
293248 112
293508 745
293592 0
293608 16
293761 317
293792 2616
293922 0
294057 6
294093 0
294297 0
294327 9
294342 0
294399 0
294428 1
294522 0
294528 10
294552 0
294669 0
294687 1
294776 0
294851 1
294945 0
295042 1
295178 0
295218 0
295251 0
295259 1
295594 0
295623 0
295674 135
295684 0
295699 41
295709 0
295723 602
295725 0
295736 5680
295761 1797
295775 508
295779 2000
295796 0
295838 0
295856 458
295867 71
295890 2596
295924 217
295953 307
295972 199
295986 41
296124 18
296309 3
296411 21
296444 2
296491 5
296499 166
296501 702
296533 68
296562 0
296572 33
296596 57
296625 0
296665 0
296686 0
296853 155
296859 0
296873 2
296893 33
296895 0
296933 0
296945 0
296972 0
296982 300
297075 1162
297155 290
297231 6
297267 3
297281 0
297326 0
297344 76
297362 115
297390 130
297404 400
297472 1448
297489 0
297508 32
297517 190
297533 411
297590 0
297726 249
297746 232
297815 146
297836 633
297932 547
297939 0
298027 27
298104 224
298117 0
298146 0
298159 0
298253 0
298261 0
298395 0
298480 0
298494 0
298540 0
298559 0
298746 0
298844 0
298855 1
298864 13
298906 0
298909 0
299049 8
299081 0
299130 0
299206 0
299229 7
299239 0
299280 0
299303 0
299326 0
299339 0
299350 0
299423 1
299463 0
299467 0
299502 0
299552 0
299616 0
299638 0
299678 0
299710 0
299770 3
299789 2
299882 4
299917 0
299944 4
300130 0
300235 0
300319 0
300427 0
300493 0
300548 2
300681 0
300702 0
300741 1
300771 0
300778 0
300803 0
300842 0
300886 3
300944 0
300976 0
301051 3
301144 1
301175 4
301177 0
301186 0
301234 8
301281 0
301291 0
301294 5
301306 0
301309 4
301312 6
301344 0
301347 0
301444 12
301459 0
301465 0
301480 0
301513 0
301657 3
301679 0
301694 12
301739 10
301793 125
301834 0
301855 94
302054 0
302066 0
302077 152
302080 674
302084 517
302109 226
302164 0
302174 160
302222 72
302261 452
302327 0
302552 8
302590 479
302656 494
302681 66
302710 102
302712 328
302738 137
302811 1306
302840 33
302854 1036
302871 98
303025 931
303049 1733
303051 0
303090 0
303097 1
303125 222
303128 26
303199 330
303229 160
303280 172
303306 0
303363 35
303488 14
303540 0
303747 0
303751 2
303776 0
303790 0
303811 108
303988 400
304060 45
304154 755
304325 313
304494 24
304547 258
304597 248
304684 52
304795 116
304849 37
304897 0
304907 0
304925 229
305017 0
305060 234
305098 0
305119 303
305122 292
305266 713
305390 1056
305406 146
305478 439
305498 555
305535 295
305548 6
305599 130
305753 2
305799 0
305807 160
305861 773
305906 265
306039 390
306173 0
306264 778
306341 198
306360 284
306681 0
306719 1
306816 2
306911 1800
306935 184
307091 8
307130 53
307188 1588
307261 557
307410 305
307473 154
307651 93
307750 80
307816 78
307834 0
307961 1
308075 2139
308085 636
308091 32
308268 0
308282 1083
308407 82
308549 20
308602 225
308617 0
308665 132
308674 1087
308754 1067
308775 81
308807 190
308816 0
308824 0
308909 700
308911 441
308922 620
308932 290
308934 0
309078 269
309120 21
309249 1
309295 615
309324 2930
309331 538
309345 137
309383 82
309426 32
309494 474
309597 172
309630 22
309659 2
309673 11
309763 772
309848 178
309946 60
310071 0
310236 209
310276 99
310283 200
310295 0
310308 0
310322 238
310400 0
310540 59
310613 59
310630 0
310705 1
310740 0
310837 0
310903 0
311098 118
311136 0
311212 53
311312 271
311461 24
311517 532
311551 130
311604 1
311655 0
311664 12
311703 127
311739 0
311856 0
311925 0
311957 0
311987 0
312009 433
312081 28
312102 0
312124 49
312162 94
312227 552
312233 0
312259 146
312548 260
312625 0
312659 169
312670 2
312695 103
312730 0
312760 29
312766 0
312819 4
312835 54
312868 537
312919 35
313084 153
313141 0
313209 57
313245 60
313268 249
313291 25
313293 61
313314 0
313450 193
313488 0
313519 1
313540 751
313582 212
313584 423
313600 0
313776 0
313795 145
313918 1
313993 0
314168 280
314178 0
314205 0
314236 34
314270 0
314310 98
314410 43
314435 0
314478 240
314523 404
314616 0
314643 9
314840 307
314865 251
314879 44
314931 210
314945 16
314997 31
315038 0
315073 0
315116 1
315131 155
315143 31
315178 466
315259 0
315291 0
315335 0
315369 173
315423 94
315632 143
315907 1369
315909 448
316012 307
316135 0
316149 33
316234 19
316260 142
316299 0
316381 105
316415 45
316447 0
316501 73
316566 46
316741 726
317091 976
317095 76
317141 108
317186 1
317313 384
317377 679
317381 87
317514 0
317526 0
317548 88
317562 0
317709 0
317828 339
317856 92
317931 0
317960 343
317970 1032
317973 385
318145 19
318210 682
318357 0
318363 0
318435 388
318571 42
318734 325
318807 85
318825 131
318827 1649
319267 64
319305 1339
319443 448
319516 11
319530 930
319827 56
319905 684
320030 317
320109 24
320157 0
320271 51
320283 1
320326 455
320499 235
320523 625
320542 975
320626 0
320652 34
320658 2249
320802 676
320856 25
320996 99
321033 0
321220 399
321226 694
321237 162
321259 0
321273 0
321290 0
321325 712
321361 20
321465 74
321605 845
321655 1603
321853 24
322035 308
322123 639
322153 0
322435 0
322585 402
322614 120
322636 639
322675 526
322681 409
322689 540
322720 968
322724 215
322878 51
322888 252
322977 861
322997 2135
323000 557
323007 829
323025 258
323053 164
323088 594
323100 480
323121 2217
323238 363
323267 88
323280 6
323290 234
323307 1287
323310 1368
323312 1101
323319 0
323357 214
323429 1
323504 0
323798 0
323896 38
323978 646
324029 498
324248 779
324398 610
324401 280
324425 264
324534 112
324555 3
324572 1
324630 53
324660 348
324714 60
324734 0
324874 28
324951 62
325056 126
325068 12
325283 217
325389 219
325507 11
325591 0
325656 515
325665 898
325763 11
325848 96
325908 123
325932 236
326057 19
326136 68
326140 194
326160 92
326197 16
326236 1244
326247 488
326263 90
326267 629
326281 0
326336 521
326359 116
326366 464
326447 80
326624 108
326786 0
326808 0
326839 0
326870 139
326936 1
327015 370
327251 1080
327357 204
327379 974
327390 91
327428 0
327476 199
327479 778
327609 487
327628 87
327755 358
327964 1055
328000 31
328099 1390
328106 0
328223 0
328249 377
328334 209
328363 821
328393 1
328433 652
328446 81
328449 377
328511 118
328530 97
328533 353
328543 0
328593 0
328648 902
328702 659
328903 200
328970 21
329080 0
329090 5
329104 0
329239 167
329265 14
329285 52
329329 0
329515 376
329527 162
329551 0
329602 508
329725 223
329730 352
329742 11
329745 17
329806 0
329823 0
329889 0
329933 0
329948 0
329961 87
330030 167
330036 420
330060 296
330080 0
330171 1060
330174 379
330180 503
330362 387
330518 93
330738 238
330761 38
330860 528
330864 455
330875 37
330897 0
330934 0
331001 0
331029 0
331080 447
331386 0
331483 0
331489 103
331533 60
331636 259
331658 30
331686 0
331696 46
331704 312
331718 220
331722 151
331861 22
331893 0
331943 0
332017 214
332021 273
332083 64
332102 192
332129 0
332151 522
332177 901
332179 428
332198 0
332246 54
332327 1
332378 148
332384 57
332452 32
332666 240
332697 6
332709 370
332725 123
332758 0
332807 43
332819 283
332987 0
333011 647
333141 115
333213 46
333223 896
333231 63
333291 0
333347 0
333378 0
333385 79
333429 1
333438 160
333503 467
333651 0
333736 1
333746 276
333850 138
333905 642
333998 121
334370 294
334469 7
334498 0
334537 0
334576 0
334823 677
334885 1
334894 0
334969 42
334987 1
335207 141
335227 117
335678 4
335681 2
335906 137
335983 334
336051 575
336126 130
336280 0
336325 166
336382 446
336437 225
336451 151
336561 45
336763 7
336896 141
336947 221
337189 79
337222 0
337438 424
337700 99
337703 610
337715 23
337762 414
337771 49
338192 10
338209 0
338669 74
338746 0
338814 329
338889 163
339020 166
339043 0
339088 200
339147 0
339154 0
339181 30
339193 0
339206 270
339315 0
339321 0
339357 239
339363 35
339478 25
339503 497
339559 828
339580 531
339593 1694
339655 700
339784 91
339826 1270
339961 591
339977 262
340054 134
340056 31
340107 75
340168 0
340181 51
340192 32
340307 5
340338 0
340349 33
340525 57
340531 355
340614 195
340646 458
340696 56
340710 151
340716 692
340977 197
340985 361
341003 26
341015 1916
341115 242
341247 666
341259 311
341331 67
341550 662
341578 201
341658 348
341666 15
341733 394
341795 0
341811 265
341836 0
341944 0
341963 0
341968 149
341979 58
341987 92
342003 0
342031 532
342082 0
342087 0
342097 0
342140 273
342215 0
342227 0
342286 0
342294 0
342480 0
342499 0
342514 0
342559 0
342627 0
342685 0
342735 0
342832 0
342952 0
342999 0
343333 0
343480 0
343591 1
343672 0
343800 0
343821 0
343974 0
343982 0
343991 0
344115 0
344293 0
344327 0
344367 0
344462 0
344830 0
344928 0
344956 0
344973 0
344976 0
345016 0
345048 0
345129 0
345145 0
345161 1
345186 0
345322 0
345332 0
345339 0
345407 0
345420 0
345425 0
345613 0
345630 0
345750 0
345767 0
345887 1
345944 0
345948 0
345953 0
345957 0
346128 0
346138 0
346141 0
346203 1
346317 0
346425 1
346543 0
346601 0
346688 0
346732 0
346766 0
346971 0
347159 0
347233 0
347363 0
347389 0
347462 0
347480 0
347520 0
347579 0
347645 0
347715 0
347732 0
347747 0
347767 0
347854 0
347924 0
348088 0
348106 0
348175 0
348199 0
348206 0
348218 0
348243 0
348252 0
348354 0
348373 0
348431 0
348448 0
348472 0
348492 4
348521 0
348541 0
348785 0
348857 0
348915 0
349059 1
349097 0
349226 0
349254 0
349283 0
349347 0
349540 0
349550 0
349728 0
349736 0
349879 0
349908 0
349912 0
349972 0
349988 0
350014 0
350055 0
350086 0
350098 0
350136 0
350157 0
350232 0
350263 0
350361 1
350403 0
350465 0
350527 0
350556 0
350568 0
350618 0
350676 1
350703 0
350803 0
350812 0
350816 0
350852 0
350914 0
351018 0
351067 0
351083 0
351101 0
351183 0
351215 0
351457 0
351474 0
351502 16
351524 0
351545 0
351767 0
351771 0
351804 0
351806 0
351863 0
351869 0
351898 0
351908 0
351985 0
351998 0
352052 0
352136 0
352146 92
352257 0
352259 0
352327 0
352343 0
352410 0
352450 0
352484 1
352526 0
352559 0
352713 0
352721 0
352776 0
352837 0
353034 0
353192 0
353295 0
353435 0
353450 0
353457 0
353505 0
353524 0
353583 0
353631 1
353714 0
353735 0
354154 0
354244 1
354251 0
354274 0
354292 0
354323 0
354388 0
354463 0
354674 0
354697 0
354914 1
354974 0
355114 0
355164 0
355338 0
355448 0
355472 0
355524 0
355536 0
355572 0
355852 0
355947 1
355958 0
355982 0
356022 0
356045 0
356164 0
356198 0
356210 0
356305 0
356416 0
356501 0
356513 1
356545 0
356606 0
356630 0
356818 155
356824 0
356908 102
356988 0
357050 697
357054 62
357067 247
357085 314
357126 70
357138 80
357152 4
357259 83
357273 534
357275 170
357290 0
357316 77
357340 194
357383 0
357391 0
357404 0
357451 70
357466 0
357478 0
357481 46
357517 863
357554 293
357799 65
357843 617
357942 84
358086 144
358124 467
358168 333
358189 67
358225 23
358306 40
358583 1
358609 111
358619 133
358631 23
358669 0
358672 0
358726 1022
358730 1566
358770 13
358864 0
358884 180
358954 0
358982 0
359107 24
359117 27
359124 0
359222 0
359532 0
359622 1542
359630 341
359726 424
359759 433
359837 783
359849 39
359980 3
359988 99
360013 12
360020 153
360090 0
360100 0
360125 96
360137 88
360143 112
360188 156
360203 232
360205 3132
360286 64
360310 3
360350 365
360402 0
360419 505
360490 68
360498 1
360517 29
360549 18
360557 213
360591 0
360602 225
360641 0
360656 0
360709 53
360726 385
360758 474
360767 0
360812 18
360831 0
360848 0
360865 0
360877 0
360899 0
360947 0
361055 235
361073 453
361085 0
361203 1296
361210 471
361212 1086
361227 227
361231 584
361251 325
361282 206
361477 44
361517 939
361592 660
362326 0
362517 680
362578 1
362590 0
362742 1037
362746 211
362752 327
362782 0
362820 173
362935 0
363016 0
363130 417
363134 1469
363169 789
363230 0
363236 1171
363239 262
363251 73
363396 356
363404 193
363412 0
363435 270
363450 475
363527 1101
363738 0
363776 0
363797 0
363804 0
363814 0
363836 1224
363866 1201
363916 1400
363932 32
364026 762
364144 1114
364174 1026
364201 286
364251 1034
364255 1646
364381 65
364421 4
364467 203
364509 0
364514 0
364524 7
364534 0
364567 158
364698 0
364741 144
364754 701
364758 470
364834 27
364941 789
365130 592
365178 182
365304 1851
365565 22
365589 442
365693 1550
365695 1272
365762 851
365798 337
365865 110
365894 39
365918 726
366035 162
366077 169
366140 2245
366151 0
366158 2
366188 113
366296 0
366304 49
366342 133
366400 64
366451 69
366481 439
366491 0
366541 154
366559 191
366734 697
366881 0
366887 0
366907 152
366967 381
367027 295
367052 0
367088 94
367157 153
367160 93
367345 78
367407 0
367436 1464
367512 621
367580 4
367746 0
367809 651
367834 1
367840 0
367891 416
367921 533
367981 3
367999 125
368011 878
368066 0
368289 318
368387 62
368396 0
368417 352
368435 495
368447 40
368452 688
368482 863
368570 0
368722 996
368726 130
369083 279
369098 143
369131 4
369177 0
369191 391
369224 245
369235 228
369241 71
369259 235
369289 77
369329 0
369349 1263
369383 1568
369419 0
369443 42
369572 53
369659 0
369680 1
369710 9
369745 265
369753 21
369805 785
369863 0
369911 83
369973 503
370001 563
370036 0
370124 400
370190 0
370208 59
370262 179
370298 0
370301 136
370314 439
370365 382
370367 542
370371 169
370395 0
370416 1
370447 2
370477 3
370537 0
370616 0
370622 41
370838 0
370868 2
370933 1
370993 35
371025 13
371063 0
371113 416
371213 382
371281 650
371438 0
371498 60
371516 311
371535 50
371549 0
371562 217
371609 1
371640 102
371657 0
371687 0
371723 0
371735 0
371751 0
371765 166
371800 194
371811 248
371830 2
371890 2
371908 55
371921 5
371969 43
372027 79
372035 0
372299 0
372346 224
372406 334
372494 466
372554 293
372557 15
372566 0
372596 149
372608 47
372626 10
372664 820
372668 268
372764 501
372821 43
372881 0
372887 66
372929 157
372941 0
372981 0
372987 0
373013 0
373034 0
373075 178
373077 653
373107 62
373121 0
373253 111
373282 212
373301 60
373313 362
373317 537
373371 106
373373 451
373392 225
373510 0
373578 47
373644 0
373659 0
373674 0
373707 354
373739 86
373777 0
373794 116
373799 237
373887 151
373929 115
373967 712
373995 881
373999 554
374315 438
374318 18
374404 281
374419 84
374431 0
374460 1
374483 217
374513 170
374573 950
374591 8
374603 620
374607 121
374633 454
374663 794
374919 76
375029 481
375178 74
375251 356
375293 87
375436 0
375497 312
375505 0
375610 201
375665 381
375673 0
375718 46
375746 0
375757 74
375769 141
375772 76
375780 0
375805 14
375818 0
375844 180
375859 116
375890 0
375919 1186
375944 149
376078 131
376140 243
376256 573
376389 0
376499 9
376544 201
376583 86
376610 57
376674 59
376825 1
376889 324
376926 0
376958 423
376970 102
377002 310
377064 59
377100 251
377107 360
377170 852
377217 153
377261 16
377297 280
377375 35
377381 0
377405 0
377477 335
377534 19
377546 55
377580 59
377695 187
377701 811
377723 93
377741 60
377827 0
377886 0
377944 99
377965 0
378105 571
378146 37
378158 0
378198 0
378222 220
378276 45
378278 1
378320 478
378332 341
378408 409
378585 224
378695 113
378724 15
378736 149
378778 0
378790 418
378850 114
378869 0
378946 1
378986 1
379003 19
379075 1
379081 844
379160 4
379171 317
379187 119
379224 0
379279 929
379281 171
379349 1
379416 799
379544 817
379703 9
379720 15
379770 0
379808 0
380037 2
380061 254
380076 188
380102 0
380229 234
380331 61
380432 0
380465 251
380490 0
380492 10
380509 0
380515 0
380535 19
380555 34
380559 0
380609 0
380627 0
380652 0
380684 0
380719 0
380902 46
380915 0
381069 245
381125 7
381141 0
381158 0
381207 0
381233 0
381411 79
381494 0
381795 439
381797 244
381907 0
381976 215
382031 37
382286 69
382459 477
382462 267
382468 55
382499 41
382709 346
382711 192
382751 457
382826 14
382874 94
382940 752
383372 1778
383376 1378
383378 8
383405 1076
383411 164
383461 0
383548 869
383552 1819
383593 299
383607 1377
383896 73
383955 0
383974 200
384133 290
384265 1459
384280 172
384301 150
384376 133
384445 496
384484 177
384512 96
384573 50
384653 422
384830 475
384846 0
384879 2134
384894 0
384989 34
385073 0
385174 107
385218 337
385349 229
385359 57
385380 94
385420 1396
385484 406
385616 260
385652 478
385743 0
385766 950
385788 38
385825 0
385892 0
385946 392
385976 149
385983 2100
386074 153
386089 45
386230 2
386266 2
386293 199
386327 175
386466 910
386521 288
386559 38
386713 449
386800 0
386866 85
387091 32
387133 480
387181 5
387197 94
387358 0
387421 31
387490 124
387503 237
387598 1243
387780 22
387814 48
387839 284
387846 1
387850 0
387854 409
387865 0
387875 0
387904 0
387908 23
387992 107
388093 652
388162 130
388170 1584
388180 0
388204 683
388235 864
388357 29
388387 18
388440 343
388443 395
388482 648
388518 0
388539 623
388570 1392
388723 267
388970 858
389065 0
389092 160
389128 140
389148 394
389152 625
389168 404
389183 301
389247 423
389287 45
389313 0
389349 0
389361 0
389398 266
389430 81
389467 120
389528 38
389536 62
389763 92
389777 0
389804 0
389821 582
389891 0
389928 0
389973 0
389998 0
390219 290
390328 0
390369 127
390379 0
390432 0
390473 0
390581 100
390611 1042
390687 1
390694 619
390817 31
390825 0
390889 100
390913 28
390979 87
390987 0
390995 64
391003 275
391162 14
391300 0
391303 0
391307 0
391329 0
391331 0
391372 0
391395 1
391473 0
391583 4
391586 6
391781 40
391795 1
391813 7
391821 0
391851 11
391877 2
391892 4
392058 1028
392120 310
392141 198
392169 779
392171 987
392249 890
392261 0
392437 0
392516 1286
392530 0
392546 0
392625 914
392638 68
392649 15
392661 471
392697 29
392726 0
392965 86
392996 256
393097 0
393182 540
393313 167
393316 73
393347 0
393382 0
393405 0
393419 0
393433 84
393477 0
393512 129
393532 0
393690 0
393770 5
393874 118
393876 411
393897 352
393930 289
393975 346
393993 0
394001 0
394062 0
394079 0
394091 0
394099 0
394166 0
394180 2
394243 47
394254 119
394373 0
394420 200
394438 76
394489 81
394542 0
394550 88
394661 1
394815 9
394859 0
394867 152
394941 236
394997 0
395013 0
395246 66
395288 2032
395292 220
395348 51
395566 1093
395570 1317
395635 49
395696 123
395712 1211
395903 56
395945 736
395951 415
396011 0
396095 543
396098 290
396155 0
396158 0
396169 0
396171 0
396274 0
396295 0
396340 36
396422 0
396460 1168
396489 0
396511 236
396585 197
396656 42
396735 1
396751 174
396871 658
397009 0
397037 162
397173 67
397180 295
397215 285
397293 770
397390 13
397402 0
397433 0
397456 765
397459 765
397478 182
397490 123
397584 192
397678 34
397718 136
397827 1731
397935 204
397968 0
397992 1900
398193 65
398225 0
398241 66
398274 0
398337 278
398375 15
398443 319
398646 151
398657 284
398700 0
398742 0
398760 0
398763 0
398886 0
398991 0
399057 0
399064 0
399081 0
399156 0
399174 0
399180 0
399214 0
399237 1
399264 0
399278 0
399486 0
399491 0
399495 0
399536 12
399549 0
399564 0
400077 0
400096 0
400109 68
400128 0
400146 4
400155 0
400158 0
400167 0
400357 0
400477 172
400506 0
400524 212
400543 39
400567 46
400683 0
400732 0
401164 0
401265 32
401275 2
401317 38
401325 35
401372 26
401412 798
401416 921
401503 520
401572 4
401731 451
401822 1
401874 1310
401883 0
401899 0
402060 0
402074 0
402090 0
402268 0
402348 0
402363 0
402400 0
402444 0
402459 0
402534 2
402616 0
402651 0
402702 0
402784 0
402792 0
402837 0
402888 0
402900 0
402919 0
403047 1
403408 1
403420 0
403597 0
403642 0
403676 0
403688 0
403977 0
404001 0
404016 0
404106 0
404127 0
404316 1
404382 0
404412 0
404418 0
404448 0
404589 0
404599 0
404626 0
404692 0
404844 0
404962 0
405017 0
405118 0
405263 0
405272 0
405291 0
405336 0
405399 0
405442 1
405466 0
405567 0
405577 0
405579 0
405665 0
405750 0
405812 0
405861 75
405884 139
405936 0
405941 0
405971 0
406046 0
406110 0
406124 262
406130 799
406160 0
406201 0
406264 627
406637 105
406716 0
406743 498
406768 0
407006 46
407020 90
407109 0
407405 305
407422 305
407499 8
407544 226
407606 30
407629 423
407645 66
407792 0
407816 12
407831 85
407843 0
408065 0
408154 0
408326 0
408411 947
408476 73
408511 0
408527 0
408584 251
408595 25
408606 0
408632 0
408697 5
408738 14
409052 0
409131 1229
409156 0
409171 90
409188 784
409208 16
409216 58
409242 1035
409298 263
409373 104
409380 157
409469 0
409673 0
409781 252
409828 687
409832 209
409862 96
409940 193
409966 65
410054 2
410207 1456
410230 1
410537 0
410547 204
410645 0
410687 143
410772 354
410788 92
410862 203
410879 142
410966 447
411001 1289
411004 574
411130 177
411166 1519
411171 443
411356 116
411362 190
411418 197
411549 339
411662 628
411763 49
411775 55
411808 1
411820 0
411976 1010
412116 628
412280 16
412289 1
412308 12
412372 0
412410 457
412412 1019
412557 759
412682 0
412808 79
412826 300
412878 0
413502 1031
413596 190
413643 0
413802 381
413836 229
413845 63
413903 618
413931 0
413967 0
414169 154
414368 946
414490 925
414499 264
414644 165
414691 112
414759 0
414791 476
414800 1161
414824 726
414885 35
414893 0
414914 161
414933 29
414946 140
414966 20
414975 154
414980 58
415001 637
415034 292
415104 1902
415175 358
415184 1
415238 277
415317 212
415393 168
415426 374
415476 21
415593 1147
415616 512
415668 693
415710 150
415906 0
415932 77
416019 2606
416092 0
416139 614
416146 0
416148 727
416187 2678
416292 0
416300 57
416324 496
416403 884
416425 24
416443 1863
416586 660
416595 782
416614 91
416649 1443
416685 538
416700 0
416790 737
416854 0
416896 0
416913 259
416954 390
417038 8
417148 8
417226 0
417238 151
417350 246
417432 0
417449 0
417462 0
417474 5
417505 0
417530 0
417579 0
417620 0
417653 0
417669 0
417760 0
417859 0
417907 0
418033 0
418125 0
418241 0
418257 285
418310 0
418353 0
418419 0
418551 0
418634 0
418651 0
418666 0
418785 0
418795 0
418808 0
418811 0
418829 0
418839 12
418843 4
418859 0
418882 33
418902 3
418930 143
418944 0
418986 878
418988 951
419045 1247
419142 542
419173 1174
419339 1022
419375 1153
419559 118
419646 1754
419703 640
419715 506
419794 0
419813 0
419817 0
420070 0
420090 2
420150 0
420167 0
420179 0
420195 0
420297 0
420603 0
420640 0
420938 0
420956 1
421077 0
421364 0
421386 0
421441 0
421511 0
421578 0
421755 0
421922 0
421927 0
422001 1
422076 0
422196 0
422222 0
422332 133
422365 0
422414 174
422485 0
422539 0
422628 0
422662 0
422817 0
422963 0
423114 1
423233 0
423283 0
423399 0
423498 1
423509 0
423577 8
423630 1266
423688 0
423700 28
423728 130
423732 169
423786 7
423872 229
424031 0
424082 0
424133 0
424145 104
424155 0
424209 374
424247 183
424263 369
424270 600
424323 0
424603 0
424632 2916
424653 2465
424675 234
424710 1195
424727 336
424773 270
424796 262
424829 278
424843 0
424853 14
424883 1367
424961 186
424973 917
424977 83
425003 149
425050 1062
425063 275
425153 875
425230 18
425349 0
425537 454
425567 224
425586 0
425726 1530
425780 0
425811 56
425825 1283
426148 1313
426186 272
426287 1512
426371 100
426401 695
426405 21
426416 277
426431 327
426551 715
426654 71
426718 1
427139 547
427143 6
427169 992
427188 0
427213 0
427245 66
427482 0
427517 501
427594 498
427741 0
427786 12
427821 139
427834 0
427908 43
427941 0
427986 43
427996 39
428024 453
428123 614
428138 257
428153 650
428163 2
428213 770
428273 629
428288 1454
428313 140
428502 0
428553 0
428654 597
428671 0
428684 745
428688 371
428709 359
428714 2949
428814 419
428842 1600
428898 770
428982 8
429075 755
429108 0
429114 0
429178 7
429180 196
429208 1179
429228 0
429252 0
429270 0
429334 47
429351 249
429420 0
429506 375
429536 247
429596 193
429614 305
429626 496
429630 562
429686 1605
429960 0
430061 385
430078 22
430091 1408
430095 470
430121 2037
430219 322
430375 247
430389 0
430427 2137
430507 3
430575 13
430789 205
430799 141
430867 0
430889 0
430903 164
430974 188
430998 4
431018 464
431078 188
431093 360
431151 475
431202 0
431438 839
431442 1093
431468 348
431472 809
431493 84
431498 780
431712 381
431734 0
431800 1
431955 439
432095 539
432160 1087
432169 614
432193 0
432246 0
432300 2
432348 0
432350 976
432360 0
432399 180
432425 57
432440 69
432485 211
432510 177
432519 0
432534 10
432603 344
432657 111
432663 100
432800 522
432830 346
432860 155
432892 76
432915 0
433019 15
433192 0
433222 0
433254 93
433326 0
433449 336
433499 410
433517 94
433529 62
433554 99
433574 421
433578 71
433589 2508
433621 149
433679 854
433716 0
433812 0
433827 18
433848 1
434049 639
434219 205
434261 182
434365 727
434465 366
434633 633
434681 1629
434690 7
434772 652
434831 390
434848 242
434937 0
434956 70
434993 0
435126 17
435161 0
435184 198
435404 649
435431 158
435580 0
435658 0
435701 0
435730 0
435790 0
435820 0
435904 0
435964 0
436010 0
436060 0
436066 1
436149 0
436243 0
436340 0
436360 0
436373 0
436409 0
436411 0
436433 0
436444 0
436565 0
436631 0
436672 0
436718 0
436797 447
436807 0
436829 481
436834 0
436863 0
436865 0
436943 0
436980 0
437026 1
437073 0
437109 0
437176 0
437200 0
437350 0
437401 0
437422 0
437472 1
437505 28
437641 28
437758 154
437782 345
437863 2455
437996 89
438017 769
438047 108
438056 297
438079 35
438211 52
438285 470
438366 221
438385 1
438422 45
438450 79
438510 10
438517 122
438525 334
438531 401
438722 37
438778 149
438800 0
438921 2
438992 0
439237 0
439422 0
439431 1
439458 0
439485 1
439600 0
439696 1253
439736 82
439763 15
439799 90
439832 119
439924 0
440004 85
440064 139
440220 281
440310 295
440396 2865
440402 1627
440604 656
440705 247
440730 1422
440760 0
440780 106
440829 6
440955 0
440995 465
441206 573
441266 80
441274 90
441353 0
441368 0
441416 0
441458 0
441497 0
441525 0
441656 0
441695 0
441758 0
441986 1
442043 0
442056 0
442224 1
442238 0
442274 0
442293 0
442334 0
442381 725
442440 0
442462 0
442577 0
442656 0
442725 0
442758 0
442774 0
442836 0
442845 0
442914 0
443019 0
443033 0
443068 77
443127 23
443165 1881
443275 0
443297 0
443307 19
443383 175
443436 64
443572 1390
443578 637
443619 171
443698 0
443710 6
443724 169
443856 160
443889 0
443895 64
443914 434
443917 393
444052 297
444197 311
444213 0
444223 208
444242 54
444358 242
444506 337
444522 585
444532 183
444661 450
444956 54
444984 4
445252 0
445263 92
445270 0
445272 0
445283 77
445315 15
445390 779
445566 0
445607 483
445622 1
445630 2
445646 340
445662 653
445700 804
445786 1171
445798 0
446147 87
446283 55
446304 7
446331 314
446365 581
446381 833
446442 0
446598 15
446656 0
446711 660
446824 33
446878 0
446998 146
447006 4
447074 237
447167 99
447178 17
447197 47
447308 1
447395 0
447448 0
447463 81
447600 0
447706 308
447718 41
447735 225
447746 43
447783 273
447796 50
447808 266
447838 0
447863 21
447947 0
447958 0
447980 0
447991 600
448071 0
448210 0
448242 0
448543 0
448551 0
448559 211
448604 0
448767 46
448828 1
448853 443
448866 1
448976 2
449030 0
449405 0
449611 210
449645 107
449740 462
449852 308
449861 25
449867 86
449888 111
450025 375
450140 10
450448 0
450458 0
450480 212
450497 0
450512 160
450536 0
450559 0
450635 232
450668 0
450696 120
450698 220
450719 121
450737 104
450773 255
450798 55
450884 751
450983 68
450992 143
451079 610
451081 489
451147 14
451199 66
451379 0
451418 0
451492 163
451504 743
451622 0
451679 118
451762 0
451815 411
451864 395
451955 29
452058 35
452159 104
452259 118
452385 17
452467 28
452634 0
452678 25
452709 633
452738 20
453006 275
453045 51
453171 0
453188 109
453242 361
453246 255
453266 17
453298 0
453452 5
453504 517
453595 74
453624 278
453686 0
453717 0
453852 70
453904 0
454091 0
454136 0
454150 60
454167 532
454184 0
454218 487
454220 954
454259 246
454277 72
454408 63
454445 34
454473 0
454564 424
454899 577
454916 90
454945 0
455025 439
455308 338
455329 0
455384 43
455388 138
455450 13
455485 0
455493 37
455499 112
455530 133
455672 0
455726 0
455785 84
455921 21
455961 411
455963 477
455970 9
455986 246
456066 0
456139 29
456190 389
456269 62
456301 0
456342 0
456411 1
456436 1
456568 429
456578 17
456681 277
456735 196
456770 15
456776 0
456827 130
456894 13
456967 0
456998 244
457013 189
457032 0
457066 1271
457159 112
457201 1235
457208 4
457244 92
457354 0
457367 116
457393 1532
457399 618
457476 0
457564 0
457645 245
457732 251
457842 52
457881 0
457903 0
457939 0
458002 0
458011 0
458024 0
458047 0
458065 0
458193 0
458222 0
458280 0
458283 0
458471 165
458623 7
458905 0
458918 0
459068 0
459105 0
459160 0
459182 0
459254 0
459323 0
459328 9
459506 0
459598 0
459791 0
459985 0
460030 0
460039 0
460087 0
460265 0
460492 0
460859 0
460861 0
460930 0
460990 0
461044 0
461076 0
461251 0
461512 0
461530 0
461689 1
461739 0
461856 0
461870 0
461949 0
461961 0
461990 0
462083 532
462121 3
462216 1043
462247 0
462315 929
462390 935
462411 512
462435 1140
462437 802
462453 722
462657 3602
462660 1299
462672 572
462714 1078
462902 0
462993 1715
463008 1771
463077 581
463107 8
463159 0
463179 0
463305 0
463352 265
463364 0
463382 0
463565 92
463593 670
463685 496
463729 1937
463901 61
463929 0
464049 1
464295 19
464336 0
464416 0
464467 0
464710 941
464717 529
464736 1203
464824 215
464902 481
464909 0
464929 267
464992 255
464995 426
465040 77
465083 2424
465161 4
465318 0
465413 0
465419 361
465445 219
465479 768
465510 394
465643 16
465775 289
465798 0
465844 182
465855 0
465862 157
466020 142
466152 293
466284 0
466321 0
466333 9
466435 0
466491 136
466606 371
466662 38
466673 118
466699 129
466780 91
466789 613
466973 92
466998 224
467000 661
467091 171
467099 149
467255 186
467281 193
467308 451
467320 0
467374 209
467395 762
467428 1727
467431 174
467541 605
467583 12
467596 152
467675 200
467700 0
467712 758
467787 26
467868 6
467955 78
467984 60
468005 208
468139 619
468143 917
468184 0
468215 0
468247 110
468256 270
468288 45
468296 2168
468376 0
468503 401
468528 0
468874 0
468939 479
469069 835
469235 394
469482 2
469569 57
469597 109
469608 576
469644 85
469738 402
469839 0
469860 0
469915 369
469917 585
470130 212
470145 59
470151 67
470202 1132
470208 195
470217 0
470311 35
470479 0
470537 0
470596 93
470611 0
470652 0
470704 82
470721 22
470791 0
470819 0
470901 0
470907 365
470928 691
470972 83
471209 0
471228 36
471314 44
471324 45
471414 0
471426 28
471465 8
471543 39
471612 0
471650 0
471680 49
471879 6
472036 2
472266 149
472305 49
472473 204
472540 0
472576 8
472673 248
472680 3018
472705 440
472854 871
472893 219
472968 0
472992 1161
473103 95
473213 864
473225 286
473579 0
473821 0
473831 475
474225 226
474265 456
474362 49
474385 211
474475 423
474592 745
474698 410
474764 86
474794 35
474841 962
474853 330
474964 93
475049 389
475070 132
475140 14
475227 43
475259 599
475325 809
475342 1081
475369 91
475437 128
475448 0
475455 165
475583 1124
475740 53
475800 93
475897 813
476053 78
476139 0
476182 0
476189 0
476212 57
476219 0
476246 0
476265 31
476314 118
476345 361
476425 0
476465 1018
476483 1
476489 125
476545 58
476547 129
476584 250
476640 36
476680 0
476710 96
476767 206
476806 250
476959 0
477134 0
477324 1155
477328 302
477366 286
477390 625
477393 380
477412 258
477445 88
477487 128
477505 0
477546 65
477565 1367
477571 204
477655 16
477715 0
477784 0
477869 0
477979 0
477994 0
478018 62
478050 0
478082 0
478087 0
478123 59
478132 0
478152 16
478267 481
478567 0
478636 82
478681 0
478692 1
478710 36
478930 2
478990 0
479436 6
479497 58
479595 74
479691 14
479761 286
479777 0
479905 0
479935 0
480033 618
480236 0
480314 339
480336 514
480356 5
480430 0
480497 1209
480568 7
480703 29
480719 530
480783 1159
480947 617
480974 508
480998 508
481015 0
481141 814
481199 953
481366 509
481443 0
481511 112
481567 198
481599 0
481611 642
481630 52
481692 0
481702 459
481815 177
481845 34
481896 0
481976 0
482009 1327
482012 46
482024 198
482036 1
482068 0
482167 101
482265 774
482273 98
482278 0
482286 1
482300 524
482366 332
482369 39
482411 173
482435 420
482487 333
482597 0
482643 0
482669 292
482671 420
482711 826
482822 871
482929 315
482939 794
483073 0
483093 0
483106 106
483135 95
483166 0
483214 0
483265 210
483360 7
483386 75
483445 295
483487 172
483505 0
483615 580
483658 32
483708 0
483742 20
483753 0
483762 0
483787 0
483793 9
483815 456
483817 66
483951 0
483958 0
483985 111
483987 113
484049 0
484098 0
484100 1
484127 0
484131 68
484134 148
484139 0
484176 0
484199 181
484215 274
484251 0
484272 0
484279 399
484299 93
484365 116
484369 641
484386 273
484390 0
484401 0
484411 33
484435 0
484458 0
484475 0
484484 42
484486 0
484524 0
484534 0
484540 0
484561 0
484567 0
484571 0
484634 0
484650 0
484666 0
484693 0
484717 0
484723 0
484753 0
484810 0
484845 0
484854 0
484858 0
484863 0
484884 51
484894 0
484899 0
484928 0
484961 36
484985 0
485041 75
485067 68
485071 63
485100 0
485103 360
485108 19
485161 0
485182 98
485206 0
485218 0
485225 0
485257 0
485337 98
485340 6
485354 8
485368 0
485383 0
485397 0
485405 3
485416 0
485425 1
485440 0
485469 0
485511 0
485533 0
485542 52
485545 0
485577 0
485595 0
485610 0
485628 0
485643 0
485668 0
485693 0
485704 49
485718 0
485757 0
485782 0
485796 0
485825 0
485838 0
485846 19
485870 10
485910 0
485934 0
485940 0
485946 0
485961 0
485979 0
485993 0
486044 94
486093 0
486113 0
486146 0
486154 0
486209 0
486231 0
486234 0
486246 0
486293 0
486317 0
486333 0
486347 0
486360 0
486368 0
486394 103
486414 0
486432 0
486435 0
486444 0
486465 0
486468 0
486477 0
486487 0
486498 0
486560 186
486579 5
486594 0
486624 0
486651 0
486699 0
486719 0
486741 0
486788 0
486791 0
486828 0
486840 0
486843 0
486858 0
486925 77
486956 0
486963 175
486983 294
487050 26
487143 0
487161 533
487193 40
487429 931
487471 0
487662 298
487668 107
487678 46
487687 0
487747 0
487794 63
487843 0
488039 58
488329 144
488343 25
488379 668
488590 0
488620 1643
488700 0
488798 2010
488880 147
488903 1994
488907 334
488915 59
488933 111
488981 167
488989 55
489005 1071
489080 1
489141 0
489179 1
489210 88
489227 0
489234 0
489245 0
489254 0
489271 0
489279 0
489313 0
489321 0
489369 0
489386 0
489390 0
489399 0
489410 0
489442 0
489466 1493
489531 23
489535 460
489543 0
489591 0
489617 0
489647 0
489679 88
489711 0
489732 0
489755 99
489759 0
489773 0
489823 0
489830 0
489839 0
489884 0
489888 0
489896 0
489937 25
489998 0
490027 0
490064 34
490143 64
490282 3
490350 18
490370 35
490389 262
490488 36
490536 0
490577 93
490657 175
490710 154
490758 3
490765 1252
490771 1294
490799 144
490804 10
490850 8
490974 142
491023 14
491071 0
491134 21
491195 0
491242 17
491245 0
491269 146
491299 108
491332 40
491364 64
491389 64
491414 0
491485 16
491672 19
491680 14
491708 11
491807 311
491836 45
491911 0
491936 452
491949 0
491981 0
492005 389
492059 33
492110 204
492274 22
492285 0
492315 0
492355 192
492359 2733
492363 765
492408 26
492435 0
492490 0
492541 34
492580 0
492690 40
492719 141
492759 1
492831 1
492859 563
492868 287
492887 714
493077 195
493124 208
493138 90
493193 168
493239 195
493311 0
493356 0
493364 0
493414 0
493481 325
493589 89
493684 31
493700 995
493758 57
493779 439
493806 950
493856 316
494185 0
494246 0
494286 657
494321 237
494331 0
494358 496
494432 0
494556 0
494659 0
494665 225
494703 149
494733 11
494745 168
494783 0
494848 80
494852 110
495013 529
495063 108
495111 0
495134 0
495428 0
495540 1
495569 0
495622 0
495660 0
495693 0
495797 0
495875 0
496014 0
496082 0
496218 0
496227 0
496256 0
496269 0
496329 0
496395 0
496401 0
496424 0
496494 0
496518 0
496548 0
496614 0
496629 0
496818 0
496863 0
496892 0
496911 0
496926 0
497056 0
497324 0
497378 4
497474 0
497505 0
497513 0
497527 0
497652 0
497765 0
497885 0
498307 0
498357 1
498491 0
498509 0
498538 0
498652 0
498691 0
498812 0
498824 1
498839 0
498884 0
498914 0
499035 0
499057 0
499117 1
499180 0
499257 0
499263 0
499277 0
499291 0
499326 0
499372 0
499460 0
499626 1
499645 0
499661 326
499663 584
499674 207
499700 1894
499706 1774
499734 9
499794 290
499806 0
500064 4336
500170 1931
500303 870
500342 47
500364 179
500493 0
500539 0
500609 0
500676 0
500763 0
500788 0
500798 0
500854 0
500984 0
501029 302
501037 0
501052 13
501102 85
501161 0
501347 0
501545 0
501752 0
501801 0
501853 0
501898 0
501929 0
501950 0
501963 0
501988 0
502106 0
502259 0
502288 0
502328 0
502342 0
502386 0
502425 0
502454 0
502479 0
502502 0
502571 0
502709 0
502754 0
502759 0
502793 0
502800 0
502854 0
502872 0
502929 0
503056 0
503122 0
503161 0
503198 518
503211 1611
503213 382
503242 941
503273 0
503287 48
503296 105
503302 1061
503360 0
503378 34
503400 359
503412 10
503483 129
503570 0
503582 271
503603 164
503677 63
503739 1
503757 92
503764 107
503886 26
503973 153
504010 505
504128 356
504131 918
504184 0
504418 4
504471 20
504516 314
504555 74
504564 30
504589 0
504632 0
504654 0
504711 14
504734 112
504834 274
504863 467
504884 85
504906 59
504921 139
505039 312
505080 0
505104 20
505174 0
505192 2
505389 233
505404 233
505455 90
505475 92
505503 586
505587 23
505664 0
505722 557
505745 795
505760 276
506100 195
506148 630
506277 0
506335 35
506413 211
506417 0
506518 0
506562 991
506571 0
506580 137
506681 290
506687 154
506742 36
506799 105
506808 11
506820 84
506872 205
507051 30
507066 516
507089 0
507098 337
507138 173
507159 270
507356 0
507394 0
507466 11
507592 0
507604 0
507674 0
507692 0
507702 0
507810 0
507832 0
507944 2
507966 0
507984 0
508100 0
508108 0
508112 0
508232 0
508402 0
508427 0
508432 0
508466 0
508486 0
508578 0
508591 0
508601 76
508706 0
508955 0
509021 0
509037 0
509087 0
509126 0
509193 0
509348 0
509361 0
509387 0
509486 0
509519 0
509561 0
509615 1
509899 0
510009 0
510056 0
510074 0
510132 0
510164 0
510237 28
510248 22
510264 0
510322 0
510333 50
510378 52
510430 432
510442 1165
510457 0
510516 773
510519 34
510580 1527
510601 217
510637 310
510667 0
510715 139
510786 19
510797 1512
511238 28
511254 1677
511290 0
511397 441
511686 2154
511731 0
511781 220
511838 0
511868 0
511899 648
512186 72
512502 14
512582 0
512604 0
512821 474
513025 1569
513137 860
513224 49
513300 72
513355 5
513499 417
513614 182
513700 46
513773 2073
513837 1520
514050 1
514236 1
514665 0
514680 0
514776 0
514803 0
514809 389
514967 0
514993 276
515204 94
515273 0
515321 158
515374 1128
515550 1118
515660 2682
515847 201
515858 2718
515862 797
515870 290
515879 0
516001 0
516009 40
516018 0
516073 357
516086 0
516183 725
516192 9
516198 122
516227 55
516230 393
516392 0
516409 0
516441 240
516447 0
516483 0
516669 467
516896 270
516903 164
516932 23
517007 39
517150 0
517181 528
517234 331
517247 311
517366 0
517421 256
517464 0
517474 8
517485 0
517495 6
517705 0
517760 34
517771 0
517804 652
517900 0
517924 0
517991 0
518051 0
518121 0
518200 0
518275 0
518355 0
518385 0
518404 4
518409 633
518424 4
518467 316
518622 0
518652 0
518671 0
518675 0
518691 0
518732 0
518901 0
518904 0
518965 0
519081 98
519107 0
519282 0
519316 0
519404 0
519410 0
519436 3
519439 1
519479 0
519491 0
519588 50
519599 3
519719 273
519731 308
519821 54
519850 121
519882 417
519917 19
519943 974
519962 1547
520032 33
520049 331
520090 101
520224 137
520320 32
520452 0
520508 344
520524 0
520536 2210
520566 0
520626 0
520678 74
520736 2072
520801 1671
520804 712
520864 505
520957 69
520989 8
521010 26
521012 483
521072 822
521153 0
521206 49
521259 2
521346 247
521350 567
521368 168
521420 266
521452 0
521508 269
521610 1
521665 287
521702 0
521766 1169
521768 624
521829 0
521845 77
521923 45
521977 483
521985 0
522008 0
522024 913
522066 144
522165 972
522174 18
522229 479
522231 1196
522315 94
522348 24
522379 779
522490 33
522532 1243
522534 79
522662 121
522692 325
522719 569
522748 46
522887 289
523023 549
523055 416
523369 0
523511 228
523537 179
523565 0
523817 1041
523820 1299
523945 1679
524029 0
524114 125
524168 45
524247 181
524497 0
524582 0
524694 11
524705 3
524735 0
524766 0
524795 0
524806 0
524854 0
524932 0
524996 0
525032 0
525046 0
525049 0
525065 0
525116 17
525346 1
525358 2
525469 0
525473 4
525505 0
525657 0
525744 0
525771 0
525876 0
525949 0
526093 1236
526129 224
526144 27
526264 188
526296 10
526350 5
526372 0
526475 22
526558 27
526594 77
526648 0
526762 475
526779 239
526928 0
527200 156
527297 372
527328 20
527369 158
527515 213
527518 529
527612 77
527627 12
527731 283
527747 15
527767 92
527785 676
527874 0
527895 406
527907 77
527933 0
527996 0
528003 210
528022 338
528033 25
528171 1090
528211 1048
528287 513
528325 1289
528402 0
528413 0
528419 0
528448 1
528541 0
528545 0
528626 0
528684 0
528800 0
528834 0
529177 0
529196 0
529208 0
529256 0
529333 0
529474 0
529551 0
529679 0
530051 0
530297 1163
530302 0
530326 232
530392 82
530468 0
530475 90
530535 288
530660 50
530672 32
530707 131
530736 90
530752 212
530791 45
530818 80
530852 71
530873 5
530920 47
530939 521
530981 0
531166 54
531213 136
531363 276
531410 1
531467 87
531476 0
531497 158
531745 0
531787 208
531839 58
531876 0
531927 20
531987 1686
531991 424
532046 118
532080 0
532134 34
532225 204
532253 0
532267 71
532303 20
532318 530
532322 251
532332 0
532383 481
532395 512
532504 0
532569 497
532571 1947
532640 350
532666 31
532697 180
532726 40
532729 627
532743 1253
532759 807
532803 0
532824 0
532888 174
532901 24
532909 0
532949 0
532977 415
532987 0
533005 0
533011 8
533120 105
533284 22
533400 179
533522 203
533543 118
533670 0
533743 362
533750 0
533777 44
533911 0
533933 1291
533948 522
533951 275
534083 86
534221 1665
534248 123
534255 0
534284 701
534308 167
534404 430
534409 257
534482 0
534500 0
534530 264
534572 561
534668 654
534742 326
534780 236
534799 1199
534823 0
534898 130
534956 134
534992 1068
535036 468
535039 565
535117 330
535136 91
535210 0
535258 40
535270 240
535297 0
535306 893
535344 46
535373 288
535408 191
535491 55
535513 484
535587 0
535617 40
535630 180
535648 0
535680 154
535690 1577
535711 1
535731 81
535794 37
535999 718
536050 1254
536061 1406
536063 476
536102 525
536151 119
536227 1511
536347 0
536421 17
536531 116
536552 363
536738 56
536745 773
536748 239
536756 106
536778 8
536819 0
536826 1117
536844 572
536928 96
536962 130
537028 599
537132 251
537141 969
537150 150
537204 235
537341 3
537355 10
537385 68
537416 28
537431 23
537494 440
537520 5
537536 227
537575 569
537653 1932
537784 122
537866 991
537891 69
537953 86
537965 0
538025 497
538037 742
538169 711
538229 384
538325 813
538406 208
538448 98
538481 559
538555 449
538572 0
538648 13
538711 78
538800 55
538846 27
538921 40
538958 153
539031 0
539053 9
539112 0
539142 0
539175 0
539237 0
539254 0
539289 0
539304 0
539352 0
539438 2
539475 0
539547 11
539656 12
539698 0
539732 1
539750 0
539756 0
539806 0
539859 0
539862 583
539886 117
539966 0
539971 0
540054 0
540099 6
540141 0
540163 37
540215 12
540232 0
540244 0
540248 103
540263 63
540275 0
540301 0
540357 0
540396 78
540430 358
540472 957
540512 9
540543 240
540596 46
540605 238
540608 30
540650 0
540667 198
540674 4
540681 0
540729 37
540738 0
540747 10
540763 2
540826 0
540836 0
540852 31
540855 6
540873 0
540900 8
540918 15
540950 70
540958 66
540997 0
541061 0
541080 32
541117 65
541146 0
541178 0
541181 9
541185 0
541212 0
541219 0
541222 0
541272 30
541360 14
541405 0
541461 0
541482 0
541485 0
541510 23
541514 0
541516 0
541563 0
541592 0
541595 0
541610 0
541643 0
541659 0
541705 1
541709 0
541747 0
541760 69
541801 0
541905 308
541949 82
541961 7
541995 2
542009 8
542015 0
542020 0
542024 0
542037 0
542059 498
542078 0
542085 41
542096 0
542107 1209
542112 0
542127 172
542148 331
542278 0
542310 1229
542328 251
542398 1355
542581 207
542658 0
542718 150
542777 1
542795 56
542903 0
542954 53
542960 186
542973 0
542979 0
543027 9
543071 989
543084 287
543108 373
543161 40
543173 1556
543190 562
543233 847
543256 117
543297 351
543399 360
543474 319
543521 0
543577 483
543603 807
543645 939
543746 0
543858 387
543867 511
543869 1142
544010 214
544031 140
544102 0
544129 90
544217 188
544271 1
544326 128
544406 44
544511 111
544732 244
544737 1201
544924 463
544934 0
544956 466
545101 880
545125 390
545156 271
545183 114
545189 250
545195 527
545202 262
545230 168
545236 398
545243 0
545359 0
545365 169
545376 4
545412 1
545437 0
545511 0
545526 0
545622 0
545631 0
545634 0
545647 0
545667 0
545708 0
545821 0
545828 2
545833 0
545877 156
545890 28
545956 51
546109 185
546310 879
546331 514
546350 0
546352 657
546409 77
546601 48
546677 0
546772 433
546803 138
546829 145
546860 368
546908 104
546966 0
546986 0
547036 763
547207 0
547244 360
547280 578
547297 48
547359 1820
547438 54
547473 275
547481 74
547484 157
547491 170
547494 306
547497 492
547501 389
547504 32
547507 743
547511 274
547514 441
547522 41
547533 116
547543 0
547552 151
547561 250
547587 0
547607 39
547689 38
547692 0
547771 0
547787 12
547797 0
547824 125
547833 8
547864 0
547878 0
547917 0
547974 0
548145 19
548178 1898
548223 221
548256 36
548313 0
548349 411
548357 115
548408 0
548449 13
548530 210
548634 307
548640 0
548678 80
548709 50
548739 26
548859 15
549027 0
549097 124
549222 0
549330 633
549393 575
549399 150
549420 200
549524 312
549566 570
549570 20
549631 0
549643 0
549646 202
549671 23
549720 814
549732 0
549780 1310
550028 0
550056 298
550122 737
550272 368
550428 930
550617 95
550740 461
550775 0
550801 290
550824 27
550827 2126
550923 0
550959 163
551004 1
551052 922
551061 12
551088 570
551139 123
551169 27
551177 39
551256 233
551327 1
551426 216
551594 292
551616 150
551687 0
551696 804
551704 39
551760 109
551777 173
551843 19
551996 28
552198 33
552211 273
552216 101
552227 345
552229 1943
552233 284
552258 558
552273 153
552311 943
552320 134
552365 362
552491 10
552497 17
552500 745
552503 78
552545 480
552548 381
552570 530
552601 314
552606 0
552623 0
552659 0
552719 0
552732 0
552751 0
552848 0
552860 0
552879 0
552947 0
553000 0
553045 0
553086 0
553094 0
553138 0
553175 0
553190 0
553387 0
553439 0
553483 0
553499 0
553507 0
553526 0
553531 0
553551 0
553590 0
553721 0
553830 0
554078 0
554085 1016
554158 537
554301 27
554314 165
554371 90
554385 0
554480 32
554487 29
554559 133
554583 75
554626 374
554640 676
554672 0
554700 0
554713 994
554737 1192
554746 0
554855 515
554885 192
554901 53
555010 33
555025 0
555060 0
555115 1
555129 0
555171 12
555237 6
555371 37
555402 93
555414 1
555441 0
555477 1
555504 57
555508 17
555600 0
555684 29
555731 109
555836 183
555840 6
555855 110
555861 105
555963 1
556052 72
556206 100
556264 8
556293 24
556318 0
556351 1102
556428 216
556676 104
556911 442
556976 0
557010 549
557031 435
557158 269
557189 30
557202 295
557283 0
557301 0
557311 0
557435 1
557480 0
557514 0
557526 0
557614 0
557791 0
557842 0
557860 0
557946 0
558019 0
558210 0
558301 1
558349 0
558387 0
558439 0
558460 0
558592 0
558613 0
558619 0
558643 0
558688 0
558727 0
558811 163
558917 0
559076 15
559139 36
559146 17
559254 17
559419 0
559492 0
559571 2
559616 58
559672 3
559698 10
559744 142
559750 228
559760 2358
559816 64
559840 0
559849 91
559852 0
559898 8
559909 0
559930 28
559964 1
559981 0
559993 3
560094 0
560140 1626
560160 0
560188 0
560280 185
560323 15
560347 0
560354 288
560398 240
560400 77
560457 0
560498 0
560578 135
560591 0
560619 0
560659 54
560668 356
560677 363
560746 827
560827 0
560849 70
560882 0
560918 0
560927 0
560936 1
561017 0
561071 0
561272 1
561455 65
561602 0
561614 1
561665 0
561711 0
561773 0
561798 3563
561952 161
562012 1701
562091 260
562099 806
562103 1221
562107 476
562160 113
562180 2
562197 32
562219 536
562251 0
562302 379
562305 289
562359 943
562361 1502
562383 0
562403 0
562418 441
562434 1
562451 979
562464 783
562670 1001
562717 633
562724 246
562841 85
562922 132
563049 19
563069 0
563102 88
563142 0
563237 40
563243 20
563278 153
563415 78
563448 131
563461 0
563464 58
563534 513
563550 0
563575 6964
563751 7
563822 143
563848 213
563904 323
563923 174
564036 2006
564181 265
564259 82
564385 1031
564409 271
564457 0
564540 2999
564711 1582
564755 26
564908 1859
564942 0
564958 0
564975 748
565009 279
565015 61
565168 0
565197 598
565261 701
565326 0
565365 71
565369 607
565380 851
565441 58
565479 72
565592 3378
565621 437
565703 481
565754 1309
565766 5
565776 3
565780 1101
565792 186
565925 420
566039 44
566055 0
566072 5
566079 46
566113 56
566169 297
566210 23
566276 296
566394 755
566472 362
566501 0
566515 28
566547 144
566586 647
566588 179
566664 6
566718 226
566769 0
566828 391
566881 2957
566962 720
566982 92
567100 263
567220 277
567262 510
567342 708
567778 0
567962 0
568042 0
568161 0
568307 0
568340 0
568386 0
568439 0
568457 0
568547 0
568567 0
568569 0
568635 0
568832 0
568984 219
569015 550
569114 7
569141 0
569220 1100
569234 32
569341 0
569343 27
569367 102
569408 826
569437 56
569466 599
569484 118
569540 0
569736 1134
569773 0
569818 23
569953 1
570039 609
570048 180
570062 485
570095 205
570147 43
570261 450
570372 1480
570378 1
570433 30
570445 417
570481 455
570512 369
570525 74
570531 0
570580 0
570802 0
570823 0
570871 0
570962 0
571035 0
571061 0
571166 0
571343 0
571397 0
571466 0
571603 0
571611 0
571646 1317
571687 258
571738 159
571747 0
571757 29
572037 505
572058 534
572082 545
572094 571
572240 109
572290 25
572382 190
572385 170
572396 21
572424 166
572451 85
572465 628
572577 36
572640 4
572652 984
572676 0
572684 122
572744 90
572789 223
572820 378
572823 37
572838 440
572883 110
572947 0
573044 538
573047 246
573063 0
573075 59
573175 140
573178 323
573197 270
573356 11
573374 783
573457 0
573475 495
573744 0
573813 132
573816 150
573825 198
573840 191
573925 311
573987 1
573995 0
574059 568
574150 150
574163 168
574259 0
574288 5
574403 1
574452 193
574594 172
574695 412
574701 464
574717 881
574722 315
574814 0
574922 0
574961 33
575035 621
575075 3
575082 40
575117 2
575206 78
575217 343
575558 0
575714 0
575786 0
575789 0
575810 0
575944 0
576123 1
576129 0
576398 0
576668 0
576689 119
576726 0
576738 0
576853 508
577013 492
577015 121
577048 243
577060 24
577087 281
577157 52
577238 181
577283 414
577336 227
577394 187
577452 597
577498 367
577619 392
577723 40
577733 0
577831 45
577877 63
577884 28
578003 95
578097 638
578119 254
578133 63
578278 104
578291 186
578315 3
578338 555
578425 0
578577 0
578594 0
578677 1
578702 1
578747 0
578783 0
578846 0
578912 1
579068 0
579109 1
579113 0
579173 198
579258 0
579277 464
579313 0
579336 429
579568 245
579593 205
579719 116
579799 58
579819 0
579881 83
579998 0
580007 0
580025 0
580032 37
580053 38
580083 0
580170 12
580207 92
580410 53
580495 566
580607 70
580684 28
580761 222
580988 0
580996 1846
581054 0
581100 202
581115 8
581298 455
581367 412
581438 0
581475 51
581490 204
581528 0
581785 0
581852 266
581876 749
581883 174
582003 0
582151 512
582312 2
582783 1116
582795 169
582817 10
583041 580
583166 28
583188 596
583260 547
583347 0
583354 270
583378 185
583408 223
583421 531
583561 216
583571 94
583724 0
583864 320
583875 744
583899 84
583908 187
583986 2
584037 14
584055 120
584073 0
584091 84
584155 1493
584354 288
584385 399
584500 196
584544 215
584552 120
584581 312
584691 96
584693 0
584870 112
585041 31
585169 136
585220 317
585274 250
585370 35
585406 377
585421 349
585425 73
585451 0
585466 0
585506 0
585523 0
585599 0
585644 1
585831 0
585896 0
586069 0
586098 1
586139 0
586230 1559
586262 132
586320 142
586334 267
586372 382
586715 174
586809 0
587001 0
587049 0
587083 663
587089 0
587127 83
587199 568
587412 0
587499 26
587604 0
587695 535
587766 85
587773 74
587799 32
587866 0
588155 329
588164 36
588170 146
588194 179
588240 639
588273 491
588307 0
588367 184
588397 818
588415 200
588493 0
588530 262
588655 83
588689 1724
588786 292
588835 262
588865 440
588915 206
589008 0
589168 98
589182 1325
589351 0
589473 269
589700 298
589884 444
589903 145
590056 72
590112 1
590186 0
590218 0
590233 0
590393 0
590413 0
590429 0
590493 0
590635 0
590814 0
590841 0
590856 0
590958 0
590991 0
591004 0
591010 0
591019 678
591028 0
591042 1029
591119 485
591143 0
591234 148
591330 0
591345 62
591435 1
591453 56
591459 3
591461 79
591485 8
591574 202
591617 23
591642 12
591717 17
591757 28
591765 9
591884 1
591960 55
592001 237
592089 5
592166 0
592181 0
592191 474
592223 8
592235 25
592290 378
592498 32
592533 75
592563 61
592572 268
592583 0
592617 149
592656 112
592685 174
592702 0
592726 0
592732 18
592748 0
592782 12
592796 0
592855 0
593088 120
593137 244
593384 1020
593396 170
593457 1731
593471 0
593490 0
593497 76
593524 13
593536 0
593589 283
593640 100
593651 23
593686 103
593745 36
593824 247
593826 104
593872 510
593905 495
593937 1678
593941 1026
593950 3492
593959 1038
594006 166
594040 1450
594061 302
594094 1173
594097 2332
594224 265
594271 94
594295 1350
594457 146
594499 183
594607 73
594629 72
594646 283
594658 910
594709 518
594791 1808
594803 124
594912 0
594971 0
594983 0
595065 0
595132 0
595145 0
595175 0
595259 0
595326 29
595333 622
595340 45
595398 34
595449 0
595462 240
595481 15
595488 0
595675 0
595687 0
595794 0
595836 0
595873 0
595880 0
595896 0
595975 0
596082 0
596104 1
596128 0
596137 0
596151 0
596366 0
596391 237
596397 16
596436 12
596445 87
596507 0
596585 13
596591 0
596607 56
596642 0
596649 53
596654 189
596658 63
596679 166
596682 160
596691 756
596708 529
596720 522
596730 868
596776 0
596845 1824
596849 65
596945 919
596984 57
597019 0
597094 209
597139 28
597174 20
597320 56
597356 38
597435 0
597443 0
597496 893
597498 162
597528 0
597613 344
597625 515
597636 333
597655 769
597721 1760
597777 161
597783 0
597827 363
597835 957
597845 37
597849 0
597997 74
598004 342
598021 108
598036 1
598066 135
598132 1180
598159 151
598188 19
598238 116
598396 51
598408 687
598530 19
598536 233
598568 54
598578 0
598582 38
598596 0
598616 0
598655 0
598686 0
598689 0
598730 0
598755 148
598783 1067
598842 525
598853 3
598860 0
598865 0
598905 0
598915 33
598921 0
598964 0
598973 1
598980 0
599020 0
599034 0
599040 1323
599049 0
599090 0
599124 118
599152 174
599154 1
599172 20
599233 0
599391 443
599402 251
599434 694
599466 0
599485 0
599516 25
599561 0
599574 0
599583 0
599624 0
599649 0
599659 0
599713 0
599775 394
599793 2
599835 21
599871 13
599886 0
599987 280
600103 1550
600156 3
600308 447
600343 176
600345 253
600364 0
600376 4
600384 40
600389 0
600402 258
600410 0
600473 0
600506 0
600606 0
600613 0
600674 0
600699 0
600705 0
600714 0
600813 0
601036 0
601147 0
601166 0
601202 0
601294 0
601342 0
601370 0
601455 0
601606 0
601640 0
601686 0
601759 0
601841 0
601867 0
601871 0
602076 0
602125 0
602158 0
602240 0
602275 0
602287 0
602291 0
602308 0
602312 0
602392 0
602784 0
602833 0
602893 0
602952 0
603090 1
603225 0
603311 1
603358 0
603438 0
603580 0
603633 0
603698 0
603767 0
604062 0
604079 0
604196 0
604231 1
604269 0
604350 0
604514 0
604551 0
604585 0
604597 0
604617 0
604751 0
604771 0
604792 0
604796 0
605039 0
605061 0
605137 0
605172 0
605196 0
605223 0
605252 0
605277 0
605376 1
605430 0
605448 0
605477 0
605506 0
605522 0
605556 0
605566 0
605585 395
605621 24
605643 276
605664 0
605716 38
605743 79
605889 283
605974 0
606161 0
606293 662
606514 0
606517 0
606526 0
606716 0
606836 15
606865 93
606883 45
606902 32
606926 36
607042 0
607091 0
607523 0
607624 6
607634 55
607676 57
607684 0
607731 270
607771 1087
607775 1204
607862 435
607931 33
608060 94
608077 1
608083 200
608136 782
608197 567
608209 254
608227 166
608438 298
608462 69
608529 329
608539 345
608582 38
608594 855
608613 0
608635 100
608646 28
608704 386
608728 315
608745 677
608757 224
608781 149
608853 183
608894 478
608987 1285
609031 594
609115 1048
609156 1266
609214 1618
609256 0
609316 1208
609448 1788
609450 83
609562 198
609604 150
609769 753
609792 576
609820 4482
609904 558
609995 16
610009 480
610108 630
610120 398
610202 1366
610206 3153
610269 348
610290 0
610298 644
610326 194
610328 301
610449 0
610612 0
610667 73
610678 635
610833 572
610913 228
610936 2337
610957 3
611080 1
611173 1169
611218 165
611299 153
611331 0
611380 401
611389 425
611506 61
611552 0
611632 164
612069 0
612094 0
612114 54
612179 47
612192 208
612234 79
612254 586
612314 445
612347 27
612399 258
612555 283
612597 2114
612673 1042
612739 179
612758 289
612845 5
612895 0
612955 97
612988 610
612992 364
613046 0
613094 0
613128 320
613218 315
613269 185
613275 44
613285 0
613327 173
613332 93
613570 43
613627 72
613785 1343
613811 0
613850 0
613884 2289
613886 167
614044 139
614091 614
614099 0
614155 4
614235 6
614295 1501
614327 67
614347 104
614402 724
614462 0
614525 678
614589 43
614594 0
614659 107
614684 437
614713 0
614788 590
614797 375
614827 0
614866 0
614920 0
614984 0
615030 0
615034 0
615160 0
615184 0
615202 0
615233 1
615300 0
615361 0
615471 0
615490 0
615532 0
615681 0
615807 0
615830 0
615888 0
615986 0
616059 0
616098 1
616276 0
616289 0
616383 0
616558 0
616589 0
616597 0
616703 1
616714 0
616778 0
616808 149
616913 0
617011 0
617171 0
617182 0
617284 0
617296 0
617338 0
617548 0
617610 0
617619 0
617914 0
618054 0
618372 0
618425 0
618512 1
618586 0
618755 0
618839 0
618861 0
618989 0
619034 0
619085 0
619133 1
619151 0
619280 0
619415 0
619738 0
619743 0
619927 0
620061 0
620067 0
620143 0
620159 0
620221 0
620290 0
620359 0
620398 0
620444 0
620532 0
620578 0
620624 0
620662 0
620713 0
620722 0
620820 0
620848 0
620951 0
621047 707
621093 109
621102 32
621105 753
621153 299
621176 302
621183 0
621258 204
621357 0
621564 176
621582 152
621666 704
621699 282
621725 0
621764 778
621775 398
622122 406
622132 126
622239 59
622275 218
622304 415
622306 1427
622317 193
622343 9
622375 0
622383 0
622630 6
622662 0
622751 43
622798 26
622809 109
622852 60
622864 0
622964 553
622976 232
623051 478
623201 229
623215 1
623357 168
623441 68
623482 0
623557 5
623671 254
623861 221
623974 0
624191 105
624453 0
624507 285
624525 0
624575 315
624631 0
624697 20
624725 404
624884 243
624910 0
625005 1103
625013 424
625101 0
625142 557
625350 631
625385 740
625419 1
625480 163
625489 1217
625514 204
625563 0
625640 0
625748 0
625791 0
625916 0
625962 0
625969 0
626028 0
626034 0
626055 0
626259 0
626271 0
626456 582
626505 376
626553 18
626640 685
626661 0
626811 773
626853 157
627003 0
627037 50
627042 0
627306 0
627509 137
627605 135
627620 124
627773 112
627803 0
627854 0
627866 180
627896 15
628057 0
628116 0
628163 11
628299 1869
628323 44
628530 0
628619 1173
628694 364
628740 0
628755 0
628799 0
628944 537
628953 101
629095 137
629141 117
629151 654
629226 309
629278 1052
629286 0
629341 360
629351 12
629493 723
629631 198
629829 655
629923 0
629936 0
629958 243
629964 25
629976 14
629986 806
630017 0
630167 40
630228 0
630314 0
630401 20
630486 56
630546 62
630672 237
630766 145
630784 2085
630808 221
630826 976
630974 41
631103 231
631128 0
631670 73
631705 145
631806 0
631816 132
631902 0
631951 153
632217 0
632283 565
632407 15
632461 14
632551 0
632602 609
632616 160
632684 0
632817 46
632827 295
632925 0
632973 0
633013 105
633056 77
633088 3
633301 0
633328 0
633336 0
633374 0
633410 0
633429 0
633431 0
633581 1
633610 0
633681 1
633707 3
634034 0
634168 0
634200 3
634244 0
634296 0
634336 1
634417 1082
634488 0
634506 0
634566 0
634852 0
634880 0
634884 0
634939 1
634972 0
635093 0
635131 0
635157 0
635169 0
635266 0
635397 0
635534 0
635574 0
635740 0
635829 0
635881 471
635883 19
635913 442
635936 62
635997 22
635999 293
636019 130
636142 0
636157 3
636194 142
636460 0
636487 43
636555 47
636640 120
636695 38
636732 10
636763 77
636767 0
636844 112
636959 3
636991 6
637041 1
637326 22
637332 1
637488 8
637511 44
637528 305
637551 344
637562 58
637600 116
637634 249
637744 43
637815 0
637869 21
637905 897
637926 0
637943 90
637981 126
637988 33
638210 398
638252 246
638255 582
638283 24
638342 389
638400 488
638445 231
638462 383
638465 1338
638697 62
638929 703
638946 262
638950 402
638989 518
639013 80
639019 68
639057 0
639097 0
639301 0
639312 0
639361 0
639373 0
639424 0
639607 0
639613 0
639748 0
639841 0
639991 766
640022 522
640096 149
640162 16
640178 670
640319 101
640436 777
640563 0
640576 243
640837 1707
640856 1
640868 0
640963 0
640983 291
641048 22
641097 28
641162 143
641463 965
641466 577
641521 152
641556 0
641633 0
641712 507
641745 325
641748 379
641789 132
641820 86
641823 417
641883 550
641914 0
641942 0
641972 17
642044 222
642122 462
642133 38
642159 470
642172 26
642219 929
642239 438
642396 95
642444 1
642533 1143
642555 1434
642565 455
642650 1711
642731 219
642740 0
642779 0
642822 0
642858 100
642875 132
643100 0
643137 0
643222 84
643342 542
643411 240
643487 84
643588 40
643642 162
643755 112
643774 0
643808 0
643837 262
643873 0
643945 0
644083 351
644175 774
644380 550
644388 470
644482 904
644494 402
644512 0
644535 0
644643 0
644694 0
644735 1
644976 0
645110 0
645143 0
645161 0
645441 0
645454 83
645482 9
645517 0
645587 0
645693 3
645835 0
645857 21
645887 14
645906 4
645988 0
646017 7
646052 1
646115 5
646157 0
646167 0
646270 744
646293 0
646475 0
646580 0
646622 0
646670 0
646765 0
646919 1
647148 0
647181 0
647224 0
647481 0
647544 0
647549 0
647670 0
647698 0
647819 0
647963 0
648021 0
648050 0
648068 0
648144 0
648147 0
648229 0
648253 0
648266 0
648286 0
648295 0
648336 1
648416 0
648495 98
648503 0
648615 62
648851 149
648879 0
648902 130
648935 0
649039 0
649062 0
649316 0
649340 42
649362 16
649422 0
649464 0
649559 66
649631 883
649670 0
649676 161
649688 110
649758 0
649772 0
649800 0
649888 0
650051 1
650116 0
650119 0
650166 0
650175 0
650216 0
650232 0
650238 0
650347 0
650364 0
650398 17
650408 79
650453 209
650543 796
650606 211
650621 1713
650663 27
650694 215
650746 40
650755 373
650757 721
650891 180
650927 122
650986 1
651004 77
651017 1199
651059 188
651131 298
651138 0
651214 219
651419 0
651464 0
651466 0
651468 0
651483 0
651485 0
651694 0
651715 23
651724 0
651755 0
651842 0
652010 1
652013 0
652118 0
652126 0
652187 0
652202 0
652223 0
652339 0
652380 0
652390 0
652466 0
652563 4
652567 0
652759 13
653053 0
653121 0
653149 0
653153 0
653293 0
653327 0
653445 0
653490 0
653510 0
653530 0
653537 0
653677 0
653708 0
653755 0
653776 81
653814 0
653839 330
653862 1376
653932 3
654020 6
654026 3
654034 0
654101 0
654155 0
654244 0
654299 48
654352 0
654468 62
654497 165
654740 1725
654750 0
654785 1
654875 630
654925 354
654977 391
654979 185
655322 36
655333 500
655411 587
655446 33
655498 271
655563 523
655592 412
655789 316
655796 17
655961 222
655984 0
656056 0
656077 270
656088 267
656128 13
656146 1777
656244 349
656302 273
656353 64
656447 589
656486 159
656510 19
656554 482
656602 408
656632 30
656660 67
656727 1
656737 897
656780 17
656806 0
656827 307
656853 48
656938 88
656973 353
657016 259
657028 1261
657034 1582
657037 325
657070 44
657113 211
657148 1046
657181 892
657205 316
657259 0
657307 0
657361 436
657394 0
657509 0
657549 0
657555 712
657733 364
657757 0
657765 400
657772 33
658064 50
658083 90
658096 327
658104 1
658144 0
658162 0
658205 37
658263 734
658272 194
658363 0
658374 1115
658379 852
658386 6
658469 252
658552 33
658560 379
658603 216
658642 15
658735 362
658773 16
658834 47
659082 202
659100 22
659107 6
659211 269
659236 5
659332 360
659334 1825
659338 258
659437 1247
659564 0
659612 422
659814 0
659857 57
659922 122
660086 284
660216 0
660359 403
660407 324
660452 0
660518 290
660717 99
660879 49
660940 0
661049 292
661077 151
661111 924
661267 215
661417 178
661431 54
661465 0
661544 852
661553 332
661585 15
661614 1071
661641 148
661655 275
661748 339
661794 642
661797 155
661964 54
662043 369
662051 836
662104 483
662134 0
662193 171
662244 90
662374 85
662447 26
662458 1483
662579 0
662671 11
662678 237
662703 0
662727 1237
662797 0
662911 0
662996 294
663047 0
663215 618
663257 1
663263 0
663285 347
663293 15
663312 0
663480 0
663488 0
663577 347
663622 146
663625 0
663824 9
663958 71
664001 49
664014 304
664099 0
664244 83
664304 175
664504 199
664711 1
664756 22
664852 28
664860 1168
664919 403
664924 628
664973 56
665045 582
665133 1612
665154 399
665211 670
665214 313
665261 288
665324 75
665338 110
665419 700
665435 0
665491 463
665543 2002
665545 851
665580 470
665618 151
665670 420
665690 80
665792 53
665829 178
665852 919
665966 101
665972 353
666174 147
666200 153
666245 309
666260 5
666538 209
666548 1005
666578 42
666668 26
666716 299
667028 114
667103 141
667135 0
667175 0
667199 1280
667253 68
667267 461
667393 411
667472 262
667523 259
667550 54
667563 1
667571 1043
667573 528
667676 990
667708 710
667716 0
667858 0
667900 16
667980 362
667997 77
668070 1
668087 21
668261 1077
668280 595
668282 754
668418 179
668427 206
668439 15
668446 179
668460 777
668548 161
668589 859
668775 294
668835 531
668964 364
669153 251
669162 1116
669186 0
669225 732
669417 132
669549 0
669600 0
669627 297
669730 143
669737 210
669769 0
669774 0
669810 47
669815 0
669825 0
669830 0
669888 510
669919 0
669960 55
670000 0
670028 594
670031 84
670127 0
670258 211
670283 583
670309 260
670599 0
670638 191
670650 38
670684 16
670691 7
670917 1
670994 41
670998 401
671038 4
671150 112
671184 235
671250 1174
671274 178
671310 1124
671403 1128
671405 0
671542 6
671638 0
671646 54
671686 531
671703 80
671744 678
671787 4
671949 151
671997 347
672154 37
672179 33
672775 0
672923 0
672958 1
672982 30
673372 0
673588 1
673702 0
674177 704
674353 0
674605 98
674665 148
674698 0
674854 0
674899 0
675217 6
675286 0
675354 102
675400 0
675433 0
675440 98
675510 283
675620 0
675660 94
675735 251
675905 104
675975 0
675988 409
676042 10
676071 0
676084 241
676144 51
676158 12
676232 221
676247 447
676265 0
676378 559
676427 0
676460 391
676465 1014
676522 368
676633 0
676764 21
676791 181
676877 30
676880 758
676919 110
676980 138
676984 11
677126 188
677158 29
677206 794
677261 214
677328 760
677348 379
677411 0
677506 0
677593 20
677600 590
677627 7
677650 132
677679 0
677681 0
677695 0
677698 1
677703 341
677707 0
677728 313
677798 950
677858 1314
677860 560
677952 335
678002 36
678025 12
678033 1458
678040 24
678054 97
678073 0
678183 43
678240 0
678327 41
678390 305
678555 221
678750 211
678765 507
678883 90
678885 799
678900 373
678940 540
679131 690
679157 163
679210 830
679217 42
679228 1485
679319 346
679366 1250
679398 146
679454 514
679478 151
679487 125
679493 739
679658 402
679661 238
679668 564
679681 0
679739 30
679802 260
679886 456
679895 29
679931 100
679949 0
679958 7
679988 276
680000 103
680051 1099
680151 51
680201 295
680213 0
680242 0
680261 563
680312 1148
680339 557
680435 25
680493 0
680505 125
680513 370
680558 952
680630 1222
680645 0
680683 1
680761 0
680798 265
680831 88
680833 138
680888 99
680915 69
680939 2165
680959 156
681025 83
681059 406
681073 0
681104 1141
681110 2015
681224 149
681248 274
681380 57
681558 54
681562 488
681650 371
681671 413
681699 68
681753 94
681776 290
681779 229
681788 749
681811 58
681886 87
681936 0
681942 0
681957 182
681964 0
681999 344
682145 0
682197 360
682251 0
682284 159
682332 0
682354 391
682386 68
682452 0
682523 1
682533 0
682556 0
682581 0
682657 300
682677 0
682686 0
682739 71
682753 40
682762 1081
682779 0
682902 0
682940 0
683017 82
683083 0
683144 226
683187 0
683266 1681
683325 254
683470 124
683532 162
683921 310
683951 150
683968 140
684049 0
684058 753
684172 31
684236 0
684277 465
684339 159
684347 0
684384 165
684469 0
684700 191
684762 28
684906 0
684920 0
684941 0
684954 9
684988 154
685004 0
685071 167
685104 0
685111 0
685156 22
685204 271
685217 239
685287 287
685359 85
685412 13
685608 1
685622 10
685687 394
685718 0
685775 0
685786 61
685924 388
685962 0
685976 0
686006 0
686102 0
686269 0
686370 67
686457 0
686486 446
686543 292
686564 407
686573 0
686663 258
686666 58
686672 2200
686780 120
686813 1075
686863 3772
686909 322
686917 320
686961 13
686988 0
687013 81
687109 48
687144 1
687175 137
687341 0
687390 0
687416 0
687442 40
687478 106
687585 0
687634 123
687672 68
687688 241
687769 0
687776 0
687814 41
687820 0
687916 23
687952 30
687991 231
687995 301
688009 0
688052 61
688146 0
688210 0
688234 146
688261 68
688326 0
688350 0
688612 0
688696 125
688780 0
688857 331
688907 0
688935 185
688937 360
688958 92
688992 80
689010 0
689178 292
689182 892
689185 210
689226 0
689373 29
689448 5
689455 8
689464 0
689531 0
689573 174
689774 0
689804 374
689906 379
689926 90
689998 179
690162 45
690211 804
690254 93
690333 1
690368 272
690413 8
690492 90
690556 181
690621 0
690635 0
690641 0
690654 0
690678 4
690722 75
690771 116
690783 101
690803 0
690864 179
691153 21
691170 117
691364 63
691369 0
691425 56
691449 286
691452 138
691529 0
691554 0
691584 128
691620 202
691680 414
691713 3
691811 79
691829 0
691883 121
691932 759
691965 35
692047 127
692161 237
692206 93
692231 99
692266 801
692302 62
692373 0
692415 427
692510 67
692515 178
692652 0
692881 0
692890 82
692928 5
692954 234
692976 300
693019 0
693032 701
693176 1
693251 0
693315 328
693328 0
693354 0
693363 93
693391 347
693393 154
693414 652
693430 123
693498 58
693594 2276
693626 31
693845 274
693854 3
694048 182
694055 115
694068 141
694133 331
694136 584
694264 0
694278 1133
694339 618
694395 5016
694422 91
694517 617
694644 849
694664 789
694674 695
694699 296
694719 134
694803 67
694848 306
694876 158
694986 187
695022 320
695050 198
695127 0
695146 0
695223 59
695293 0
695378 0
695435 0
695471 0
695476 0
695488 63
695496 0
695555 245
695605 0
695669 0
695688 30
695695 0
695789 296
695794 966
695983 0
696027 0
696132 109
696161 0
696231 0
696326 638
696423 49
696703 139
696782 24
696914 0
696931 0
696935 0
696959 0
696972 8
697071 30
697082 0
697191 172
697269 678
697366 30
697400 690
697431 256
697507 109
697517 0
697578 0
697584 0
697636 55
697700 190
697708 226
697762 0
697806 206
697811 0
697856 0
697905 599
697915 452
697945 286
698362 61
698596 502
698683 0
698713 0
698816 439
699081 0
699147 13
699156 32
699186 263
699338 261
699441 202
699461 179
699499 1
699548 3
699565 0
699600 1571
699803 4
699835 37
700063 0
700165 200
700198 77
700226 240
700262 1057
700443 0
700866 79
700940 0
701068 158
701106 589
701155 279
701207 84
701348 1946
701397 798
701417 359
701429 1708
701481 99
701558 0
701592 1078
701732 1009
701817 1319
701893 9
701900 186
701937 657
702133 258
702165 0
702218 0
702310 59
702343 66
702477 821
702513 435
702623 76
702757 0
702770 102
702791 1
703006 168
703209 0
703215 0
703229 0
703237 0
703240 0
703396 0
703463 120
703546 2
703597 569
703613 0
703665 100
703697 0
703732 66
703795 253
703926 115
703932 166
704069 0
704090 0
704144 27
704175 312
704210 19
704300 79
704366 981
704440 362
704509 376
704519 71
704704 47
704747 0
704802 39
704911 1565
705098 387
705533 230
705716 513
705799 45
705824 0
705832 518
705875 0
705886 183
705895 119
705962 770
706011 0
706039 0
706062 15
706076 176
706091 0
706153 1748
706178 385
706194 165
706203 49
706210 0
706255 302
706320 0
706460 277
706483 491
706565 178
706639 1211
706804 842
706810 852
706931 124
706946 30
706949 772
707126 215
707196 0
707447 209
707770 407
707875 0
707996 87
708011 386
708074 151
708134 144
708704 923
708805 1
708873 126
709154 76
709202 3045
709300 5
709312 0
709527 950
709585 228
709733 0
709750 242
709799 0
709919 273
709984 213
709991 26
710027 151
710071 228
710150 0
710157 40
710224 242
710323 654
710355 808
710420 0
710435 1949
710454 475
710585 614
710606 509
710628 86
710729 6
710770 0
710790 5
710844 1
710910 149
710993 90
711300 1259
711358 142
711385 0
711470 65
711476 952
711624 0
711830 286
711883 0
711905 149
711993 0
712140 0
712213 107
712219 52
712225 64
712346 0
712373 1
712411 0
712480 70
712513 50
712531 194
712576 327
712627 0
712674 0
712728 0
712773 0
712935 0
713145 457
713328 227
713620 1
713696 0
713748 0
713775 0
713891 51
713930 10
713946 0
714060 46
714078 0
714177 428
714290 1695
714322 350
714481 396
714826 62
714961 1
715004 163
715024 181
715038 0
715119 0
715348 0
715385 0
715436 344
715541 37
715796 227
715940 223
715943 0
715972 0
715986 138
716033 90
716084 0
716231 36
716267 1532
716298 0
716328 0
716360 186
716379 0
716386 0
716390 0
716393 0
716396 0
716398 0
716421 751
716499 1
716638 0
716775 60
716797 123
716910 276
716919 321
716952 309
716970 274
717057 1
717064 370
717116 395
717235 0
717346 0
717427 224
717447 88
717633 7
717711 734
717718 698
717795 51
717802 53
717813 706
718001 0
718012 0
718020 273
718054 0
718060 39
718138 122
718228 0
718485 0
718790 188
719305 1329
719521 48
719572 0
719947 618
719974 0
720026 35
720138 260
720354 0
720369 1155
720405 85
720674 201
720715 76
720776 0
721079 7
721237 48
721316 0
721386 0
721398 39
721416 114
721559 3
721580 1
721868 499
721901 1
721946 0
721967 29
722009 0
722045 20
722060 0
722074 0
722108 1
722159 136
722672 255
722734 0
722856 141
722869 72
722976 48
722987 397
723077 55
723104 122
723155 509
723662 0
723790 0
723869 0
724064 295
724097 645
724127 42
724176 0
724215 11
724490 944
724535 1064
724569 47
724783 79
724828 380
724901 0
724935 347
725049 24
725070 0
725227 0
725314 183
725337 57
725453 1
725503 196
725811 0
725851 101
726208 114
726240 43
726587 31
726755 0
726853 134
727159 1588
727316 250
727861 397
727881 0
727900 118
728319 6
728359 325
728392 6
728402 0
728437 90
728540 510
728584 477
728604 252
728756 9
728818 216
728853 0
728863 0
728908 1561
729004 9
729019 77
729108 2076
729119 1
729227 115
729257 31
729259 921
729328 85
729339 0
729499 55
729508 115
729521 749
729525 516
729691 345
729694 313
729838 0
729859 10
729904 72
729933 339
729974 578
729988 592
730172 555
730174 249
730201 44
730366 0
730372 144
730420 61
730483 185
730539 278
730572 310
730595 126
730737 20
730839 0
730847 73
730888 142
730939 57
731014 0
731044 501
731101 321
731140 201
731171 131
731190 11
731212 1
731277 0
731305 49
731394 81
731443 0
731453 0
731482 0
731501 0
731529 0
731558 0
731596 0
731610 0
731623 0
731639 0
731646 0
731675 0
731698 0
731711 0
731723 0
731774 0
731778 0
731877 0
731912 8
731916 0
731923 0
731963 0
731969 0
731981 0
732011 0
732044 0
732077 0
732079 0
732106 0
732122 0
732189 0
732239 0
732251 0
732344 0
732346 0
732450 0
732480 0
732597 0
732639 0
732764 0
732767 0
732814 0
732819 5
732824 0
732842 0
732864 0
732873 0
732972 0
733020 0
733190 0
733239 0
733323 20
733327 123
733351 296
733478 2
733531 0
733652 508
733656 1322
733712 84
733716 886
733719 1
733771 1
733943 0
734012 0
734033 1
734052 0
734058 0
734092 0
734120 0
734124 0
734259 0
734300 0
734401 0
734416 0
734425 0
734485 0
734559 0
734575 0
734625 0
734780 0
734806 0
734825 0
734968 0
735151 0
735208 0
735219 0
735267 0
735417 0
735448 14
735456 0
735489 26
735502 208
735511 0
735538 0
735577 0
735675 0
735726 0
735746 0
736081 0
736138 0
736222 357
736246 1122
736278 433
736299 81
736323 4
736362 1166
736383 170
736392 700
736401 501
736438 9
736482 548
736580 8
736633 0
736653 0
736662 122
736737 22
736912 37
737028 39
737067 2428
737079 2191
737130 18
737176 77
737225 88
737245 38
737269 401
737302 297
737338 117
737347 47
737356 2272
737358 1853
737459 0
737465 0
737586 677
737610 576
737668 127
737692 42
737715 788
737730 361
737778 34
737827 356
737875 349
737946 518
737967 59
738022 219
738034 254
738085 526
738140 12
738202 917
738274 81
738298 1180
738331 844
738367 470
738376 2856
738385 2753
738466 7
738904 1629
738950 0
738981 6794
739063 2658
739114 5844
739146 1072
739167 8337
739185 3845
739253 39
739260 339
739276 0
739313 504
739328 129
739360 2609
739397 2796
739415 2446
739432 1512
739462 3122
739496 2439
739676 2919
739696 2561
739727 1652
739751 643
739892 1532
739934 1281
739987 299
740064 1681
740081 389
740093 426
740144 687
740165 1781
740168 792
740187 28
740213 1989
740436 107
740462 155
740511 584
740534 1106
740556 31
740853 454
740964 0
741090 697
741093 322
741127 0
741152 6
741209 0
741266 0
741278 0
741329 0
741371 0
741524 0
741541 0
741617 0
741850 0
742085 0
742298 0
742453 0
742562 0
742580 610
742618 773
742641 68
742653 44
742661 39
742712 0
742734 565
742963 66
743031 1754
743046 200
743106 525
743175 1316
743229 1222
743346 519
743367 935
743463 95
743505 860
743553 735
743847 0
743890 0
743919 37
744004 0
744024 210
744033 590
744073 567
744129 3
744189 193
744301 0
744426 910
744460 18
744609 21
744717 95
745155 441
745456 2028
745539 82
745583 460
745589 79
745650 122
745659 192
745938 254
745978 0
746058 330
746224 11
746334 239
746460 97
746598 0
746789 887
746987 0
747139 343
747246 358
747254 253
747824 440
747836 0
747943 204
748009 347
748047 392
748164 0
748235 0
748271 0
748357 0
748391 0
748420 0
748600 0
748670 0
748810 0
748821 0
749239 1017
749279 0
749379 69
749447 606
749627 0
749634 714
749658 28
749667 13
749744 1049
749759 61
749799 611
749955 1314
749966 0
749977 0
749986 0
749988 0
750036 217
750073 598
750129 162
750137 134
750177 3017
750243 192
750329 967
750408 1163
750474 87
750528 53
750558 461
750602 0
750654 1419
750666 350
750790 0
750837 5
750855 4
750930 990
750934 3103
750936 1484
750947 888
750954 57
751005 173
751182 192
751245 254
751247 309
751371 3
751523 0
751535 0
751614 106
751659 22
751705 0
751814 127
751880 44
751965 22
752023 531
752037 59
752110 226
752117 205
752268 232
752570 353
752594 915
752646 113
752658 320
752730 121
752763 602
752925 133
752985 0
753048 283
753071 1186
753074 518
753210 39
753392 246
753445 616
753463 1
753511 144
753628 1339
753641 892
753648 416
753654 1329
753658 778
753705 292
753732 533
753747 235
753783 88
753796 21
753887 151
753949 135
754044 0
754047 246
754076 0
754084 22
754251 0
754295 1
754308 0
754332 30
754383 160
754388 0
754421 0
754476 0
754487 0
754528 26
754622 114
754783 1003
754880 0
754930 6
754940 453
755080 74
755163 127
755231 53
755242 59
755249 29
755279 279
755311 22
755549 4
755571 546
755623 470
755741 12
755767 721
756023 180
756029 484
756103 104
756112 3
756122 214
756125 318
756197 25
756224 182
756361 2
756374 0
756426 15
756463 11
756494 0
756504 41
756507 0
756540 0
756554 73
756656 147
756662 50
756670 45
756685 183
756695 2
756707 103
756755 63
756842 7
756902 485
757059 52
757079 91
757097 177
757172 762
757223 537
757316 487
757325 46
757354 0
757361 17
757405 0
757527 159
757577 738
757622 345
757652 100
757748 348
757850 40
758093 144
758117 263
758123 134
758137 20
758150 39
758210 0
758244 0
758252 33
758369 261
758383 46
758498 0
758648 105
758670 0
758786 350
758823 476
758832 315
758836 147
758908 46
758991 0
759336 2
759374 0
759410 4
759458 0
759522 0
759531 0
759545 0
759555 0
759581 0
759603 0
759644 0
759675 0
759729 0
759764 0
759839 0
759845 0
759875 0
759883 0
759914 0
760059 0
760173 0
760344 1
760620 0
760704 0
760728 1
760730 0
760818 0
760925 1
761226 0
761295 0
761334 0
761360 0
761376 0
761496 0
761520 0
761648 0
761757 0
761792 0
761796 0
761909 0
761979 0
762402 0
762533 0
762849 0
762867 0
762873 0
762933 0
762965 0
763023 0
763035 0
763095 0
763201 1
763323 0
763340 9
763343 0
763352 0
763367 0
763414 0
763442 0
763475 0
763486 0
763550 0
763562 0
763685 0
763715 1
763757 0
763769 0
763878 0
764090 0
764111 0
764120 0
764399 0
764639 0
764893 0
765125 0
765128 0
765164 0
765203 0
765318 0
765410 0
765479 0
765533 0
765614 0
765746 0
765826 0
765914 0
765983 0
766112 0
766130 0
766237 0
766240 0
766304 0
766485 0
766553 0
766598 0
766764 0
766793 0
767098 0
767152 0
767158 2
767168 0
767216 0
767231 26
767243 216
767246 12
767297 183
767303 0
767312 22
767318 317
767560 375
767565 34
767725 843
767772 596
767788 1
767925 30
767950 171
768000 647
768204 156
768219 0
768240 413
768249 192
768261 1
768325 617
768358 243
768369 643
768425 748
768501 111
768515 0
768642 0
768678 1086
768763 0
768891 0
768924 112
768982 511
768991 0
769036 0
769051 104
769140 0
769269 598
769278 42
769287 0
769344 1823
769348 30
769356 121
769486 370
769530 51
769586 87
769591 338
769602 335
769641 33
769663 154
769685 1373
769705 0
769780 258
769859 293
769951 1350
769966 891
770170 221
770340 226
770570 633
770581 703
770601 161
770677 63
770717 0
770726 627
770728 830
770813 95
770858 0
770870 132
771005 209
771041 359
771102 568
771173 0
771274 206
771441 0
771461 0
771472 0
771492 380
771532 1124
771605 218
771687 18
771700 0
771706 0
771727 280
771739 53
771756 334
771864 461
771886 648
771910 788
771912 114
771934 193
771961 676
772090 69
772285 127
772409 0
772456 37
772621 36
772687 19
772717 0
772772 20
772776 103
772918 0
773047 15
773102 55
773174 455
773360 8
773399 346
773415 1098
773445 5
773477 0
773558 395
773633 0
774035 0
774059 917
774092 8
774168 0
774244 0
774369 0
774489 23
774710 0
774721 0
774937 28
775089 1
775186 0
775492 20
775572 51
775580 4
775747 13
775932 364
775996 0
776160 872
776200 0
776211 30
776412 195
776706 2208
776724 210
776730 486
776770 533
776940 663
777047 15
777109 260
777189 300
777206 146
777222 836
777237 1004
777249 0
777410 28
777489 202
777582 1438
777585 190
777627 108
777651 1054
777813 14
777874 131
777927 1475
778038 507
778155 0
778304 346
778393 119
778499 741
778694 1087
778709 1117
778713 75
778733 14
778876 0
778953 0
778977 0
779065 0
779263 160
779422 480
779424 282
779458 63
779578 128
779604 266
779779 53
779796 493
779914 343
780007 0
780066 232
780075 1060
780142 6
780482 2450
780554 270
780573 261
780582 364
780592 84
780853 231
780881 5
780933 110
780988 103
780997 248
781021 87
781066 85
781080 46
781120 9
781147 65
781224 0
781296 0
781309 241
781363 0
781390 1
781401 0
781474 0
781497 0
781546 0
781557 0
781610 0
781657 0
781671 0
781755 0
781842 0
781868 0
781908 0
781916 0
781985 0
782063 0
782186 0
782252 1
782393 0
782416 0
782445 4
782453 0
782457 84
782517 0
782587 0
782590 0
782598 0
782605 0
782727 0
782869 0
782926 0
783079 0
783095 0
783127 0
783184 0
783259 0
783328 0
783450 0
783478 0
783490 0
783513 0
783600 0
783606 0
783622 0
783943 0
783982 0
784072 0
784104 0
784117 0
784159 0
784177 0
784219 0
784351 0
784434 0
784468 0
784510 0
784531 0
784625 0
784647 81
784669 0
784718 33
784722 435
784730 430
784736 420
784750 7
784763 1
784788 0
784790 0
784797 0
784913 0
785006 0
785034 0
785055 0
785088 0
785214 0
785224 0
785486 0
785754 0
785805 0
785820 0
786009 27
786015 1
786108 6
786153 22
786161 41
786177 455
786227 832
786269 907
786286 0
786326 526
786441 24
786552 235
786578 218
786659 827
786908 266
787046 189
787056 8
787070 53
787096 2204
787206 0
787235 33
787252 0
787338 893
787479 0
787500 377
787615 672
787640 22
787664 211
787685 0
787708 112
787774 36
787782 0
787818 0
787835 4
787905 0
787921 183
787939 116
788054 72
788099 705
788115 0
788174 642
788244 101
788260 1423
788273 157
788314 344
788604 59
788647 0
788709 87
788716 0
788767 0
788927 1
788945 590
789032 588
789035 938
789141 6
789158 470
789169 2067
789213 1233
789282 0
789297 0
789418 374
789447 0
789454 45
789557 597
789658 19
789695 503
789908 31
789954 0
789969 8
790101 1166
790105 459
790112 360
790195 0
790244 867
790412 293
790469 88
790577 302
790583 0
790589 0
790627 1
790642 0
790705 14
790779 0
790826 3
790987 96
790997 44
791167 44
791216 278
791284 201
791299 0
791432 0
791442 2
791451 241
791506 131
791509 7
791701 15
791763 97
791774 0
791841 932
791916 815
791963 348
791980 171
792038 49
792046 0
792098 146
792170 0
792222 59
792238 21
792251 407
792358 35
792413 100
792418 73
792508 42
792706 0
792725 1
792761 400
792805 51
792923 20
792955 447
792989 0
793102 230
793191 0
793223 0
793330 108
793360 0
793407 45
793511 19
793535 0
793565 1
793640 0
793722 1
793885 0
793939 0
793954 265
794010 0
794051 147
794158 0
794320 16
794337 55
794383 15
794405 11
794523 0
794568 146
794602 56
794614 0
794658 0
794686 0
794695 405
794727 8
794746 0
794782 519
794803 1
794851 206
794855 411
794861 0
794964 0
795008 0
795045 168
795130 1
795275 1
795671 0
795779 30
795781 101
795787 6
795829 16
795838 0
795919 288
795970 0
796045 291
796123 0
796131 64
796183 82
796190 13
796203 587
796335 0
796407 50
796429 0
796677 69
796721 0
796747 0
796824 417
796828 182
796857 39
796875 53
796895 69
796925 423
796929 604
796953 1
797140 0
797230 0
797273 0
797316 0
797358 0
797492 45
797517 0
797525 0
797548 139
797669 0
797693 86
797787 32
797876 0
797912 0
797920 4
797955 68
797982 0
798050 140
798073 180
798114 142
798134 0
798167 44
798195 48
798272 51
798281 0
798335 0
798448 13
798453 247
798595 0
798616 0
798661 79
798667 161
798772 0
798847 0
798879 0
799018 0
799144 0
799161 0
799183 104
799196 194
799228 0
799316 0
799330 2
799373 1
799413 0
799474 0
799512 0
799696 0
799799 116
799848 9
799894 37
799923 0
799939 0
799947 71
799977 0
799995 3
799998 114
800044 78
800073 434
800126 4
800193 0
800237 0
800359 0
800368 0
800383 0
800398 0
800454 0
800477 0
800523 0
800596 0
800611 0
800631 0
800654 0
800658 1
800790 237
800832 0
800844 0
800855 0
800876 0
800879 0
800915 0
800947 0
800949 0
800968 1
801016 0
801046 0
801091 0
801139 0
801156 0
801342 0
801357 0
801530 0
801623 0
801675 0
801748 0
801771 0
801848 0
801868 0
801932 0
802035 0
802089 0
802091 0
802193 0
802217 0
802330 0
802349 0
802433 0
802487 0
802523 0
802543 0
802580 0
802674 0
802701 0
802711 0
802777 0
802791 0
802816 0
802837 0
802890 0
802944 0
802986 0
803041 0
803055 0
803241 0
803268 0
803295 0
803368 0
803386 3
803402 0
803551 0
803662 0
803700 0
803703 0
803709 0
803716 0
803941 0
804018 0
804129 1
804195 0
804280 0
804348 0
804363 0
804372 0
804418 0
804442 0
804622 0
804637 0
804783 0
804824 0
804831 0
804838 1
804840 0
804888 0
805022 0
805124 0
805130 0
805203 0
805230 0
805262 0
805390 0
805400 0
805431 0
805502 0
805505 0
805654 0
805669 0
805697 0
805747 0
805770 0
805794 0
805803 0
805856 0
805881 0
805905 0
805945 0
806012 0
806014 0
806037 0
806160 13
806164 313
806274 0
806287 16
806292 222
806307 18
806334 371
806382 172
806413 76
806455 530
806630 495
806640 157
806734 951
806743 2343
806787 375
806839 63
806849 130
806872 0
806885 123
806887 246
806932 115
807019 245
807079 813
807103 846
807112 0
807146 0
807182 4
807190 519
807322 193
807355 87
807472 429
807532 295
807541 0
807577 154
807595 329
807682 275
807715 50
807791 0
807841 1041
808054 698
808114 339
808138 64
808144 860
808147 234
808184 76
808233 0
808318 915
808324 471
808391 451
808405 299
808539 10
808582 17
808611 43
808734 0
808806 514
808829 0
808855 0
808911 228
808950 14
809053 0
809096 0
809125 96
809136 89
809154 0
809179 0
809202 18
809232 809
809301 0
809421 840
809480 288
809544 75
809556 0
809606 0
809643 96
809716 3
809732 0
809772 248
809796 19
809881 209
809930 0
809954 0
810087 90
810108 0
810284 166
810306 13
810336 0
810343 49
810364 143
810413 753
810417 1759
810428 0
810474 1770
810478 250
810686 91
810726 334
810764 306
810829 118
810855 815
810870 0
810885 62
810943 125
810954 64
810972 480
811071 726
811112 104
811126 0
811134 36
811184 0
811204 0
811216 0
811259 0
811339 0
811371 0
811466 0
811528 0
811598 0
811705 0
811739 0
811789 0
811820 0
811839 0
811994 0
812029 0
812101 0
812143 0
812461 0
812489 0
812687 0
812726 0
812810 0
812827 57
812834 83
812865 0
812913 0
812967 0
813020 0
813036 0
813108 0
813146 0
813158 0
813171 0
813179 0
813237 1
813332 0
813363 0
813406 0
813412 0
813475 0
813495 0
813547 0
813580 0
813591 0
813607 0
813647 0
813680 0
813725 0
813841 0
813869 0
813890 0
813931 0
813935 0
814226 0
814243 0
814245 0
814249 0
814326 0
814360 0
814451 0
814455 0
814546 1
814568 0
814587 0
814641 0
814707 0
814726 1
814902 0
814978 0
814986 0
814988 0
815075 0
815188 1
815390 0
815409 1
815628 89
815718 0
815731 466
815772 408
815797 0
815817 144
815887 679
815970 0
815982 0
816089 227
816107 466
816110 105
816251 6
816373 0
816417 0
816479 20
816487 0
816572 372
816584 268
816798 0
816847 133
816929 73
816932 611
817072 64
817151 314
817195 18
817314 0
817323 29
817347 4
817355 0
817432 198
817532 62
817621 47
817670 13
817700 196
817762 0
817806 0
817879 59
817975 577
818065 0
818098 9
818170 201
818182 0
818199 0
818255 0
818393 0
818412 238
818453 348
818474 230
818522 233
818545 108
818607 0
818647 98
818685 0
818721 353
818828 39
818832 381
818862 106
818882 88
818895 48
818969 29
819054 0
819240 239
819273 44
819388 92
819633 2217
819668 0
819676 87
819679 634
819685 0
819752 44
819791 119
819844 1
819865 284
819871 191
819887 569
820088 0
820102 8
820132 92
820243 108
820257 440
820263 395
820323 978
820354 112
820409 24
820508 1264
820917 149
821043 98
821186 171
821339 531
821355 510
821391 285
821393 191
821405 0
821494 103
821539 0
821601 0
821798 492
821820 0
821921 0
821948 465
821978 142
822204 499
822280 0
822355 254
822378 0
822413 1407
822415 3462
822417 2337
822515 278
822555 207
822606 124
822625 13
822812 60
822896 2288
822902 902
823475 140
823592 0
823680 311
823726 1072
823837 382
823867 238
824004 57
824059 461
824278 71
824362 641
824424 68
824460 1725
824541 0
824643 407
824655 225
824692 17
824702 101
824710 0
824734 1
824796 0
824881 0
824977 0
825011 0
825014 0
825049 0
825151 0
825160 0
825164 0
825180 0
825230 0
825535 0
825565 1
825583 0
825615 0
825624 0
825646 0
825730 0
825757 0
825769 0
825796 0
825802 0
825901 0
825910 0
825927 0
825946 0
826029 0
826065 0
826105 41
826275 1
826377 0
826551 0
826581 0
826584 0
826665 71
826880 71
826889 1
826977 149
827164 0
827186 7
827216 0
827248 717
827344 3
827433 0
827468 95
827508 54
827525 387
827597 331
827627 50
827923 221
827945 479
827948 148
828023 128
828067 38
828112 92
828153 0
828218 0
828239 0
828385 61
828475 0
828537 0
828698 0
828859 0
828890 29
828903 579
828922 52
828935 516
829064 559
829166 197
829196 58
829218 80
829283 68
829360 215
829413 0
829424 0
829720 545
829752 551
829838 1168
829893 0
829911 0
829965 0
829989 0
830384 352
830691 90
830714 94
830824 1024
830907 0
830954 1093
831064 107
831176 424
831242 139
831345 0
831368 616
831386 806
831433 173
831473 27
831485 154
831509 0
831527 529
831555 599
831557 1
831587 252
831610 48
831637 20
831678 1064
831716 952
831718 144
831758 12
831869 234
831975 41
831998 76
832006 0
832046 68
832082 370
832147 0
832175 328
832238 487
832259 121
832341 1257
832397 56
832413 550
832418 1448
832510 258
832526 546
832682 28
832727 19
832811 432
832846 449
832950 315
832982 909
833164 225
833199 155
833239 212
833273 0
833340 0
833522 0
833531 86
833567 0
833613 462
833678 263
833738 225
833785 17
833887 2760
833911 722
833914 827
833945 156
834161 28
834182 768
834186 675
834199 125
834327 877
834372 118
834524 106
834584 22
834613 0
834639 0
834670 10
834715 0
834817 0
834899 0
834908 73
834961 0
834964 268
835016 5
835060 364
835129 342
835222 32
835270 0
835417 527
835426 0
835514 83
835621 510
835644 90
835802 0
835884 85
835959 187
836144 124
836260 381
836425 0
836620 66
836711 0
836849 0
836897 0
836981 0
837272 0
837397 1
837584 129
837710 1
838050 108
838149 310
838219 140
838363 0
838382 0
838389 0
838395 286
838412 0
838525 445
838534 0
838634 42
838667 256
838709 192
838909 0
839236 8
839329 158
839332 132
839542 0
839575 45
839629 149
840061 0
840283 9
840751 41
840760 0
840854 140
840934 0
840978 275
841150 111
841202 428
841212 59
841355 706
841544 199
841556 7
841568 656
841654 705
841672 85
841738 43
841843 0
841919 97
841929 0
841937 0
841995 146
842016 204
842021 961
842025 372
842043 279
842122 0
842150 169
842213 36
842234 68
842316 857
842348 1337
842426 598
842788 776
842791 37
842809 90
843008 87
843084 0
843211 392
843243 0
843360 486
843372 118
843378 1
843435 331
843535 0
843553 2
843612 923
843667 0
843703 0
843755 0
843912 454
843966 0
844053 38
844257 106
844402 0
844422 30
844503 330
844578 100
844692 773
844728 9
844779 48
844944 381
844989 379
845029 680
845130 79
845250 602
845256 689
845266 0
845459 85
845550 86
845583 116
845627 1202
845734 0
845846 463
845993 0
846001 0
846006 83
846009 21
846054 46
846093 0
846130 321
846133 176
846153 115
846211 117
846298 428
846342 282
846372 0
846417 806
846425 0
846510 494
846676 17
846699 0
846701 620
846710 59
846730 1
846746 360
846848 1
846932 15
846959 29
847149 694
847234 39
847308 318
847409 1574
847431 176
847491 210
847552 53
847597 410
847645 92
847678 1
847716 129
847725 675
847856 0
847869 1131
847873 1526
847928 1901
848053 0
848060 356
848086 138
848094 91
848100 49
848104 24
848141 0
848219 0
848235 0
848246 0
848310 0
848315 0
848329 0
848337 0
848373 0
848378 0
848408 0
848417 0
848480 10
848483 0
848516 0
848534 0
848591 0
848642 0
848651 0
848700 0
848708 0
848748 0
848774 0
848820 1
848906 0
848916 0
848918 1
848921 0
848927 0
848970 0
848984 0
848987 0
849019 194
849057 49
849074 0
849092 0
849194 0
849269 1
849284 0
849293 0
849332 0
849362 0
849428 0
849443 0
849454 142
849464 0
849467 0
849494 0
849577 200
849619 1432
849639 10
849823 63
849966 428
849991 636
849999 0
850084 762
850088 990
850115 142
850244 21
850343 955
850345 1537
850359 0
850369 281
850394 265
850410 685
850496 0
850625 236
850628 2074
850678 0
850694 0
850705 0
850734 0
850860 1865
850984 272
851055 105
851146 265
851241 507
851254 96
851439 206
851477 11
851544 0
851552 0
851576 0
851595 0
851749 0
851918 0
851959 0
852048 0
852072 0
852157 0
852195 0
852220 0
852256 1
852265 0
852328 0
852332 0
852359 463
852363 287
852427 0
852433 0
852600 0
852611 0
852639 0
852672 1
852674 0
852700 0
852775 0
852810 0
852886 0
852924 0
853181 0
853196 0
853218 0
853324 0
853519 2
853650 0
853954 11
854062 12
854174 0
854237 2137
854278 0
854307 120
854338 212
854349 289
854377 64
854518 237
854690 635
854700 56
854718 0
854763 0
854790 170
854833 40
854835 1083
854862 69
855009 2124
855075 830
855120 0
855189 15
855303 76
855396 573
855429 0
855858 0
855871 36
855903 711
855917 75
855926 92
855959 116
855962 250
856021 90
856049 123
856115 44
856142 945
856235 51
856241 0
856346 281
856364 14
856407 465
856420 79
856460 0
856474 63
856606 154
856672 0
856683 359
856704 1
856756 1
856761 0
856794 0
856929 48
857169 156
857202 0
857248 0
857484 365
857496 265
857501 220
857532 19
857601 1335
857723 0
857749 341
857811 384
857914 370
858020 0
858038 25
858064 274
858067 336
858168 0
858200 542
858279 0
858360 446
858389 115
858399 1520
858475 6
858514 110
858679 0
858865 42
858952 102
859053 100
859084 0
859134 0
859174 336
859228 193
859278 382
859315 0
859332 115
859489 353
859492 143
859614 72
859662 1
859778 595
859824 0
859831 20
859866 0
859873 87
859958 0
859963 184
859993 108
859996 516
860002 0
860023 319
860029 0
860098 0
860127 4
860154 22
860180 56
860221 0
860410 0
860466 13
860502 524
860508 369
860525 20
860568 266
860603 33
860689 0
860696 0
860721 0
860757 0
860769 39
860825 174
860840 0
860859 0
860909 825
860935 42
860961 0
861109 203
861174 0
861255 283
861284 202
861420 40
861432 0
861442 0
861456 0
861625 135
861645 46
861732 244
861750 66
861827 0
861950 0
862012 39
862028 340
862163 447
862184 0
862233 0
862265 819
862292 195
862306 0
862343 31
862347 550
862366 3
862379 494
862383 14
862432 0
862456 0
862469 106
862542 1
862570 6
862615 0
862661 0
862685 391
862730 239
862733 133
862777 0
862790 125
862856 60
862868 0
862938 163
862981 19
863050 202
863222 131
863289 15
863291 277
863303 1
863324 55
863537 534
863711 234
863814 859
863860 0
864046 0
864106 0
864188 282
864246 419
864370 489
864387 33
864418 13
864425 858
864474 0
864487 294
864550 99
864562 171
864572 1050
864599 1
864629 0
864668 0
864800 0
864806 0
864864 0
864953 0
865040 0
865141 0
865160 0
865251 0
865263 0
865273 0
865306 0
865352 0
865387 0
865404 0
865518 0
865571 0
865580 0
865597 0
865765 0
865815 0
865823 0
865852 0
865900 81
865948 0
865956 0
866036 0
866092 1
866212 1632
866332 66
866386 38
866467 307
866506 219
866609 408
866670 0
866686 75
866695 701
866812 9
866847 93
866873 0
867010 0
867045 0
867145 0
867403 0
867441 9
867482 43
867579 0
867707 0
867786 0
867815 0
867848 131
867912 476
868018 0
868269 649
868279 0
868384 933
868452 40
868507 477
868553 646
868560 13
868563 1009
868758 126
868769 85
868778 0
868892 3294
869060 1897
869081 202
869114 797
869126 55
869134 364
869233 332
869290 447
869336 290
869353 0
869373 0
869387 247
869430 24
869507 0
869627 703
869759 115
869774 0
869792 332
869859 106
869966 123
869969 417
869983 275
870038 0
870102 0
870114 0
870141 0
870170 0
870416 0
870548 0
870698 0
870903 0
870911 0
870933 0
871064 0
871097 0
871120 0
871128 0
871385 0
871399 0
871403 0
871424 562
871436 27
871539 624
871595 0
871599 138
871621 95
871638 100
871745 0
871840 540
872035 15
872037 659
872043 256
872066 189
872114 246
872160 225
872176 374
872207 391
872465 0
872514 66
872621 294
872633 0
872650 46
872673 33
872863 12
872960 134
873073 0
873158 0
873200 188
873226 106
873270 102
873292 28
873301 82
873331 0
873364 0
873384 0
873400 0
873454 0
873460 0
873543 0
873576 0
873655 0
873674 0
873682 0
873701 0
873708 0
873774 0
873833 1
873867 0
873880 0
873921 0
874009 0
874027 1
874107 0
874146 0
874171 0
874173 0
874176 0
874183 0
874202 0
874252 191
874323 375
874357 379
874365 0
874386 0
874454 0
874471 357
874503 150
874506 178
874533 29
874540 432
874558 0
874609 0
874700 0
874708 0
874713 0
874729 8
874743 0
874745 0
874765 0
874782 0
874843 0
874846 18
874891 0
874898 0
874927 345
874968 0
874984 184
875029 0
875095 9
875117 707
875177 585
875276 0
875284 325
875341 0
875467 351
875496 108
875519 0
875530 0
875545 214
875569 58
875603 0
875619 0
875647 92
875653 0
875662 0
875776 0
875792 211
875859 67
875892 42
876067 0
876073 206
876085 0
876094 0
876118 22
876163 262
876166 155
876277 0
876307 0
876320 946
876324 380
876343 1
876388 121
876418 164
876462 15
876827 289
876850 71
876899 0
876911 0
876920 47
876930 0
876983 2
877054 0
877083 68
877115 0
877268 1079
877272 0
877426 530
877473 22
877574 81
877596 0
877649 0
877690 158
877749 463
877860 163
878033 0
878060 0
878096 0
878181 273
878335 0
878343 0
878440 48
878446 0
878459 0
878558 194
878560 74
878654 62
878720 0
878742 0
878755 48
878825 0
878836 125
878981 591
878997 0
879283 0
879308 73
879347 0
879354 0
879374 206
879431 2
879443 0
879473 40
879591 25
879652 1024
879679 437
879772 80
879825 0
879848 261
879927 1
879951 0
880056 0
880219 78
880233 416
880240 488
880266 0
880275 105
880295 6
880328 0
880369 121
880393 244
880421 18
880633 0
880683 532
880687 892
880732 0
880859 0
880887 0
880906 308
880954 0
880991 139
881031 61
881038 1118
881057 506
881064 188
881076 357
881145 331
881148 798
881152 309
881192 0
881210 139
881223 0
881276 97
881341 557
881358 112
881372 4
881438 0
881511 134
881564 621
881638 12
881717 477
881731 170
881812 0
881847 0
881866 61
881909 0
882159 1
882257 485
882263 58
882279 52
882343 93
882387 0
882398 49
882442 243
882624 0
882670 0
882879 0
882896 0
882919 0
882928 0
882980 0
883052 0
883055 0
883118 0
883201 1
883232 0
883261 0
883402 0
883493 267
883728 420
883764 39
883781 261
883851 116
883875 87
883910 0
884138 22
884150 194
884199 999
884223 0
884232 112
884281 0
884304 0
884376 2403
884429 134
884438 232
884461 0
884491 0
884607 116
884631 2546
884649 848
884652 986
884655 578
884677 15
884716 218
884745 78
884792 0
884858 207
884918 52
885168 0
885269 124
885284 239
885380 114
885491 86
885671 21
885685 477
885706 93
885728 225
885767 0
885789 0
885860 0
885894 0
885913 1
885970 102
885993 0
886029 10
886067 0
886083 452
886111 1469
886140 0
886180 0
886232 990
886319 154
886400 119
886422 276
886557 39
886577 61
886602 222
886646 0
886653 0
886656 0
886666 1
886668 0
886697 51
886769 468
886805 18
886835 449
886839 151
886848 0
886890 37
886935 352
886944 23
887022 489
887031 115
887138 338
887140 0
887150 0
887165 0
887363 267
887391 19
887490 80
887557 1490
887612 1
887663 19
887737 265
887791 25
887814 0
887872 0
887878 161
888072 477
888256 318
888320 1046
888455 532
888572 233
888636 225
888674 57
888684 0
888708 0
888760 452
888901 419
888913 167
888944 1599
889096 52
889193 6
889224 230
889346 1
889396 178
889400 2
889518 0
889521 0
889608 0
889617 0
889639 0
889811 0
889825 0
889839 0
889866 0
889890 0
889993 0
890012 0
890021 0
890027 0
890040 0
890115 1
890128 0
890149 2
890151 4
890253 0
890259 0
890298 0
890301 2
890418 5
890596 0
890626 0
890734 0
891010 0
891247 45
891300 10
891303 259
891346 304
891367 0
891446 154
891453 146
891473 80
891506 118
891536 37
891569 1
891598 45
891704 0
891726 22
891737 130
891764 125
891902 0
891913 0
891958 0
891981 0
892023 0
892036 0
892095 1
892256 0
892299 0
892338 0
892495 0
892507 63
892516 0
892605 175
892715 2
892726 192
892744 0
893000 0
893279 0
893293 0
893305 148
893315 514
893417 0
893465 43
893633 48
893691 1
893707 0
893832 193
893870 467
894023 808
894153 0
894272 3
894350 10
894412 90
894422 14
894561 0
894569 0
894606 13
894617 257
894630 0
894644 1082
894976 0
895083 324
895100 59
895125 82
895141 0
895148 0
895158 0
895178 38
895234 850
895239 443
895264 0
895279 68
895350 307
895356 140
895364 1
895431 1157
895714 1249
895718 820
895765 925
895769 2060
895871 0
895901 1
895958 0
895988 0
896015 0
896147 0
896159 0
896272 0
896315 0
896372 0
896388 0
896412 0
896415 0
896500 0
896627 0
896676 0
896697 0
896961 0
896979 0
896981 0
897007 0
897093 0
897140 0
897149 0
897234 0
897257 0
897275 0
897308 0
897479 0
897565 1
897684 0
897747 0
897810 0
897834 0
898073 0
898206 591
898376 292
898385 325
898440 0
898478 149
898566 0
898692 1074
898779 9
898781 5
898799 0
898836 33
898842 104
898870 7
898880 79
898884 47
898924 3
899028 0
899047 0
899118 0
899141 1
899183 0
899229 1
899237 0
899364 0
899458 0
899515 91
899593 6
899729 0
899819 0
899829 0
899890 2
899916 0
899938 13
899945 0
899961 0
899979 0
899989 42
900030 0
900033 12
900039 5
900155 0
900181 0
900221 0
900247 65
900328 61
900372 74
900433 0
900435 56
900493 2
900551 0
900588 0
900648 2
900694 23
900722 7
900783 0
900789 0
900812 0
900841 0
900882 7
900884 0
900921 0
900954 6
901036 8
901047 1
901100 1
901151 102
901155 11
901162 0
901175 0
901264 0
901366 140
901432 56
901456 110
901479 430
901487 1613
901558 1686
901629 299
901634 298
901760 0
901916 0
902047 1
902084 50
902118 0
902129 50
902264 0
902267 0
902276 0
902432 0
902738 0
902756 0
902772 0
902857 0
902881 0
902940 0
902948 0
902954 0
902974 0
902994 0
903101 0
903125 0
903152 1
903303 0
903380 0
903385 0
903456 0
903488 1
903566 0
903573 0
903597 0
903711 0
903718 0
903763 0
903772 0
903779 0
903917 0
903988 0
904076 0
904129 0
904214 0
904219 0
904334 1
904425 0
904445 0
904596 0
904746 1
904817 692
904830 1030
904840 915
904906 230
904976 0
904982 0
905032 0
905069 0
905108 0
905121 1
905128 0
905155 0
905174 1326
905216 0
905231 0
905242 3
905348 0
905405 0
905411 0
905533 0
905574 0
905680 0
905715 0
905819 0
905894 0
905942 0
905959 0
906009 1
906043 0
906051 1
906077 0
906285 0
906351 184
906391 235
906461 0
906665 0
906699 0
906738 0
906770 0
906856 0
906879 0
906957 0
907050 0
907110 0
907122 0
907132 0
907163 0
907174 0
907201 0
907225 0
907274 466
907293 0
907326 0
907339 0
907377 582
907414 362
907444 214
907540 216
907555 736
907575 456
907609 86
907647 10
907663 109
907711 86
907756 234
907865 126
907901 25
908029 0
908040 0
908049 410
908068 213
908125 184
908199 37
908403 8
908483 256
908525 480
908546 214
908572 119
908624 1
908650 0
908666 0
908895 0
908915 25
909017 294
909029 252
909035 86
909041 0
909071 52
909204 214
909218 239
909337 296
909366 44
909385 777
909440 849
909454 169
909464 572
909489 27
909500 301
909522 0
909593 249
909605 244
909675 0
909824 32
910003 175
910063 0
910074 1
910251 0
910327 0
910366 0
910380 0
910428 0
910437 0
910448 0
910538 0
910560 0
910621 0
910631 0
910733 0
910742 0
910842 192
910895 675
910901 2417
910916 14
910982 226
910985 1027
911005 792
911189 1
911386 440
911425 2627
911449 168
911504 78
911512 25
911620 22
911700 1328
911827 0
911925 0
912005 0
912161 0
912204 1
912232 0
912441 0
912506 0
912579 0
912615 0
912639 0
912650 0
912657 7
912677 128
912711 210
912723 15067
912762 2358
912765 8815
912922 943
912941 8298
912945 4669
912956 12
913094 61
913154 651
913317 5068
913340 3995
913420 450
913479 7905
913500 32
913559 0
913631 27
913841 0
914035 1756
914134 591
914164 37
914186 3430
914204 2262
914211 182
914237 306
914258 179
914338 449
914537 76
914622 643
914661 322
914829 191
914860 552
914862 126
914904 2002
914960 1911
914967 21
915083 388
915125 1145
915191 294
915217 1493
915322 149
915330 950
915374 1006
915413 336
915425 3114
915429 253
915588 0
915618 279
915697 1591
915895 117
915910 0
915947 1050
916011 0
916152 0
916228 507
916316 332
916334 879
916370 816
916434 290
916442 262
916537 0
916615 43
916675 90
916718 120
916740 1
916876 228
916964 1510
917048 374
917064 0
917176 212
917178 509
917227 165
917245 0
917317 77
917351 2992
917375 2053
917480 2586
917735 1
917769 0
917802 0
917901 0
917937 0
917953 0
917993 0
918040 0
918140 0
918207 0
918222 0
918266 0
918299 0
918343 0
918401 0
918506 0
918611 0
918614 0
918641 0
918689 0
918763 0
918773 11
918789 0
918791 568
918807 0
918973 3059
919009 499
919054 164
919073 335
919203 155
919272 490
919336 27
919378 18
919384 81
919491 27
919562 1
919571 0
919586 0
919645 1190
919654 1272
919717 1526
919719 861
919766 127
919814 572
919870 633
919952 525
920018 456
920060 444
920087 770
920175 1711
920198 364
920207 1208
920258 456
920331 1
920429 818
920459 4
920613 68
920616 265
920672 185
920680 193
920733 176
920742 67
920758 243
920770 266
920889 56
920939 130
921121 0
921129 16
921133 124
921144 0
921252 422
921277 99
921342 389
921363 218
921381 627
921393 278
921438 1291
921441 1325
921453 657
921493 33
921707 483
921721 53
921769 891
921855 351
921870 65
921893 66
921915 47
921918 0
921922 139
921927 0
921931 79
921937 0
921944 19
921974 500
922026 377
922069 40
922090 2018
922119 508
922129 265
922306 429
922339 382
922523 545
922525 974
922587 212
922617 0
922651 208
922705 468
922735 591
922739 590
922770 210
922786 93
922807 55
922849 313
922873 110
922895 718
922964 637
922987 444
923003 606
923040 696
923083 25
923099 718
923124 52
923135 89
923164 617
923174 613
923325 360
923391 28
923411 43
923431 66
923466 418
923480 1183
923569 525
923580 342
923709 863
923722 170
923839 0
923849 0
923855 0
923867 0
923869 0
923890 25
923923 8
923939 741
924011 0
924020 0
924044 0
924064 0
924071 0
924085 1
924130 0
924220 0
924232 0
924295 481
924303 40
924324 3599
924328 204
924416 7
924652 127
924817 0
924831 193
924861 486
924957 1255
924977 75
925034 101
925209 160
925729 66
925756 1
925801 0
925837 0
926005 4
926116 91
926218 2
927094 0
927277 8
927421 0
927496 0
927608 46
927726 316
927733 1942
927755 73
927775 15
927838 0
927890 0
927934 106
927944 61
927972 1161
928004 404
928053 0
928094 1
928152 1
928359 377
928464 152
928526 42
928781 0
928814 0
928904 0
929090 0
929323 265
929399 438
929501 405
929504 281
929705 168
929742 175
929906 1
930122 182
930168 819
930226 174
930236 498
930301 436
930532 87
930537 92
930545 2344
930547 1461
930554 0
930707 469
930729 286
930754 123
930780 196
930879 0
931104 417
931121 1054
931252 77
931262 22
931273 0
931318 15
931329 22
931337 128
931351 51
931418 224
931490 745
931509 449
931515 376
931534 304
931595 880
931599 125
931738 917
931742 312
931752 705
931768 289
931824 1031
931902 0
931929 146
931958 10
932048 284
932052 271
932073 251
932091 1146
932140 221
932152 0
932164 36
932186 1087
932211 296
932237 28
932280 7
932420 259
932441 134
932466 696
932490 384
932529 140
932580 1663
932646 288
932848 0
932903 244
933006 652
933091 1
933132 61
933147 631
933198 417
933200 372
933216 0
933241 699
933338 266
933388 0
933467 56
933479 2815
933500 101
933573 257
933602 50
933611 74
933718 582
933742 122
933830 1
933874 283
933918 125
933951 438
933976 206
934040 0
934042 43
934048 237
934060 0
934069 0
934077 0
934086 54
934118 341
934124 0
934294 819
934457 892
934465 907
934853 144
934963 0
934999 7
935107 180
935182 364
935190 47
935413 337
935498 0
935500 0
935508 0
935519 0
935538 140
935601 431
935603 102
935613 11
935670 1
935682 359
935803 235
935873 490
935947 0
935956 102
935978 41
936015 9
936072 535
936220 518
936358 0
936387 293
936462 36
936797 750
936830 132
936937 0
936998 564
937050 0
937114 218
937205 610
937237 1132
937468 197
937483 0
937533 78
937647 0
937675 347
937710 145
937947 329
937964 40
938064 161
938074 2
938118 219
938175 104
938235 1
938245 201
938250 81
938307 42
938383 76
938431 180
938568 17
938585 23
938652 249
938705 220
938707 156
938726 48
938775 0
938866 0
938907 83
938935 0
939044 681
939183 0
939233 5
939257 0
939271 179
939396 9
939445 732
939477 149
939551 752
939630 559
939689 666
939737 0
939749 237
939780 0
939793 651
939887 220
939944 432
939964 818
939985 9
940003 136
940019 0
940123 539
940162 0
940397 1166
940403 1642
940430 412
940457 40
940526 717
940549 95
940568 2921
940570 1871
940814 230
940845 281
940871 508
940922 3
941050 428
941132 621
941199 208
941235 298
941245 245
941307 110
941323 161
941418 2
941449 34
941454 531
941498 0
941545 526
941583 204
941666 389
941671 114
941740 420
941757 684
941810 60
941971 53
942097 0
942116 137
942134 10
942152 47
942159 0
942166 689
942170 531
942242 160
942329 342
942451 22
942690 57
942726 72
942806 21
942862 171
942872 128
942888 326
942904 0
942932 40
942963 0
942990 243
943087 0
943150 0
943239 1
943293 112
943405 0
943446 0
943449 716
943455 0
943516 1307
943566 67
943635 214
943677 566
943679 229
943722 374
943752 3
943756 829
943807 14
943932 0
943999 0
944099 66
944170 17
944231 4
944254 93
944293 0
944300 0
944306 0
944308 0
944313 33
944315 0
944317 1
944392 22
944473 795
944477 0
944587 202
944590 297
944633 53
944841 86
944873 0
944906 121
944965 0
944986 0
945036 266
945053 370
945104 195
945126 58
945148 20
945180 0
945200 388
945236 86
945249 87
945256 4
945325 0
945342 0
945418 0
945445 205
945472 0
945575 1355
945681 278
945685 154
945703 52
945781 5
945821 0
945895 289
945910 1030
945922 691
945944 124
945989 1
946054 92
946070 439
946072 70
946140 1372
946155 72
946167 99
946171 283
946189 0
946284 516
946428 82
946488 7
946525 271
946528 1467
946585 1
946702 1
946725 429
946746 9
946794 206
946822 0
946903 0
947100 0
947109 150
947185 0
947189 0
947357 204
947391 334
947405 95
947438 12
947472 110
947491 0
947504 267
947556 187
947626 0
947642 368
947741 403
947773 256
947784 0
947987 146
948002 302
948108 5
948208 28
948364 253
948405 0
948481 125
948574 0
948585 29
948736 270
948762 0
948799 0
948819 0
948889 258
948923 281
948935 67
949014 0
949065 49
949068 717
949166 0
949176 0
949336 6
949569 113
949653 310
949692 352
949801 14
949851 209
949882 0
949923 43
950057 83
950166 113
950313 57
950535 154
950579 246
950597 2546
950599 1126
950601 684
950624 7
950645 21
950653 0
950823 148
950876 89
950907 0
950922 0
951003 95
951059 652
951063 300
951078 412
951130 98
951146 0
951171 27
951208 537
951212 652
951301 141
951387 595
951389 1365
951459 243
951624 927
951682 0
951970 8
952025 639
952061 0
952089 291
952154 12
952213 50
952307 473
952316 270
952337 2348
952439 0
952451 357
952531 223
952709 116
952756 39
952777 350
952897 323
952900 240
952975 0
953047 92
953073 0
953248 0
953265 213
953273 568
953283 0
953407 74
953474 236
953482 60
953554 568
953574 31
953728 62
953732 85
953910 0
953941 0
953967 38
953974 306
953983 98
954090 0
954133 61
954142 26
954309 236
954319 231
954425 138
954480 0
954513 42
954556 114
954565 233
954676 91
954723 145
954751 0
954851 1
954895 0
954933 29
954962 89
954999 53
955010 0
955019 268
955098 0
955475 0
955500 0
955584 0
955591 0
955632 0
955800 0
955828 4
956286 1
956392 0
956459 0
956543 0
956598 0
956762 1
956811 0
956906 0
956968 0
957148 0
957316 0
957337 0
957347 0
957378 0
957391 1
957666 0
957766 0
957894 0
957922 0
957996 0
958024 1
958105 0
958111 1
958348 0
958365 0
958371 0
958414 0
958448 2
958469 239
958505 36
958524 185
958566 128
958572 0
958586 0
958611 11
958647 12
958685 15
958742 0
958780 36
958804 2
958920 306
959013 0
959040 533
959139 219
959155 39
959283 39
959331 0
959341 34
959364 41
959482 44
959619 0
959679 0
959895 0
959946 0
959955 59
960036 167
960139 54
960152 81
960219 1
960272 164
960343 0
960441 1
960493 482
960572 4
960632 132
960655 0
960780 0
960867 0
960952 251
960956 395
960969 0
960980 0
961066 103
961238 397
961248 197
961340 0
961449 328
961455 0
961510 0
961535 0
961542 1
961728 118
961806 0
961845 0
961863 0
961923 7
962237 26
962294 105
962381 285
962591 0
962625 63
962700 409
962719 153
962798 35
962828 0
962848 806
962878 39
962917 0
962973 0
963023 972
963027 325
963111 91
963165 0
963204 67
963224 95
963231 49
963295 513
963330 120
963447 765
963449 40
963470 0
963553 14
963608 0
963623 25
963657 660
963793 766
964022 456
964074 336
964267 0
964292 39
964325 913
964401 1709
964403 286
964756 81
964924 15
965043 0
965182 112
965345 1
965464 610
965475 0
965517 975
965535 3849
965540 2681
965544 1125
965557 376
965565 671
965628 931
965667 50
965761 177
965792 342
965817 0
965845 0
965895 0
965897 0
965913 1
965916 0
965949 0
965960 0
965968 0
965984 0
966004 798
966007 2141
966031 12
966074 1569
966130 487
966212 1
966266 0
966400 66
966604 0
966672 310
966716 38
966727 138
966870 935
966897 39
967008 944
967048 16
967096 5
967108 288
967184 353
967213 0
967276 132
967431 237
967594 44
967672 1
967712 460
967725 55
967733 275
967748 0
967759 14
967773 126
967806 0
967922 1308
967976 3441
968224 0
968234 0
968303 42
968418 89
968425 0
968666 0
968750 56
968825 0
968843 0
968993 257
969002 107
969095 24
969143 0
969254 151
969261 157
969316 66
969446 0
969453 47
969488 0
969551 0
969589 519
969623 47
969682 1032
969684 215
969829 577
969863 1
969980 0
969985 1332
970016 561
970060 723
970233 1733
970237 3943
970285 733
970288 523
970294 5
970326 0
970415 0
970443 3917
970446 291
970458 1639
970462 907
970468 63
970579 57
970623 70
970632 1280
970760 75
970814 0
970844 253
970923 442
970974 183
970998 0
971010 206
971013 0
971087 676
971130 32
971142 451
971149 180
971160 0
971385 0
971427 8
971490 25
971525 46
971608 19
971655 301
971678 0
971721 172
971854 219
971906 104
971949 347
971960 64
972038 477
972103 0
972117 564
972191 308
972314 54
972336 198
972455 56
972510 460
972525 6
972547 1038
972663 22
972798 676
972975 1780
973074 293
973099 2023
973105 0
973315 168
973366 0
973394 0
973774 0
973814 254
973851 0
973999 0
974001 0
974043 0
974062 0
974073 0
974134 0
974140 0
974173 0
974211 0
974214 0
974353 0
974463 0
974590 5
974672 0
974680 0
974684 4
974723 0
974850 0
974890 0
974905 2
974978 1
974989 0
975000 0
975315 0
975354 15
975498 11
975545 1
975563 0
975599 0
975649 0
975672 0
975745 239
975758 0
975804 0
975849 335
975870 493
975986 1
976003 465
976044 1396
976058 151
976133 400
976213 1922
976228 1830
976279 569
976315 2822
976368 653
976483 340
976603 6306
976620 398
976703 4186
976710 0
976743 0
976750 1541
976807 6218
976816 939
976861 1213
976887 349
976932 578
976941 139
977004 219
977052 67
977084 1405
977147 295
977159 584
977288 1
977495 149
977515 12
977734 589
977776 1562
977905 1678
977907 1343
977980 761
978048 309
978157 59
978173 138
978238 0
978297 127
978345 137
978439 1125
978482 205
978497 903
978715 0
978741 209
978769 1350
978831 843
978905 39
978923 404
979166 5
979629 246
979632 467
979775 0
979837 91
979869 441
979888 0
979906 350
979917 660
979949 75
980014 236
980056 0
980083 21
980105 153
980184 13
980195 91
980395 113
980507 0
980557 0
980671 0
980862 0
980983 0
981006 0
981151 0
981311 575
981324 940
981332 74
981342 88
981414 336
981425 52
981533 0
981558 0
981665 0
981689 0
981744 0
981806 0
981971 0
981974 0
982003 0
982241 0
982321 0
982331 0
982565 188
982575 0
982626 0
982672 9
982693 0
982703 0
982712 0
982724 0
982778 264
982825 121
982882 184
982890 0
982981 7
983092 124
983125 20
983131 0
983434 258
983442 113
983491 211
983664 0
983693 219
983734 0
983782 580
983790 30
983813 383
983817 178
983920 259
983922 334
983960 0
984043 266
984046 69
984074 7
984146 0
984178 975
984247 147
984308 308
984346 231
984374 193
984389 273
984415 438
984480 1
984668 0
984803 0
984925 0
985045 0
985156 40
985218 608
985281 12
985452 20
985514 172
985622 16
985809 20
985825 2014
985898 39
986029 316
986149 0
986226 0
986297 352
986316 1
986374 0
986411 0
986513 0
986518 0
986529 0
986543 0
986545 0
986597 0
986606 0
986614 7
986617 1
986646 29
986665 0
986735 0
986743 0
986802 0
986846 17
986901 0
986927 0
986991 107
986998 76
987015 73
987085 0
987116 0
987173 2960
987177 1454
987186 62
987239 0
987270 0
987304 0
987414 0
987453 72
987513 112
987555 0
987728 964
987760 88
987818 230
987920 291
987948 0
987977 227
988010 89
988013 579
988043 517
988102 180
988117 0
988147 243
988193 1893
988238 405
988280 620
988287 2601
988291 847
988346 713
988406 0
988476 5
988556 861
988595 263
988676 12
988698 25
988755 102
988807 264
988917 0
989038 370
989104 74
989356 165
989470 512
989497 1353
989572 190
989733 1
989761 1
989807 430
989861 416
989897 0
989981 147
989990 261
990018 599
990089 12
990189 1057
990291 0
990438 1743
990518 109
990530 17
990626 540
990676 98
990744 199
990759 126
990774 1031
990785 248
990818 0
990846 75
990868 2381
990870 958
990872 855
990935 380
990982 158
991085 824
991110 0
991144 210
991176 11
991200 696
991210 352
991313 68
991336 102
991373 268
991496 184
991510 227
991635 473
991638 266
991698 0
991725 0
991772 45
991819 0
992072 673
992081 1
992189 0
992204 0
992248 0
992255 87
992285 648
992380 238
992558 188
992604 68
992742 60
992808 122
992882 0
992896 699
992916 419
992927 144
992937 333
992939 1510
992943 255
993002 0
993029 108
993040 0
993077 27
993144 0
993171 613
993216 17
993231 232
993233 618
993292 104
993310 0
993330 140
993339 209
993341 588
993434 21
993458 544
993476 49
993517 65
993526 204
993586 0
993649 0
993690 0
993702 0
993727 128
993748 68
993750 485
993777 0
993788 0
993790 126
993793 199
993804 28
993894 15
993918 200
993939 217
993955 0
993993 14
994000 0
994036 314
994042 45
994105 359
994129 0
994232 0
994262 354
994277 0
994380 0
994397 425
994431 0
994479 0
994489 0
994546 0
994548 63
994555 49
994557 234
994619 0
994643 654
994690 28
994712 0
994732 0
994763 0
994776 0
994964 112
994986 5
995060 0
995072 0
995124 0
995134 205
995136 61
995197 0
995214 382
995265 0
995270 42
995284 206
995299 32
995319 24
995345 0
995387 13
995417 0
995419 63
995446 0
995484 53
995500 0
995562 30
995680 0
995689 0
995710 0
995742 20
995800 20
995810 0
995867 176
995874 0
996033 0
996045 0
996105 0
996131 28
996177 92
996233 0
996239 104
996277 0
996307 1
996337 0
996365 476
996385 70
996391 123
996430 134
996442 386
996465 0
996510 34
996532 0
996563 0
996718 0
996791 0
996817 0
996984 0
996999 0
997036 239
997156 1680
997165 0
997278 294
997481 870
997559 0
997571 73
997586 0
997640 0
997671 349
997700 0
997716 192
997721 0
997753 131
997837 1237
997894 560
997900 267
997980 93
998112 120
998126 16
998150 0
998182 55
998215 433
998242 2009
998265 873
998317 66
998488 0
998498 35
998692 496
998700 742
998722 0
998740 0
998768 38
998777 513
998816 238
998875 0
998885 894
998939 354
999057 1
999087 1165
999134 90
999235 495
999297 52
999342 235
999347 125
999404 0
999411 0
999421 0
999423 0
999431 0
999445 0
999505 1
999636 0
999652 0
999682 0
999691 0
999739 0
999751 0
999768 0
999910 0
999913 0
1000000 1
1000006 1
1000036 0
1000044 1
1000073 0
1000105 0
1000256 0
1000346 0
1000405 0
1000414 0
1000534 0
1000555 0
1000573 0
1000588 0
1000720 0
1000729 0
1000744 0
1000754 0
1000765 60
1000794 0
1000806 212
1000809 0
1000940 142
1001147 68
1001174 0
1001295 129
1001309 0
1001346 63
1001581 3
1001595 29
1001605 0
1001645 89
1001751 0
1001837 90
1001928 35
1002021 40
1002144 606
1002225 627
1002231 111
1002269 587
1002342 160
1002415 486
1002428 0
1002442 116
1002451 772
1002751 113
1002760 79
1002810 151
1002820 483
1002878 5
1002922 11
1002936 0
1002950 0
1002979 0
1003063 0
1003084 0
1003378 61
1003384 0
1003393 0
1003501 0
1003520 316
1003539 0
1003589 320
1003615 62
1003621 58
1003650 0
1003661 115
1003790 245
1003832 139
1003872 107
1004057 0
1004085 69
1004256 55
1004272 399
1004281 86
1004365 577
1004368 610
1004389 843
1004397 261
1004502 802
1004864 1
1004880 0
1004926 0
1005251 0
1005323 0
1005379 1
1005422 0
1005435 0
1005498 0
1005516 0
1005528 0
1005752 0
1005811 0
1005835 629
1005860 114
1005890 0
1005902 0
1005937 1
1005982 0
1006240 0
1006299 0
1006335 0
1006452 0
1006473 0
1006573 9
1006694 0
1006721 0
1006759 71
1006768 0
1006807 40
1006844 19
1006882 0
1007079 0
1007236 0
1007272 52
1007401 6
1007470 0
1007551 0
1007596 55
1007639 219
1007651 169
1007759 125
1007768 288
1007881 247
1008004 269
1008077 697
1008088 0
1008111 0
1008139 227
1008171 802
1008191 2357
1008193 1140
1008195 1831
1008215 467
1008277 54
1008302 727
1008417 425
1008582 0
1008599 0
1008779 0
1008818 0
1008842 0
1008936 0
1008960 376
1009088 35
1009173 971
1009231 128
1009235 877
1009307 0
1009318 146
1009445 194
1009459 0
1009709 210
1009723 88
1009730 366
1009802 887
1009989 0
1010001 0
1010060 157
1010081 39
1010090 1
1010141 41
1010144 521
1010201 2
1010281 14
1010354 0
1010362 191
1010383 1
1010406 0
1010536 0
1010561 219
1010572 193
1010607 181
1010623 125
1010640 49
1010697 763
1010713 40
1010730 1
1010760 417
1010766 257
1010853 3
1010876 67
1010961 0
1011014 1
1011060 188
1011105 292
1011162 284
1011168 214
1011187 23
1011210 0
1011357 0
1011367 25
1011390 96
1011486 0
1011498 27
1011510 101
1011534 2
1011685 0
1011696 195
1011699 66
1011725 0
1011811 0
1011861 281
1012225 0
1012268 0
1012298 276
1012391 16
1012424 70
1012876 318
1013034 1
1013090 31
1013246 184
1013317 258
1013374 12
1013497 0
1013517 62
1013527 836
1013537 180
1013566 1
1013577 145
1013586 6
1013656 97
1013708 0
1013731 1532
1013757 505
1013786 631
1013798 446
1013810 30
1013877 0
1013906 52
1013951 994
1014122 0
1014143 200
1014182 0
1014214 485
1014252 56
1014313 7
1014336 46
1014343 189
1014405 151
1014453 0
1014497 158
1014553 350
1014594 81
1014629 103
1014646 6
1014676 10
1014700 7
1014789 10
1014858 0
1014894 0
1014944 0
1014972 0
1015025 0
1015076 0
1015144 0
1015149 0
1015350 28
1015385 915
1015403 35
1015409 63
1015412 33
1015482 1201
1015527 215
1015536 438
1015623 478
1015631 44
1015705 167
1015845 67
1015858 27
1015866 165
1015923 0
1016014 263
1016103 0
1016169 113
1016220 288
1016223 749
1016533 0
1016536 6698
1016572 0
1016581 0
1016683 24
1016744 1
1016752 0
1016797 378
1016813 51
1016870 882
1016905 80
1016976 224
1016995 103
1017040 0
1017140 194
1017177 0
1017220 0
1017309 0
1017334 1
1017377 525
1017419 0
1017476 98
1017497 0
1017531 6
1017570 0
1017578 967
1017584 0
1017590 56
1017605 0
1017678 0
1017697 0
1017788 201
1017824 0
1017926 0
1017937 1
1017997 39
1018001 0
1018030 0
1018061 201
1018097 0
1018104 57
1018106 186
1018124 0
1018159 0
1018227 38
1018238 0
1018253 0
1018271 392
1018278 152
1018290 0
1018446 0
1018460 0
1018523 205
1018543 0
1018568 0
1018664 0
1018700 276
1018824 243
1018934 0
1019022 50
1019129 240
1019133 1731
1019253 454
1019332 80
1019466 0
1019478 0
1019513 542
1019517 151
1019606 36
1019631 15
1019822 0
1019875 92
1019934 0
1019965 45
1019971 859
1019976 23
1019979 517
1020006 0
1020059 0
1020093 302
1020103 458
1020150 135
1020235 63
1020349 258
1020479 188
1020481 530
1020554 969
1020580 0
1020598 0
1020869 524
1020875 886
1020911 391
1020924 321
1021115 734
1021196 449
1021255 89
1021283 0
1021312 0
1021345 0
1021384 172
1021445 207
1021459 1201
1021524 485
1021577 0
1021648 0
1021692 50
1021696 86
1021717 0
1021719 0
1021728 0
1021733 172
1021775 29
1021803 0
1021868 0
1021873 46
1021915 0
1021984 61
1021988 419
1022086 209
1022140 98
1022207 331
1022276 418
1022304 98
1022315 71
1022341 0
1022407 0
1022416 25
1022422 0
1022438 188
1022465 104
1022503 423
1022518 0
1022573 767
1022593 13
1022600 12770
1022609 97
1022673 187
1022755 0
1022783 815
1022908 649
1022999 1111
1023073 627
1023080 219
1023204 142
1023211 599
1023279 0
1023322 0
1023331 401
1023334 788
1023376 590
1023458 131
1023480 0
1023544 30
1023590 353
1023634 299
1023694 71
1023739 0
1023749 998
1023751 3263
1023753 890
1023837 0
1023874 0
1023915 0
1023924 0
1024091 0
1024139 0
1024300 16
1024345 238
1024348 128
1024372 118
1024378 79
1024405 11
1024519 0
1024572 0
1024693 238
1024710 425
1024768 1162
1024844 206
1024855 995
1024862 94
1024914 191
1025095 251
1025141 809
1025171 0
1025188 185
1025200 0
1025215 482
1025227 30
1025357 0
1025373 0
1025385 0
1025409 141
1025417 65
1025424 106
1025457 44
1025466 981
1025569 23
1025624 82
1025687 0
1025718 322
1025737 0
1025750 3
1025810 0
1025817 361
1025843 350
1025879 177
1025915 206
1025930 0
1026176 66
1026245 185
1026341 585
1026392 14
1026435 267
1026517 242
1026531 0
1026587 9
1026703 0
1026796 33
1026838 138
1026884 415
1026900 385
1026973 193
1027073 62
1027083 0
1027093 0
1027148 528
1027155 0
1027266 705
1027289 1087
1027324 1
1027595 356
1027611 164
1027702 1520
1027796 655
1027868 265
1027889 384
1028186 2267
1028224 0
1028340 535
1028481 294
1028498 450
1028633 146
1028775 202
1028822 2003
1028942 12
1029090 0
1029102 183
1029151 0
1029217 507
1029267 318
1029347 133
1029514 234
1029534 92
1029546 299
1029554 56
1029593 34
1029615 0
1029627 266
1029723 0
1029730 0
1029823 0
1029922 509
1029946 324
1030080 0
1030128 30
1030171 66
1030227 270
1030231 146
1030273 820
1030330 60
1030392 229
1030546 280
1030555 348
1030597 207
1030622 317
1030722 0
1030736 213
1030796 603
1030800 240
1030827 95
1030891 108
1030987 8
1031061 0
1031073 0
1031182 218
1031471 67
1031533 1
1031620 578
1031664 353
1031674 5
1031728 37
1031764 1186
1031844 5
1031877 424
1031897 0
1031903 316
1031963 10
1032083 23
1032143 188
1032162 137
1032164 4425
1032210 10
1032236 304
1032239 107
1032245 125
1032281 1111
1032294 71
1032377 380
1032430 148
1032442 193
1032528 8
1032633 844
1032640 90
1032723 1196
1032749 0
1032769 0
1032885 695
1032915 2
1032956 188
1032992 67
1033054 328
1033060 115
1033107 17
1033228 28
1033256 338
1033269 108
1033278 28
1033301 788
1033383 89
1033458 81
1033489 218
1033518 29
1033563 62
1033778 169
1033798 74
1033804 1
1033940 280
1034032 0
1034123 1833
1034153 59
1034320 572
1034619 379
1034665 6
1034725 1092
1034736 502
1034839 0
1034844 697
1034853 1611
1034892 0
1034931 505
1034974 17
1035143 1464
1035181 0
1035216 4414
1035307 0
1035311 8947
1035336 0
1035382 566
1035500 992
1035532 0
1035583 1
1035632 8109
1035715 4853
1035718 1832
1035800 4
1035824 300
1035837 779
1035845 140
1035866 12
1035916 2030
1035953 7493
1036059 222
1036164 289
1036225 0
1036305 0
1036364 241
1036410 3948
1036525 1637
1036603 71
1036617 1429
1036674 27
1036695 5179
1036718 811
1036847 148
1036849 835
1036913 0
1036915 0
1036935 0
1037039 0
1037064 0
1037135 2755
1037254 4431
1037266 629
1037335 13592
1037339 648
1037347 1370
1037376 580
1037412 775
1037426 3087
1037456 1911
1037578 436
1037585 1995
1037716 0
1037779 1103
1037921 1
1037966 839
1038025 207
1038092 536
1038138 0
1038165 0
1038181 806
1038218 765
1038344 2149
1038346 353
1038360 0
1038383 1
1038403 0
1038433 0
1038467 3528
1038469 995
1038509 228
1038526 676
1038575 704
1038596 968
1038709 540
1038719 248
1038748 863
1039008 159
1039128 246
1039204 735
1039234 771
1039274 0
1039322 1585
1039326 1594
1039337 602
1039376 3196
1039382 1854
1039440 24
1039457 14
1039498 153
1039513 0
1039595 299
1039606 5
1039615 176
1039673 314
1039766 252
1039826 315
1039864 147
1039871 27
1039891 5
1039932 114
1039944 58
1040003 54
1040046 0
1040056 0
1040064 127
1040084 0
1040105 1181
1040126 0
1040150 516
1040170 1078
1040292 126
1040318 773
1040347 0
1040450 2030
1040472 64
1040496 171
1040502 364
1040595 0
1040634 2408
1040639 1046
1040813 648
1040825 7
1040846 259
1040852 2208
1041019 1496
1041125 212
1041176 70
1041199 74
1041249 1907
1041252 414
1041386 565
1041440 312
1041463 45
1041492 0
1041498 92
1041540 269
1041695 0
1041784 234
1041791 0
1041854 189
1041923 244
1042044 157
1042109 284
1042132 342
1042170 137
1042234 0
1042246 89
1042285 437
1042298 25
1042340 61
1042436 172
1042453 491
1042488 0
1042514 1440
1042574 800
1042653 856
1042706 263
1042853 15069
1042855 591
1042911 254
1042918 947
1043039 0
1043054 37
1043060 211
1043237 160
1043360 309
1043488 0
1043536 50
1043539 488
1043615 47
1043675 615
1043809 511
1043886 25
1044032 106
1044068 42
1044115 409
1044246 400
1044351 182
1044381 178
1044386 0
1044495 18
1044571 0
1044635 402
1044686 228
1044703 275
1044725 133
1044734 276
1044752 834
1044815 384
1044863 13
1044891 0
1045004 3
1045064 0
1045073 521
1045091 165
1045127 173
1045164 541
1045321 42
1045364 766
1045377 122
1045389 0
1045642 14
1045656 38
1045692 269
1045830 1526
1045851 0
1045890 91
1045951 0
1045959 97
1046022 1702
1046030 214
1046079 82
1046095 581
1046124 168
1046190 83
1046219 0
1046229 0
1046232 1114
1046300 3
1046403 49
1046417 0
1046512 0
1046621 0
1046673 238
1046856 14
1046863 240
1046943 46
1047013 0
1047033 0
1047092 0
1047107 0
1047147 0
1047193 0
1047224 0
1047232 201
1047238 31
1047264 130
1047300 0
1047339 194
1047420 0
1047466 90
1047547 160
1047588 254
1047663 0
1047733 386
1047822 8
1047844 67
1047855 0
1047869 121
1047886 0
1047890 0
1048005 41
1048175 0
1048232 187
1048255 583
1048290 1489
1048323 24
1048427 586
1048478 350
1048581 186
1048597 19
1048666 115
1048708 93
1048715 52
1048733 895
1048766 0
1048831 0
1048889 103
1048891 356
1048978 66
1048994 165
1049024 435
1049043 217
1049135 64
1049407 0
1049439 0
1049468 0
1049524 125
1049727 63
1049771 0
1050116 8
1050152 60
1050165 0
1050206 0
1050234 0
1050248 30
1050257 0
1050340 318
1050344 0
1050594 0
1050678 419
1050971 84
1050978 1
1051002 0
1051015 13
1051063 0
1051089 9
1051108 0
1051151 0
1051317 0
1051323 26
1051347 0
1051380 40
1051416 343
1051446 25
1051498 0
1051510 0
1051567 255
1051793 328
1051822 20
1051977 146
1052057 269
1052095 456
1052149 222
1052260 1076
1052264 118
1052379 446
1052448 0
1052479 238
1052517 18
1052570 132
1052607 419
1052618 206
1052636 964
1052730 632
1052764 0
1052803 1221
1052819 0
1052870 728
1052889 914
1052920 19
1052960 18
1052979 161
1053083 490
1053178 0
1053201 91
1053234 45
1053336 456
1053458 380
1053491 433
1053567 654
1053889 1079
1053912 996
1053914 103
1053970 0
1054093 138
1054111 0
1054173 13
1054220 746
1054239 0
1054246 183
1054409 0
1054473 236
1054721 84
1054752 0
1054775 0
1054817 28
1054819 466
1055006 0
1055025 97
1055052 0
1055117 0
1055182 0
1055220 0
1055305 0
1055312 0
1055514 0
1055637 0
1055667 0
1055709 0
1055868 1
1056089 0
1056165 0
1056183 0
1056320 0
1056418 0
1056522 0
1056531 0
1056652 0
1056696 304
1056745 760
1056749 242
1056783 412
1056787 0
1056904 0
1056961 19
1056986 93
1057027 265
1057037 62
1057210 281
1057250 872
1057309 8
1057321 5262
1057323 210
1057337 461
1057354 1095
1057370 366
1057411 1251
1057452 190
1057468 91
1057530 646
1057647 77
1057699 0
1057722 0
1057754 0
1057826 0
1057847 0
1057925 41
1057968 5
1058035 162
1058059 0
1058065 0
1058209 308
1058245 120
1058400 0
1058431 1
1058548 0
1058586 7
1058641 0
1058696 0
1058710 0
1058730 0
1058789 0
1058810 0
1058833 1
1058842 0
1058938 0
1058941 0
1058977 0
1059001 3
1059005 0
1059045 3
1059094 0
1059145 0
1059181 1
1059231 0
1059295 0
1059363 1
1059376 0
1059397 0
1059450 0
1059457 0
1059484 0
1059517 1
1059557 1
1059570 0
1059588 0
1059622 0
1059683 0
1059696 0
1059808 0
1059875 0
1059900 0
1060038 0
1060174 0
1060207 1
1060365 6
1060453 742
1060521 2
1060607 0
1060666 188
1060679 91
1060838 112
1060852 1
1060854 160
1060900 0
1060948 990
1060970 11
1060982 0
1060995 517
1061008 0
1061050 556
1061064 0
1061270 81
1061412 1
1061472 0
1061488 54
1061511 56
1061551 110
1061559 129
1061606 88
1061672 0
1061715 12
1061721 1
1061740 0
1061757 805
1061824 223
1061867 0
1061883 306
1061921 0
1061925 0
1061939 0
1061979 0
1061995 0
1062062 0
1062144 0
1062168 0
1062242 0
1062248 0
1062261 0
1062264 0
1062268 0
1062300 0
1062346 0
1062409 0
1062693 0
1062771 0
1062818 0
1063156 0
1063220 0
1063304 0
1063494 0
1063506 0
1063562 0
1063589 0
1063656 0
1063733 0
1063872 0
1063886 0
1064049 30
1064066 121
1064098 907
1064115 76
1064117 243
1064154 230
1064188 3
1064206 0
1064315 399
1064417 251
1064464 278
1064493 242
1064538 0
1064782 99
1064784 264
1064868 0
1064955 104
1064972 37
1065016 287
1065064 156
1065133 27
1065144 27
1065154 0
1065181 619
1065233 217
1065241 215
1065280 309
1065315 0
1065417 111
1065440 371
1065458 0
1065467 131
1065492 14
1065508 0
1065600 0
1065637 32
1065646 198
1065655 0
1065664 0
1065673 34
1065694 783
1065697 981
1065772 0
1065784 0
1065793 35
1065826 1921
1065903 91
1065982 245
1066036 1
1066221 1
1066530 39
1066583 0
1066598 0
1066735 0
1066754 0
1066778 4
1066792 0
1066893 1
1066958 3
1067034 0
1067075 1
1067092 0
1067175 0
1067183 1
1067288 128
1067352 0
1067388 20
1067443 58
1067482 377
1067491 4
1067549 23
1067580 0
1067607 0
1067610 0
1067646 0
1067669 1
1067682 0
1067854 0
1067891 1
1067969 0
1067992 0
1068006 1
1068033 0
1068123 0
1068195 207
1068201 52
1068256 0
1068275 0
1068524 0
1068535 0
1068597 0
1068673 0
1068743 0
1068756 0
1068758 0
1068766 0
1068803 0
1068877 1
1068910 0
1068976 0
1069141 0
1069164 0
1069192 0
1069234 0
1069289 0
1069349 0
1069490 0
1069496 0
1069742 0
1069744 0
1069868 144
1069894 4
1070192 458
1070247 163
1070279 27
1070390 0
1070513 409
1070570 931
1070636 212
1070708 478
1070741 13
1070992 0
1071016 0
1071204 482
1071206 248
1071254 141
1071260 518
1071328 18
1071333 19
1071342 30
1071547 25
1071625 0
1071691 41
1071708 1
1071741 0
1071881 0
1071902 641
1072184 114
1072269 20
1072462 69
1072845 0
1072893 0
1073033 0
1073052 28
1073250 402
1073271 494
1073293 0
1073304 0
1073310 0
1073315 0
1073320 0
1073339 474
1073488 0
1073521 31
1073678 654
1073755 0
1073781 122
1073812 72
1073824 911
1073910 0
1073926 0
1073955 274
1073957 8
1073970 472
1074111 0
1074117 253
1074137 60
1074146 660
1074192 170
1074245 118
1074392 12
1074444 176
1074477 183
1074483 173
1074489 0
1074576 176
1074582 178
1074620 0
1074651 41
1074689 0
1074734 0
1074791 94
1074897 211
1075023 102
1075036 94
1075048 1443
1075121 237
1075135 217
1075241 1192
1075275 371
1075283 0
1075298 2461
1075381 721
1075425 907
1075457 1503
1075523 73
1075573 0
1075586 172
1075632 22
1075727 374
1075760 94
1075992 33
1076145 35
1076154 231
1076431 576
1076462 0
1076473 48
1076520 452
1076631 258
1076783 279
1076827 39
1076899 442
1076951 440
1077073 0
1077121 375
1077160 92
1077224 398
1077234 471
1077429 365
1077468 48
1077560 1
1077617 164
1077663 454
1077678 1218
1077702 283
1077738 13
1077761 228
1077848 370
1077918 0
1077942 0
1077963 36
1078077 324
1078372 199
1078410 0
1078422 23
1078460 110
1078533 303
1078539 469
1078608 62
1078842 0
1078872 171
1079029 625
1079188 5
1079223 28
1079357 31
1079376 334
1079385 275
1079954 183
1080011 3
1080289 0
1080502 0
1080562 47
1080568 372
1080667 1101
1080748 1096
1080782 0
1080817 147
1080885 500
1080912 145
1081021 40
1081084 0
1081251 17
1081315 412
1081328 909
1081334 32
1081370 687
1081418 81
1081450 0
1081483 0
1081525 0
1081620 538
1081645 2
1081719 978
1081729 517
1081755 45
1081776 116
1082088 813
1082091 232
1082343 0
1082407 91
1082468 1647
1082565 209
1082588 107
1082699 107
1082734 0
1082777 0
1082828 38
1082954 87
1083000 0
1083088 0
1083158 11
1083205 60
1083276 0
1083542 60
1083566 0
1083619 0
1083659 29
1083662 79
1083674 0
1083732 0
1083789 0
1083810 10
1084069 130
1084161 156
1084207 0
1084243 23
1084258 0
1084518 0
1084567 55
1084597 20
1084753 138
1084774 0
1084887 0
1084912 107
1084975 0
1085034 0
1085179 37
1085193 1
1085262 0
1085457 0
1085512 0
1085578 0
1085653 71
1085723 0
1085733 95
1085871 60
1085897 0
1086065 39
1086081 59
1086102 207
1086117 0
1086213 0
1086231 109
1086248 125
1086360 0
1086402 0
1086503 16
1086627 50
1086644 0
1086713 0
1086786 6
1086983 0
1087116 0
1087221 607
1087308 0
1087358 0
1087390 14
1087413 0
1087436 28
1087466 931
1087489 114
1087604 0
1087745 0
1087830 0
1087856 90
1087872 0
1088000 338
1088027 1264
1088051 417
1088068 0
1088083 199
1088165 1522
1088209 55
1088217 91
1088240 2608
1088578 64
1088691 1111
1088742 0
1088811 7
1088959 439
1088980 631
1089025 1
1089310 722
1089344 0
1089418 19
1089439 76
1089564 165
1089583 272
1089655 289
1089784 189
1090015 0
1090078 129
1090093 159
1090147 385
1090169 16
1090224 1
1090238 23
1090243 104
1090315 213
1090330 40
1090432 4
1090544 121
1090556 58
1090631 697
1090810 0
1091013 44
1091215 0
1091422 0
1091497 0
1091533 0
1091699 73
1092059 59
1092214 135
1092348 22
1092367 564
1092384 1105
1092396 1732
1092512 163
1092530 603
1092536 1747
1092545 2969
1092598 126
1092715 0
1092795 34
1092805 76
1092977 148
1093004 1285
1093010 320
1093095 1394
1093097 1131
1093106 365
1093138 643
1093166 96
1093232 934
1093370 75
1093404 1521
1093662 766
1093780 77
1093960 0
1094100 11
1094120 22
1094145 0
1094175 104
1094327 757
1094409 42
1094424 0
1094432 0
1094576 224
1094805 18
1094864 0
1094921 0
1095050 217
1095081 278
1095149 22
1095157 0
1095286 808
1095319 322
1095329 0
1095535 1375
1095653 0
1095765 0
1095927 34
1096055 0
1096195 390
1096205 582
1096215 107
1096240 34
1096270 567
1096422 1734
1096504 88
1096519 0
1096527 94
1096690 68
1096744 0
1096768 988
1096894 191
1097113 121
1097117 306
1097240 0
1097349 11
1097363 95
1097407 292
1097416 23
1097420 95
1097482 240
1097489 93
1097560 1
1097637 1
1097661 0
1097738 0
1097753 0
1097760 0
1097805 0
1097936 0
1098004 0
1098190 0
1098239 0
1098263 0
1098271 0
1098334 0
1098403 6
1098518 0
1098555 0
1098563 0
1098590 2
1098744 0
1098882 0
1098986 295
1099020 1039
1099032 1100
1099085 233
1099094 124
1099097 219
1099113 96
1099138 19
1099174 1
1099198 0
1099222 0
1099255 47
1099267 26
1099284 0
1099301 65
1099391 5
1099712 8
1099773 9
1100010 5
1100255 114
1100393 0
1100418 0
1100493 25
1100495 743
1100807 0
1100925 0
1100962 0
1101026 71
1101190 442
1101200 720
1101214 156
1101221 660
1101300 0
1101363 55
1101415 0
1101441 1461
1101444 512
1101530 68
1101539 39
1101666 0
1101768 30
1101773 84
1101784 156
1101800 80
1101817 26
1101832 86
1101879 116
1101946 0
1101978 169
1102009 0
1102021 0
1102111 0
1102126 0
1102129 1
1102237 0
1102270 0
1102291 0
1102308 2
1102342 0
1102351 0
1102393 73
1102401 144
1102411 221
1102417 156
1102449 0
1102458 234
1102476 0
1102527 149
1102541 0
1102566 0
1102576 1
1102620 0
1102622 1
1102648 0
1102670 0
1102678 34
1102685 0
1102739 0
1102785 57
1102809 0
1102828 0
1102839 0
1102871 1
1102924 0
1102940 0
1102987 0
1103010 0
1103060 0
1103068 0
1103105 0
1103129 0
1103141 0
1103168 0
1103258 0
1103273 0
1103312 0
1103323 0
1103357 0
1103365 0
1103370 0
1103375 0
1103387 0
1103419 0
1103437 0
1103452 0
1103464 0
1103498 1
1103577 0
1103662 0
1103681 0
1103683 74
1103743 0
1103789 0
1103800 9
1103855 0
1103879 117
1103905 166
1103917 246
1103929 128
1103950 0
1103972 0
1103999 25
1104040 63
1104052 61
1104091 0
1104117 586
1104136 35
1104158 0
1104185 27
1104187 0
1104218 0
1104228 0
1104230 46
1104271 1
1104290 0
1104312 0
1104314 11
1104332 0
1104379 0
1104394 0
1104436 0
1104489 40
1104531 55
1104596 0
1104610 0
1104619 0
1104653 54
1104668 0
1104694 0
1104704 0
1104710 0
1104716 0
1104755 0
1104763 0
1104836 0
1104847 0
1104877 45
1104920 0
1104925 0
1104947 0
1105021 1
1105049 153
1105053 101
1105113 0
1105144 72
1105222 0
1105247 0
1105257 0
1105314 0
1105320 0
1105338 5
1105341 0
1105349 0
1105383 0
1105391 0
1105438 0
1105473 60
1105475 0
1105492 0
1105499 0
1105518 0
1105565 52
1105578 0
1105591 0
1105602 0
1105694 0
1105717 0
1105755 0
1105758 0
1105765 0
1105799 0
1105820 0
1105848 8
1105908 0
1105979 16
1106079 0
1106113 0
1106140 450
1106147 0
1106164 0
1106175 97
1106208 0
1106238 0
1106256 0
1106260 0
1106284 0
1106306 0
1106340 0
1106355 0
1106360 16
1106364 50
1106386 27
1106406 0
1106420 46
1106475 771
1106505 314
1106513 8
1106534 393
1106649 856
1106696 0
1106701 88
1106777 0
1106877 227
1106896 1176
1106996 48
1107021 0
1107070 788
1107223 185
1107271 16
1107298 0
1107313 485
1107394 104
1107421 372
1107428 486
1107433 2008
1107488 0
1107493 766
1107538 37
1107605 113
1107626 1
1107755 185
1107901 0
1108058 21
1108111 0
1108128 1316
1108160 85
1108347 755
1108488 2703
1108494 1022
1108533 0
1108541 0
1108556 0
1108565 0
1108638 3473
1108698 788
1108738 26
1108894 577
1109016 73
1109026 217
1109259 0
1109288 0
1109291 0
1109331 1
1109397 0
1109466 0
1109766 0
1109797 0
1109836 0
1109911 0
1109929 0
1109936 0
1109960 0
1110094 0
1110136 0
1110190 944
1110204 92
1110300 0
1110315 0
1110330 51
1110428 128
1110466 94
1110528 0
1110710 26
1110911 308
1110926 318
1110997 0
1111188 122
1111276 0
1111352 99
1111394 8
1111577 55
1111837 0
1111924 0
1111931 23
1112107 26
1112170 15
1112221 0
1112291 308
1112301 2276
1112415 16
1112514 0
1112582 256
1112780 95
1112784 242
1112927 0
1112933 19
1112939 19
1112945 12
1113074 31
1113175 0
1113200 64
1113209 39
1113288 86
1113311 265
1113411 0
1113419 103
1113458 55
1113494 672
1113502 33
1113516 0
1113530 0
1113553 0
1113576 0
1113589 2137
1113596 202
1113731 0
1113737 270
1113787 0
1113799 0
1113806 26
1113849 403
1113873 762
1113876 28
1113945 0
1114056 1318
1114075 2
1114110 138
1114129 0
1114149 879
1114174 284
1114191 67
1114276 364
1114303 967
1114387 222
1114460 518
1114580 0
1114598 0
1114714 292
1114722 704
1114758 0
1114924 0
1114936 0
1115032 0
1115190 0
1115220 0
1115291 0
1115339 0
1115357 0
1115403 0
1115477 0
1115606 0
1115718 0
1115807 331
1115853 173
1115879 93
1115998 375
1116296 223
1116382 428
1116388 565
1116409 353
1116440 23
1116471 1
1116497 0
1116532 48
1116642 1203
1116740 2331
1116808 20
1116811 350
1116856 360
1116964 958
1117058 146
1117139 0
1117172 0
1117225 192
1117318 0
1117414 140
1117506 0
1117514 56
1117613 704
1117681 127
1117720 143
1117761 2027
1117800 486
1117886 41
1117943 260
1118021 153
1118034 708
1118161 85
1118168 238
1118256 180
1118269 833
1118312 552
1118336 0
1118391 252
1118501 0
1118537 1
1118594 0
1118601 0
1118657 0
1118666 0
1118714 0
1118735 0
1118760 0
1118774 0
1118885 0
1118942 0
1118996 0
1119107 0
1119119 0
1119149 0
1119206 0
1119266 0
1119641 0
1119678 0
1119707 0
1119764 0
1119874 0
1119934 0
1120009 440
1120249 53
1120310 0
1120359 75
1120540 82
1120728 14
1120759 89
1120788 34
1120826 628
1120877 123
1120890 0
1120897 1430
1121006 0
1121114 217
1121530 0
1121547 364
1121657 44
1121726 530
1121801 55
1121852 329
1122071 0
1122113 1397
1122142 637
1122167 0
1122196 0
1122223 0
1122240 1
1122380 0
1122457 0
1122459 0
1122472 0
1122512 0
1122662 1
1122668 0
1122675 0
1122828 0
1122840 0
1122896 0
1122976 0
1122995 0
1123014 0
1123128 0
1123153 0
1123255 0
1123264 0
1123356 0
1123358 0
1123514 214
1123577 718
1123590 32
1123709 6
1123721 54
1123728 209
1123760 0
1123847 28
1123868 98
1123891 83
1123945 86
1123966 0
1124007 61
1124053 302
1124125 39
1124131 26
1124155 0
1124169 107
1124199 0
1124221 6
1124290 83
1124295 0
1124335 21
1124377 0
1124407 26
1124470 50
1124473 148
1124522 41
1124553 10
1124577 0
1124710 147
1124818 583
1124821 7
1124851 16
1124877 20
1124923 57
1124943 106
1124959 0
1124965 0
1124999 0
1125040 61
1125079 0
1125247 82
1125310 125
1125358 36
1125415 828
1125475 0
1125486 0
1125534 0
1125639 0
1125655 0
1125708 0
1125733 0
1125991 0
1126033 0
1126100 0
1126192 0
1126249 0
1126274 0
1126300 0
1126327 0
1126474 0
1126496 0
1126498 0
1126519 0
1126560 0
1126630 0
1126642 0
1126654 0
1126721 0
1126885 0
1126930 0
1126936 0
1126947 0
1126969 0
1126990 0
1126993 0
1127017 3337
1127139 0
1127260 50
1127383 1705
1127448 100
1127472 13
1127646 0
1127660 74
1127719 304
1127761 161
1127773 604
1127775 227
1127857 18
1127864 150
1127901 415
1127943 0
1127974 455
1128013 1128
1128043 219
1128045 264
1128059 414
1128063 476
1128104 134
1128145 142
1128277 14
1128330 0
1128369 1151
1128488 0
1128809 0
1128909 0
1129003 47
1129006 33
1129060 12
1129151 70
1129417 0
1129477 0
1129522 0
1129560 0
1129567 1
1129573 0
1129683 0
1129700 0
1129776 0
1129789 4
1129803 0
1129849 0
1130143 659
1130239 1
1130272 0
1130291 0
1130321 0
1130331 0
1130600 0
1130634 0
1130678 0
1130743 1
1130819 0
1130859 0
1130912 0
1131071 0
1131148 50
1131205 0
1131269 485
1131308 0
1131328 495
1131394 368
1131455 6
1131459 0
1131470 103
1131475 0
1131568 0
1132023 251
1132113 216
1132125 472
1132156 662
1132192 933
1132266 35
1132357 254
1132393 51
1132457 171
1132564 27
1132689 176
1132709 208
1132730 436
1132811 197
1132822 84
1132830 470
1132870 60
1132891 52
1132919 877
1132962 26
1132966 82
1133257 612
1133334 121
1133380 0
1133446 1
1133506 0
1133530 0
1133661 0
1133681 1
1133706 0
1133749 0
1133801 0
1133851 0
1133859 0
1133922 0
1133960 0
1134284 0
1134322 0
1134355 0
1134404 0
1134414 0
1134462 0
1134476 0
1134526 0
1134568 0
1134592 161
1134645 0
1134669 0
1134703 0
1134708 0
1134719 0
1134759 359
1134786 305
1134885 253
1134963 370
1135081 0
1135128 346
1135278 974
1135406 1
1135502 387
1135528 0
1135858 0
1135906 0
1135936 0
1135982 0
1135997 0
1136025 0
1136177 0
1136183 0
1136314 0
1136401 0
1136460 0
1136516 101
1136525 970
1136529 14
1136557 0
1136767 0
1136769 0
1136789 0
1136825 0
1136860 0
1136868 0
1136904 0
1136931 0
1137036 0
1137193 0
1137250 0
1137389 0
1137435 0
1137507 0
1137612 0
1137718 0
1137750 0
1137782 0
1137800 0
1137839 0
1137863 0
1137905 1
1137941 1
1138025 1
1138103 0
1138134 0
1138167 671
1138211 115
1138236 0
1138263 93
1138275 93
1138381 0
1138424 719
1138441 1394
1138471 1381
1138585 326
1138657 890
1138753 200
1138895 135
1138906 0
1138938 462
1138952 465
1138996 21
1139361 427
1139492 578
1139494 271
1139506 58
1139634 0
1140219 423
1140245 116
1140611 224
1140626 617
1140661 43
1140674 684
1140710 733
1140824 54
1141004 0
1141057 87
1141460 0
1141475 370
1141550 145
1141777 75
1141841 211
1141847 128
1141856 0
1141889 407
1141959 583
1142033 562
1142066 76
1142078 0
1142174 679
1142207 0
1142265 139
1142276 1
1142441 1180
1142456 261
1142562 27
1142593 965
1142599 1077
1142601 62
1142611 100
1142653 25
1142752 2074
1142789 69
1142868 0
1143013 0
1143031 985
1143212 108
1143296 0
1143312 0
1143329 0
1143348 318
1143428 331
1143468 0
1143633 228
1143646 50
1143669 225
1143711 0
1143713 310
1143722 35
1143773 102
1143879 19
1143973 0
1143979 15
1144075 130
1144109 360
1144255 233
1144330 0
1144334 309
1144376 0
1144393 0
1144407 196
1144411 164
1144444 0
1144465 87
1144481 0
1144493 38
1144498 53
1144544 0
1144572 0
1144584 0
1144644 0
1144735 0
1144850 0
1144957 0
1144991 0
1145031 0
1145116 0
1145323 0
1145346 0
1145371 0
1145392 0
1145632 0
1145758 0
1145806 0
1145851 118
1145855 125
1146126 0
1146159 0
1146167 0
1146256 0
1146275 0
1146277 0
1146391 0
1146416 0
1146612 0
1146690 0
1146693 0
1146801 0
1146822 0
1146973 0
1147026 0
1147054 150
1147140 438
1147223 50
1147372 3
1147422 0
1147511 0
1147721 0
1147976 0
1147998 193
1148033 87
1148113 123
1148157 27
1148170 838
1148261 0
1148263 0
1148284 0
1148296 0
1148317 0
1148387 150
1148428 34
1148443 0
1148521 252
1148533 94
1148551 102
1148753 0
1148760 0
1148815 165
1148864 14
1148927 0
1149031 0
1149053 115
1149163 2
1149169 0
1149190 70
1149328 136
1149387 115
1149416 40
1149498 6
1149558 43
1149679 0
1149805 364
1150074 508
1150192 0
1150253 19
1150287 0
1150308 61
1150498 115
1150816 93
1150965 201
1151049 21
1151085 61
1151225 66
1151381 30
1151421 0
1151430 212
1151559 0
1151592 11
1151643 0
1151650 0
1151714 376
1151730 0
1151834 48
1151925 213
1151966 0
1151978 0
1152087 0
1152102 23
1152162 717
1152169 163
1152210 1892
1152239 1451
1152258 68
1152362 179
1152378 288
1152529 0
1152765 28
1152775 0
1153048 33
1153107 719
1153195 110
1153240 98
1153257 52
1153305 1130
1153417 1708
1153419 0
1153425 290
1153478 138
1153488 192
1153523 151
1153574 361
1153592 0
1153651 938
1153714 282
1153869 28
1153879 0
1154507 87
1154719 0
1154950 0
1155081 71
1155103 28
1155162 100
1155412 422
1155563 559
1155599 324
1155727 0
1155773 957
1155802 51
1155811 44
1155866 290
1155919 5
1156045 910
1156081 583
1156165 23
1156194 11
1156218 251
1156250 9
1156302 279
1156310 22
1156434 0
1156737 126
1156759 267
1156915 82
1157009 0
1157026 117
1157037 192
1157060 71
1157085 32
1157214 0
1157226 3
1157271 156
1157326 78
1157333 33
1157364 9
1157437 286
1157443 36
1157492 72
1157738 542
1157747 275
1157779 10
1157807 145
1157815 52
1157859 0
1157896 0
1157985 244
1158004 12
1158048 7
1158055 109
1158057 553
1158093 139
1158121 0
1158199 58
1158212 58
1158238 737
1158351 111
1158429 494
1158533 143
1158579 71
1158717 52
1158744 114
1158793 15
1158813 247
1158817 669
1158821 453
1158894 353
1158896 892
1158919 132
1159024 280
1159201 86
1159376 0
1159516 1085
1159705 0
1159901 44
1159929 20
1160135 112
1160147 0
1160177 190
1160344 430
1160349 3
1160445 0
1160458 100
1160462 103
1160474 1029
1160515 79
1160534 360
1160545 1232
1160635 156
1160651 180
1160666 41
1160815 398
1160898 719
1160990 176
1161136 70
1161195 586
1161239 401
1161253 0
1161340 7
1161355 1103
1161404 0
1161488 409
1161537 54
1161639 0
1161669 6
1161675 0
1161703 687
1161857 986
1161873 0
1161972 0
1162012 2
1162018 2316
1162022 1271
1162054 510
1162171 566
1162183 761
1162240 61
1162258 436
1162339 802
1162355 409
1162426 1015
1162455 329
1162477 257
1162496 299
1162537 275
1162550 0
1162592 1
1162726 14
1162944 612
1163117 716
1163121 177
1163163 205
1163192 495
1163204 46
1163411 107
1163442 0
1163464 0
1163470 0
1163523 3
1163533 0
1163540 173
1163554 318
1163602 458
1163646 0
1163685 0
1163717 89
1163794 126
1163803 186
1163825 101
1163835 415
1163902 0
1164085 19
1164133 0
1164258 1185
1164342 627
1164366 169
1164564 167
1164573 108
1164648 455
1164660 276
1164669 0
1164731 142
1164738 56
1164841 143
1164848 109
1164862 126
1164876 178
1164893 1
1164921 38
1164942 0
1165110 10
1165211 0
1165277 103
1165364 0
1165394 24
1165409 490
1165521 173
1165525 0
1165547 42
1165566 663
1165569 330
1165595 683
1165647 287
1165657 0
1165677 57
1165692 625
1165731 1049
1165764 1345
1165782 48
1165866 717
1165998 161
1166026 416
1166103 0
1166115 1109
1166172 2910
1166201 155
1166283 90
1166380 932
1166436 661
1166507 0
1166526 1334
1166658 145
1166716 0
1166917 1357
1166922 982
1166985 40
1166995 217
1167050 0
1167068 0
1167072 0
1167079 0
1167097 0
1167140 0
1167198 0
1167239 0
1167316 0
1167428 0
1167483 0
1167542 0
1167612 767
1167645 47
1167685 33
1167716 342
1167737 187
1167936 14
1167944 69
1168035 488
1168075 771
1168184 0
1168202 0
1168250 572
1168373 95
1168441 2502
1168608 93
1168683 468
1168705 43
1168836 192
1168926 261
1168934 285
1169038 470
1169288 188
1169291 175
1169301 33
1169320 392
1169330 117
1169350 59
1169358 33
1169440 124
1169567 100
1169609 1
1169681 146
1169753 0
1169766 0
1169865 0
1169903 0
1169905 0
1170005 0
1170194 0
1170266 2
1170302 2
1170312 0
1170459 425
1170569 124
1170668 189
1170709 154
1170738 517
1170779 791
1170808 393
1170849 204
1170905 557
1170924 566
1170962 502
1171059 975
1171101 448
1171111 476
1171113 37
1171125 54
1171136 417
1171197 94
1171279 49
1171296 302
1171433 187
1171471 1448
1171611 35
1171662 10
1171689 454
1171765 0
1171772 0
1171896 62
1171983 239
1172065 0
1172073 0
1172083 264
1172088 0
1172104 0
1172111 19
1172321 418
1172327 156
1172359 0
1172365 0
1172369 0
1172384 0
1172422 633
1172461 1211
1172603 21
1172729 9
1172846 0
1172848 0
1172854 0
1172858 0
1172886 365
1173173 16
1173232 779
1173352 504
1173414 0
1173581 1222
1173637 0
1173674 63
1173697 244
1173710 482
1173712 395
1173769 431
1173840 0
1174003 0
1174065 0
1174219 0
1174264 42
1174342 249
1174420 50
1174544 178
1174570 0
1174741 25
1174840 61
1174880 50
1174951 219
1174975 0
1175057 0
1175069 0
1175085 56
1175112 554
1175166 157
1175311 122
1175369 199
1175375 0
1175379 496
1175427 0
1175490 122
1175508 0
1175517 243
1175525 1425
1175531 1531
1175537 562
1175548 0
1175594 335
1175603 1548
1175649 0
1175705 617
1175831 0
1175879 115
1175972 87
1176012 579
1176094 314
1176108 122
1176110 172
1176183 22
1176209 0
1176253 0
1176338 0
1176371 304
1176388 39
1176399 389
1176409 32
1176420 0
1176483 1056
1176535 189
1176553 0
1176610 0
1176753 369
1176828 0
1176838 319
1176848 0
1176921 3
1176983 977
1177062 0
1177090 42
1177141 75
1177193 350
1177279 210
1177326 0
1177337 0
1177376 92
1177403 0
1177430 0
1177549 36
1177587 229
1177604 526
1177640 100
1177657 21
1177671 1065
1177700 0
1177742 450
1177760 1527
1177763 112
1177772 222
1177775 1571
1177869 139
1177905 0
1177994 323
1178015 203
1178106 0
1178121 71
1178132 195
1178135 754
1178201 1115
1178222 28
1178273 1203
1178279 400
1178324 200
1178390 71
1178442 398
1178512 513
1178713 0
1178754 375
1178768 745
1178849 0
1178868 0
1178870 0
1178877 0
1178935 114
1178951 0
1178969 0
1178972 0
1178993 0
1179006 0
1179017 53
1179040 0
1179048 0
1179053 0
1179065 0
1179074 17
1179092 0
1179099 0
1179107 0
1179121 0
1179137 94
1179155 0
1179159 0
1179169 0
1179203 12
1179209 11
1179222 103
1179344 165
1179404 1548
1179550 302
1179678 1631
1179702 260
1179804 879
1179810 2364
1179886 832
1179954 801
1180076 0
1180170 37
1180292 96
1180314 613
1180355 0
1180425 186
1180431 1084
1180443 293
1180510 414
1180526 399
1180557 121
1180575 94
1180628 21
1180669 109
1180677 641
1180687 140
1180789 0
1180800 1480
1180804 297
1180863 0
1180921 282
1180956 55
1180993 161
1181088 51
1181102 195
1181165 28
1181233 3
1181244 0
1181247 0
1181270 81
1181272 0
1181325 0
1181393 0
1181398 0
1181432 0
1181536 1368
1181540 174
1181872 192
1181875 6
1182036 58
1182119 123
1182141 93
1182247 566
1182274 0
1182289 36
1182384 0
1182485 186
1182570 0
1182616 0
1182700 17
1182877 0
1182901 201
1182986 0
1183088 189
1183234 0
1183453 360
1183501 222
1183616 435
1183760 393
1183840 0
1183879 253
1183934 1
1184002 33
1184089 0
1184139 108
1184166 324
1184181 20
1184258 32
1184290 573
1184424 597
1184522 0
1184559 1061
1184573 0
1184594 556
1184596 1109
1184799 318
1184850 2
1184891 38
1184905 16
1184995 361
1185081 19
1185199 25
1185447 462
1185879 0
1185904 0
1185917 677
1185944 0
1185987 0
1186121 354
1186250 30
1186374 63
1186443 564
1186463 1085
1186465 246
1186556 427
1186559 386
1186696 130
1186738 26
1186852 534
1186869 2
1186905 0
1187037 380
1187048 5
1187109 205
1187112 992
1187197 129
1187307 417
1187334 1079
1187363 0
1187440 651
1187499 5
1187568 269
1187603 317
1187635 200
1187647 500
1187735 1039
1187897 101
1187924 640
1187927 447
1188040 0
1188152 9
1188262 81
1188334 19
1188391 24
1188422 6
1188738 0
1188912 0
1188990 0
1189083 0
1189090 47
1189160 28
1189221 7
1189230 0
1189308 1
1189868 59
1189965 58
1190018 260
1190165 296
1190240 394
1190364 0
1190449 0
1190453 0
1190465 0
1190469 27
1190518 0
1190520 0
1190566 0
1190693 134
1190703 79
1190725 212
1190758 45
1190801 0
1190873 0
1190882 6
1191035 1
1191230 0
1191242 1
1191592 88
1191689 0
1191742 225
1191889 104
1191964 198
1191983 182
1192141 60
1192181 0
1192215 71
1192273 0
1192307 0
1192344 28
1192373 0
1192379 0
1192394 0
1192411 0
1192418 107
1192447 31
1192460 0
1192511 367
1192628 240
1192659 464
1192671 105
1192733 75
1192820 744
1192907 576
1193210 457
1193232 80
1193243 2422
1193249 334
1193344 52
1193405 967
1193816 1
1193822 210
1193848 419
1193892 197
1193978 658
1194014 0
1194134 258
1194222 67
1194317 284
1194370 52
1194584 0
1194596 0
1194648 524
1194733 0
1194995 12
1195036 219
1195048 75
1195056 12
1195089 115
1195224 90
1195247 529
1195337 263
1195401 33
1195638 382
1195699 74
1195705 0
1195754 374
1195779 481
1195818 303
1195872 254
1196129 711
1196164 508
1196171 222
1196178 127
1196213 1461
1196216 844
1196249 65
1196255 203
1196301 24
1196317 14
1196333 0
1196384 0
1196396 0
1196467 48
1196495 3
1196624 65
1196674 0
1196727 0
1196765 13
1196901 8
1197042 0
1197054 0
1197071 283
1197098 1538
1197102 252
1197113 0
1197173 5
1197303 373
1197306 50
1197330 110
1197371 0
1197515 40
1197526 753
1197563 232
1197572 0
1197584 43
1197616 641
1197628 0
1197680 440
1197707 18
1197727 555
1197799 0
1197849 201
1197864 94
1197909 267
1197972 289
1198104 403
1198235 519
1198284 53
1198300 78
1198468 50
1198537 243
1198664 435
1198671 0
1198866 498
1198868 3151
1199108 0
1199141 16
1199409 98
1199420 220
1199427 0
1199551 0
1199613 49
1199634 51
1199687 1826
1199696 488
1199774 4
1199803 50
1199840 0
1199867 100
1199918 1793
1199942 20
1200092 306
1200106 150
1200117 1
1200210 887
1200212 339
1200254 723
1200306 77
1200393 0
1200419 53
1200460 94
1200490 0
1200508 0
1200560 0
1200568 63
1200578 0
1200607 18
1200612 42
1200664 0
1200747 0
1200786 1
1200796 0
1200800 0
1200876 241
1200898 1508
1200968 178
1201036 0
1201070 0
1201127 0
1201151 0
1201173 0
1201196 0
1201224 0
1201254 0
1201281 0
1201372 0
1201395 0
1201418 472
1201485 986
1201554 0
1201637 417
1201658 0
1201734 2332
1201755 0
1201784 36
1201822 938
1201938 508
1201978 546
1202019 533
1202041 0
1202098 1404
1202101 824
1202130 92
1202158 613
1202188 1345
1202220 0
1202268 340
1202290 1
1202318 501
1202353 0
1202377 1929
1202419 533
1202617 1610
1202656 280
1202803 31
1202868 259
1202966 508
1203060 0
1203067 55
1203109 0
1203137 0
1203146 0
1203156 64
1203255 898
1203260 83
1203270 0
1203280 0
1203343 0
1203421 0
1203457 0
1203493 0
1203523 0
1203555 0
1203574 0
1203588 0
1203625 0
1203629 0
1203696 0
1203703 0
1203787 0
1203802 21
1203808 0
1203911 0
1203930 0
1203981 0
1204133 0
1204175 135
1204232 49
1204359 3
1204397 122
1204419 1263
1204451 1166
1204498 0
1204545 61
1204561 0
1204605 130
1204618 50
1204684 33
1204691 287
1204811 0
1204881 0
1204925 0
1205182 0
1205231 88
1205235 0
1205301 2
1205305 2157
1205314 66
1205331 0
1205368 0
1205431 0
1205512 0
1205515 0
1205538 0
1205650 0
1205789 49
1205831 609
1205875 276
1205917 39
1205926 0
1205937 841
1205973 315
1206000 1
1206027 0
1206029 0
1206107 0
1206237 0
1206282 0
1206381 0
1206465 370
1206467 671
1206477 526
1206479 108
1206485 135
1206598 127
1206788 63
1206792 641
1206803 79
1206839 0
1206910 101
1206928 0
1206976 1
1207042 526
1207045 421
1207138 26
1207201 205
1207335 100
1207427 0
1207454 6
1207483 34
1207647 76
1207665 47
1207690 28
1207710 98
1207795 0
1207884 347
1207927 1668
1208020 313
1208023 745
1208060 0
1208112 44
1208282 0
1208293 352
1208368 799
1208398 106
1208423 66
1208446 118
1208473 0
1208493 0
1208629 254
1209073 60
1209111 0
1209313 56
1209577 970
1209581 1179
1209647 0
1209655 0
1209784 241
1209832 0
1209867 461
1209874 419
1209895 402
1209964 192
1209994 191
1210132 1236
1210222 1179
1210264 317
1210357 396
1210535 847
1210548 77
1210581 871
1210590 206
1210631 19
1210640 7
1210698 23
1210745 0
1210760 3
1210766 0
1210841 9
1211066 0
1211173 0
1211189 21
1211223 9
1211276 0
1211334 0
1211351 19
1211372 106
1211401 628
1211439 111
1211499 0
1211505 713
1211553 476
1211570 293
1211612 379
1211743 848
1211818 833
1211980 68
1212128 3
1212170 29
1212385 6
1212446 22
1212597 62
1212600 62
1212605 390
1212685 12
1212726 1
1212761 29
1212765 87
1212770 6
1213143 24
1213161 0
1213563 0
1213593 50
1213861 318
1213945 2283
1213948 1236
1213965 0
1213991 31
1214055 34
1214092 609
1214117 882
1214238 964
1214243 577
1214265 0
1214280 10
1214358 0
1214367 0
1214376 0
1214382 0
1214390 0
1214399 0
1214401 0
1214424 0
1214435 0
1214465 0
1214475 0
1214477 0
1214479 0
1214481 0
1214490 0
1214492 0
1214500 0
1214519 357
1214563 0
1214587 19
1214668 159
1214696 2385
1214945 0
1215013 25
1215024 1
1215054 130
1215066 0
1215141 69
1215187 141
1215209 848
1215211 725
1215246 0
1215270 0
1215405 501
1215419 1416
1215435 973
1215556 514
1215616 160
1215659 317
1215665 1059
1215681 668
1215695 370
1215875 990
1215968 3
1216052 1118
1216103 727
1216191 118
1216279 766
1216301 60
1216346 935
1216414 185
1216463 262
1216652 488
1216663 0
1216727 441
1216889 15
1216915 775
1216918 92
1217039 46
1217082 0
1217137 48
1217238 0
1217299 536
1217305 272
1217392 0
1217541 15
1217551 7
1217731 0
1218146 28
1218205 11
1218352 0
1218370 0
1218381 818
1218508 0
1218532 0
1218562 0
1218760 0
1218785 945
1219028 0
1219035 0
1219133 1
1219142 0
1219161 127
1219188 58
1219215 23
1219249 1357
1219274 0
1219417 0
1219479 0
1219483 0
1219515 0
1219519 0
1219642 0
1219657 0
1219675 0
1219727 0
1219729 0
1219789 0
1219818 1
1220025 0
1220029 1
1220106 0
1220120 0
1220158 0
1220174 0
1220281 71
1220294 22
1220408 0
1220419 433
1220438 57
1220492 0
1220498 40
1220525 840
1220564 0
1220572 0
1220606 0
1220680 0
1220727 0
1220754 0
1220757 0
1220982 0
1220997 0
1221096 0
1221290 0
1221300 0
1221664 0
1221728 1
1221776 0
1221816 0
1221878 17
1221938 0
1221947 48
1221953 0
1222067 0
1222230 0
1222307 0
1222379 0
1222394 0
1222418 0
1222430 0
1222459 0
1222558 3
1222574 0
1222652 0
1222707 0
1222784 20
1222817 0
1222831 244
1222850 0
1222979 0
1223005 0
1223015 619
1223112 385
1223187 280
1223236 8
1223392 15
1223426 95
1223494 0
1223547 37
1223614 110
1223837 13
1223864 56
1223875 0
1224373 0
1224418 43
1224432 0
1224477 114
1224562 302
1224564 41
1224690 0
1224696 210
1224714 145
1224738 14
1224805 111
1224839 1
1224888 0
1224890 6
1224988 213
1225012 160
1225045 0
1225099 21
1225218 155
1225248 197
1225258 90
1225430 0
1225440 0
1225516 0
1225593 0
1225733 1
1225787 45
1225905 307
1225990 0
1226017 195
1226032 0
1226044 0
1226074 0
1226089 253
1226093 49
1226104 0
1226110 1
1226119 105
1226144 0
1226313 1
1226402 0
1226484 0
1226566 0
1226708 0
1226779 0
1226788 0
1226869 0
1226958 0
1227404 0
1227443 0
1227537 0
1227597 125
1227609 3
1227648 175
1227675 1106
1227747 66
1227750 0
1227855 0
1227866 69
1227983 26
1228195 0
1228242 128
1228283 0
1228401 0
1228529 0
1228730 463
1228766 338
1228775 0
1228914 222
1228966 0
1229109 330
1229175 382
1229220 73
1229257 78
1229382 121
1229503 202
1229515 722
1229567 0
1229591 0
1229681 447
1229726 0
1229734 159
1229851 899
1229944 343
1229997 396
1230034 795
1230126 271
1230161 0
1230377 0
1230421 47
1230457 872
1230461 332
1230472 219
1230601 1
1230610 358
1230655 983
1230661 1072
1230708 0
1230736 126
1230828 73
1230846 0
1230903 786
1230917 0
1230935 42
1230962 636
1230991 70
1231015 140
1231126 0
1231201 9
1231219 48
1231230 15
1231283 141
1231287 402
1231300 1507
1231334 159
1231391 387
1231407 564
1231524 279
1231631 2299
1231661 170
1231663 423
1231715 306
1231786 6
1231824 60
1231978 243
1232123 0
1232178 0
1232380 1
1232415 505
1232421 0
1232488 1638
1232494 59
1232506 0
1232566 43
1232633 0
1232651 0
1232725 710
1232754 0
1232835 156
1232845 121
1232914 610
1232917 128
1232965 480
1232987 2
1233001 171
1233013 297
1233093 0
1233179 434
1233208 707
1233286 601
1233293 5
1233484 48
1233506 138
1233508 458
1233574 77
1233650 359
1233661 27
1233956 267
1233967 0
1234026 210
1234153 22
1234249 188
1234366 582
1234373 141
1234554 15
1234767 153
1234986 0
1235045 3
1235189 0
1235215 187
1235311 637
1235533 11
1235611 4
1235735 60
1235742 0
1235749 357
1236001 126
1236066 0
1236079 360
1236089 93
1236123 139
1236172 422
1236225 0
1236259 0
1236290 0
1236359 0
1236382 0
1236409 0
1236493 0
1236599 0
1236646 0
1236842 0
1237003 0
1237030 1
1237045 0
1237112 0
1237210 0
1237219 161
1237294 392
1237319 25
1237333 44
1237408 1803
1237420 1047
1237429 425
1237438 46
1237459 0
1237504 913
1237513 188
1237589 236
1237617 0
1237667 106
1237774 428
1237849 0
1237909 0
1237935 0
1238012 0
1238014 0
1238024 0
1238037 0
1238071 0
1238163 1
1238203 0
1238240 792
1238348 18
1238445 3
1238470 1
1238515 0
1238533 0
1238735 0
1238852 14
1239206 0
1239281 7
1239303 0
1239326 149
1239397 104
1239450 0
1239577 77
1239632 9
1239781 614
1239911 232
1239989 646
1239991 535
1240012 84
1240072 0
1240082 162
1240095 0
1240118 0
1240122 0
1240128 0
1240130 80
1240145 0
1240154 0
1240173 0
1240181 0
1240191 0
1240215 0
1240221 0
1240230 0
1240273 154
1240298 189
1240300 0
1240356 1
1240393 647
1240524 0
1240571 104
1240598 509
1240732 758
1240756 89
1240813 84
1240815 235
1240848 72
1240869 0
1240883 0
1240890 0
1240919 0
1240977 0
1240998 0
1241008 91
1241034 407
1241137 328
1241203 162
1241209 515
1241238 0
1241324 803
1241390 2627
1241414 0
1241475 0
1241571 202
1241593 891
1241602 950
1241619 0
1241739 677
1241780 23
1241823 644
1241954 0
1242011 0
1242107 536
1242134 367
1242171 1461
1242214 430
1242389 0
1242463 425
1242652 108
1242681 202
1242689 13
1242691 365
1242799 394
1242862 46
1242910 457
1242926 0
1242966 97
1243102 269
1243358 0
1243382 0
1243478 0
1243548 0
1243618 164
1243659 52
1243757 0
1243797 75
1243904 326
1243956 204
1243989 306
1244034 218
1244037 0
1244253 419
1244278 0
1244364 16
1244538 161
1244547 0
1244566 16
1244592 0
1244689 455
1244695 45
1244701 27
1244771 0
1244789 0
1244834 549
1244878 0
1244886 6
1244901 13
1245009 0
1245136 0
1245170 0
1245213 0
1245420 0
1245423 0
1245475 0
1245522 0
1245657 0
1245720 0
1245834 0
1245840 0
1245871 0
1245946 0
1246145 8
1246149 765
1246496 796
1246569 0
1246592 0
1246615 632
1246729 519
1246760 632
1246953 163
1247023 817
1247087 727
1247091 241
1247116 5
1247282 0
1247289 1
1247361 223
1247394 745
1247498 0
1247646 99
1247655 37
1247733 0
1247811 0
1247850 43
1247901 38
1247989 1
1248121 259
1248163 148
1248214 149
1248242 603
1248277 28
1248396 0
1248569 0
1248645 48
1248662 0
1248758 37
1248842 0
1248854 110
1248886 275
1248888 1
1248919 0
1249034 0
1249061 152
1249107 3
1249126 0
1249183 0
1249211 114
1249239 77
1249294 55
1249331 0
1249350 0
1249399 0
1249421 0
1249502 0
1249536 0
1249564 558
1249598 0
1249620 0
1249694 0
1249918 63
1250038 0
1250126 0
1250281 32
1250295 0
1250373 0
1250599 204
1250685 0
1250775 24
1250801 0
1250836 0
1250871 6
1250902 1
1250915 525
1250947 329
1251009 0
1251214 21
1251236 212
1251322 78
1251395 71
1251421 104
1251425 139
1251487 108
1251515 0
1251612 0
1251618 0
1251667 234
1251707 0
1251761 0
1251825 209
1251852 63
1251855 46
1251903 0
1251910 0
1251948 113
1251977 0
1251987 13
1252025 0
1252039 0
1252115 44
1252156 103
1252160 0
1252276 55
1252312 29
1252338 42
1252379 0
1252419 57
1252485 165
1252501 0
1252541 180
1252553 109
1252577 1
1252601 247
1252637 48
1252924 0
1252983 13
1253034 349
1253037 0
1253039 66
1253099 120
1253150 143
1253252 119
1253262 25
1253321 0
1253363 289
1253539 0
1253633 83
1253638 134
1253669 0
1253696 9
1253876 11
1253994 0
1254032 52
1254047 17
1254094 677
1254125 79
1254133 241
1254311 91
1254339 0
1254398 483
1254409 31
1254460 69
1254497 10
1254504 91
1254514 0
1254522 304
1254577 0
1254617 4
1254629 8
1254696 348
1254745 0
1254871 302
1254891 194
1254972 0
1254994 605
1255060 0
1255068 2
1255087 208
1255197 571
1255413 244
1255467 270
1255491 716
1255528 18
1255538 4
1255597 1599
1255677 154
1255728 66
1255815 118
1255953 0
1255957 23
1255987 114
1256023 0
1256026 0
1256291 32
1256300 0
1256507 184
1256657 11
1256694 51
1256741 0
1256810 194
1256853 71
1256981 0
1257071 279
1257081 44
1257146 120
1257149 424
1257199 104
1257272 32
1257297 18
1257311 699
1257317 253
1257463 0
1257484 52
1257556 28
1257592 564
1257614 20
1257679 0
1257775 440
1257833 0
1257955 179
1257999 179
1258001 198
1258218 0
1258409 0
1258508 64
1258522 188
1258525 224
1258542 0
1258639 225
1258669 364
1258678 0
1258715 129
1258719 475
1258762 351
1258939 0
1258949 187
1258981 280
1259053 405
1259068 259
1259257 0
1259398 0
1259463 0
1259479 0
1259612 0
1259713 0
1259761 0
1259794 0
1259819 0
1259851 0
1259916 0
1259959 0
1260028 0
1260165 0
1260346 0
1260389 0
1260504 0
1260582 0
1260607 0
1260619 0
1260658 0
1260772 0
1260891 0
1260963 0
1260970 0
1260976 0
1261045 0
1261109 0
1261126 0
1261129 0
1261197 0
1261235 0
1261249 0
1261316 0
1261332 0
1261540 112
1261581 0
1261609 3
1261723 116
1261828 1
1261862 69
1261931 107
1262016 0
1262060 231
1262111 719
1262137 98
1262156 83
1262273 255
1262301 0
1262430 197
1262556 1040
1262673 201
1262697 0
1262727 116
1262762 940
1263087 89
1263288 40
1263306 59
1263357 0
1263408 0
1263451 590
1263468 30
1263481 390
1263488 203
1263540 0
1263668 813
1263710 333
1263763 382
1263839 1898
1263877 13
1263901 186
1263914 36
1264015 113
1264201 402
1264337 215
1264380 0
1264454 585
1264462 240
1264491 0
1264498 0
1264567 113
1264591 0
1264614 414
1264795 67
1264831 147
1264945 312
1264998 266
1265314 78
1265357 740
1265476 0
1265497 0
1265561 301
1265589 923
1265596 343
1265629 1855
1265709 0
1265722 0
1265920 1766
1265980 367
1265998 67
1266128 95
1266135 0
1266268 370
1266309 0
1266478 128
1266488 2278
1266492 35
1266624 479
1266648 41
1266689 0
1266758 173
1266788 1547
1266836 39
1266853 374
1266867 662
1266919 0
1266978 1263
1266981 301
1266991 220
1266998 2080
1267032 404
1267041 1009
1267085 583
1267109 201
1267124 178
1267191 0
1267249 0
1267263 0
1267318 2025
1267359 1294
1267494 0
1267610 0
1267668 39
1267804 0
1267867 0
1267931 0
1267971 0
1267992 10
1268019 206
1268081 84
1268438 262
1268440 901
1268542 185
1268575 176
1268607 0
1268620 303
1268641 0
1268683 353
1268698 0
1268716 81
1268784 1220
1268821 259
1268916 100
1268983 170
1269021 145
1269036 410
1269049 0
1269088 306
1269099 536
1269135 0
1269220 115
1269316 0
1269387 503
1269454 951
1269569 970
1269647 254
1269697 0
1269948 46
1269964 171
1269970 1541
1270017 300
1270055 748
1270193 28
1270217 319
1270226 438
1270311 0
1270383 45
1270421 19
1270449 3198
1270576 13
1270728 481
1270731 576
1270740 1044
1270761 1
1270794 1093
1270822 1
1271019 656
1271142 103
1271155 718
1271175 58
1271229 260
1271355 423
1271427 320
1271487 139
1271572 387
1271621 0
1271643 900
1271816 244
1271826 1924
1271857 50
1271906 0
1271966 349
1272093 32
1272112 94
1272179 245
1272192 72
1272200 235
1272235 31
1272245 126
1272318 1505
1272322 465
1272347 695
1272352 409
1272361 814
1272638 180
1272723 1315
1272921 169
1273054 104
1273081 112
1273094 31
1273136 331
1273160 0
1273167 14
1273191 0
1273325 867
1273346 0
1273360 192
1273419 2117
1273431 132
1273517 29
1273561 114
1273675 20
1273716 470
1273769 959
1273800 291
1273809 0
1273833 121
1273939 0
1274061 763
1274067 312
1274084 1177
1274088 2624
1274143 443
1274151 0
1274248 632
1274259 122
1274294 1716
1274327 319
1274529 154
1274824 435
1274994 1082
1275077 463
1275080 201
1275174 0
1275297 62
1275300 97
1275323 98
1275427 18
1275507 0
1275548 570
1275552 2537
1275554 6415
1275558 2249
1275561 88
1275572 88
1275576 391
1275657 310
1275680 588
1275685 1439
1275848 595
1275926 183
1275964 399
1275966 544
1275981 391
1276004 1198
1276018 348
1276029 274
1276127 76
1276185 331
1276352 1
1276360 0
1276396 0
1276497 1207
1276522 688
1276544 28
1276592 19
1276621 14
1276637 976
1276653 0
1276676 2646
1276704 1
1276741 0
1276774 345
1276798 0
1277037 802
1277064 255
1277220 0
1277271 327
1277419 20
1277618 192
1277676 17
1277709 54
1277768 0
1277826 0
1277841 90
1277844 216
1277866 0
1277870 238
1277982 13
1277997 119
1278027 0
1278114 244
1278180 0
1278281 4
1278449 16
1278470 245
1278498 67
1278515 268
1278529 20
1278543 251
1278550 363
1278653 21
1278660 46
1278722 6
1278731 1242
1278743 329
1278818 76
1278897 263
1278905 93
1279054 5
1279070 0
1279171 834
1279262 122
1279445 471
1279456 1482
1279460 3524
1279517 198
1279567 632
1279628 1538
1279641 646
1279645 456
1279652 598
1279674 47
1279819 121
1279835 47
1279943 1674
1279994 23
1280058 42
1280071 29
1280090 1824
1280156 124
1280160 4
1280215 166
1280232 62
1280322 25
1280346 657
1280350 894
1280358 342
1280416 132
1280478 253
1280614 1280
1280649 33
1280669 0
1280715 0
1280735 0
1280834 185
1280857 96
1280898 163
1280954 46
1280964 53
1281035 1160
1281047 0
1281075 2102
1281084 28
1281111 315
1281136 166
1281147 772
1281168 238
1281185 1409
1281373 229
1281417 937
1281466 74
1281503 2545
1281540 546
1281568 824
1281574 49
1281663 265
1281747 944
1281786 0
1281844 618
1281846 122
1281863 183
1281870 8
1281891 210
1282018 293
1282029 0
1282140 1041
1282216 0
1282294 705
1282455 0
1282483 767
1282494 40
1282527 1396
1282529 203
1282594 71
1282662 3
1282670 0
1282726 5
1282786 1762
1282790 50
1282803 0
1283001 882
1283017 149
1283031 227
1283057 161
1283167 0
1283321 0
1283438 0
1283575 0
1283646 0
1283652 0
1283965 0
1284001 0
1284218 0
1284293 0
1284339 0
1284353 0
1284425 0
1284509 0
1284551 0
1284611 0
1284787 0
1284796 0
1284800 5
1284876 0
1284901 54
1284942 0
1284953 0
1284959 130
1285036 93
1285050 263
1285131 5
1285169 0
1285211 4
1285253 33
1285259 0
1285265 0
1285304 0
1285331 25
1285380 39
1285400 0
1285470 7
1285520 0
1285568 3
1285587 0
1285639 0
1285649 1
1285725 1
1285751 7
1285754 16
1285894 0
1285902 0
1285956 0
1286022 0
1286177 27
1286201 0
1286252 189
1286285 516
1286307 0
1286340 213
1286347 0
1286358 0
1286374 0
1286391 0
1286413 383
1286443 0
1286454 0
1286463 201
1286487 301
1286557 35
1286568 37
1286579 8
1286581 589
1286705 0
1286813 128
1286847 41
1286941 1
1287018 473
1287063 389
1287084 34
1287105 22
1287112 412
1287177 914
1287257 0
1287336 390
1287428 1780
1287463 280
1287544 333
1287589 1
1287619 93
1287661 157
1287667 1065
1287688 0
1287694 864
1287721 188
1287802 100
1287898 473
1288009 620
1288018 345
1288102 587
1288174 0
1288185 0
1288210 83
1288260 0
1288266 1
1288312 441
1288320 0
1288345 186
1288357 0
1288491 47
1288497 384
1288592 92
1288644 0
1288762 21
1288807 0
1288984 1063
1289053 882
1289152 12
1289158 386
1289182 116
1289191 9
1289296 55
1289368 485
1289412 47
1289424 118
1289500 7
1289537 36
1289621 249
1289692 0
1289715 0
1289721 173
1289731 7
1289902 102
1289995 0
1290007 22
1290067 406
1290069 1162
1290165 0
1290252 0
1290307 112
1290315 0
1290385 17
1290417 254
1290444 28
1290454 113
1290502 81
1290586 315
1290625 0
1290638 457
1290640 882
1290728 0
1290754 1033
1290808 49
1290876 0
1290893 218
1290925 0
1290952 157
1290969 0
1291021 0
1291124 796
1291176 420
1291218 0
1291230 211
1291313 52
1291352 0
1291362 128
1291365 126
1291380 1990
1291386 995
1291540 350
1291602 0
1291671 293
1291752 1537
1291764 303
1291809 64
1291872 1723
1291890 1003
1291944 76
1292058 717
1292076 74
1292095 21
1292106 71
1292130 112
1292241 86
1292319 67
1292397 304
1292406 216
1292430 0
1292442 22
1292460 10
1292498 0
1292538 750
1292570 5
1292621 1
1292817 570
1292828 0
1292910 138
1292922 0
1292966 0
1292983 0
1293005 459
1293014 487
1293074 266
1293103 131
1293119 7
1293242 269
1293248 401
1293318 79
1293364 138
1293451 270
1293493 0
1293499 1761
1293538 85
1293670 896
1293726 0
1293742 449
1293777 62
1293802 1098
1293873 416
1293883 78
1293926 229
1293964 1247
1293967 511
1294017 15
1294054 428
1294069 666
1294078 31
1294144 1792
1294382 303
1294394 488
1294518 75
1294622 253
1294693 212
1294897 84
1295043 0
1295127 152
1295303 320
1295379 62
1295461 732
1295644 58
1295693 0
1295782 619
1295939 308
1296052 0
1296082 0
1296124 5
1296138 0
1296145 97
1296217 0
1296271 0
1296307 0
1296527 0
1296590 3
1296641 0
1296679 0
1296694 0
1296710 0
1296768 0
1296884 0
1296960 0
1296964 0
1297155 0
1297235 0
1297425 0
1297533 0
1297550 0
1297578 0
1297640 0
1297720 0
1297797 1
1297921 0
1298057 66
1298088 83
1298131 0
1298170 0
1298342 303
1298462 0
1298478 109
1298526 217
1298586 0
1298622 114
1298658 0
1298700 345
1298703 374
1298765 0
1298788 316
1298922 435
1298973 71
1299022 82
1299122 638
1299133 72
1299164 6
1299266 669
1299353 194
1299386 990
1299395 766
1299524 388
1299692 284
1299733 67
1299736 345
1299753 44
1299823 116
1299849 0
1299865 313
1299940 1053
1300197 108
1300214 8
1300219 0
1300230 0
1300253 0
1300292 0
1300385 0
1300502 0
1300559 0
1300709 42
1300727 4
1300765 0
1300801 0
1300844 0
1300955 0
1300969 0
1301120 0
1301213 234
1301268 166
1301324 1012
1301457 771
1301459 470
1301584 252
1301593 14
1301658 205
1301745 71
1301756 0
1301815 0
1301874 0
1301881 0
1301963 387
1301966 246
1301992 93
1302002 1086
1302044 498
1302071 97
1302240 0
1302333 200
1302419 240
1302497 1
1302606 489
1302621 0
1302686 237
1302757 0
1302784 107
1302842 217
1302854 39
1302903 22
1302922 0
1302924 1
1302944 0
1302980 0
1303016 0
1303067 0
1303186 0
1303203 0
1303220 0
1303240 0
1303271 0
1303294 0
1303296 0
1303361 0
1303429 0
1303447 0
1303621 0
1303695 0
1303730 0
1303746 0
1303751 0
1303788 0
1303870 0
1304086 1
1304122 0
1304126 0
1304307 0
1304470 0
1304580 0
1304605 0
1304659 0
1304726 0
1304742 0
1304756 0
1304770 0
1304916 1
1304928 0
1305058 0
1305099 0
1305114 0
1305126 0
1305184 0
1305236 0
1305474 0
1305481 352
1305499 1
1305561 1
1305623 152
1305670 724
1305673 818
1305715 600
1305799 306
1305867 856
1305870 1211
1305880 40
1305896 195
1305966 5
1306003 194
1306023 774
1306037 76
1306085 26
1306121 0
1306144 400
1306183 0
1306203 596
1306205 147
1306294 78
1306358 1079
1306415 405
1306440 33
1306550 244
1306554 1908
1306770 169
1306775 430
1306851 0
1306929 54
1306996 0
1307297 181
1307377 111
1307443 336
1307559 202
1307580 0
1307721 26
1307754 0
1307825 0
1307892 5
1307898 551
1308042 15
1308093 244
1308112 167
1308154 28
1308178 137
1308213 0
1308250 811
1308311 835
1308369 0
1308377 165
1308426 8
1308428 241
1308449 0
1308477 0
1308587 359
1308589 723
1308661 328
1308671 291
1308701 0
1308737 639
1308784 13
1308803 297
1308823 279
1308831 460
1308839 84
1308850 82
1308882 334
1308895 5
1308898 0
1308904 0
1308970 376
1308976 33
1309011 0
1309083 0
1309104 0
1309106 0
1309166 0
1309173 0
1309206 0
1309529 0
1309557 27
1309592 5
1309633 0
1309718 11
1309727 40
1309814 48
1309925 21
1309965 115
1310019 0
1310045 0
1310091 14
1310094 39
1310136 0
1310146 24
1310198 8
1310258 0
1310276 64
1310280 119
1310363 71
1310450 1
1310524 0
1310693 0
1310775 152
1310801 304
1310897 592
1310934 436
1311279 114
1311361 0
1311381 0
1311447 0
1311450 247
1311480 286
1311514 10
1311628 1297
1311665 381
1311668 38
1311714 79
1311721 0
1311739 189
1311781 397
1311887 39
1312136 7
1312157 0
1312179 16
1312193 0
1312277 718
1312282 0
1312343 0
1312362 0
1312590 1043
1312605 1
1312627 0
1312727 0
1312792 455
1312796 299
1312838 516
1312974 126
1313056 0
1313184 192
1313244 159
1313246 0
1313312 0
1313457 3
1313462 44
1313477 0
1313489 0
1313523 62
1313557 67
1313586 0
1313627 0
1313638 0
1313641 130
1313646 0
1313674 103
1313708 37
1313723 552
1313757 0
1313822 68
1313878 1029
1313881 308
1313915 0
1314042 0
1314101 174
1314121 129
1314163 3
1314183 138
1314211 147
1314350 0
1314399 0
1314482 0
1314564 0
1314601 10
1314697 381
1314718 276
1314915 0
1314967 97
1314981 0
1315016 0
1315089 0
1315106 0
1315170 153
1315189 39
1315300 0
1315394 1
1315446 33
1315503 83
1315567 49
1315574 278
1315704 82
1315841 98
1315892 0
1315914 129
1315993 67
1315996 33
1316047 0
1316068 0
1316093 0
1316116 0
1316158 136
1316305 0
1316522 0
1316554 91
1316696 171
1316791 0
1316859 0
1316867 0
1316871 10
1316878 0
1316900 1
1316989 62
1317096 116
1317109 735
1317133 259
1317215 466
1317236 0
1317441 89
1317559 688
1317579 174
1317797 551
1317847 0
1317875 173
1317910 359
1317924 71
1318072 0
1318090 0
1318280 0
1318306 449
1318486 176
1318540 117
1318556 135
1318648 135
1318699 435
1318768 250
1318816 683
1318899 0
1318963 164
1319115 42
1319238 9
1319265 24
1319291 48
1319398 455
1319463 263
1319505 0
1319581 0
1319593 0
1319602 0
1319619 0
1319649 0
1319768 0
1319830 202
1319889 0
1319891 218
1320060 151
1320173 108
1320175 797
1320190 0
1320200 65
1320230 107
1320277 0
1320293 140
1320325 309
1320329 0
1320347 81
1320366 95
1320376 0
1320408 0
1320605 89
1320642 112
1320659 125
1320751 773
1320754 299
1320760 0
1320817 432
1320906 0
1320909 79
1320946 0
1320956 102
1320959 0
1320966 0
1321029 0
1321125 353
1321130 86
1321161 24
1321227 50
1321245 15
1321252 0
1321260 94
1321268 396
1321283 0
1321289 77
1321304 728
1321385 0
1321488 83
1321551 0
1321684 2756
1321692 752
1321742 0
1321777 17
1321810 203
1321837 1055
1321840 1792
1321891 666
1321904 0
1321913 473
1322064 1398
1322084 0
1322098 0
1322184 0
1322190 0
1322246 923
1322259 0
1322270 0
1322279 553
1322571 0
1322591 773
1322595 0
1322657 353
1322705 0
1322743 185
1322753 1175
1322909 1984
1323089 501
1323160 1412
1323189 0
1323202 0
1323250 0
1323277 913
1323438 954
1323517 1385
1323742 1369
1323752 214
1323844 0
1323867 0
1323881 0
1323911 787
1323914 509
1323925 340
1323993 0
1324007 1358
1324034 1261
1324113 432
1324148 11
1324260 28
1324347 10
1324494 689
1324526 14
1324533 100
1324559 456
1324665 108
1324734 1414
1324779 856
1324792 138
1324835 1551
1324907 124
1324950 295
1324977 713
1324984 544
1325005 1926
1325007 0
1325035 0
1325192 98
1325236 0
1325349 0
1325382 0
1325406 175
1325412 17
1325451 18
1325520 0
1325542 297
1325647 0
1325659 0
1325684 318
1325694 255
1325699 206
1325724 0
1325772 484
1325810 71
1325818 62
1325917 31
1326010 303
1326098 0
1326113 87
1326115 934
1326135 0
1326210 314
1326275 1
1326389 21
1326464 3
1326506 345
1326530 0
1326541 355
1326563 0
1326588 0
1326661 383
1326751 69
1326789 0
1326806 0
1326857 0
1326882 559
1326920 129
1327007 349
1327016 97
1327099 196
1327249 0
1327273 7
1327289 1024
1327430 0
1327439 113
1327519 1401
1327524 284
1327546 0
1327577 0
1327592 0
1327651 0
1327690 33
1327785 0
1327792 0
1327861 29
1327911 4
1328040 0
1328112 0
1328118 250
1328206 4
1328303 1
1328385 41
1328430 227
1328439 0
1328456 35
1328628 0
1328718 246
1328803 0
1328956 14
1328991 0
1329318 0
1329321 8
1329441 99
1329792 4
1329915 0
1329939 0
1330053 165
1330193 121
1330207 225
1330223 0
1330229 169
1330239 0
1330244 279
1330248 0
1330353 0
1330391 9
1330455 0
1330482 30
1330584 0
1330602 69
1330665 193
1330695 0
1330710 0
1330749 0
1330836 931
1330998 163
1331170 0
1331176 0
1331201 0
1331216 0
1331270 0
1331308 0
1331499 0
1331552 139
1331627 112
1331651 0
1331681 325
1331700 0
1331720 0
1331763 0
1331791 502
1331810 48
1331822 29
1331866 0
1331882 618
1331906 68
1331912 65
1332059 241
1332111 225
1332140 115
1332163 797
1332168 638
1332500 85
1332801 0
1332912 470
1332939 1
1332962 0
1332966 72
1332970 322
1332979 60
1333052 0
1333087 0
1333093 0
1333170 0
1333296 38
1333314 0
1333604 563
1333637 846
1333639 293
1333883 63
1333923 440
1333942 25
1334093 139
1334110 593
1334165 303
1334264 2460
1334356 141
1334486 152
1334572 0
1334721 653
1334906 39
1334918 206
1334921 2970
1334943 574
1334987 236
1335000 173
1335020 17
1335084 32
1335093 302
1335158 162
1335167 506
1335213 0
1335254 0
1335416 315
1335497 74
1335593 0
1335709 227
1335781 0
1335838 0
1335880 0
1336020 0
1336160 0
1336199 25
1336331 0
1336402 0
1336421 0
1336436 5
1336557 0
1336616 0
1336644 44
1336802 0
1336853 0
1336943 1
1337034 4
1337054 0
1337058 0
1337092 0
1337146 0
1337151 41
1337218 107
1337228 0
1337235 11
1337249 123
1337265 0
1337287 36
1337317 0
1337371 18
1337409 78
1337488 16
1337523 309
1337580 19
1337617 0
1337867 121
1337913 2
1337933 0
1337967 44
1338063 1
1338115 488
1338203 239
1338217 164
1338326 34
1338524 0
1338551 352
1338562 366
1338691 521
1338694 215
1338703 21
1338788 82
1338807 58
1338922 116
1338946 374
1338962 16
1339021 180
1339071 474
1339083 115
1339186 1083
1339261 83
1339300 561
1339337 107
1339347 2038
1339368 141
1339397 530
1339524 245
1339565 941
1339640 25
1339652 721
1339713 0
1339769 31
1339811 1
1340492 1098
1340522 0
1340547 748
1340590 24
1340619 47
1340625 302
1340628 344
1340673 121
1340819 0
1340911 8
1340953 268
1340976 72
1340982 146
1341018 29
1341167 0
1341182 0
1341198 517
1341318 103
1341359 122
1341458 0
1341568 63
1341715 0
1341725 0
1341761 0
1341833 0
1342022 0
1342122 0
1342124 0
1342162 0
1342261 0
1342274 0
1342346 161
1342418 0
1342460 0
1342587 15
1342669 0
1342677 20
1342697 222
1342707 464
1342726 251
1342861 153
1342877 179
1342885 50
1342990 0
1343001 276
1343005 1725
1343108 0
1343140 293
1343341 304
1343368 1
1343408 217
1343440 250
1343489 180
1343528 31
1343530 1542
1343627 0
1343651 205
1343695 112
1343710 68
1343722 227
1343743 257
1343852 454
1343876 74
1343953 2960
1344012 138
1344015 120
1344019 52
1344025 0
1344077 0
1344112 889
1344167 1711
1344175 361
1344217 92
1344388 0
1344607 0
1344686 0
1344690 0
1344709 0
1344742 0
1344798 0
1344913 0
1344922 0
1344962 0
1345130 0
1345172 503
1345205 1124
1345248 1229
1345253 0
1345424 0
1345499 0
1345583 0
1345609 0
1345623 0
1345660 0
1345693 0
1345705 0
1345869 0
1345905 0
1345933 0
1345989 0
1346166 0
1346206 0
1346220 0
1346310 0
1346322 0
1346467 377
1346474 0
1346548 398
1346561 103
1346752 0
1346811 75
1346888 932
1346892 421
1346937 130
1347116 0
1347356 634
1347456 336
1347493 391
1347592 3
1347632 828
1347719 360
1347741 442
1347772 696
1347894 99
1347936 523
1348038 625
1348193 602
1348195 829
1348266 877
1348351 1147
1348635 1
1348671 294
1348684 0
1348706 634
1348718 539
1348739 50
1348764 11
1348798 1085
1348950 1002
1348984 74
1349021 284
1349074 227
1349106 25
1349114 15
1349140 1016
1349202 151
1349236 94
1349243 19
1349329 232
1349341 85
1349344 88
1349509 49
1349554 37
1349565 47
1349584 5
1349646 195
1349697 31
1349716 56
1349771 136
1349834 0
1349941 35
1350064 393
1350082 49
1350098 1
1350150 57
1350214 78
1350235 54
1350297 18
1350367 224
1350396 59
1350431 0
1350460 76
1350515 0
1350543 0
1350577 0
1350799 217
1350901 270
1350919 0
1350944 0
1351009 129
1351036 380
1351040 146
1351063 294
1351072 22
1351075 50
1351084 1
1351123 0
1351148 0
1351171 151
1351182 139
1351240 0
1351267 0
1351356 35
1351533 3
1351734 197
1351739 1750
1351745 28
1351772 0
1351885 4
1351910 421
1352215 0
1352472 1
1352636 0
1352727 0
1352757 0
1352780 0
1352828 0
1352853 0
1352920 0
1352931 0
1353043 0
1353050 0
1353072 0
1353078 0
1353139 542
1353175 1131
1353230 1018
1353352 1014
1353410 1169
1353505 186
1353588 161
1353597 1970
1353627 26
1353694 4319
1353762 457
1353770 0
1353787 0
1353883 159
1353974 1713
1354029 2049
1354067 2379
1354176 23
1354186 62
1354217 219
1354350 0
1354379 0
1354461 42
1354464 2631
1354468 7013
1354499 0
1354517 512
1354544 11888
1354566 1917
1354592 116
1354655 492
1354679 3183
1354780 226
1354785 132
1354799 144
1354837 0
1354846 329
1354860 44
1354936 27
1354972 856
1354978 643
1355008 1357
1355106 0
1355126 0
1355189 0
1355278 471
1355285 0
1355363 99
1355368 143
1355399 258
1355494 0
1355513 4
1355575 1517
1355579 167
1355602 205
1355618 7
1355633 37
1355661 158
1355673 38
1355780 0
1355824 432
1355864 1616
1355870 335
1355896 2
1355947 0
1355966 0
1355992 0
1356019 608
1356045 988
1356085 670
1356130 70
1356132 409
1356154 233
1356175 125
1356193 181
1356197 1773
1356223 304
1356228 0
1356293 40
1356330 46
1356354 274
1356436 951
1356459 345
1356546 727
1356559 606
1356573 0
1356610 1004
1356643 205
1356654 2224
1356691 1667
1356816 1065
1357048 41
1357058 0
1357144 186
1357393 306
1357422 245
1357457 30
1357468 36
1357512 106
1357644 4
1357662 0
1357676 0
1357760 38
1357777 0
1357796 17
1357844 4
1357912 389
1358105 136
1358339 422
1358507 316
1358538 939
1358540 1096
1358571 0
1358619 0
1358662 0
1358723 467
1358813 80
1358882 24
1358889 164
1358900 734
1358969 446
1359009 0
1359146 40
1359203 0
1359231 14
1359249 0
1359288 0
1359310 4
1359383 94
1359451 0
1359456 350
1359462 64
1359473 85
1359482 327
1359497 0
1359515 0
1359524 0
1359547 0
1359617 41
1359637 95
1359668 210
1359692 0
1359712 196
1359749 1086
1359799 359
1359848 241
1359995 1713
1360055 65
1360081 0
1360108 261
1360120 111
1360126 186
1360156 73
1360215 145
1360336 273
1360422 32
1360507 53
1360659 260
1360784 26
1360837 0
1360983 0
1360990 0
1361003 133
1361059 200
1361268 448
1361377 29
1361530 127
1361542 0
1361570 466
1361611 0
1361635 253
1361704 159
1361792 77
1361847 0
1362077 66
1362154 519
1362327 289
1362477 291
1362566 76
1362772 514
1362805 47
1362841 0
1362849 4
1362892 715
1362968 0
1362978 0
1362994 151
1363072 113
1363090 60
1363370 0
1363373 0
1363379 6
1363504 27
1363577 0
1363711 177
1363746 337
1363756 1002
1363814 31
1363863 2184
1363880 0
1363952 0
1364025 62
1364088 1035
1364188 43
1364268 0
1364318 0
1364338 0
1364344 0
1364353 0
1364376 68
1364378 112
1364387 32
1364395 96
1364405 0
1364445 0
1364491 241
1364520 0
1364624 0
1364698 0
1364710 0
1364763 0
1364791 0
1364819 0
1364888 0
1364899 0
1364941 0
1365043 0
1365086 0
1365090 0
1365098 0
1365127 1
1365189 224
1365221 1
1365260 0
1365297 215
1365308 324
1365322 8
1365648 0
1365688 2653
1365806 0
1365880 133
1365883 687
1365919 52
1366109 0
1366323 0
1366406 0
1366432 0
1366488 0
1366664 0
1366860 0
1366912 0
1366941 0
1367029 0
1367046 0
1367089 0
1367104 0
1367220 0
1367259 0
1367323 0
1367377 0
1367397 0
1367452 0
1367459 0
1367589 0
1367614 0
1367677 0
1367716 0
1367807 1
1367856 157
1367892 270
1368192 245
1368238 117
1368285 887
1368459 0
1368474 105
1368588 341
1368726 355
1368737 749
1368929 152
1369054 709
1369432 42
1369487 1461
1369528 609
1369577 203
1369615 443
1369654 125
1369736 1
1369793 625
1370056 33
1370064 0
1370096 237
1370128 0
1370206 128
1370409 91
1370455 192
1370529 180
1370559 2
1370566 0
1370694 159
1370859 0
1370871 269
1371020 259
1371039 375
1371071 2518
1371151 2715
1371173 16
1371225 319
1371231 334
1371423 0
1371471 149
1371507 296
1371532 83
1371543 161
1371619 0
1371700 256
1371703 86
1371778 115
1371854 0
1371903 0
1372264 0
1372350 0
1372409 0
1372442 0
1372457 0
1372547 0
1372564 0
1372616 0
1372634 0
1372771 1
1372863 0
1372884 0
1372935 387
1372949 0
1373049 464
1373072 0
1373377 0
1373397 473
1373410 260
1373428 230
1373483 9
1373491 20
1373566 1620
1373617 791
1373692 521
1373836 0
1373910 0
1373915 646
1373919 39
1373982 210
1374017 55
1374051 13
1374084 384
1374129 122
1374232 980
1374242 455
1374267 8
1374277 300
1374281 2799
1374319 0
1374443 59
1374503 500
1374611 0
1374656 278
1374709 326
1374734 1
1374833 629
1374914 417
1374918 1126
1374939 646
1375021 657
1375033 0
1375156 889
1375763 0
1375842 1
1375992 0
1375998 707
1376146 1360
1376180 16
1376225 17
1376231 182
1376238 0
1376261 27
1376312 4
1376462 0
1376470 159
1376474 50
1376489 0
1376492 85
1376513 493
1376534 37
1376539 2064
1376549 10
1376579 0
1376594 0
1376621 0
1376633 0
1376645 327
1376657 0
1376672 0
1376838 139
1376896 446
1376910 59
1376981 398
1377093 240
1377102 909
1377129 668
1377133 122
1377323 0
1377375 0
1377435 0
1377442 5
1377546 0
1377567 155
1377610 0
1377635 1964
1377756 0
1377781 0
1377907 0
1377953 0
1377973 0
1377976 0
1377992 0
1378008 0
1378012 0
1378078 1097
1378092 0
1378116 72
1378198 16
1378219 251
1378233 0
1378255 219
1378407 437
1378414 43
1378493 80
1378529 0
1378539 168
1378664 1707
1378709 365
1378736 38
1378753 237
1378802 1802
1378971 0
1379053 100
1379065 0
1379079 1004
1379140 646
1379164 0
1379237 0
1379252 529
1379308 41
1379335 730
1379337 930
1379344 169
1379347 457
1379371 5
1379392 0
1379472 181
1379522 0
1379656 3332
1379707 123
1379876 1993
1379909 27
1380011 1682
1380119 0
1380159 64
1380275 499
1380305 631
1380405 0
1380496 0
1380511 35
1380598 703
1380624 178
1380677 0
1380720 26
1380790 0
1380827 44
1380848 16
1380886 0
1380936 102
1380945 0
1380953 459
1381238 281
1381251 369
1381300 802
1381308 612
1381350 742
1381385 0
1381522 92
1381541 59
1381569 502
1381624 193
1381638 890
1381644 193
1381652 0
1381702 300
1381720 10
1381765 0
1381799 0
1381863 0
1381884 614
1381943 236
1381973 92
1381989 551
1382018 0
1382066 796
1382100 247
1382116 0
1382195 190
1382249 0
1382314 0
1382363 58
1382404 373
1382424 0
1382456 0
1382471 393
1382498 347
1382541 2
1382554 0
1382647 38
1382669 390
1382708 50
1382758 0
1382785 632
1382888 772
1382894 691
1382924 473
1383088 156
1383100 0
1383112 401
1383125 452
1383171 0
1383196 0
1383221 0
1383242 0
1383267 0
1383789 0
1384032 1
1384277 13
1384419 82
1384565 363
1384642 0
1384655 54
1384677 61
1384739 318
1384776 120
1384848 377
1384874 0
1384886 494
1384964 172
1385024 0
1385036 0
1385385 113
1385507 635
1385558 1
1385592 1285
1385732 0
1385832 210
1385915 0
1386027 0
1386118 98
1386120 719
1386239 546
1386268 62
1386418 339
1386493 436
1386537 169
1386593 822
1386670 476
1386797 146
1386836 102
1387007 1391
1387028 84
1387101 154
1387170 745
1387172 691
1387206 314
1387220 464
1387553 296
1387813 146
1387850 0
1387885 384
1387986 330
1388040 69
1388133 244
1388165 1268
1388334 0
1388343 1
1388366 1085
1388411 222
1388416 537
1388437 1842
1388479 153
1388633 1853
1388663 0
1388670 0
1388679 1
1388686 643
1388713 985
1388776 197
1388788 0
1388849 1594
1388861 1124
1388913 0
1388959 399
1388988 197
1389080 71
1389131 0
1389158 47
1389198 108
1389244 0
1389256 14
1389260 0
1389266 0
1389272 0
1389281 348
1389298 9
1389489 0
1389568 0
1389679 0
1389682 0
1389745 0
1389885 0
1389898 0
1390014 0
1390156 0
1390162 0
1390183 0
1390204 0
1390426 0
1390654 0
1390720 0
1390759 0
1390765 0
1390816 0
1390960 0
1390978 0
1391044 0
1391290 0
1391314 0
1391386 0
1391548 0
1391559 0
1391605 0
1391687 0
1391695 0
1391719 0
1391761 0
1391888 0
1391917 0
1391998 0
1392112 0
1392193 0
1392342 0
1392355 0
1392511 0
1392559 1
1392642 0
1392741 0
1392887 1
1392934 0
1392997 0
1393041 0
1393080 0
1393143 50
1393150 0
1393195 0
1393218 40
1393277 374
1393334 0
1393399 1920
1393428 7
1393514 557
1393587 298
1393686 0
1393704 0
1393758 148
1393810 2106
1393833 28
1394014 123
1394049 0
1394079 258
1394105 39
1394155 0
1394178 1032
1394184 70
1394192 0
1394215 458
1394291 377
1394324 154
1394335 7
1394365 254
1394377 328
1394437 69
1394456 16
1394550 15
1394573 29
1394752 316
1394768 138
1394846 244
1394904 0
1394913 865
1394929 219
1395014 0
1395064 130
1395191 19
1395239 409
1395296 0
1395353 53
1395492 0
1395516 254
1395602 45
1395703 334
1395712 823
1395888 0
1395914 24
1395916 0
1395927 292
1396070 0
1396076 601
1396143 148
1396297 2311
1396314 0
1396371 456
1396416 0
1396427 644
1396434 193
1396469 133
1396523 192
1396591 98
1396728 146
1396870 599
1396920 344
1396959 134
1396993 0
1397072 84
1397200 0
1397337 57
1397386 0
1397428 265
1397502 247
1397556 0
1397642 190
1397671 0
1397775 0
1397784 0
1397850 0
1397859 393
1397919 0
1397978 0
1397988 0
1397990 274
1398048 0
1398084 0
1398093 0
1398099 507
1398140 0
1398206 150
1398243 0
1398379 0
1398542 107
1398642 0
1398665 0
1398687 441
1398714 1
1398795 76
1398809 0
1398861 0
1398930 543
1399002 19
1399021 607
1399081 0
1399142 53
1399173 55
1399212 711
1399297 55
1399384 497
1399441 611
1399445 108
1399464 73
1399468 1177
1399564 63
1399793 125
1399907 0
1399933 0
1399954 0
1399985 0
1400066 173
1400083 0
1400095 202
1400279 86
1400288 284
1400318 260
1400333 191
1400395 204
1400400 1304
1400448 36
1400528 71
1400591 0
1400620 0
1400647 0
1400660 0
1400670 0
1400875 0
1400925 0
1400938 285
1400942 269
1400969 209
1400973 950
1401024 211
1401073 0
1401088 302
1401212 266
1401364 5
1401383 0
1401487 0
1401507 0
1401510 0
1401565 25
1401596 0
1401625 25
1401784 0
1401799 0
1401811 0
1401881 0
1401897 0
1401909 0
1401940 0
1401976 0
1402000 0
1402009 0
1402087 0
1402089 0
1402099 0
1402165 0
1402189 0
1402193 0
1402334 0
1402342 0
1402405 0
1402421 0
1402441 1
1402525 0
1402582 0
1402633 0
1402693 0
1402702 0
1402807 0
1402964 248
1403050 501
1403193 87
1403226 61
1403232 50
1403305 8
1403330 392
1403345 0
1403377 0
1403429 166
1403621 0
1403651 169
1403848 1007
1403905 1784
1403953 107
1404017 442
1404140 135
1404175 647
1404380 85
1404384 22
1404464 1800
1404467 294
1404473 41
1404533 546
1404592 154
1404608 47
1404614 201
1404630 0
1404633 174
1404805 0
1404898 0
1404918 185
1404943 187
1404962 1
1405062 0
1405176 0
1405367 0
1405596 326
1405600 624
1405618 234
1405702 346
1405747 138
1405865 0
1406002 0
1406078 0
1406096 50
1406271 1160
1406297 0
1406333 210
1406340 1028
1406344 1031
1406346 350
1406367 1673
1406452 340
1406494 0
1406508 203
1406592 69
1406625 156
1406669 137
1406714 11
1406812 0
1406878 510
1406904 3
1407017 62
1407054 26
1407138 311
1407260 176
1407344 50
1407359 80
1407373 0
1407469 60
1407678 93
1407810 117
1407824 87
1407970 0
1408103 0
1408129 0
1408140 4
1408160 215
1408172 0
1408184 354
1408278 1
1408291 0
1408312 0
1408319 0
1408365 19
1408404 35
1408412 109
1408536 0
1408547 61
1408573 0
1408600 0
1408695 0
1408769 248
1408791 0
1408819 1
1408837 0
1408864 193
1408901 21
1408933 0
1409014 1430
1409038 346
1409090 23
1409113 0
1409167 798
1409206 56
1409227 4
1409303 280
1409353 18
1409432 166
1409438 0
1409454 0
1409485 0
1409499 38
1409536 381
1409545 151
1409590 162
1409686 35
1409734 47
1409755 97
1409801 44
1409855 2
1409866 86
1409901 216
1410067 97
1410070 165
1410302 0
1410317 63
1410378 0
1410383 59
1410419 802
1410439 401
1410524 609
1410566 0
1410707 460
1410918 0
1410973 7
1410982 503
1411092 12
1411110 41
1411228 540
1411278 85
1411319 0
1411334 371
1411343 398
1411366 121
1411417 120
1411428 4
1411437 112
1411533 314
1411580 0
1411634 37
1411736 324
1411882 0
1411959 1
1412089 809
1412093 23
1412109 84
1412119 811
1412332 128
1412352 241
1412367 0
1412522 0
1412579 312
1412606 98
1412673 66
1412814 0
1413085 297
1413101 277
1413209 22
1413227 0
1413236 268
1413342 0
1413354 0
1413358 0
1413366 0
1413370 0
1413401 0
1413532 47
1413643 14
1413668 0
1413735 2
1413753 0
1413938 101
1414024 0
1414113 497
1414165 903
1414178 243
1414300 879
1414345 649
1414360 540
1414379 594
1414381 1703
1414506 97
1414514 1
1414548 0
1414629 185
1414714 323
1414717 501
1414760 0
1414834 105
1414940 28
1415056 3
1415197 0
1415245 449
1415260 1
1415265 137
1415299 252
1415325 517
1415380 178
1415596 7
1415749 126
1415794 27
1415877 1319
1415894 137
1415949 0
1416033 56
1416051 0
1416069 0
1416077 0
1416132 0
1416141 0
1416160 0
1416182 0
1416332 391
1416388 119
1416446 0
1416476 170
1416665 123
1416701 1330
1416704 57
1416740 0
1416825 0
1416847 70
1417046 0
1417107 597
1417116 275
1417124 1642
1417134 0
1417183 0
1417198 247
1417231 98
1417281 891
1417338 475
1417385 505
1417396 21
1417411 110
1417432 52
1417465 85
1417529 297
1417747 0
1417783 0
1417911 299
1417975 500
1417992 59
1418012 256
1418029 433
1418073 638
1418199 708
1418217 79
1418244 1740
1418380 0
1418427 197
1418433 0
1418522 259
1418540 0
1418562 0
1418580 151
1418604 0
1418673 928
1418680 225
1418739 48
1418787 153
1418823 119
1418838 115
1418938 418
1419003 171
1419015 194
1419043 279
1419286 0
1419339 97
1419369 390
1419386 56
1419396 7
1419414 265
1419463 80
1419496 0
1419602 281
1419704 0
1419780 249
1419787 578
1419962 12
1419980 58
1419992 351
1420019 232
1420032 212
1420275 0
1420288 0
1420297 525
1420387 0
1420411 0
1420429 71
1420432 312
1420544 0
1420556 34
1420610 0
1420679 59
1420738 0
1420794 567
1420797 46
1420828 88
1420858 35
1420914 272
1420925 38
1420966 68
1420977 164
1421036 0
1421089 43
1421127 0
1421227 1006
1421272 308
1421319 6
1421353 21
1421428 47
1421493 2
1421509 200
1421559 2
1421565 57
1421797 40
1421917 0
1422072 0
1422308 721
1422357 96
1422409 144
1422415 0
1422466 8
1422494 136
1422567 620
1422599 0
1422677 73
1422734 55
1422756 0
1422792 230
1422843 176
1422859 1
1422894 36
1422940 0
1422964 66
1423020 299
1423024 991
1423049 458
1423093 1
1423212 171
1423265 33
1423378 0
1423407 1082
1423533 77
1423541 0
1423821 61
1423886 108
1423953 335
1423955 30
1424013 77
1424055 221
1424082 0
1424104 0
1424122 0
1424159 24
1424192 23
1424205 0
1424463 0
1424494 0
1424598 0
1424831 0
1424873 0
1424889 0
1425032 0
1425099 0
1425233 0
1425291 0
1425336 289
1425344 14
1425360 498
1425404 515
1425439 83
1425510 0
1425700 132
1425715 0
1425767 27
1425845 0
1425858 0
1425892 0
1425931 254
1425956 565
1425982 224
1426050 114
1426074 598
1426085 318
1426089 174
1426116 41
1426222 319
1426341 74
1426375 12
1426414 1
1426459 517
1426506 25
1426520 0
1426551 126
1426724 0
1426839 100
1426849 367
1426868 33
1426899 44
1426960 123
1427039 454
1427180 194
1427196 214
1427245 239
1427254 8
1427320 39
1427444 49
1427561 60
1427657 2
1427669 0
1427954 61
1427963 0
1428013 129
1428060 0
1428132 147
1428226 0
1428420 195
1428591 740
1428839 385
1428897 0
1429069 0
1429075 0
1429206 10
1429326 31
1429378 0
1429395 0
1429652 123
1429664 0
1429677 283
1429729 0
1429778 48
1429914 0
1429991 0
1430034 406
1430080 511
1430094 0
1430130 50
1430248 102
1430252 0
1430290 31
1430368 59
1430407 246
1430425 139
1430489 0
1430505 891
1430655 0
1430668 814
1430691 90
1430709 42
1430724 0
1430767 71
1430797 781
1430911 158
1431025 639
1431029 549
1431073 879
1431145 0
1431185 24
1431277 80
1431299 57
1431332 165
1431460 878
1431591 2048
1431635 456
1431693 676
1431769 0
1431889 93
1431927 216
1432008 117
1432119 53
1432224 162
1432251 52
1432314 182
1432338 615
1432422 74
1432566 450
1432612 0
1432702 68
1432729 140
1432765 68
1432782 13
1432832 0
1432861 240
1432974 427
1433022 118
1433272 0
1433302 456
1433321 470
1433324 0
1433340 125
1433463 0
1433488 385
1433543 0
1433610 46
1433614 252
1433785 0
1433819 0
1433919 311
1434098 0
1434196 0
1434207 254
1434216 12
1434277 1527
1434341 0
1434371 0
1434390 8
1434456 0
1434507 14
1434523 1
1434544 0
1434586 472
1434851 4
1434955 200
1435055 81
1435062 64
1435090 177
1435133 199
1435186 129
1435366 0
1435459 0
1435594 315
1435596 1
1435735 0
1435766 56
1435769 268
1435821 1
1435852 233
1435945 0
1436007 16
1436013 374
1436021 60
1436037 32
1436096 26
1436114 79
1436152 0
1436174 145
1436229 90
1436265 0
1436351 0
1436374 114
1436377 311
1436404 22
1436489 0
1436563 0
1436612 159
1436744 0
1436797 1
1436853 0
1436908 0
1436921 0
1436932 38
1436973 1
1437047 124
1437083 509
1437107 0
1437148 366
1437249 0
1437260 285
1437287 130
1437307 0
1437332 0
1437342 81
1437363 417
1437388 0
1437450 243
1437681 268
1437813 0
1437834 244
1437888 0
1437906 228
1437916 0
1437922 0
1437926 555
1437938 0
1437947 79
1437954 0
1438017 0
1438223 0
1438229 0
1438292 0
1438339 0
1438509 0
1438587 0
1438623 0
1438751 0
1438899 0
1438917 0
1438977 0
1438982 0
1439054 0
1439126 0
1439132 0
1439189 0
1439238 0
1439495 0
1439534 0
1439582 0
1439627 0
1439652 0
1439692 0
1439791 0
1439889 0
1439906 0
1439946 0
1439960 0
1440071 0
1440085 0
1440150 2
1440175 0
1440250 48
1440306 293
1440329 307
1440351 2
1440508 1
1440599 7
1440653 4
1440678 99
1440685 0
1440702 18
1440724 1
1440749 25
1440819 137
1440829 0
1440914 38
1440936 1
1440997 0
1441040 500
1441068 111
1441080 0
1441102 0
1441116 161
1441155 143
1441240 26
1441288 175
1441408 429
1441426 104
1441494 912
1441513 928
1441561 183
1441647 1096
1441666 839
1441714 538
1441730 2550
1441732 145
1441740 1
1441793 684
1441802 258
1441815 16
1441832 329
1441873 835
1441876 225
1441939 409
1441960 312
1441972 817
1442095 1050
1442191 449
1442200 176
1442254 11
1442266 0
1442269 0
1442336 267
1442375 414
1442392 51
1442418 406
1442448 177
1442458 599
1442543 40
1442716 240
1442729 3056
1442731 300
1442760 0
1442884 90
1442924 0
1442944 469
1443024 12
1443052 0
1443110 400
1443118 324
1443185 0
1443250 0
1443265 41
1443397 0
1443432 343
1443483 144
1443536 0
1443566 480
1443695 0
1443783 0
1443816 370
1443834 89
1443951 0
1443974 86
1443991 302
1444064 1596
1444152 188
1444168 433
1444183 241
1444185 145
1444235 891
1444239 173
1444298 563
1444315 43
1444329 413
1444385 851
1444419 999
1444520 598
1444536 28
1444601 413
1444637 105
1444850 1802
1444854 252
1444862 232
1444905 341
1444930 29
1444940 755
1444944 0
1444963 646
1445023 166
1445077 337
1445159 69
1445186 436
1445235 28
1445237 3
1445304 0
1445329 26
1445391 0
1445428 966
1445500 198
1445515 673
1445527 103
1445780 389
1445921 4
1445935 596
1445941 0
1446085 78
1446123 754
1446163 525
1446179 671
1446245 0
1446257 0
1446303 407
1446317 0
1446365 88
1446511 0
1446519 1
1446609 0
1446642 0
1446675 0
1446684 0
1446693 0
1446712 0
1446798 0
1446871 0
1446874 1
1446961 0
1446973 0
1447116 1
1447132 0
1447210 0
1447300 0
1447302 0
1447321 0
1447324 0
1447363 0
1447390 0
1447403 0
1447573 0
1447625 0
1447657 0
1447660 0
1447669 0
1447731 0
1447752 0
1447852 0
1447876 0
1447888 0
1447952 0
1448047 0
1448072 0
1448075 0
1448139 0
1448232 1
1448263 0
1448339 0
1448360 0
1448426 0
1448581 0
1448656 0
1448731 0
1448814 0
1448842 1
1448867 0
1448967 0
1448984 0
1449021 1
1449069 0
1449081 0
1449124 0
1449164 0
1449197 0
1449240 0
1449246 0
1449264 0
1449292 0
1449403 0
1449409 0
1449602 0
1449683 0
1449700 0
1449759 0
1449870 0
1449906 0
1449942 0
1449978 0
1450050 0
1450144 0
1450171 0
1450185 0
1450198 1
1450284 0
1450336 0
1450360 0
1450388 0
1450392 0
1450437 0
1450440 0
1450675 0
1450696 0
1450751 0
1450810 0
1450831 0
1450981 0
1451003 0
1451040 0
1451116 0
1451190 1
1451247 0
1451251 0
1451306 0
1451318 0
1451327 0
1451535 0
1451546 0
1451574 0
1451670 0
1451686 0
1451748 0
1451766 0
1451777 0
1452108 0
1452157 0
1452229 0
1452344 1
1452358 0
1452501 0
1452511 0
1452533 0
1452592 0
1452608 0
1452753 0
1452776 0
1452827 0
1452887 0
1452931 0
1452945 45
1452994 1
1453030 114
1453034 180
1453048 0
1453088 0
1453169 778
1453212 0
1453224 0
1453239 0
1453350 0
1453380 0
1453880 0
1453889 0
1453909 0
1453933 0
1453937 1
1453957 0
1454155 0
1454187 0
1454382 0
1454537 0
1454548 0
1454611 0
1454837 0
1454862 0
1454888 1
1454940 0
1454956 0
1455067 0
1455084 10
1455187 0
1455222 0
1455237 0
1455258 1
1455295 0
1455355 1
1455403 46
1455412 135
1455440 0
1455464 0
1455885 0
1455887 0
1455894 0
1455957 0
1456048 0
1456088 0
1456113 0
1456166 1
1456211 0
1456232 0
1456382 0
1456406 0
1456425 0
1456467 0
1456665 0
1456725 0
1456744 0
1456749 0
1456790 0
1456896 0
1457034 0
1457081 1
1457104 0
1457112 0
1457198 0
1457232 0
1457289 0
1457415 0
1457619 0
1457656 0
1457669 0
1457743 0
1457751 0
1457795 0
1457800 0
1457979 0
1458062 0
1458177 0
1458209 0
1458301 575
1458361 0
1458427 0
1458481 0
1458513 0
1458607 0
1458766 0
1458825 0
1458908 0
1458973 0
1458976 0
1459144 0
1459160 0
1459229 0
1459269 0
1459345 0
1459395 0
1459486 827
1459489 1044
1459507 0
1459525 217
1459537 969
1459540 348
1459550 1171
1459560 238
1459571 4
1459624 0
1459653 847
1459661 1163
1459695 215
1459995 0
1460038 0
1460066 0
1460195 108
1460309 0
1460379 0
1460574 0
1460582 0
1460634 1
1460670 0
1460684 0
1460699 0
1460862 0
1460955 0
1460994 120
1460997 0
1461010 0
1461017 0
1461038 0
1461056 0
1461119 0
1461140 0
1461149 0
1461234 0
1461254 0
1461275 0
1461288 0
1461312 0
1461316 3
1461506 0
1461573 0
1461644 0
1461834 0
1461854 0
1461888 0
1461905 0
1461919 0
1462102 0
1462240 0
1462322 0
1462338 0
1462381 0
1462468 0
1462506 0
1462612 0
1462681 0
1462729 0
1462850 1
1463042 0
1463046 0
1463075 0
1463135 0
1463152 0
1463192 0
1463211 1
1463227 0
1463279 0
1463283 0
1463308 0
1463323 0
1463520 0
1463560 0
1463608 0
1463841 0
1463843 0
1463869 0
1463883 0
1463918 0
1463978 0
1464011 0
1464052 0
1464068 0
1464116 0
1464134 0
1464198 0
1464245 0
1464382 0
1464425 0
1464435 0
1464639 0
1464820 640
1464875 0
1464879 0
1464906 0
1465019 0
1465045 1
1465157 0
1465168 0
1465232 0
1465246 0
1465259 0
1465262 0
1465322 0
1465353 1
1465439 0
1465508 0
1465541 0
1465592 0
1465600 0
1465610 0
1465756 0
1465799 89
1465810 151
1465815 0
1465840 0
1465846 0
1465911 0
1466204 0
1466321 0
1466410 0
1466422 0
1466520 0
1466554 0
1466619 0
1466708 0
1466798 0
1466816 0
1466871 0
1466969 0
1467008 0
1467028 0
1467043 0
1467094 0
1467108 0
1467222 0
1467368 0
1467678 0
1467757 0
1467845 0
1467853 0
1467877 0
1467888 0
1467921 0
1468034 2
1468039 0
1468122 0
1468125 189
1468172 182
1468243 88
1468294 147
1468336 0
1468405 0
1468458 35
1468511 2
1468520 120
1468604 6
1468662 0
1468860 0
1468979 0
1468997 0
1469013 0
1469177 76
1469330 5
1469488 20
1469554 52
1469575 190
1469630 231
1469672 55
1469685 626
1469728 0
1469771 195
1469785 30
1469896 31
1469899 324
1469911 0
1469933 184
1469964 0
1469966 1083
1470010 0
1470146 419
1470186 926
1470225 173
1470227 459
1470263 12
1470306 130
1470309 1686
1470358 1
1470490 0
1470564 0
1470695 0
1470712 0
1470757 0
1470866 0
1471019 0
1471067 0
1471069 0
1471084 0
1471176 0
1471250 0
1471495 0
1471515 0
1471567 0
1471575 0
1471590 0
1471596 0
1471600 0
1471642 0
1471645 0
1471707 0
1471739 0
1471800 0
1471806 0
1471810 0
1471897 1
1471935 0
1471958 0
1471991 0
1472011 0
1472014 0
1472021 0
1472060 0
1472086 0
1472113 0
1472131 0
1472172 0
1472187 0
1472209 0
1472273 0
1472322 0
1472348 0
1472367 0
1472370 0
1472374 0
1472398 0
1472407 0
1472418 0
1472456 0
1472477 0
1472488 0
1472493 0
1472522 0
1472541 0
1472583 0
1472625 0
1472629 0
1472637 0
1472649 0
1472660 0
1472663 0
1472697 0
1472701 0
1472709 0
1472713 0
1472729 0
1472743 0
1472795 0
1472820 0
1472850 0
1472856 0
1472927 0
1472972 0
1473049 0
1473072 0
1473084 0
1473110 0
1473122 0
1473182 0
1473185 0
1473214 0
1473231 0
1473262 0
1473283 0
1473336 0
1473344 0
1473350 0
1473382 0
1473419 0
1473443 0
1473576 0
1473599 0
1473611 0
1473636 0
1473661 0
1473669 0
1473729 0
1473807 0
1473821 0
1473823 0
1473825 0
1473865 0
1473871 0
1473902 1
1473928 0
1473945 0
1473953 0
1473984 0
1473997 0
1474032 0
1474061 0
1474079 0
1474102 0
1474105 0
1474119 0
1474167 0
1474173 0
1474177 0
1474194 0
1474202 0
1474205 0
1474228 1
1474252 0
1474270 0
1474367 0
1474381 0
1474406 0
1474426 0
1474440 0
1474474 0
1474500 0
1474528 0
1474559 0
1474589 0
1474614 0
1474646 0
1474652 0
1474673 0
1474676 0
1474681 0
1474715 0
1474743 0
1474752 0
1474785 0
1474805 0
1474852 1
1474880 0
1474883 0
1474913 0
1474918 0
1474977 0
1475055 0
1475140 0
1475160 0
1475182 0
1475190 1
1475224 0
1475227 0
1475301 0
1475304 0
1475333 0
1475339 0
1475352 0
1475371 0
1475383 0
1475403 0
1475423 1
1475472 0
1475494 0
1475521 0
1475528 0
1475538 0
1475545 0
1475549 0
1475555 0
1475580 0
1475606 0
1475670 0
1475673 0
1475709 0
1475711 0
1475743 1
1475756 0
1475783 0
1475793 0
1475806 0
1475810 0
1475812 0
1475821 0
1475826 0
1475846 0
1475871 0
1475897 0
1475917 0
1475923 0
1475936 0
1475973 0
1475983 0
1475996 0
1476007 0
1476012 0
1476066 0
1476080 0
1476091 0
1476115 0
1476135 0
1476140 0
1476160 0
1476167 0
1476221 0
1476252 0
1476282 0
1476326 0
1476333 0
1476344 0
1476372 0
1476458 0
1476481 0
1476508 1
1476548 0
1476551 0
1476615 0
1476634 0
1476651 0
1476700 0
1476728 0
1476750 0
1476759 0
1476773 0
1476789 0
1476855 0
1476894 0
1476900 0
1476953 0
1476974 0
1476997 0
1477014 0
1477031 0
1477048 0
1477054 266
1477056 0
1477087 0
1477113 0
1477216 0
1477348 49
1477366 0
1477392 78
1477462 0
1477534 2933
1477590 385
1477607 0
1477621 0
1477661 34
1477701 1468
1477880 64
1477964 60
1478082 344
1478129 341
1478402 334
1478415 366
1478507 0
1478784 124
1478872 569
1479021 348
1479093 53
1479130 631
1479200 601
1479204 775
1479276 394
1479413 315
1479517 1
1479586 38
1479931 410
1480135 324
1480254 137
1480262 767
1480282 494
1480343 222
1480502 3539
1480506 962
1480522 52
1480532 647
1480540 213
1480612 594
1480681 36
1480733 0
1480838 867
1480895 46
1481011 1719
1481087 101
1481191 27
1481440 316
1481713 0
1481770 1001
1481777 336
1481821 161
1481898 65
1481905 75
1481936 1202
1481950 225
1481967 213
1481986 182
1481998 331
1482017 193
1482045 40
1482145 131
1482172 40
1482179 152
1482209 288
1482254 334
1482261 938
1482289 21
1482330 815
1482332 455
1482358 365
1482410 1134
1482515 435
1482539 0
1482580 464
1482673 0
1482746 54
1482806 453
1482859 0
1482898 0
1483042 20
1483063 429
1483228 339
1483279 109
1483306 34
1483324 47
1483339 391
1483488 51
1483528 821
1483648 5
1483655 144
1483713 35
1483736 189
1483741 295
1483807 105
1483895 752
1483906 117
1483925 38
1484002 391
1484070 498
1484074 33
1484126 200
1484231 3147
1484250 264
1484275 1225
1484295 507
1484321 119
1484397 298
1484417 51
1484527 306
1484551 446
1484651 1095
1484672 252
1484786 0
1484912 29
1484935 0
1484945 0
1484970 83
1485075 682
1485082 215
1485117 524
1485155 0
1485169 21
1485276 849
1485314 0
1485413 346
1485523 9
1485659 92
1485696 42
1485718 149
1485729 423
1485779 0
1485845 219
1485851 512
1485882 139
1485951 472
1485997 164
1486230 2
1486243 158
1486249 70
1486260 1218
1486282 103
1486381 3
1486430 10
1486667 0
1486832 41
1486928 124
1487015 49
1487029 0
1487071 14
1487087 8
1487390 0
1487436 0
1487463 0
1487495 0
1487734 0
1488070 0
1488106 0
1488122 0
1488155 0
1488216 0
1488651 0
1488684 0
1488987 0
1489480 0
1489550 1
1489706 161
1489725 141
1489781 159
1489954 31
1489994 19
1490008 83
1490018 3
1490024 0
1490031 393
1490118 0
1490241 0
1490257 0
1490304 0
1490367 0
1490374 0
1490421 0
1490441 0
1490469 0
1490628 0
1490641 0
1490739 0
1490757 0
1490790 0
1490799 0
1490820 0
1491051 0
1491056 0
1491060 0
1491113 0
1491120 0
1491134 0
1491177 0
1491225 0
1491378 0
1491381 0
1491396 0
1491451 0
1491471 0
1491501 0
1491540 0
1491612 0
1491688 0
1491723 0
1491764 0
1491901 0
1492002 1
1492038 0
1492056 0
1492132 0
1492186 0
1492197 0
1492237 0
1492354 0
1492414 0
1492435 0
1492449 0
1492477 0
1492517 0
1492594 0
1492637 0
1492674 0
1492676 0
1492709 0
1492753 0
1492771 0
1492816 0
1492825 0
1492951 0
1492968 0
1493020 0
1493026 0
1493059 0
1493201 0
1493236 0
1493272 0
1493284 0
1493308 0
1493480 0
1493501 0
1493602 0
1493670 0
1493722 0
1493803 0
1493910 0
1493958 0
1494003 0
1494012 1
1494220 0
1494235 0
1494331 0
1494333 0
1494438 774
1494474 0
1494483 429
1494486 159
1494550 412
1494555 12
1494584 1
1494601 5
1494635 0
1494828 3
1494849 3
1494874 0
1494906 0
1494928 0
1494944 12
1494948 1
1495032 77
1495035 9
1495047 0
1495064 0
1495092 46
1495210 0
1495223 10
1495253 3
1495299 0
1495374 486
1495538 16
1495590 8
1496124 7
1496206 8
1496319 13
1496346 6
1496389 0
1496402 0
1496426 0
1496475 2
1496500 0
1496562 33
1496598 0
1496635 30
1496651 4
1496656 37
1496703 8
1496715 14
1496718 18
1496790 0
1496861 14
1496977 247
1497008 5
1497030 0
1497081 27
1497181 288
1497196 67
1497304 0
1497314 262
1497366 0
1497623 869
1497820 1257
1497954 281
1498005 0
1498088 4
1498124 154
1498131 98
1498143 190
1498193 0
1498243 2426
1498313 49
1498382 4
1498416 0
1498482 183
1498670 326
1498716 0
1498837 378
1498902 366
1499014 403
1499085 0
1499175 0
1499329 145
1499336 0
1499493 430
1499516 426
1499525 1
1499541 376
1499598 703
1499684 149
1499720 1
1499808 4521
1499812 241
1499830 64
1499879 8
1499955 18
1500001 525
1500003 594
1500185 0
1500213 917
1500231 0
1500241 91
1500270 68
1500381 0
1500480 1437
1500621 31
1500649 0
1500693 334
1500784 121
1500793 178
1500817 0
1500867 177
1500977 0
1501220 0
1501315 0
1501347 0
1501350 24
1501523 168
1501550 307
1501641 619
1501836 830
1501873 86
1501992 0
1502099 0
1502140 473
1502197 812
1502257 1848
1502294 39
1502449 0
1502581 0
1502590 245
1502598 329
1502649 183
1502665 1729
1502787 473
1502824 1371
1502865 565
1502899 2671
1502926 107
1502937 127
1502974 1667
1503014 993
1503022 959
1503076 987
1503116 466
1503180 0
1503217 482
1503261 1529
1503286 5029
1503403 931
1503676 0
1503739 1
1503753 1948
1503841 3583
1503847 2350
1503877 230
1503941 2775
1504027 532
1504040 2549
1504042 4059
1504084 635
1504097 2721
1504111 146
1504202 1580
1504291 3769
1504309 0
1504317 0
1504355 2834
1504402 459
1504506 639
1504633 6931
1504643 1377
1504673 3673
1504790 0
1504831 1494
1504868 111
1504899 101
1504969 411
1505001 784
1505024 4244
1505074 98
1505177 0
1505194 0
1505204 0
1505342 0
1505367 0
1505421 0
1505456 0
1505579 0
1505616 0
1505629 0
1505636 0
1505713 0
1505748 0
1505784 0
1505794 0
1505815 1
1505888 1984
1505928 3419
1505943 984
1505960 0
1505975 0
1505997 0
1506031 6
1506066 0
1506196 0
1506232 0
1506280 0
1506309 0
1506363 0
1506368 26
1506445 0
1506447 0
1506554 13
1506579 0
1506624 0
1506701 34
1506736 8134
1506742 316
1506913 0
1506947 0
1507009 0
1507018 0
1507099 0
1507160 0
1507187 0
1507204 17
1507292 0
1507336 0
1507356 0
1507408 0
1507481 483
1507658 0
1507867 719
1508050 7
1508071 134
1508123 186
1508185 3329
1508332 0
1508341 0
1508398 0
1508416 0
1508464 0
1508585 30
1508594 0
1508598 0
1508607 0
1508615 0
1508618 0
1508678 0
1508727 0
1508745 0
1508751 0
1508790 0
1508914 0
1508934 0
1508949 1588
1508977 0
1508984 0
1508988 0
1508996 0
1509006 0
1509009 0
1509020 2193
1509063 93
1509174 28
1509274 14
1509390 4
1509411 0
1509426 55
1509543 0
1509615 54
1509632 311
1509658 0
1509669 0
1509754 43
1509781 0
1509879 0
1509887 62
1510043 37
1510061 21
1510074 0
1510205 12
1510297 114
1510315 0
1510330 23
1510338 56
1510427 13
1510484 45
1510738 2
1510988 990
1511031 53
1511136 43
1511146 929
1511157 370
1511252 487
1511367 0
1511428 433
1511457 0
1511486 0
1511682 22
1511719 0
1511848 67
1511974 147
1512004 10
1512162 0
1512232 0
1512247 0
1512250 0
1512280 0
1512282 0
1512292 0
1512337 0
1512394 1
1512478 0
1512522 10
1512534 0
1512555 0
1512619 269
1512638 10
1512643 0
1512654 119
1512712 2
1512721 0
1512762 0
1512840 0
1512852 130
1512892 434
1512907 109
1512936 0
1512976 0
1513021 1
1513260 0
1513262 0
1513312 0
1513375 0
1513437 0
1513444 0
1513521 0
1513595 0
1513656 0
1513730 0
1513755 0
1513912 15
1514253 0
1514319 1
1514376 0
1514468 0
1514472 24
1514544 0
1514645 0
1514662 0
1514714 0
1514748 0
1514764 0
1514901 0
1514932 1
1514939 0
1515046 0
1515065 0
1515093 0
1515115 0
1515169 0
1515252 0
1515257 0
1515390 0
1515410 0
1515442 0
1515461 0
1515555 0
1515639 0
1515672 1
1515831 1
1515856 0
1515880 0
1515937 0
1516009 0
1516168 0
1516189 0
1516210 0
1516335 0
1516469 1
1516555 0
1516615 0
1516643 0
1516871 2
1516924 0
1517055 0
1517094 0
1517360 0
1517389 103
1517439 81
1517449 489
1517479 467
1517484 512
1517522 13
1517526 348
1517552 0
1517556 16
1517853 0
1517934 120
1517953 46
1517978 174
1518029 0
1518038 0
1518075 0
1518150 0
1518179 28
1518187 520
1518230 199
1518255 0
1518317 0
1518349 445
1518380 0
1518455 289
1518459 635
1518511 254
1518524 0
1518530 156
1518542 3
1518714 406
1518750 0
1518762 411
1518810 0
1518919 961
1518948 241
1519050 671
1519104 236
1519132 0
1519144 0
1519151 0
1519166 77
1519193 118
1519235 224
1519342 61
1519494 1699
1519534 30
1519650 0
1519665 73
1519744 201
1519751 0
1519762 86
1519819 8
1519825 804
1519884 81
1519890 0
1519992 0
1520011 0
1520032 2440
1520047 0
1520123 1
1520140 0
1520179 5
1520182 232
1520241 0
1520299 0
1520317 8
1520325 219
1520327 36
1520349 49
1520400 463
1520404 203
1520535 0
1520613 0
1520737 8
1520752 145
1520756 100
1520784 0
1520800 118
1520808 28
1520862 95
1520961 18
1520994 161
1521073 149
1521188 275
1521226 256
1521297 0
1521332 0
1521384 278
1521405 6
1521478 137
1521505 0
1521542 464
1521598 0
1521629 128
1521658 80
1521717 103
1521739 421
1521757 233
1521761 0
1521826 49
1521886 52
1521903 62
1521915 74
1521929 124
1522087 134
1522113 0
1522204 43
1522284 0
1522316 0
1522425 0
1522441 0
1522464 0
1522512 0
1522545 0
1522583 367
1522624 0
1522710 81
1522754 0
1522784 0
1522799 1
1522827 0
1523019 108
1523043 0
1523085 30
1523097 0
1523120 1
1523283 71
1523320 5
1523364 0
1523400 112
1523411 38
1523435 0
1523492 233
1523512 1
1523668 59
1523712 0
1523827 0
1523830 659
1523853 120
1523898 0
1523946 37
1524077 503
1524142 87
1524183 4
1524198 0
1524224 787
1524227 740
1524311 11
1524317 0
1524367 90
1524370 0
1524440 0
1524467 0
1524506 122
1524524 173
1524538 32
1524565 0
1524596 55
1524601 0
1524619 0
1524622 0
1524624 0
1524648 10
1524652 0
1524686 0
1524760 0
1524800 329
1524804 148
1524815 0
1524838 113
1524934 0
1524938 127
1525002 0
1525026 12
1525038 0
1525097 0
1525101 0
1525115 0
1525122 0
1525150 0
1525172 0
1525175 0
1525187 0
1525237 39
1525245 29
1525279 68
1525294 89
1525352 4
1525398 22
1525418 77
1525552 238
1525623 155
1525652 42
1525911 244
1525996 281
1526050 644
1526106 37
1526135 152
1526149 7
1526192 1
1526318 0
1526356 69
1526363 97
1526378 188
1526381 727
1526385 972
1526433 7
1526474 0
1526500 0
1526534 0
1526554 154
1526575 28
1526593 79
1526597 94
1526604 0
1526653 0
1526670 180
1526755 1
1526922 0
1526933 7
1526955 282
1526997 0
1527013 0
1527094 33
1527265 503
1527290 484
1527325 0
1527348 851
1527385 1
1527423 73
1527470 0
1527504 467
1527508 193
1527627 410
1527670 316
1527699 732
1527780 110
1527897 0
1527963 161
1527970 286
1528081 73
1528104 184
1528114 410
1528127 545
1528250 12
1528299 0
1528321 66
1528328 0
1528347 36
1528355 207
1528362 0
1528405 42
1528421 17
1528466 0
1528504 0
1528546 0
1528704 271
1528707 44
1528874 153
1528909 10
1528940 0
1528965 130
1529082 328
1529115 852
1529128 0
1529161 512
1529164 1022
1529169 0
1529180 807
1529204 135
1529265 0
1529276 0
1529291 0
1529301 85
1529331 28
1529347 0
1529388 341
1529511 414
1529606 530
1529628 541
1529662 0
1529716 55
1529753 520
1529855 18
1529934 0
1529998 47
1530026 677
1530063 586
1530089 207
1530135 164
1530223 95
1530271 465
1530351 102
1530370 95
1530381 283
1530417 5
1530575 278
1530609 84
1530618 0
1530652 0
1530666 0
1530696 5
1530736 0
1530759 0
1530839 48
1530859 0
1530870 45
1530948 168
1531003 41
1531064 347
1531083 0
1531097 42
1531178 34
1531218 0
1531248 1210
1531318 0
1531330 45
1531335 68
1531493 375
1531544 10
1531592 1474
1531600 269
1531777 287
1531825 164
1531914 1386
1531930 0
1531961 236
1532092 491
1532110 0
1532204 129
1532337 958
1532340 6
1532413 343
1532444 0
1532470 1593
1532474 567
1532505 619
1532529 143
1532551 0
1533170 129
1533212 80
1533268 0
1533329 168
1533341 43
1533416 399
1533457 1154
1533584 1096
1533613 0
1533639 26
1533658 141
1533662 985
1533716 164
1533764 45
1533794 440
1533798 229
1533810 179
1533816 86
1533820 0
1533833 32
1533890 0
1533939 557
1533949 193
1533996 76
1534046 455
1534052 565
1534098 64
1534192 330
1534195 287
1534232 0
1534264 10
1534348 36
1534360 425
1534362 164
1534430 0
1534478 0
1534596 2012
1534613 0
1534638 363
1535019 105
1535090 16
1535154 1391
1535163 358
1535172 122
1535199 221
1535399 377
1535412 198
1535435 0
1535447 360
1535460 359
1535486 161
1535565 496
1535572 1340
1535684 356
1535890 98
1535986 51
1536081 439
1536133 89
1536211 0
1536284 0
1536333 0
1536430 102
1536491 23
1536601 0
1536668 7
1536761 179
1536818 40
1536883 11
1536891 36
1536932 26
1536955 30
1536963 44
1536967 44
1537080 1
1537100 345
1537111 93
1537164 17
1537193 0
1537331 148
1537358 74
1537369 398
1537409 104
1537430 76
1537457 115
1537511 65
1537594 166
1537659 0
1537671 282
1537723 121
1537736 0
1537784 959
1537819 679
1537838 92
1537882 208
1538082 18
1538139 546
1538248 1548
1538250 1190
1538273 236
1538275 284
1538397 207
1538406 211
1538519 234
1538604 508
1538611 0
1538643 220
1538666 192
1538788 13
1538822 0
1538850 78
1538871 108
1538912 1314
1538933 237
1538951 179
1538973 11
1539012 396
1539019 381
1539086 0
1539160 109
1539222 832
1539234 172
1539335 42
1539359 492
1539396 8
1539438 35
1539503 96
1539513 0
1539531 177
1539586 0
1539642 732
1539650 688
1539690 170
1539770 145
1539939 79
1539976 21
1540050 273
1540089 727
1540146 0
1540206 1677
1540299 305
1540335 0
1540591 0
1540599 0
1540649 27
1540679 1510
1540729 708
1540759 82
1540800 515
1540860 664
1540900 18
1540961 819
1540967 110
1540973 0
1540991 385
1541005 0
1541261 119
1541416 1017
1541437 425
1541467 908
1541630 1317
1541634 754
1541657 0
1541803 55
1541863 14
1542025 6
1542028 184
1542067 2
1542073 554
1542175 548
1542177 61
1542198 1
1542211 326
1542286 50
1542299 0
1542305 23
1542314 29
1542333 0
1542436 0
1542460 0
1542487 1
1542501 0
1542515 0
1542687 0
1542709 0
1542718 0
1542805 0
1542808 0
1542926 30
1542930 80
1542980 2
1543102 417
1543133 52
1543230 61
1543354 428
1543452 5
1543467 174
1543560 248
1543605 0
1543631 0
1543710 28
1543759 2
1543825 0
1543839 36
1543947 7
1544010 45
1544026 25
1544064 0
1544066 0
1544119 21
1544130 0
1544143 0
1544147 0
1544224 63
1544241 0
1544365 0
1544381 488
1544384 267
1544461 103
1544480 62
1544488 179
1544508 0
1544697 107
1544790 0
1544824 67
1544961 0
1545041 0
1545152 85
1545212 0
1545318 39
1545386 972
1545427 0
1545567 0
1545577 262
1545613 106
1545674 0
1545714 0
1545729 0
1545735 0
1545742 0
1545873 115
1545880 124
1545891 191
1546048 631
1546113 2097
1546260 226
1546342 970
1546352 748
1546390 840
1546442 73
1546556 340
1546610 888
1546619 368
1546637 1743
1546660 85
1546669 166
1546719 0
1546759 115
1546806 564
1546906 737
1546909 2002
1546975 277
1547032 173
1547059 566
1547099 56
1547108 352
1547118 174
1547137 228
1547201 583
1547217 477
1547270 414
1547342 399
1547351 60
1547395 121
1547429 2161
1547445 456
1547521 0
1547525 251
1547542 0
1547561 0
1547570 0
1547576 20
1547586 0
1547682 504
1547691 7
1547800 0
1547809 10
1547878 11
1547955 996
1547971 1423
1547974 914
1548029 76
1548083 0
1548192 0
1548306 184
1548345 479
1548412 0
1548510 201
1548537 278
1548557 707
1548702 367
1548705 476
1548766 191
1548779 199
1548790 0
1548870 280
1548893 3446
1548897 946
1549135 572
1549192 2
1549268 1448
1549339 1380
1549442 39
1549463 0
1549476 0
1549529 1
1549961 378
1549970 74
1550003 588
1550087 139
1550114 181
1550120 0
1550271 7
1550510 3580
1550580 493
1550639 43
1550677 0
1550723 1
1550780 308
1550826 650
1550849 39
1550881 0
1550898 51
1551015 7
1551033 99
1551189 33
1551206 397
1551208 524
1551229 486
1551240 605
1551281 0
1551288 835
1551328 263
1551331 821
1551421 1923
1551425 4
1551523 49
1551634 59
1551665 0
1551721 53
1551756 91
1551792 0
1551852 878
1551910 216
1552045 1
1552197 0
1552240 350
1552308 1515
1552506 0
1552527 0
1552529 0
1552584 1356
1552610 0
1552752 0
1552769 0
1552860 0
1552870 0
1552915 0
1553020 0
1553140 1
1553385 0
1553422 0
1553429 1
1553479 0
1553504 0
1553824 0
1553899 1
1553914 0
1553953 0
1553961 0
1553973 0
1553980 0
1554173 0
1554218 0
1554243 0
1554273 0
1554298 0
1554386 0
1554434 0
1554686 0
1554919 0
1554931 0
1554995 0
1555231 0
1555663 0
1555723 0
1555750 0
1555803 0
1555871 0
1555945 0
1555984 0
1556082 0
1556109 0
1556211 0
1556478 0
1556533 0
1556543 0
1556564 0
1556705 0
1556793 0
1557015 0
1557054 0
1557099 0
1557182 0
1557247 0
1557293 0
1557297 0
1557331 0
1557422 0
1557446 0
1557657 0
1557662 0
1557746 0
1557896 0
1558103 0
1558172 0
1558415 0
1558590 0
1558680 0
1558682 0
1558730 0
1558736 0
1558745 0
1558843 0
1558856 0
1558866 0
1558946 0
1558967 0
1559006 0
1559029 0
1559216 0
1559270 0
1559294 0
1559327 0
1559351 0
1559373 0
1559462 0
1559464 0
1559572 0
1559630 0
1559654 0
1559686 0
1559700 0
1559904 0
1559993 0
1560142 0
1560257 0
1560287 0
1560369 0
1560590 0
1560646 0
1560760 0
1560820 0
1560851 0
1561252 0
1561267 102
1561293 294
1561372 2239
1561391 26
1561397 0
1561404 409
1561413 557
1561565 0
1561637 2
1561719 2281
1561727 0
1561752 2034
1561768 643
1561785 0
1561823 1741
1561886 463
1561979 1189
1562063 3051
1562076 21
1562089 1619
1562136 461
1562192 432
1562234 4244
1562398 89
1562483 554
1562492 2350
1562498 0
1562612 240
1562643 1295
1562656 689
1562672 208
1562727 866
1562745 76
1562778 0
1562790 24
1562824 1107
1562966 1659
1562994 358
1563235 170
1563389 0
1563438 59
1563487 465
1563582 40
1563698 0
1563708 0
1563804 0
1563848 0
1563871 0
1563895 0
1563926 0
1564264 0
1564310 0
1564320 0
1564605 0
1564751 0
1564829 0
1564886 1
1564966 0
1564990 0
1565041 347
1565048 433
1565052 77
1565070 2
1565098 0
1565177 0
1565243 0
1565258 0
1565291 0
1565294 0
1565324 0
1565423 0
1565452 0
1565472 0
1565475 0
1565504 0
1565700 0
1565911 0
1566005 0
1566034 0
1566076 0
1566107 0
1566148 0
1566166 1
1566267 0
1566499 0
1566528 0
1566567 0
1566588 0
1566604 0
1566652 0
1566688 25
1566695 1
1566719 158
1566787 12
1566789 0
1566798 0
1566802 134
1566806 0
1566823 0
1566848 0
1566925 0
1567013 0
1567071 0
1567245 0
1567347 0
1567379 0
1567386 0
1567415 0
1567448 0
1567638 0
1567713 1
1567785 0
1567796 1
1567835 0
1567882 0
1567938 0
1567956 0
1567987 0
1568034 237
1568110 82
1568125 2
1568158 228
1568212 346
1568215 1443
1568287 1
1568395 0
1568410 67
1568416 35
1568446 0
1568470 539
1568536 940
1568559 669
1568698 673
1568737 0
1568791 0
1568842 215
1568978 41
1569159 149
1569313 226
1569337 1293
1569364 673
1569406 315
1569422 79
1569434 0
1569442 309
1569496 85
1569574 62
1569608 1752
1569657 6
1569774 196
1569829 487
1569950 2
1569969 1260
1570107 497
1570178 0
1570243 258
1570350 1133
1570354 1567
1570374 0
1570508 0
1570646 11
1570696 473
1570725 142
1570743 339
1570779 78
1570847 0
1570980 498
1571012 703
1571035 0
1571057 487
1571089 588
1571265 1
1571279 124
1571358 1107
1571374 0
1571496 0
1571540 0
1571551 0
1571564 0
1571712 660
1571727 219
1571832 113
1571954 116
1572001 1
1572043 118
1572064 0
1572079 0
1572128 41
1572286 107
1572333 0
1572503 185
1572759 1
1572831 26
1572888 0
1572918 55
1573122 3
1573448 309
1573598 489
1573673 192
1573692 0
1573882 20
1573912 0
1573925 149
1573927 149
1573941 0
1573947 0
1573949 0
1573958 0
1573960 0
1574006 0
1574021 150
1574024 25
1574082 1431
1574222 124
1574229 186
1574236 0
1574272 0
1574307 282
1574325 135
1574609 467
1574611 601
1574748 231
1574767 74
1574774 888
1574779 280
1574851 304
1574935 0
1574964 4
1574970 0
1575004 54
1575142 586
1575241 2
1575427 0
1575451 0
1575550 548
1575553 628
1575595 109
1575628 26
1575654 98
1575749 0
1575779 41
1575815 166
1575820 76
1575835 96
1575843 235
1575855 0
1575910 505
1575919 177
1575988 0
1576018 0
1576036 16
1576120 380
1576219 130
1576256 80
1576405 0
1576429 0
1576531 639
1576579 94
1576662 13
1576710 0
1576734 59
1576796 80
1576802 0
1576807 107
1576864 0
1576873 733
1577021 0
1577279 0
1577281 26
1577446 7
1577469 199
1577505 0
1577520 45
1577526 0
1577530 0
1577546 3
1577587 0
1577649 0
1577698 0
1577740 0
1577859 0
1577881 0
1577956 2
1577988 2
1578058 0
1578109 0
1578127 0
1578208 0
1578243 0
1578387 0
1578456 0
1578491 0
1578576 0
1578616 0
1578696 0
1578763 0
1578796 0
1578920 0
1578932 0
1579026 0
1579049 0
1579538 0
1579552 0
1579571 0
1579578 0
1579587 112
1579594 543
1579621 731
1579626 946
1579656 465
1579728 7
1579749 153
1579764 0
1579822 40
1579863 422
1579920 0
1579950 0
1580092 312
1580234 383
1580284 0
1580300 0
1580346 14
1580412 495
1580455 0
1580481 0
1580483 0
1580490 0
1580494 0
1580521 13
1580536 250
1580549 102
1580589 8
1580606 0
1580676 0
1580755 4
1580770 0
1580779 0
1580865 0
1581059 222
1581071 160
1581075 56
1581105 361
1581173 983
1581203 698
1581275 680
1581296 2717
1581311 234
1581410 953
1581467 0
1581474 685
1581671 544
1581783 121
1581893 487
1581963 331
1581986 1772
1582046 321
1582060 0
1582071 0
1582076 0
1582089 0
1582094 0
1582102 0
1582106 0
1582154 787
1582427 0
1582608 0
1582610 0
1582659 0
1582663 0
1582677 0
1582695 0
1582785 0
1582887 0
1583109 136
1583181 76
1583197 33
1583238 0
1583278 47
1583366 61
1583389 27
1583495 0
1583498 21
1583767 40
1583785 40
1583864 100
1583904 0
1584029 142
1584149 26
1584194 294
1584212 71
1584271 75
1584326 0
1584354 0
1584432 12
1584495 371
1584516 1
1584536 0
1584551 0
1584617 0
1584716 0
1584751 0
1584769 0
1584825 0
1584886 0
1584932 0
1585117 0
1585154 0
1585193 66
1585229 0
1585254 0
1585275 0
1585439 0
1585446 0
1585506 0
1585570 0
1585671 0
1585897 0
1585961 0
1586038 1
1586070 0
1586102 0
1586211 35
1586300 1832
1586342 35
1586352 49
1586376 0
1586466 22
1586573 0
1586588 0
1586615 2
1586713 46
1586721 19
1586727 73
1586737 50
1586813 0
1586821 0
1587066 5
1587077 28
1587105 94
1587218 111
1587278 37
1587300 59
1587343 0
1587413 25
1587497 21
1587594 404
1587606 151
1587650 15
1587652 69
1587696 164
1587719 17
1587739 1
1587943 0
1587967 0
1588008 21
1588065 0
1588094 171
1588148 60
1588185 9
1588431 0
1588482 73
1588494 153
1588555 31
1588659 0
1588724 0
1588793 0
1588960 0
1589129 0
1589140 0
1589153 21
1589225 128
1589354 1974
1589411 1063
1589438 2103
1589449 761
1589719 2362
1589730 130
1589888 321
1589967 119
1590022 198
1590216 22
1590280 17
1590317 71
1590339 0
1590385 253
1590389 0
1590447 0
1590550 0
1590562 0
1590619 0
1590652 0
1590714 0
1591081 0
1591093 0
1591288 0
1591342 0
1591397 0
1591417 0
1591454 1
1591510 0
1591573 0
1591944 0
1591960 1
1591981 0
1592062 0
1592205 0
1592213 0
1592238 0
1592352 0
1592467 0
1592504 287
1592536 6
1592588 0
1592627 0
1592665 10
1592733 0
1592755 0
1592850 0
1592876 274
1592975 803
1592977 1591
1592999 31
1593020 761
1593140 538
1593148 151
1593171 0
1593206 45
1593243 0
1593323 21
1593398 210
1593473 33
1593515 108
1593581 293
1593597 173
1593777 0
1593966 13
1593976 1
1594030 32
1594035 2263
1594039 2153
1594060 229
1594102 262
1594135 594
1594161 0
1594177 151
1594199 0
1594288 242
1594330 0
1594348 32
1594399 171
1594429 33
1594441 0
1594524 92
1594564 43
1594590 21
1594972 0
1595374 0
1595433 0
1595520 0
1595530 0
1595545 0
1595591 0
1595610 9
1595654 0
1595682 178
1595710 30
1595751 1
1595758 0
1595913 1
1595993 322
1596026 0
1596043 106
1596080 1
1596105 600
1596137 0
1596196 89
1596321 9
1596400 283
1596463 50
1596470 0
1596543 50
1596654 320
1596696 38
1596709 37
1596729 378
1596750 456
1596752 298
1596773 0
1596782 276
1596923 23
1596959 517
1596964 0
1597078 0
1597105 36
1597170 0
1597485 23
1597617 47
1597762 58
1597770 435
1597863 178
1598058 1
1598076 0
1598095 0
1598101 0
1598155 1
1598664 0
1598774 0
1598784 0
1598814 0
1598841 1
1598852 78
1598881 0
1598894 6
1598935 0
1599085 0
1599128 159
1599173 0
1599179 34
1599197 0
1599209 31
1599212 394
1599242 1362
1599309 0
1599356 351
1599422 1
1599440 15
1599536 8
1599549 705
1599551 162
1599596 398
1599646 588
1599654 1216
1599717 1336
1599766 23
1599979 649
1600205 353
1600318 668
1600374 0
1600398 0
1600480 417
1600484 454
1600611 0
1600677 215
1600756 659
1600758 255
1600835 1285
1600837 2179
1600839 2704
1600921 0
1600930 306
1601035 391
1601041 1655
1601050 61
1601052 1100
1601060 427
1601084 91
1601183 0
1601418 0
1601429 164
1601438 339
1601440 14
1601585 0
1601672 89
1601689 598
1601726 16
1601752 363
1601776 172
1601849 0
1601858 462
1601885 0
1601907 307
1601934 49
1601958 0
1601970 0
1601975 474
1602041 0
1602079 0
1602160 427
1602164 152
1602221 0
1602228 0
1602244 25
1602286 0
1602322 32
1602368 0
1602411 60
1602418 131
1602514 64
1602595 83
1602670 0
1602728 835
1602730 1039
1602760 221
1602913 476
1602922 27
1603018 71
1603392 137
1603442 0
1603504 1482
1603532 0
1603805 123
1603849 54
1603922 113
1603933 403
1603998 368
1604064 518
1604184 0
1604218 1238
1604293 348
1604344 0
1604353 149
1604402 421
1604431 123
1604494 200
1604509 0
1604524 18
1604641 1392
1604670 335
1604685 102
1604717 0
1604735 0
1604744 0
1604807 188
1604814 583
1604831 173
1604853 466
1604922 315
1604995 87
1605061 107
1605075 6
1605118 418
1605144 366
1605214 602
1605319 320
1605396 0
1605436 0
1605456 279
1605470 559
1605713 0
1605817 110
1605857 244
1605921 4
1605929 0
1605941 0
1605960 0
1605970 271
1606018 0
1606043 233
1606144 405
1606155 0
1606216 577
1606241 0
1606312 397
1606314 1
1606338 135
1606349 15
1606385 900
1606484 0
1606501 245
1606624 77
1606644 511
1606773 50
1606788 248
1606797 316
1606812 222
1606821 591
1606839 42
1606887 1023
1606917 0
1607071 421
1607130 275
1607181 44
1607196 90
1607208 524
1607235 0
1607276 41
1607280 2079
1607283 544
1607298 240
1607301 0
1607333 0
1607373 769
1607375 481
1607423 525
1607487 16
1607502 0
1607572 8
1607653 54
1607667 10
1607706 43
1607741 498
1607808 74
1607885 0
1607893 1358
1607948 20
1607968 0
1607970 1219
1607990 157
1608038 155
1608045 671
1608180 187
1608203 104
1608212 495
1608221 16
1608242 52
1608303 19
1608332 19
1608437 18
1608481 110
1608533 188
1608648 524
1608725 286
1608738 603
1608845 317
1608920 0
1608957 0
1609154 880
1609158 157
1609169 15
1609295 246
1609298 316
1609412 86
1609529 0
1609706 0
1609748 509
1610074 0
1610144 0
1610146 0
1610398 0
1610533 0
1610638 0
1610674 0
1610683 0
1610872 0
1610923 0
1610944 0
1611055 0
1611084 1
1611145 0
1611169 0
1611223 0
1611296 0
1611319 0
1611353 0
1611390 1064
1611457 414
1611507 710
1611533 345
1611558 300
1611621 66
1611625 457
1611856 309
1611952 24
1611962 0
1611983 731
1612015 0
1612061 0
1612079 821
1612109 1303
1612173 1037
1612202 647
1612205 648
1612247 485
1612292 11
1612537 1
1612561 0
1612567 0
1612582 0
1612588 0
1612609 0
1612624 0
1612630 0
1612651 305
1612728 1078
1612792 0
1612829 49
1612870 176
1612876 559
1612878 515
1612909 200
1612959 0
1612973 0
1613008 67
1613014 0
1613056 6
1613141 5
1613212 0
1613243 355
1613266 0
1613289 106
1613320 0
1613358 0
1613368 0
1613729 0
1613742 0
1613865 0
1613992 0
1614012 0
1614056 0
1614067 0
1614147 0
1614150 0
1614258 0
1614276 0
1614324 10
1614354 0
1614433 0
1614830 0
1614857 0
1614891 0
1614926 0
1614933 0
1615118 0
1615149 0
1615234 0
1615314 0
1615331 0
1615393 0
1615467 0
1615496 0
1615530 0
1615583 0
1615615 0
1615666 0
1615669 0
1615704 1
1615759 0
1615798 1
1615800 0
1615846 0
1615879 0
1615956 0
1616039 0
1616074 0
1616190 0
1616206 0
1616347 0
1616366 249
1616374 342
1616386 72
1616394 1130
1616467 2
1616506 0
1616569 0
1616717 77
1616765 8
1616802 294
1616865 484
1616882 53
1616886 698
1617018 280
1617049 547
1617063 350
1617135 118
1617279 66
1617288 718
1617317 27
1617419 322
1617426 639
1617461 1
1617467 170
1617475 631
1617509 192
1617623 1
1617693 2769
1617783 1121
1617824 1479
1617829 0
1617892 0
1617895 0
1617925 0
1618013 0
1618062 49
1618068 0
1618082 41
1618109 351
1618124 190
1618193 0
1618364 2
1618463 224
1618465 0
1618586 0
1618700 23
1618749 141
1618889 17
1618994 0
1619057 188
1619091 0
1619158 20
1619183 30
1619425 677
1619445 0
1619500 335
1619512 33
1619609 22
1619667 463
1619695 1
1619739 169
1619758 234
1619765 110
1619778 371
1619800 298
1619802 1507
1619924 127
1619957 164
1620072 12
1620085 0
1620103 958
1620115 517
1620190 222
1620211 671
1620246 558
1620375 35
1620400 33
1620412 0
1620452 312
1620553 453
1620601 654
1620613 4
1620631 191
1620770 14
1620779 0
1620818 0
1620871 187
1621009 507
1621051 1368
1621121 0
1621136 0
1621147 523
1621273 258
1621294 325
1621384 667
1621460 125
1621609 93
1621628 52
1621651 0
1621791 79
1621865 0
1622089 0
1622148 263
1622208 120
1622460 33
1622682 73
1622708 275
1622735 0
1622848 0
1622910 0
1622931 111
1623002 364
1623125 103
1623157 0
1623175 0
1623257 260
1623399 17
1623481 319
1623568 374
1623698 1484
1623715 0
1623792 0
1623842 0
1623998 38
1624090 233
1624237 82
1624303 0
1624400 0
1624427 0
1624448 581
1624461 156
1624497 83
1624535 0
1624550 54
1624631 167
1624715 0
1624727 0
1624830 170
1624872 10
1624880 0
1624946 10
1625035 0
1625151 69
1625171 175
1625270 13
1625419 3
1625483 413
1625494 87
1625626 38
1625662 131
1625881 94
1625909 0
1625927 56
1626019 0
1626199 396
1626202 43
1626249 32
1626262 73
1626343 183
1626441 115
1626541 71
1626718 179
1626814 0
1626897 49
1626921 25
1627001 108
1627189 272
1627227 482
1627242 27
1627317 0
1627347 10
1627356 218
1627536 1
1627557 0
1627582 0
1627639 156
1627896 528
1628033 0
1628084 54
1628102 240
1628152 1
1628191 0
1628308 0
1628314 0
1628488 0
1628608 0
1628740 0
1628791 0
1628821 0
1628908 0
1628923 0
1628970 1
1629388 1
1629511 0
1629520 0
1629589 0
1629685 0
1629691 0
1629748 0
1629916 0
1629928 0
1630030 0
1630104 0
1630147 0
1630169 0
1630241 282
1630274 5
1630282 0
1630306 25
1630318 0
1630344 282
1630392 306
1630406 1678
1630444 0
1630456 12
1630584 141
1630639 73
1630700 0
1630724 1
1631003 401
1631459 0
1631468 0
1631763 3
1631927 4
1631984 0
1632215 21
1632233 10
1632260 0
1632269 0
1632287 95
1632443 0
1632704 5
1632890 0
1632932 14
1633049 0
1633142 181
1633187 2
1633244 6
1633280 1
1633382 0
1633541 0
1633700 0
1633876 0
1633910 0
1634069 0
1634368 345
1634388 25
1634443 78
1634580 1870
1634681 1263
1634727 0
1634767 67
1634770 152
1634792 11
1634822 16
1634849 97
1634916 35
1634965 18
1634974 394
1634986 94
1634989 12
1635023 0
1635070 0
1635095 0
1635105 0
1635147 0
1635268 0
1635381 0
1635437 0
1635449 0
1635511 0
1635552 0
1635629 0
1635641 0
1635713 0
1635770 0
1635827 0
1635890 1
1636001 1313
1636118 95
1636130 712
1636285 0
1636489 273
1636546 201
1636657 54
1637125 38
1637143 0
1637302 3
1637478 101
1637512 11
1637671 0
1637970 258
1637990 17
1638045 518
1638149 61
1638212 263
1638283 1455
1638329 0
1638369 38
1638372 770
1638409 1277
1638667 102
1638690 342
1638775 672
1638960 349
1639090 0
1639120 729
1639174 361
1639187 7
1639268 1
1639417 648
1639644 42
1639670 672
1639675 233
1639753 0
1639873 861
1639947 1932
1639974 568
1640011 264
1640083 144
1640251 42
1640265 2127
1640269 1659
1640307 462
1640374 329
1640438 0
1640472 931
1640509 306
1640527 1517
1640616 542
1640666 100
1640834 699
1640865 0
1640875 51
1640910 76
1640971 102
1640975 485
1641022 2636
1641087 0
1641105 171
1641234 430
1641352 109
1641482 101
1641541 0
1641561 0
1641607 0
1641620 0
1641630 0
1641746 0
1641771 0
1641859 0
1641977 0
1642057 0
1642115 0
1642177 0
1642266 0
1642314 0
1642418 666
1642433 381
1642442 1552
1642445 55
1642594 1
1642671 0
1642744 0
1642804 0
1642833 0
1642992 0
1643018 0
1643206 1
1643397 0
1643470 0
1643500 0
1643739 0
1643857 0
1643898 0
1643929 0
1643974 0
1644051 0
1644189 0
1644199 0
1644206 0
1644210 0
1644228 0
1644379 1325
1644477 59
1644487 620
1644621 0
1644663 0
1644679 0
1644720 0
1644774 0
1644996 0
1645008 0
1645066 0
1645110 0
1645251 0
1645298 0
1645307 1
1645419 1
1645461 0
1645594 0
1645681 0
1645719 0
1645723 0
1645729 0
1645744 0
1645764 0
1646054 9
1646120 22
1646149 226
1646172 61
1646209 0
1646223 0
1646278 0
1646501 0
1646543 0
1646626 0
1646729 9
1646799 0
1646928 75
1647082 0
1647088 0
1647289 0
1647358 0
1647398 0
1647401 0
1647410 0
1647421 0
1647437 0
1647439 0
1647479 0
1647485 0
1647495 0
1647519 0
1647532 0
1647540 0
1647545 0
1647561 0
1647564 0
1647582 0
1647609 0
1647613 0
1647655 0
1647724 0
1647733 0
1647737 0
1647863 0
1647957 0
1647981 0
1648035 0
1648093 0
1648159 0
1648162 0
1648240 0
1648276 0
1648295 0
1648336 0
1648351 0
1648392 0
1648456 0
1648488 0
1648511 0
1648515 0
1648573 0
1648648 0
1648708 0
1648762 0
1648792 0
1648801 0
1648837 0
1648903 0
1648936 0
1649026 0
1649197 0
1649274 0
1649296 0
1649302 0
1649380 0
1649473 0
1649702 0
1649737 0
1649739 0
1649788 0
1649881 0
1649922 0
1649942 0
1649997 0
1650222 0
1650303 0
1650305 0
1650546 0
1650563 0
1650643 0
1650733 0
1650875 0
1650899 0
1650922 0
1650998 0
1651206 1
1651301 0
1651343 0
1651361 0
1651376 0
1651454 0
1651484 1
1651611 0
1651740 0
1651768 0
1651839 0
1651974 0
1652016 0
1652213 0
1652247 0
1652266 0
1652334 0
1652366 0
1652412 1
1652464 0
1652593 1
1652697 0
1652792 0
1652816 0
1652867 0
1652951 0
1653009 0
1653105 1
1653140 0
1653226 6
1653342 0
1653626 0
1653797 497
1653905 208
1653932 643
1653968 13
1654039 54
1654166 299
1654196 667
1654211 17
1654268 28
1654391 87
1654397 0
1654421 0
1654491 545
1654556 729
1654584 127
1654661 0
1654720 20
1654751 569
1654782 60
1654799 267
1654811 924
1654890 301
1655087 957
1655147 463
1655327 0
1655414 221
1655442 9
1655492 1107
1655567 779
1655577 751
1655610 451
1655707 0
1655868 288
1655902 53
1655912 71
1656139 65
1656419 64
1656462 144
1656537 411
1656646 157
1656700 0
1656745 402
1656757 2137
1656762 5
1656798 0
1656820 435
1656828 0
1656871 0
1656912 30
1656985 298
1657066 0
1657117 57
1657164 79
1657176 305
1657504 0
1657535 160
1657633 558
1657675 73
1657758 0
1657799 254
1657982 0
1658012 244
1658168 13
1658176 189
1658268 0
1658284 97
1658665 847
1658689 38
1658890 0
1658934 332
1658969 0
1659007 171
1659049 148
1659097 506
1659295 339
1659324 96
1659375 367
1659442 0
1659685 135
1659799 52
1659858 76
1659926 54
1659940 512
1660057 39
1660097 167
1660203 213
1660210 273
1660227 0
1660267 50
1660364 13
1660376 701
1660394 576
1660405 368
1660464 751
1660618 1148
1660667 4
1660748 0
1660766 1
1660821 12
1660835 0
1660857 0
1661019 0
1661058 5
1661098 7
1661135 0
1661170 3
1661243 5
1661297 0
1661354 9
1661397 4
1661418 0
1661468 0
1661688 0
1661752 0
1661841 0
1661848 0
1661859 5
1662147 0
1662243 0
1662258 10
1662287 39
1662304 0
1662347 395
1662352 568
1662376 0
1662435 583
1662452 0
1662486 0
1662494 416
1662686 0
1662750 117
1662769 65
1662793 0
1662986 395
1663006 0
1663119 20
1663125 0
1663230 91
1663246 1
1663270 0
1663273 0
1663382 0
1663394 1
1663418 1
1663545 0
1663591 0
1663636 0
1663654 0
1663697 0
1663699 0
1663719 0
1663730 1
1663804 0
1663837 0
1663978 0
1663996 0
1664083 0
1664156 0
1664177 0
1664242 1
1664272 0
1664297 0
1664328 0
1664357 0
1664419 0
1664431 0
1664452 0
1664476 0
1664479 0
1664586 0
1664808 0
1664866 0
1664872 0
1664964 0
1664980 0
1665037 0
1665077 0
1665088 0
1665202 0
1665339 0
1665454 0
1665493 0
1665500 0
1665583 0
1665604 0
1665771 0
1665811 0
1665839 0
1665934 0
1665950 0
1665973 0
1665982 0
1666040 0
1666108 0
1666114 60
1666169 20
1666180 224
1666216 0
1666249 0
1666456 0
1666492 0
1666504 0
1666516 0
1666762 458
1666776 27
1666799 0
1666850 572
1666860 111
1666881 0
1666891 0
1666908 0
1666973 24
1667081 0
1667100 0
1667211 0
1667295 0
1667359 0
1667383 0
1667442 0
1667522 0
1667541 0
1667846 0
1667898 0
1667946 0
1668001 0
1668022 0
1668061 0
1668154 0
1668190 0
1668205 0
1668262 0
1668276 0
1668295 0
1668382 91
1668394 35
1668403 114
1668406 311
1668582 0
1668758 416
1668797 436
1668890 177
1668941 578
1668998 52
1669031 3157
1669126 334
1669139 55
1669203 576
1669322 0
1669441 0
1669637 0
1669783 0
1669853 0
1669860 0
1669907 0
1669940 0
1669945 0
1669954 0
1670013 0
1670051 0
1670201 0
1670267 0
1670567 0
1670605 0
1671213 0
1671278 0
1671312 1
1671317 0
1671376 465
1671408 0
1671438 0
1671473 0
1671597 0
1671806 0
1671879 0
1671895 0
1672052 0
1672118 0
1672211 1
1672247 0
1672274 0
1672347 1
1672382 776
1672416 1138
1672458 471
1672545 0
1672587 0
1672593 113
1672623 8
1672657 21
1672833 1
1672883 297
1673115 207
1673202 1894
1673212 1706
1673216 543
1673226 547
1673244 595
1673255 680
1673341 1
1673383 256
1673397 25
1673428 411
1673480 0
1673499 0
1673663 0
1673711 0
1673846 0
1673852 0
1673896 0
1673992 0
1674006 0
1674054 0
1674130 0
1674132 0
1674171 0
1674237 0
1674284 0
1674538 0
1674574 0
1674580 0
1674673 0
1674745 0
1674780 0
1674976 0
1675009 0
1675097 0
1675149 0
1675168 0
1675187 0
1675236 0
1675244 0
1675263 0
1675267 0
1675280 1
1675344 0
1675362 0
1675420 0
1675434 0
1675575 0
1675593 0
1675626 0
1675697 0
1675775 0
1675813 0
1675839 0
1675885 0
1675914 0
1675922 1
1675924 0
1676012 0
1676304 499
1676366 373
1676387 1023
1676420 942
1676492 16
1676762 1654
1676797 64
1676847 0
1676896 143
1676929 73
1676934 262
1676964 46
1677053 267
1677204 636
1677373 685
1677523 333
1677525 665
1677531 487
1677676 115
1677709 1338
1677724 561
1677987 0
1678004 51
1678135 653
1678222 211
1678228 1795
1678274 2574
1678443 55
1678473 1887
1678487 0
1678540 1729
1678579 482
1678586 5
1678641 99
1678652 316
1678786 1792
1678836 460
1678906 1420
1678930 1584
1679014 453
1679060 340
1679103 565
1679106 293
1679190 353
1679216 614
1679280 37
1679316 0
1679400 0
1679431 0
1679433 92
1679468 0
1679481 0
1679526 0
1679529 0
1679541 0
1679557 0
1679622 0
1679624 0
1679642 0
1679684 0
1679719 184
1679746 0
1679763 0
1679772 19
1679774 61
1679812 0
1679870 94
1679877 0
1679885 15
1679908 93
1679956 0
1680002 194
1680037 101
1680068 0
1680092 0
1680156 29
1680160 0
1680189 3
1680227 0
1680242 0
1680283 12
1680342 0
1680498 991
1680507 974
1680595 0
1680669 241
1680718 769
1680721 127
1680840 572
1680930 230
1680948 580
1680964 2083
1680988 43
1681004 107
1681015 0
1681038 259
1681065 730
1681130 299
1681206 110
1681242 133
1681272 188
1681287 878
1681307 164
1681322 931
1681348 1
1681354 0
1681464 1404
1681622 327
1681630 0
1681658 1166
1681738 523
1681838 59
1681844 96
1681921 0
1681979 0
1681996 2215
1682059 1255
1682061 50
1682080 96
1682086 31
1682089 673
1682093 155
1682130 49
1682170 12
1682188 146
1682249 45
1682294 0
1682331 1346
1682580 653
1682622 23
1682892 133
1683007 514
1683088 1
1683277 641
1683507 0
1683567 37
1683613 1
1683825 0
1683885 141
1684002 303
1684055 6
1684131 124
1684186 184
1684188 1400
1684227 1
1684275 0
1684287 724
1684317 1
1684356 89
1684425 83
1684584 104
1684680 2155
1684686 492
1684731 0
1684779 58
1684824 7
1684848 28
1684903 0
1684937 0
1685030 0
1685271 911
1685274 925
1685460 458
1685575 0
1685648 236
1685727 2100
1685753 41
1685769 138
1685818 158
1686150 468
1686243 748
1686255 0
1686290 0
1686297 1
1686385 0
1686396 0
1686440 0
1686466 115
1686496 66
1686502 66
1686597 258
1686615 68
1686712 62
1686756 22
1686807 112
1686874 74
1687207 461
1687247 139
1687568 1047
1687857 25
1687866 127
1687870 9
1687875 0
1687882 161
1687886 2
1687890 133
1687928 521
1688106 383
1688265 581
1688286 0
1688463 0
1688642 880
1688718 2983
1688776 158
1688823 286
1688860 540
1688932 0
1688944 0
1688961 0
1688969 21
1689126 715
1689171 91
1689201 33
1689228 189
1689241 452
1689304 380
1689345 578
1689376 725
1689415 744
1689484 0
1689540 50
1689565 334
1689619 1296
1689662 475
1689694 0
1689711 60
1689721 499
1689739 1823
1689751 832
1689833 36
1689847 86
1689868 275
1689958 76
1689988 736
1690097 223
1690114 264
1690166 267
1690221 309
1690330 704
1690367 110
1690377 571
1690400 407
1690427 164
1690620 931
1690675 191
1690689 407
1690801 1019
1690817 313
1690822 66
1690866 146
1690873 883
1690877 1697
1690892 1443
1690907 177
1691037 179
1691154 382
1691165 219
1691196 24
1691199 93
1691261 0
1691305 0
1691336 0
1691340 200
1691398 0
1691408 0
1691427 0
1691456 0
1691464 57
1691470 0
1691475 0
1691506 0
1691520 0
1691534 0
1691554 0
1691557 0
1691579 0
1691640 0
1691679 0
1691696 0
1691700 0
1691722 0
1691735 0
1691743 0
1691756 0
1691769 0
1691880 0
1691886 114
1691900 33
1691916 0
1691946 0
1691959 0
1691969 0
1692019 604
1692026 0
1692042 0
1692109 395
1692126 1
1692140 0
1692152 0
1692173 0
1692191 0
1692210 0
1692295 0
1692312 0
1692315 73
1692336 180
1692362 6
1692386 40
1692402 761
1692406 172
1692468 330
1692521 41
1692534 26
1692565 44
1692612 164
1692634 9
1692648 0
1692664 1
1692667 0
1692691 0
1692709 144
1692735 0
1692767 0
1692775 0
1692798 0
1692810 0
1692849 0
1692870 0
1692922 0
1692997 102
1693025 0
1693038 0
1693073 1
1693079 0
1693211 0
1693224 8
1693227 0
1693273 0
1693286 0
1693319 104
1693368 0
1693398 0
1693403 34
1693410 1
1693423 0
1693450 0
1693467 0
1693517 0
1693541 0
1693553 0
1693560 78
1693582 0
1693584 0
1693617 0
1693626 0
1693634 0
1693700 93
1693715 84
1693725 0
1693760 0
1693767 0
1693782 0
1693837 0
1693845 0
1693875 0
1693889 0
1693900 0
1693919 0
1693961 0
1693975 0
1693991 1140
1694050 154
1694086 64
1694138 99
1694174 759
1694191 479
1694193 1292
1694245 362
1694248 717
1694255 503
1694258 1321
1694345 0
1694356 98
1694370 0
1694407 18
1694422 0
1694438 0
1694463 88
1694465 120
1694546 489
1694651 449
1694750 535
1694794 755
1694835 0
1694883 0
1694897 710
1694908 547
1694929 1551
1694983 451
1695027 62
1695086 597
1695110 13
1695242 0
1695255 0
1695274 232
1695284 173
1695335 475
1695337 229
1695339 825
1695371 0
1695412 256
1695422 41
1695458 37
1695461 0
1695476 0
1695484 0
1695494 0
1695532 0
1695572 0
1695586 0
1695643 0
1695660 48
1695675 0
1695688 0
1695699 0
1695732 0
1695800 30
1695834 0
1695867 0
1695888 0
1695891 33
1695929 0
1695957 0
1695977 0
1695986 0
1696016 0
1696039 0
1696058 36
1696061 0
1696094 0
1696110 0
1696210 0
1696227 49
1696229 147
1696246 0
1696294 0
1696340 151
1696366 246
1696370 21
1696378 94
1696388 124
1696399 222
1696528 181
1696531 362
1696626 239
1696628 79
1696718 375
1696722 87
1696740 105
1696749 0
1696774 0
1696828 0
1696830 47
1696839 0
1696848 60
1696862 0
1696873 579
1696902 0
1696929 0
1696988 0
1696995 0
1697026 0
1697034 0
1697054 0
1697069 0
1697100 0
1697151 331
1697162 0
1697216 180
1697258 0
1697267 0
1697317 0
1697319 0
1697334 90
1697373 0
1697387 0
1697391 0
1697439 0
1697444 0
1697451 0
1697504 0
1697511 0
1697591 0
1697607 0
1697609 0
1697625 1
1697644 1
1697741 466
1697761 107
1697770 0
1697817 550
1697849 379
1697881 0
1697889 0
1697933 0
1697983 261
1698007 181
1698030 665
1698051 151
1698096 255
1698105 98
1698161 0
1698208 418
1698252 178
1698266 706
1698269 1112
1698331 1234
1698338 260
1698363 568
1698375 598
1698485 339
1698521 55
1698555 102
1698558 2536
1698628 0
1698662 678
1698668 434
1698735 458
1698748 67
1698817 1457
1698895 56
1698925 0
1698989 162
1699056 936
1699073 36
1699202 1373
1699217 0
1699230 792
1699274 391
1699290 1072
1699295 232
1699335 84
1699346 142
1699359 1125
1699404 502
1699429 556
1699466 443
1699497 81
1699515 865
1699685 8
1699726 521
1699796 1882
1699826 1092
1699911 630
1699919 0
1699938 597
1699952 0
1699968 124
1699992 0
1700004 52
1700078 149
1700091 0
1700153 0
1700157 466
1700163 294
1700185 130
1700226 133
1700229 0
1700274 1
1700325 264
1700423 35
1700580 0
1700663 0
1700692 0
1700713 18
1700717 0
1700725 0
1700742 0
1700805 181
1700853 29
1700927 88
1700955 0
1700997 60
1701040 580
1701051 0
1701080 0
1701091 1137
1701149 400
1701158 620
1701178 26
1701235 1844
1701267 263
1701298 2120
1701360 0
1701381 415
1701442 1058
1701454 1236
1701473 26
1701494 397
1701596 474
1701612 17
1701662 327
1701672 55
1701698 10551
1701731 301
1701811 410
1701895 617
1702028 1
1702058 159
1702100 128
1702293 67
1702333 174
1702379 719
1702383 346
1702441 113
1702722 490
1702863 631
1702937 930
1702999 58
1703009 760
1703012 521
1703119 461
1703149 215
1703212 756
1703254 720
1703320 1040
1703449 940
1703515 142
1703530 0
1703548 1506
1703554 9
1703572 187
1703584 0
1703601 0
1703694 0
1703710 734
1703712 287
1703746 0
1703758 426
1703890 1669
1703911 406
1704141 22
1704181 14
1704345 3
1704453 0
1704528 0
1704621 0
1704684 11
1704789 8
1704886 0
1704891 0
1704893 0
1704964 0
1705029 0
1705118 0
1705214 523
1705454 29
1705479 69
1705525 403
1705643 67
1705699 120
1705808 0
1705853 128
1705859 0
1705876 133
1705880 500
1705891 435
1705913 0
1706035 44
1706053 19
1706093 173
1706188 147
1706269 0
1706290 0
1706381 8
1706411 90
1706441 113
1706476 0
1706501 0
1706566 0
1706606 254
1706644 31
1706676 199
1706724 422
1706771 130
1706869 1
1706878 132
1706992 169
1707047 0
1707069 139
1707093 81
1707118 0
1707201 287
1707279 0
1707314 59
1707386 180
1707407 0
1707455 0
1707493 0
1707914 2
1707977 232
1708016 202
1708034 45
1708147 37
1708216 40
1708238 1
1708265 28
1708355 0
1708367 990
1708478 102
1708571 751
1708643 332
1708663 721
1708665 443
1708753 0
1708781 0
1708788 0
1708793 0
1708804 0
1708829 0
1708835 0
1708854 20
1708857 695
1709022 0
1709064 346
1709199 235
1709205 0
1709211 0
1709226 0
1709256 0
1709299 249
1709495 273
1709505 0
1709527 0
1709550 89
1709589 55
1709612 31
1709626 160
1709672 0
1709697 20
1709719 6
1709754 120
1709937 221
1709948 184
1710076 885
1710090 0
1710149 98
1710243 956
1710247 61
1710470 0
1710601 1050
1710682 106
1710689 23
1710695 0
1710701 29
1710713 0
1710813 930
1710897 196
1710986 0
1711033 382
1711049 444
1711064 669
1711167 4416
1711175 406
1711187 1
1711277 64
1711304 879
1711338 265
1711343 296
1711397 666
1711505 86
1711523 198
1711554 129
1711562 1057
1711625 800
1711645 413
1711661 698
1711734 642
1711881 689
1711941 157
1711964 870
1712006 0
1712035 0
1712044 1474
1712066 1313
1712076 78
1712096 733
1712160 364
1712234 1241
1712295 594
1712382 0
1712389 0
1712438 10
1712440 231
1712454 15
1712471 174
1712504 0
1712530 31
1712538 166
1712544 14
1712637 0
1712692 93
1712805 148
1712812 65
1712821 60
1712868 0
1712898 0
1712908 618
1712911 618
1712920 1151
1712971 26
1713002 755
1713077 315
1713108 1
1713147 164
1713191 350
1713287 747
1713298 1
1713320 1235
1713322 1307
1713359 601
1713439 42
1713553 0
1713588 0
1713715 101
1713741 0
1713828 119
1714018 40
1714051 463
1714106 290
1714231 26
1714254 271
1714262 71
1714301 665
1714321 189
1714374 627
1714392 0
1714437 301
1714457 302
1714828 776
1714871 471
1714873 332
1714920 128
1714943 14
1714946 89
1714991 0
1715015 0
1715021 56
1715034 0
1715054 525
1715061 0
1715063 0
1715108 0
1715113 0
1715143 0
1715154 64
1715157 10
1715167 0
1715201 0
1715224 0
1715257 173
1715316 397
1715585 102
1715667 658
1715696 0
1715788 386
1715821 497
1715904 881
1715981 1130
1716023 643
1716224 335
1716348 271
1716396 190
1716774 1273
1716783 0
1716791 112
1716807 715
1716841 329
1716966 51
1717262 6
1717308 1
1717567 0
1717617 0
1717623 1364
1717660 0
1717669 199
1717687 0
1717722 0
1717804 272
1717919 931
1717923 539
1717968 1247
1718028 0
1718085 33
1718100 385
1718146 923
1718181 436
1718197 840
1718211 596
1718364 0
1718430 73
1718593 216
1718644 123
1718667 21
1718676 140
1718747 47
1718882 61
1719065 169
1719128 0
1719218 13
1719309 0
1719335 1
1719460 153
1719473 0
1719718 83
1719789 0
1719852 98
1719866 402
1719968 10
1720020 176
1720046 170
1720074 74
1720119 275
1720146 64
1720151 54
1720192 88
1720245 336
1720321 1
1720378 0
1720407 0
1720425 0
1720521 0
1720552 1
1720572 1
1720581 231
1720599 55
1720631 12
1720653 0
1720718 0
1720724 7
1720757 506
1720800 0
1720936 92
1720971 13
1721088 0
1721141 137
1721210 0
1721306 41
1721365 346
1721444 2
1721509 0
1721555 127
1721561 1306
1721614 0
1721684 769
1721687 178
1721717 1572
1721800 291
1721903 34
1721964 238
1722243 0
1722281 106
1722287 70
1722308 0
1722471 0
1722480 0
1722516 228
1722617 497
1722675 0
1722780 827
1722937 0
1722956 25
1723076 121
1723110 1676
1723257 48
1723305 142
1723367 31
1723374 1011
1723417 0
1723425 568
1723472 145
1723533 146
1723587 110
1723650 0
1723767 122
1724001 149
1724131 620
1724141 77
1724226 565
1724325 566
1724445 935
1724491 46
1724576 131
1724722 0
1724860 114
1724967 0
1724991 1219
1725043 83
1725111 331
1725143 120
1725189 735
1725221 0
1725381 1271
1725385 526
1725404 783
1725434 635
1725558 366
1725698 168
1725709 27
1725804 250
1725840 134
1725993 0
1726034 587
1726062 314
1726065 758
1726077 864
1726113 122
1726116 642
1726205 162
1726268 169
1726414 1
1726535 0
1726542 97
1726703 1
1726809 0
1726874 0
1726920 95
1727044 0
1727142 335
1727197 0
1727394 208
1727396 1064
1727415 21
1727473 0
1727511 0
1727548 0
1727591 0
1727772 62
1727786 1
1727818 58
1727836 0
1727863 373
1727867 191
1727901 1
1727949 0
1727981 105
1727987 254
1727991 0
1727998 0
1728050 0
1728116 1
1728169 0
1728177 76
1728228 200
1728231 137
1728346 560
1728359 154
1728367 98
1728379 0
1728403 230
1728433 0
1728459 133
1728513 0
1728538 0
1728554 448
1728556 303
1728579 0
1728650 0
1728653 0
1728672 23
1728674 0
1728677 427
1728755 26
1728792 50
1728796 165
1728829 0
1728888 164
1728929 101
1729023 861
1729078 0
1729166 27
1729193 1300
1729265 296
1729285 604
1729364 397
1729484 117
1729490 744
1729574 784
1729583 0
1729634 247
1729701 58
1729724 36
1729762 257
1729810 35
1729824 212
1729947 0
1729999 0
1730015 0
1730024 39
1730026 0
1730044 0
1730174 48
1730193 879
1730196 23
1730226 403
1730280 332
1730296 168
1730350 26
1730424 0
1730470 48
1730501 0
1730525 115
1730529 257
1730539 98
1730642 0
1730664 590
1730692 68
1730756 0
1730918 191
1730967 585
1731031 0
1731114 96
1731221 54
1731246 0
1731288 0
1731321 0
1731361 0
1731372 57
1731392 0
1731404 38
1731439 0
1731473 878
1731482 3
1731520 308
1731554 91
1731638 0
1731650 0
1731675 0
1731694 0
1731707 45
1731730 269
1731775 244
1731784 51
1731790 56
1731878 228
1731890 84
1732181 0
1732187 0
1732307 38
1732321 0
1732357 129
1732419 23
1732452 0
1732548 1346
1732597 0
1732707 0
1732774 0
1732791 713
1732897 140
1732931 0
1732939 13
1733054 332
1733117 11
1733129 95
1733187 0
1733261 154
1733378 327
1733441 1
1733557 546
1733562 51
1733567 0
1733570 0
1733580 0
1733590 0
1733597 6
1733653 320
1733735 150
1733796 0
1733826 766
1733849 0
1733878 64
1733922 37
1733994 75
1734115 14
1734442 0
1734615 283
1734745 0
1734822 14
1734890 28
1734902 7
1734908 139
1735009 35
1735035 34
1735047 0
1735084 12
1735095 60
1735112 0
1735154 169
1735244 122
1735291 70
1735300 16
1735320 55
1735347 6
1735427 200
1735442 8
1735486 125
1735509 0
1735521 862
1735534 155
1735544 470
1735602 39
1735631 29
1735704 76
1735722 428
1735739 508
1735799 0
1735892 0
1735922 861
1735964 20
1736001 811
1736004 47
1736010 219
1736168 114
1736210 275
1736278 36
1736340 0
1736349 724
1736420 100
1736527 0
1736534 0
1736594 0
1736654 0
1736663 0
1736699 0
1736720 0
1736744 0
1736752 0
1736762 1
1736869 0
1736912 0
1736933 0
1736937 0
1736975 0
1736996 0
1737050 2
1737059 0
1737074 0
1737134 0
1737159 0
1737204 0
1737215 0
1737273 0
1737290 0
1737294 0
1737324 0
1737350 0
1737392 0
1737422 0
1737440 0
1737474 0
1737489 0
1737520 0
1737533 1
1737571 0
1737629 0
1737737 0
1737749 0
1737772 0
1737785 0
1737846 0
1737866 0
1737944 0
1737952 0
1737966 0
1737989 0
1738007 0
1738044 1
1738070 0
1738117 0
1738178 0
1738193 0
1738229 0
1738253 0
1738280 0
1738397 0
1738407 0
1738553 0
1738571 0
1738588 0
1738625 1
1738627 0
1738682 0
1738687 0
1738735 0
1738742 0
1738800 0
1738863 0
1739016 0
1739034 0
1739107 0
1739147 0
1739181 0
1739250 0
1739303 0
1739452 0
1739566 0
1739625 0
1739665 96
1739708 0
1739736 14
1739800 213
1739810 0
1739818 0
1739828 232
1739979 27
1739994 264
1740081 239
1740103 37
1740337 0
1740382 0
1740493 153
1740715 518
1740739 73
1740762 0
1740791 201
1740936 56
1741173 61
1741186 185
1741269 497
1741305 134
1741348 67
1741382 24
1741543 10
1741597 297
1741710 161
1741859 0
1741867 52
1741904 44
1741971 54
1742028 180
1742091 42
1742135 197
1742218 0
1742227 0
1742315 16
1742401 0
1742441 0
1742474 0
1742508 0
1742578 0
1742737 0
1742797 0
1742827 0
1743075 0
1743097 0
1743205 0
1743284 0
1743307 0
1743334 0
1743355 0
1743474 0
1743481 0
1743604 0
1743623 0
1743721 0
1743746 0
1743752 0
1743845 136
1743866 56
1743956 89
1743998 91
1744064 9
1744083 71
1744184 10
1744249 512
1744305 0
1744382 63
1744390 0
1744578 16
1744620 180
1744622 133
1744692 92
1744711 158
1744739 148
1744790 136
1744828 52
1744872 5
1744894 93
1744903 20
1744974 1
1745003 1458
1745006 240
1745056 39
1745080 429
1745151 0
1745163 547
1745353 2052
1745391 1090
1745404 254
1745520 10
1745538 194
1745562 586
1745627 714
1745682 1939
1745782 1132
1745814 210
1745959 64
1745963 2034
1746206 523
1746303 0
1746339 780
1746452 146
1746550 2746
1746552 1090
1746562 100
1746570 82
1746662 0
1746771 1
1746794 889
1746959 0
1746970 777
1747070 568
1747144 0
1747154 367
1747183 53
1747386 768
1747459 1142
1747599 1572
1747616 1750
1747618 1231
1747624 0
1747631 116
1747679 315
1747693 0
1747748 0
1747865 0
1747916 0
1748006 0
1748264 0
1748378 0
1748480 0
1748483 0
1748579 0
1748714 0
1748732 0
1748771 0
1748801 0
1748820 0
1748867 0
1748962 0
1749002 0
1749101 0
1749212 0
1749261 0
1749272 0
1749416 0
1749520 0
1749566 0
1749679 1
1749689 0
1749728 0
1749766 0
1749815 0
1749830 0
1749872 0
1749897 0
1750034 0
1750064 0
1750079 0
1750091 0
1750106 0
1750118 0
1750153 0
1750172 0
1750268 0
1750300 0
1750364 0
1750635 0
1750658 0
1750886 0
1750895 0
1751246 134
1751298 3
1751337 112
1751446 0
1751462 0
1751517 673
1751545 0
1751584 0
1751614 0
1751619 47
1751663 0
1751748 89
1751809 0
1751821 621
1751833 81
1751917 0
1752001 0
1752007 41
1752115 165
1752139 0
1752142 11
1752178 0
1752203 387
1752211 0
1752268 261
1752295 243
1752349 0
1752364 183
1752433 33
1752460 35
1752469 0
1752478 374
1752480 625
1752508 215
1752510 557
1752529 0
1752600 118
1752610 157
1752640 71
1752679 0
1752873 0
1752915 875
1753052 0
1753119 409
1753406 130
1753441 160
1753451 82
1753552 2571
1753578 0
1753685 60
1753701 0
1753726 170
1753825 127
1753876 138
1753906 292
1753954 1866
1754046 175
1754098 807
1754127 3734
1754196 1075
1754289 516
1754411 183
1754528 491
1754675 257
1754776 129
1754817 1485
1754850 1
1754902 546
1754924 0
1754940 709
1755081 574
1755083 777
1755126 499
1755229 0
1755262 0
1755298 371
1755342 133
1755366 12
1755393 439
1755439 0
1755501 26
1755527 0
1755549 29
1755574 0
1755649 349
1755730 0
1755737 1070
1755820 89
1755933 0
1755942 61
1755969 76
1755979 0
1755989 329
1755992 36
1756000 172
1756076 256
1756105 204
1756147 9
1756171 17
1756213 12
1756294 238
1756428 0
1756522 327
1756526 1573
1756630 3
1756693 17
1756713 473
1756892 755
1757014 1114
1757090 435
1757124 11
1757255 443
1757276 854
1757388 127
1757404 0
1757437 2539
1757452 436
1757537 87
1757585 85
1757607 28
1757707 0
1757748 0
1757795 83
1757889 0
1757995 0
1758116 660
1758134 196
1758151 39
1758180 47
1758196 0
1758273 215
1758348 409
1758371 248
1758458 0
1758464 505
1758476 35
1758517 49
1758558 380
1758596 0
1758611 19
1758615 131
1758666 31
1758686 335
1758723 144
1758732 0
1758740 59
1758766 0
1758795 34
1758797 263
1758829 0
1758911 0
1758984 31
1758990 0
1759039 0
1759081 305
1759085 957
1759345 32
1759376 35
1759390 106
1759421 395
1759430 1102
1759468 0
1759507 480
1759555 774
1759611 321
1759623 4
1759629 30
1759681 544
1759685 141
1759831 53
1759881 481
1759900 0
1759918 0
1759972 225
1760116 166
1760184 483
1760205 339
1760229 326
1760286 367
1760299 181
1760331 82
1760371 359
1760417 230
1760473 0
1760502 196
1760724 330
1760778 308
1760873 103
1760923 589
1760927 642
1760964 1
1760969 0
1760979 0
1760996 425
1761001 811
1761019 144
1761032 228
1761070 656
1761085 553
1761108 85
1761118 47
1761168 0
1761248 0
1761401 418
1761417 443
1761490 0
1761498 195
1761574 1008
1761651 0
1761656 145
1761687 202
1761714 0
1761727 0
1761738 0
1761818 0
1761856 55
1761904 20
1761953 242
1761957 296
1761978 636
1762059 768
1762130 27
1762193 27
1762260 432
1762311 311
1762333 78
1762373 0
1762475 0
1762485 198
1762539 120
1762541 594
1762664 1025
1762854 304
1762925 0
1762935 309
1762965 147
1763010 2865
1763012 1476
1763102 0
1763139 0
1763187 275
1763247 188
1763319 610
1763328 118
1763391 0
1763403 0
1763477 0
1763522 0
1763547 0
1763584 0
1763620 0
1763622 0
1763627 0
1763638 0
1763725 0
1763761 0
1763765 0
1763806 1
1763851 0
1763909 0
1763954 0
1764046 0
1764205 0
1764215 0
1764289 1
1764418 0
1764466 0
1764559 0
1764603 0
1764629 0
1764700 0
1764706 0
1764715 231
1764758 0
1764769 40
1764867 0
1765012 253
1765049 54
1765086 296
1765151 20
1765221 55
1765225 276
1765280 44
1765311 107
1765353 0
1765424 0
1765437 0
1765445 353
1765459 0
1765468 0
1765593 25
1765603 138
1765668 0
1765819 0
1765906 15
1765908 0
1765962 0
1766019 492
1766094 351
1766112 0
1766130 23
1766163 723
1766166 200
1766186 0
1766194 0
1766241 0
1766461 337
1766463 76
1766497 0
1766538 111
1766559 157
1766664 86
1766682 49
1766700 27
1766775 17
1766841 421
1766975 0
1766999 437
1767003 25
1767009 0
1767077 14
1767125 153
1767249 0
1767258 0
1767385 1
1767455 0
1767496 0
1767559 0
1767570 0
1767599 0
1767778 11
1768123 0
1768130 143
1768182 0
1768281 1
1768303 0
1768315 0
1768427 146
1768480 22
1768551 0
1768570 0
1768605 0
1768684 30
1768701 27
1768843 0
1768879 70
1769010 0
1769037 72
1769068 18
1769196 0
1769205 7
1769260 77
1769305 43
1769316 0
1769335 0
1769407 0
1769417 2
1769432 72
1769447 0
1769475 0
1769499 0
1769534 5
1769563 21
1769637 1358
1769666 0
1769765 0
1769871 0
1769916 11
1769935 0
1769953 0
1770011 609
1770109 0
1770163 37
1770215 0
1770247 71
1770288 67
1770313 0
1770334 322
1770382 0
1770556 24
1770620 0
1770637 585
1770667 60
1770670 257
1770739 4
1770807 0
1770838 308
1770874 0
1770883 0
1770921 125
1771009 125
1771034 54
1771075 73
1771080 8
1771093 571
1771117 348
1771157 176
1771219 568
1771225 459
1771270 116
1771348 0
1771378 1448
1771393 239
1771452 892
1771510 990
1771528 7
1771554 116
1771612 1704
1771634 1230
1771701 51
1771731 0
1771778 0
1771792 23
1771804 5
1771954 0
1772013 29
1772076 7
1772139 0
1772149 9
1772205 17
1772319 21
1772469 0
1772554 0
1772673 0
1772678 8
1772709 15
1772726 0
1772778 29
1772817 22
1772826 0
1772864 3
1772899 0
1772960 0
1773020 5
1773141 183
1773144 23
1773159 11
1773183 106
1773215 5
1773240 0
1773279 16
1773315 26
1773337 71
1773384 10
1773400 19
1773420 10
1773423 0
1773479 56
1773563 0
1773565 8
1773605 18
1773650 0
1773738 0
1773751 254
1773766 0
1773840 420
1773845 0
1773929 31
1774136 67
1774214 232
1774216 167
1774247 48
1774304 281
1774333 57
1774349 63
1774355 161
1774401 20
1774505 125
1774628 178
1774706 76
1774722 0
1774758 746
1774792 15
1774861 0
1774870 145
1774890 0
1774897 0
1774957 2112
1775038 600
1775044 2510
1775047 2852
1775064 12
1775129 1584
1775154 594
1775163 296
1775169 122
1775174 2790
1775178 2064
1775196 0
1775211 167
1775244 19
1775349 364
1775378 572
1775464 839
1775630 0
1775803 313
1775860 26
1775883 141
1775974 197
1775986 96
1776075 211
1776097 262
1776130 120
1776256 279
1776462 0
1776610 181
1776625 1950
1776627 451
1776689 298
1776849 167
1776941 0
1777029 285
1777362 285
1777369 631
1777375 55
1777760 77
1778060 0
1778428 938
1778574 0
1778624 0
1779034 0
1779099 2
1779230 0
1779354 0
1779778 1877
1779804 32
1779912 26
1779936 336
1779980 0
1780014 30
1780239 0
1780271 249
1780438 34
1780506 82
1780540 4
1780608 0
1780635 0
1780640 0
1780644 0
1780651 0
1780907 0
1781052 0
1781117 0
1781283 0
1781346 0
1781634 1
1781868 0
1782029 459
1782064 75
1782084 0
1782125 1
1782166 0
1782183 0
1782195 116
1782291 0
1782394 0
1782529 453
1782599 206
1782621 53
1782670 0
1782739 126
1782937 1
1782981 0
1783002 185
1783129 399
1783248 0
1783253 111
1783257 35
1783350 50
1783385 326
1783451 102
1783479 301
1783635 931
1783674 0
1783691 141
1783783 1844
1783820 46
1783920 848
1783957 290
1783999 0
1784009 304
1784117 12
1784198 258
1784243 244
1784333 0
1784368 0
1784372 0
1784429 0
1784431 0
1784440 0
1784454 64
1784489 55
1784498 129
1784530 0
1784576 0
1784626 0
1784673 370
1784676 154
1784731 168
1784753 15
1784791 10
1784807 37
1784905 8
1784946 41
1784968 89
1784994 12
1785070 0
1785112 1
1785118 0
1785206 115
1785221 0
1785262 90
1785270 0
1785304 250
1785307 154
1785410 0
1785424 120
1785532 0
1785550 160
1785622 1
1785770 55
1785781 0
1785788 332
1785884 66
1785896 0
1785937 462
1785996 1
1786038 0
1786211 468
1786223 0
1786410 331
1786496 0
1786515 2024
1786573 0
1786585 40
1786592 0
1786614 234
1786705 175
1786734 11
1786825 53
1786887 0
1786916 1
1786947 22
1786974 1
1787132 0
1787219 0
1787252 27
1787309 5
1787360 12
1787403 213
1787514 71
1787574 357
1787598 0
1787790 102
1787803 1454
1787805 1017
1787813 58
1787857 263
1787952 105
1788015 1366
1788137 100
1788209 16
1788318 602
1788366 16
1788404 275
1788471 122
1788493 165
1788498 0
1788543 0
1788691 0
1788768 1
1788784 321
1788826 269
1788847 158
1788891 145
1789158 0
1789198 0
1789206 0
1789225 0
1789296 0
1789321 0
1789345 2
1789507 0
1789591 0
1789687 0
1789824 0
1789831 0
1789847 0
1789886 699
1789898 545
1789902 111
1789967 375
1790012 284
1790037 285
1790123 253
1790188 24
1790193 215
1790278 437
1790426 28
1790609 512
1790771 0
1790827 148
1790909 224
1791060 0
1791083 297
1791134 0
1791241 1022
1791296 1492
1791331 372
1791385 524
1791394 191
1791414 403
1791765 134
1791806 892
1791969 1067
1792026 1483
1792117 1129
1792119 290
1792164 0
1792196 320
1792233 278
1792329 141
1792376 1
1792476 0
1792626 1
1792651 8
1792653 26
1792695 3
1792721 0
1792744 0
1792859 4
1792944 2
1793066 38
1793079 4
1793130 0
1793214 0
1793226 0
1793267 0
1793273 0
1793364 81
1793409 9
1793490 5
1793508 0
1793521 0
1793551 0
1793607 0
1793625 0
1793735 6
1793741 8
1793796 0
1793875 0
1793886 129
1793896 0
1793903 43
1793948 9
1793962 24
1794045 524
1794059 192
1794067 936
1794147 14
1794178 167
1794196 204
1794257 58
1794259 0
1794403 454
1794468 451
1794546 21
1794695 0
1794717 0
1794719 0
1794828 0
1794915 0
1794970 0
1795173 0
1795363 0
1795465 0
1795467 0
1795504 1
1795659 0
1795702 0
1795955 0
1795969 0
1796046 0
1796066 0
1796087 0
1796098 1
1796263 0
1796305 0
1796322 0
1796325 0
1796353 0
1796402 0
1796607 0
1796705 0
1796825 0
1796841 0
1796855 0
1796882 0
1796949 0
1797059 0
1797116 1
1797156 0
1797290 1
1797372 0
1797395 0
1797460 0
1797601 0
1797657 0
1797798 1
1797804 0
1797838 0
1797849 0
1797896 0
1797935 0
1797944 0
1798162 0
1798183 0
1798239 438
1798243 540
1798267 284
1798281 30
1798286 207
1798405 85
1798451 171
1798481 26
1798518 0
1798545 0
1798554 190
1798599 145
1798708 1184
1798795 0
1798900 517
1798951 372
1799011 1914
1799068 521
1799081 18
1799252 350
1799293 0
1799314 39
1799364 27
1799368 427
1799376 0
1799401 626
1799459 146
1799510 353
1799520 116
1799531 169
1799562 0
1799588 0
1799594 0
1799686 0
1799959 0
1799967 1
1799991 1
1800055 0
1800180 0
1800249 0
1800323 0
1800374 1
1800476 0
1800576 0
1800690 1
1800712 0
1800792 0
1800877 0
1800919 0
1800958 1
1800968 0
1800984 0
1800996 0
1801030 0
1801094 0
1801139 0
1801182 0
1801224 0
1801249 0
1801266 0
1801274 0
1801411 0
1801417 0
1801446 0
1801459 0
1801505 0
1801553 0
1801622 0
1801633 0
1801676 0
1801779 0
1801880 0
1801925 0
1802025 5
1802061 0
1802076 0
1802088 0
1802103 0
1802130 0
1802167 0
1802306 0
1802387 0
1802401 0
1802412 0
1802445 0
1802467 0
1802545 0
1802565 0
1802581 0
1802683 0
1802694 0
1802740 1
1802758 0
1802768 0
1802918 0
1803096 0
1803111 0
1803165 0
1803256 0
1803282 2
1803289 0
1803307 0
1803384 0
1803520 0
1803532 0
1803542 0
1803760 0
1803769 0
1803806 0
1803981 0
1804029 284
1804155 0
1804181 63
1804286 150
1804315 2
1804414 544
1804416 58
1804454 19
1804549 0
1804646 0
1804661 0
1804709 197
1804829 126
1804846 0
1804856 0
1804896 0
1805000 0
1805133 0
1805163 0
1805356 0
1805499 0
1805691 0
1805709 0
1805784 0
1805809 0
1805812 0
1805909 0
1805946 0
1805984 1
1805998 360
1806023 0
1806106 1050
1806239 27
1806281 0
1806296 9
1806538 0
1806656 0
1806703 858
1806752 0
1807033 177
1807053 419
1807237 354
1807299 45
1807328 0
1807387 257
1807503 44
1807656 70
1807685 92
1807696 183
1807742 0
1807762 333
1807774 445
1807864 87
1807884 78
1808023 0
1808052 0
1808106 0
1808156 0
1808238 0
1808305 0
1808485 1
1808540 0
1808608 0
1808626 0
1808719 0
1808735 0
1808752 0
1808758 0
1808762 0
1808778 0
1808831 0
1809031 0
1809049 0
1809217 0
1809235 0
1809294 0
1809307 0
1809352 0
1809358 0
1809451 269
1809648 1
1809752 0
1809851 0
1809962 1
1810051 0
1810173 1
1810379 0
1810422 0
1810480 0
1810615 0
1810725 0
1810749 0
1810803 0
1810856 0
1810930 0
1810961 0
1811016 0
1811056 0
1811104 0
1811211 0
1811259 0
1811299 0
1811319 0
1811343 0
1811414 0
1811565 0
1811599 0
1811721 0
1811724 0
1811735 0
1811885 0
1811917 0
1812021 0
1812084 0
1812138 0
1812212 0
1812250 0
1812388 0
1812446 0
1812461 0
1812501 0
1812523 0
1812542 0
1812622 0
1812627 1
1812649 0
1812669 0
1812680 1
1812701 0
1812899 0
1812993 0
1813052 0
1813095 0
1813111 0
1813149 0
1813155 0
1813189 0
1813191 0
1813219 0
1813232 0
1813246 0
1813260 0
1813336 0
1813387 0
1813398 0
1813414 0
1813490 0
1813593 0
1813612 0
1813630 0
1813647 0
1813672 0
1813765 0
1813790 0
1813807 0
1813855 0
1813867 0
1813920 0
1813965 0
1813981 0
1814038 469
1814225 9
1814280 0
1814620 398
1814707 329
1814731 65
1814746 123
1814755 124
1814760 174
1814781 543
1814850 2122
1814860 2
1814924 10
1815260 0
1815370 356
1815382 0
1815391 44
1815409 478
1815430 1815
1815538 900
1815549 0
1815638 224
1815691 106
1815710 177
1815735 292
1815755 553
1815792 68
1815794 868
1815807 754
1815820 1507
1815873 791
1815987 0
1816059 2
1816079 117
1816089 53
1816160 0
1816175 126
1816309 0
1816330 0
1816346 0
1816513 0
1816523 0
1816922 0
1816958 0
1817132 0
1817140 0
1817254 0
1817322 0
1817349 0
1817503 0
1817605 0
1817626 213
1817652 160
1817661 11
1817781 1
1817796 1579
1817868 219
1817916 34
1817954 1142
1818016 18
1818050 653
1818104 106
1818126 80
1818155 1349
1818180 25
1818227 1253
1818262 205
1818365 340
1818476 226
1818515 249
1818549 8
1818561 155
1818657 0
1818684 80
1818779 0
1818912 495
1818975 0
1819148 0
1819159 0
1819166 0
1819341 0
1819375 12
1819396 207
1819525 68
1819586 11
1819596 218
1819649 0
1819689 31
1819773 0
1819867 30
1819899 80
1819901 0
1819907 36
1819943 188
1819953 14
1820038 0
1820086 0
1820103 0
1820406 0
1820415 0
1820452 0
1820481 0
1820599 0
1820659 0
1820670 0
1820674 0
1820791 0
1821019 0
1821181 8
1821229 0
1821253 1
1821377 0
1821381 12
1821443 0
1821927 0
1821956 0
1821981 0
1821984 0
1822205 0
1822279 3
1822468 0
1822485 0
1822536 1
1822728 0
1822781 0
1822787 0
1822818 0
1822864 3
1822927 1
1822939 1
1822967 1
1823025 0
1823097 0
1823154 0
1823283 2
1823287 0
1823396 0
1823433 0
1823448 0
1823505 3
1823524 0
1823534 1
1823577 0
1823618 5
1823666 172
1823733 0
1823795 0
1823808 0
1823862 0
1823907 0
1823957 0
1824109 44
1824138 25
1824162 4
1824185 0
1824283 10
1824338 6
1824395 0
1824434 58
1824454 8
1824524 2
1824559 1
1824566 0
1824669 0
1824751 0
1824875 0
1824899 3
1824926 1
1824948 0
1825001 29
1825086 0
1825223 22
1825236 14
1825338 0
1825415 2
1825640 0
1825745 0
1825758 0
1825822 0
1825838 0
1825851 0
1825904 472
1825907 19
1825928 26
1825940 171
1825943 5
1825964 284
1826094 217
1826198 927
1826399 0
1826410 1054
1826445 292
1826587 1681
1826601 0
1826668 239
1826687 973
1826701 142
1826722 541
1826768 806
1826855 548
1827000 167
1827041 2044
1827107 289
1827150 228
1827206 244
1827210 43
1827240 220
1827333 9
1827367 0
1827403 280
1827435 0
1827490 159
1827502 0
1827550 0
1827617 1668
1827636 218
1827667 1733
1827690 784
1827722 303
1827745 596
1827754 393
1827772 71
1827801 594
1827836 107
1827913 141
1827950 405
1827957 34
1827969 0
1827976 28
1828080 0
1828103 1611
1828108 172
1828291 0
1828431 9
1828510 12
1828517 0
1828613 0
1828828 0
1828866 288
1829136 302
1829169 47
1829186 397
1829203 0
1829217 48
1829290 0
1829319 146
1829329 0
1829479 0
1829514 0
1829534 134
1829592 161
1829628 824
1829820 157
1829892 0
1829988 173
1830004 0
1830028 28
1830045 293
1830140 38
1830323 0
1830341 0
1830356 374
1830397 1290
1830455 1378
1830507 290
1830572 0
1830587 46
1830652 1004
1830673 76
1830755 1
1830812 0
1830914 0
1830923 0
1831082 0
1831151 0
1831177 0
1831211 0
1831225 0
1831232 0
1831270 0
1831284 0
1831328 0
1831642 16
1831702 0
1831729 9
1831735 0
1831769 0
1831777 0
1831824 0
1831837 0
1831937 0
1831991 0
1832059 0
1832139 0
1832146 0
1832221 0
1832300 0
1832405 0
1832681 0
1832705 0
1832873 0
1832885 0
1832900 0
1832960 0
1832990 0
1833003 0
1833029 0
1833059 0
1833311 0
1833347 44
1833470 0
1833481 0
1833494 0
1833508 0
1833541 0
1833573 0
1833588 0
1833595 0
1833618 0
1833635 0
1833710 0
1833866 0
1834031 0
1834153 0
1834260 0
1834489 0
1834646 0
1834673 0
1834691 0
1834709 0
1834793 0
1834897 0
1835011 0
1835345 0
1835419 1
1835474 0
1835645 0
1835704 0
1835723 0
1835782 0
1835868 0
1835934 0
1836099 0
1836153 1
1836189 0
1836365 0
1836448 126
1836546 201
1836604 314
1836624 55
1836643 81
1836661 1071
1836664 831
1836714 0
1836748 220
1836787 164
1836811 1146
1836831 953
1836848 252
1836906 972
1836931 127
1836947 170
1836999 231
1837023 0
1837054 8
1837342 6
1837354 0
1837357 11
1837363 1
1837366 11
1837381 252
1837383 0
1837402 245
1837404 1
1837416 77
1837516 144
1837540 8
1837621 264
1837644 0
1837696 120
1837750 136
1837753 103
1837779 0
1837815 0
1837822 35
1837951 392
1838002 58
1838022 0
1838059 45
1838085 26
1838128 266
1838167 57
1838248 115
1838272 11
1838348 2
1838470 77
1838500 39
1838566 66
1838606 54
1838734 181
1838809 42
1838878 0
1839038 28
1839208 702
1839219 515
1839235 400
1839261 339
1839323 398
1839333 290
1839354 340
1839392 589
1839426 417
1839466 446
1839509 409
1839523 157
1839547 538
1839552 512
1839820 317
1839873 307
1839898 12
1839934 39
1839949 53
1839976 455
1840005 297
1840046 820
1840050 1475
1840178 92
1840231 26
1840336 592
1840349 0
1840408 308
1840498 102
1840500 6542
1840511 947
1840545 205
1840573 0
1840600 7
1840639 301
1840654 403
1840656 391
1840737 97
1840778 108
1840828 592
1840984 178
1841005 30
1841029 456
1841152 35
1841161 150
1841164 777
1841188 157
1841252 0
1841350 287
1841361 264
1841436 1097
1841542 736
1841550 28
1841570 508
1841605 21
1841652 1020
1841655 450
1841679 71
1841850 151
1841868 21
1841896 1215
1841899 2221
1841921 810
1841940 1856
1842155 0
1842289 0
1842377 0
1842387 911
1842391 956
1842393 385
1842408 898
1842426 0
1842448 0
1842460 0
1842462 0
1842476 0
1842512 0
1842568 0
1842572 0
1842622 0
1842649 0
1842833 0
1842889 0
1842899 15
1842974 7
1842995 46
1843344 51
1843370 0
1843457 524
1843553 790
1843575 401
1843591 194
1843632 429
1843645 53
1843653 0
1843677 0
1843687 4179
1843697 49
1843838 0
1843900 44
1843921 10
1844056 95
1844062 0
1844077 587
1844211 7
1844244 5
1844263 0
1844575 0
1844707 0
1844836 0
1844848 13
1844866 8
1844869 7
1844947 14
1845211 40
1845264 15
1845310 177
1845363 0
1845383 0
1845511 17
1845524 62
1845553 36
1845581 0
1845820 0
1845889 131
1845955 0
1846057 55
1846090 49
1846117 210
1846204 0
1846208 42
1846237 0
1846339 170
1846382 63
1846428 0
1846449 29
1846570 7
1846667 27
1846752 1
1846786 140
1846855 0
1846896 0
1846912 0
1846990 1228
1847000 0
1847021 0
1847039 447
1847149 551
1847252 0
1847323 964
1847431 0
1847462 0
1847575 112
1847591 7
1847673 59
1847735 0
1847857 354
1848037 214
1848232 1941
1848266 0
1848396 254
1848402 772
1848518 0
1848629 184
1848749 95
1848768 0
1848860 493
1848902 532
1848904 82
1848944 52
1848993 6
1849057 15
1849202 63
1849220 336
1849231 5
1849297 2
1849334 125
1849373 266
1849429 1
1849550 0
1849582 0
1849596 8
1849620 90
1849761 0
1849823 228
1849827 432
1849831 67
1849863 0
1849957 81
1849990 0
1850026 279
1850074 54
1850125 120
1850216 584
1850225 0
1850233 0
1850249 342
1850267 61
1850397 0
1850406 18
1850445 0
1850454 0
1850839 4
1850855 51
1850906 114
1850965 1
1850983 2
1851008 73
1851015 106
1851040 3
1851071 108
1851095 95
1851106 44
1851117 0
1851163 87
1851299 0
1851322 48
1851446 9
1851573 376
1851616 20
1851683 182
1851748 118
1851806 0
1851865 26
1851907 186
1851957 618
1851978 0
1852021 0
1852045 0
1852310 0
1852349 0
1852362 0
1852456 0
1852465 0
1852471 0
1852567 0
1852632 0
1852672 0
1852711 0
1852797 0
1852876 0
1852903 0
1852912 0
1852981 0
1853126 1
1853173 1758
1853194 0
1853253 0
1853277 0
1853316 0
1853322 0
1853342 1
1853409 0
1853420 0
1853599 331
1853661 86
1853709 0
1853736 0
1853745 657
1853848 38
1853910 3465
1853979 497
1854044 771
1854076 16
1854291 1385
1854356 1234
1854400 533
1854515 326
1854541 625
1854620 50
1854640 0
1854702 1456
1854816 103
1854819 40
1854861 2527
1854949 1969
1855000 1498
1855009 10
1855072 364
1855120 1212
1855127 972
1855147 0
1855189 94
1855234 410
1855255 312
1855269 13
1855323 701
1855333 427
1855337 3507
1855393 37
1855474 21
1855490 250
1855532 0
1855598 2444
1855651 37
1855670 1
1855674 1060
1855689 568
1855695 161
1855702 66
1855720 208
1855739 791
1855748 474
1855763 506
1855795 235
1855935 2294
1855982 209
1856022 518
1856180 132
1856211 481
1856245 473
1856279 95
1856334 656
1856350 1772
1856431 177
1856503 8
1856515 0
1856538 127
1856552 482
1856624 336
1856651 190
1856680 129
1856694 276
1856798 1136
1856880 7
1856901 61
1857401 423
1857403 525
1857424 0
1857496 0
1857601 494
1857653 99
1857670 1161
1857691 90
1857722 1136
1857737 122
1857782 267
1857865 477
1857944 0
1857954 5
1858036 701
1858108 0
1858136 790
1858215 0
1858296 394
1858386 367
1858393 141
1858431 0
1858527 39
1858579 657
1858605 0
1858621 0
1858670 315
1858791 0
1858912 0
1858952 0
1859014 0
1859209 0
1859216 0
1859257 1
1859286 0
1859306 0
1859326 0
1859388 0
1859421 0
1859633 0
1859765 0
1859770 0
1859820 0
1859928 0
1859947 0
1859975 0
1859979 0
1859995 0
1860006 0
1860050 0
1860090 1
1860106 0
1860280 0
1860325 0
1860374 0
1860440 0
1860473 0
1860513 0
1860550 0
1860663 0
1860681 0
1860797 0
1860815 0
1860822 0
1860846 1
1860865 0
1860963 0
1861057 0
1861071 0
1861215 0
1861312 0
1861706 0
1861786 0
1861922 0
1861972 0
1862076 0
1862171 0
1862311 679
1862313 503
1862334 0
1862348 1
1862368 535
1862384 1795
1862421 347
1862433 41
1862439 0
1862458 300
1862461 272
1862727 183
1862781 29
1862959 32
1863031 12
1863048 42
1863082 14
1863098 0
1863119 636
1863156 1269
1863206 695
1863240 0
1863327 0
1863429 397
1863450 70
1863546 0
1863555 1
1863585 52
1863612 0
1863648 0
1863730 168
1863771 0
1863804 264
1863897 435
1863901 354
1863960 188
1864006 637
1864014 445
1864061 7
1864113 255
1864173 0
1864245 154
1864289 322
1864434 0
1864491 98
1864639 0
1864671 15
1864678 204
1864817 419
1864923 2
1864955 1
1865121 79
1865123 480
1865210 919
1865221 295
1865322 389
1865329 322
1865371 574
1865410 504
1865440 281
1865451 1219
1865571 0
1865633 0
1865678 0
1865781 1
1865948 0
1865968 0
1865978 0
1866050 0
1866100 0
1866136 0
1866206 0
1866255 0
1866292 0
1866380 0
1866392 0
1866413 0
1866775 1
1867424 0
1867746 1
1867813 0
1867834 6
1867944 0
1868208 0
1868483 0
1868496 0
1868789 0
1868805 0
1868858 0
1868860 0
1868969 0
1869233 0
1869338 0
1869540 0
1869612 0
1869797 2
1870014 0
1870201 0
1870378 0
1870440 0
1870521 0
1871073 1209
1871120 0
1871217 273
1871352 0
1871387 0
1871427 0
1871502 0
1871576 0
1871609 1
1871621 0
1871778 0
1871804 0
1871931 0
1871966 0
1871972 0
1872176 0
1872296 0
1872311 0
1872390 1
1872440 0
1872461 0
1872509 0
1872747 0
1873236 0
1873449 0
1873481 0
1873602 0
1873743 0
1873745 0
1873796 0
1874090 238
1874104 0
1874199 0
1874205 262
1874259 49
1874334 93
1874610 716
1874673 55
1874682 915
1874820 40
1874847 679
1874881 498
1874913 335
1875240 47
1875254 0
1875282 94
1875439 0
1875569 245
1875580 781
1875582 94
1875787 291
1875826 22
1875874 3248
1875912 0
1876074 264
1876081 1128
1876292 0
1876381 33
1876443 187
1877042 96
1877049 0
1877073 584
1877287 327
1877445 11
1877563 197
1877625 0
1877637 322
1877685 0
1877707 114
1877713 0
1877776 0
1877859 0
1878016 0
1878044 1
1878053 218
1878167 0
1878375 0
1878394 567
1878538 11
1878562 0
1878568 0
1878656 0
1879063 0
1879110 0
1879257 0
1879343 29
1879345 293
1879367 0
1879555 11
1879619 0
1879655 0
1879700 0
1879771 1
1879845 16
1879870 0
1879917 0
1879944 0
1879950 0
1880021 189
1880069 0
1880091 0
1880103 0
1880112 0
1880158 0
1880219 0
1880231 0
1880296 0
1880322 8
1880433 0
1880620 0
1880628 0
1880700 21
1880747 2
1880827 0
1880866 0
1880993 1
1881011 493
1881053 289
1881104 0
1881113 43
1881165 0
1881188 2
1881294 0
1881412 156
1881455 66
1881471 0
1881521 14
1881682 1
1881731 0
1881836 0
1881900 0
1881977 628
1881979 100
1882045 0
1882083 13
1882114 0
1882171 0
1882184 0
1882197 0
1882217 0
1882224 0
1882265 245
1882470 363
1882472 96
1882772 104
1882831 1
1882924 0
1883073 0
1883418 69
1883436 283
1883438 56
1883448 5
1883554 193
1883580 0
1883626 0
1883890 0
1883934 0
1883940 1
1884007 0
1884074 0
1884089 0
1884225 0
1884237 0
1884256 131
1884377 0
1884398 113
1884412 0
1884513 0
1884528 0
1884705 463
1884753 301
1884755 197
1884807 0
1884893 0
1884917 50
1884923 20
1885093 355
1885218 0
1885233 0
1885418 71
1885426 0
1885679 15
1885732 0
1885836 0
1885890 1
1885892 0
1885965 0
1886105 144
1886108 57
1886115 1
1886157 25
1886182 0
1886230 0
1886406 0
1886494 0
1886555 68
1886632 1
1886770 0
1886978 500
1887009 185
1887014 506
1887136 0
1887175 0
1887254 0
1887306 144
1887416 463
1887420 10
1887545 30
1887548 512
1887552 419
1887709 0
1887824 368
1887939 76
1888018 0
1888177 464
1888299 122
1888323 34
1888330 75
1888379 0
1888471 2
1888591 0
1888607 130
1888611 304
1888638 188
1888642 0
1888760 9
1888851 154
1888970 576
1888979 131
1889008 0
1889023 39
1889061 131
1889087 32
1889230 0
1889255 0
1889258 0
1889311 0
1889396 0
1889589 384
1889598 0
1889698 65
1889829 0
1889929 20
1890043 415
1890225 199
1890240 0
1890367 1
1890495 288
1890523 6
1890595 0
1890625 0
1890739 1
1890761 0
1890807 0
1890850 0
1890884 208
1890911 125
1891010 0
1891021 93
1891037 178
1891070 0
1891106 25
1891111 0
1891119 19
1891129 0
1891145 0
1891169 0
1891179 0
1891206 0
1891211 0
1891271 918
1891273 48
1891318 20
1891400 37
1891441 12
1891676 368
1891739 45
1891886 253
1891979 160
1891983 1863
1892172 152
1892179 398
1892271 473
1892502 0
1892583 283
1892679 288
1892715 375
1892820 1026
1892856 0
1892906 0
1892911 33
1892914 22
1892935 36
1893101 41
1893146 31
1893181 0
1893213 647
1893262 167
1893285 1206
1893471 1121
1893477 1352
1893525 48
1893555 67
1893570 320
1893646 978
1893708 6
1893840 0
1893863 132
1893914 167
1893944 3
1893972 67
1894165 525
1894182 0
1894205 93
1894225 259
1894373 0
1894391 238
1894421 0
1894456 0
1894711 118
1894720 0
1894815 142
1894826 16
1894848 258
1895010 21
1895036 34
1895150 44
1895302 99
1895331 46
1895354 373
1895411 43
1895468 330
1895525 368
1895582 55
1895651 766
1895743 0
1895810 66
1895876 9
1895891 99
1895929 0
1895952 206
1895960 57
1896004 310
1896076 0
1896172 0
1896192 707
1896226 47
1896250 1448
1896276 0
1896279 231
1896303 0
1896314 0
1896333 321
1896336 41
1896465 260
1896512 0
1896545 0
1896552 0
1896624 0
1896627 0
1896664 0
1896673 730
1896734 119
1896753 34
1896776 0
1896806 0
1896816 467
1896820 495
1896855 0
1896863 235
1896865 248
1896874 152
1896877 108
1896933 24
1896957 3
1896965 0
1896987 3
1897018 205
1897054 167
1897212 0
1897280 203
1897354 18
1897416 243
1897444 49
1897456 340
1897468 5
1897601 57
1897683 0
1897773 0
1897816 78
1897876 1561
1898008 262
1898041 25
1898125 1434
1898272 453
1898288 0
1898301 130
1898314 0
1898364 0
1898484 128
1898513 0
1898556 0
1898594 466
1898745 55
1898766 1188
1898772 220
1898833 395
1898961 446
1898968 0
1899006 373
1899048 112
1899209 0
1899237 120
1899261 200
1899353 0
1899363 0
1899369 0
1899378 79
1899489 47
1899591 610
1899594 13
1899659 356
1899690 302
1899949 402
1899951 83
1900022 0
1900036 0
1900172 101
1900180 120
1900183 496
1900259 0
1900293 0
1900399 15
1900472 0
1900543 196
1900547 689
1900614 317
1900634 18
1900721 250
1900772 214
1900805 55
1901070 0
1901164 29
1901169 269
1901181 213
1901416 0
1901429 0
1901467 0
1901483 0
1901668 0
1901736 381
1901777 345
1901782 130
1901792 622
1901843 207
1901960 0
1902022 0
1902088 207
1902117 0
1902134 0
1902149 0
1902198 171
1902283 0
1902381 810
1902511 337
1902568 548
1902646 203
1902808 32
1902862 0
1902977 0
1903009 200
1903019 0
1903048 17
1903174 43
1903527 365
1903558 0
1903758 691
1903809 65
1903843 0
1903923 165
1903972 0
1904157 330
1904376 50
1904385 285
1904418 0
1904428 139
1904465 69
1904507 0
1904555 0
1904564 0
1904630 24
1904686 0
1904699 0
1904746 0
1904816 512
1904819 30
1905041 0
1905070 3
1905089 22
1905168 458
1905200 60
1905257 415
1905278 225
1905297 122
1905316 97
1905470 0
1905493 136
1905526 110
1905767 31
1905771 639
1905860 1326
1905867 3
1906093 470
1906140 242
1906175 233
1906184 140
1906240 89
1906273 0
1906290 0
1906298 0
1906306 27
1906308 213
1906352 0
1906365 0
1906466 59
1906486 25
1906513 0
1906526 0
1906550 259
1906617 807
1906764 127
1906777 0
1906828 0
1907202 104
1907209 82
1907230 253
1907260 255
1907286 2
1907307 15
1907318 33
1907510 79
1907515 46
1907566 751
1907571 136
1907733 0
1907741 696
1907756 0
1907895 0
1907953 317
1907995 0
1908038 0
1908062 0
1908077 302
1908220 0
1908475 0
1908481 7
1908495 0
1908543 0
1908581 0
1908745 0
1908900 587
1909019 344
1909029 0
1909243 483
1909400 0
1909490 0
1909556 0
1909630 0
1909677 348
1909685 0
1909706 11
1909964 0
1910121 305
1910125 1454
1910132 166
1910136 436
1910162 43
1910216 4
1910276 2116
1910283 1
1910424 0
1910437 108
1910441 0
1910504 0
1910528 0
1910676 0
1910678 0
1910700 0
1910717 0
1910813 0
1910891 0
1910937 0
1911119 0
1911224 0
1911235 0
1911339 0
1911402 0
1911490 0
1911524 120
1911540 6
1911559 40
1911653 19
1911685 122
1911692 21
1911843 0
1911869 0
1911971 871
1912006 0
1912041 300
1912067 0
1912129 22
1912140 176
1912154 0
1912237 59
1912318 95
1912378 0
1912393 17
1912429 4
1912589 27
1912622 79
1912646 557
1912663 0
1912836 0
1912894 1
1912929 0
1913041 498
1913087 26
1913135 0
1913189 1167
1913195 112
1913265 153
1913269 293
1913546 54
1913588 136
1913707 0
1913733 0
1913993 0
1914000 0
1914011 0
1914018 0
1914097 1
1914112 0
1914136 0
1914258 0
1914352 0
1914361 0
1914367 0
1914403 0
1914407 0
1914683 0
1914774 0
1914824 0
1914830 0
1914849 0
1914919 98
1914944 45
1914957 10
1914981 168
1915012 52
1915094 346
1915147 0
1915166 0
1915232 0
1915255 0
1915283 1
1915294 0
1915383 0
1915391 5
1915421 182
1915436 0
1915490 2
1915661 0
1915701 426
1915729 0
1915823 1
1915832 330
1915860 88
1915892 0
1915900 19
1915911 116
1915915 213
1915936 0
1915943 0
1916050 0
1916136 208
1916139 23
1916255 0
1916530 0
1916558 61
1916564 19
1916574 47
1916619 1
1916670 14
1916679 0
1916844 0
1917029 13
1917062 4
1917415 25
1917442 98
1917467 73
1917539 0
1917579 0
1917593 1
1917623 0
1917741 94
1917746 372
1917799 250
1917971 188
1918127 0
1918148 690
1918235 564
1918282 54
1918391 23
1918422 98
1918467 0
1918654 0
1918731 0
1918744 0
1918819 0
1918828 0
1918841 0
1919142 0
1919349 0
1919479 0
1919536 0
1919667 0
1919696 0
1919754 109
1919813 120
1919886 115
1919889 9
1920019 0
1920038 17
1920078 70
1920178 94
1920203 0
1920251 23
1920387 103
1920571 0
1920644 1
1920655 19
1920759 0
1920782 0
1921104 27
1921181 173
1921261 8
1921412 45
1921444 221
1921472 333
1921474 0
1921487 3
1921493 0
1921568 0
1921616 0
1921634 0
1921729 0
1921758 0
1921866 0
1921881 0
1921910 0
1921919 0
1922029 0
1922154 0
1922211 0
1922422 2
1922518 0
1922559 0
1922638 0
1922679 0
1922721 144
1922809 34
1922837 0
1922858 0
1922877 65
1922951 0
1922959 0
1922971 0
1922986 49
1923038 0
1923176 0
1923333 72
1923398 60
1923645 160
1923687 145
1923698 66
1923734 280
1923852 0
1923920 0
1923947 0
1923976 0
1923996 0
1924072 0
1924119 0
1924132 0
1924168 0
1924200 0
1924214 0
1924257 0
1924305 0
1924351 0
1924399 0
1924473 0
1924557 0
1924569 0
1924597 0
1924604 0
1924613 0
1924756 0
1924766 0
1924777 0
1924969 0
1925103 0
1925160 0
1925179 0
1925221 0
1925229 0
1925260 0
1925278 0
1925342 0
1925356 0
1925470 0
1925532 15
1925564 0
1925607 1
1925626 33
1925646 20
1925680 38
1925718 0
1925762 224
1925768 0
1925780 115
1925954 82
1926029 0
1926151 0
1926232 0
1926286 0
1926307 0
1926336 0
1926555 16
1926581 0
1926609 0
1926664 0
1926759 1
1926811 12
1926836 11
1926969 42
1927072 26
1927074 1
1927135 188
1927152 96
1927158 0
1927260 2
1927455 2
1927463 0
1927503 129
1927532 0
1927548 611
1927579 2781
1927583 1545
1927587 99
1927715 0
1927938 134
1928019 613
1928060 313
1928069 630
1928096 89
1928135 371
1928153 85
1928261 169
1928330 230
1928354 302
1928426 0
1928515 0
1928563 0
1928571 0
1928583 0
1928586 0
1928595 0
1928625 0
1928680 0
1928693 143
1928789 0
1928807 368
1928846 1323
1928873 0
1928915 199
1929029 770
1929056 10
1929121 1
1929132 12
1929141 44
1929155 145
1929180 384
1929238 2417
1929240 2064
1929249 109
1929320 397
1929345 205
1929410 0
1929491 77
1929537 380
1929582 0
1929591 865
1929693 127
1929759 984
1929811 148
1929888 7
1929893 414
1930007 13
1930119 491
1930163 307
1930234 185
1930273 0
1930282 145
1930375 217
1930401 236
1930596 0
1930684 215
1930789 373
1931089 96
1931143 187
1931212 510
1931284 45
1931340 483
1931381 81
1931444 14
1931456 1280
1931458 2567
1931481 33
1931498 0
1931529 27
1931543 0
1931565 0
1931584 0
1931640 0
1931683 152
1931722 319
1931749 145
1931761 29
1931772 0
1931862 1072
1931865 902
1931880 404
1931894 51
1931915 138
1931929 0
1931939 121
1932052 128
1932194 0
1932200 755
1932236 841
1932285 456
1932365 16
1932440 439
1932521 0
1932608 1101
1932658 563
1932669 513
1932695 422
1932740 0
1932753 214
1932796 555
1932834 56
1933084 0
1933100 338
1933148 1416
1933156 413
1933307 206
1933313 2986
1933349 134
1933401 417
1933497 44
1933522 0
1933536 1131
1933637 268
1933722 127
1933724 1405
1933728 3680
1933753 369
1933894 225
1933925 116
1933930 135
1933934 96
1933940 9
1933956 0
1933964 0
1933973 153
1934019 0
1934022 174
1934029 0
1934035 0
1934037 0
1934044 13
1934093 870
1934168 593
1934176 700
1934180 190
1934187 56
1934230 27
1934301 104
1934307 0
1934370 29
1934410 88
1934433 116
1934440 104
1934491 378
1934611 25
1934651 444
1934663 0
1934708 103
1934721 101
1934770 348
1934811 298
1934864 1067
1934867 2336
1934886 38
1934899 102
1934910 49
1934965 59
1935005 179
1935097 0
1935145 0
1935206 267
1935309 872
1935331 0
1935343 95
1935464 371
1935667 173
1935821 1928
1935849 283
1935855 355
1936015 468
1936070 505
1936113 903
1936172 893
1936205 466
1936242 172
1936391 0
1936398 0
1936452 0
1936608 0
1936633 0
1936659 0
1936705 0
1936812 0
1936885 0
1936903 0
1936909 0
1936982 0
1937046 0
1937064 0
1937079 0
1937104 0
1937168 0
1937235 1
1937272 0
1937367 173
1937499 0
1937530 293
1937644 316
1937676 50
1937687 136
1937739 571
1937791 2173
1937842 106
1938039 119
1938055 161
1938157 200
1938179 48
1938193 0
1938229 717
1938240 102
1938314 0
1938333 431
1938410 800
1938434 118
1938512 43
1938541 1
1938580 145
1938616 81
1938628 0
1938706 0
1938990 0
1939063 0
1939077 0
1939190 0
1939282 0
1939385 0
1939421 0
1939500 0
1939506 0
1939582 0
1939609 0
1939621 405
1939675 0
1939719 0
1939769 0
1939813 1
1939818 0
1939842 0
1939873 0
1939927 37
1940115 78
1940125 0
1940222 0
1940331 0
1940379 0
1940455 0
1940486 0
1940520 0
1940671 0
1940905 0
1941095 0
1941195 0
1941225 0
1941236 0
1941572 0
1941705 0
1941744 0
1941753 0
1941768 0
1941777 0
1941806 0
1941818 0
1941820 0
1941830 0
1941834 0
1941839 0
1941850 0
1942135 47
1942191 0
1942354 23
1942363 79
1942591 28
1942618 377
1942636 868
1942651 0
1942816 0
1942858 584
1942870 0
1943069 693
1943114 4
1943272 0
1943284 0
1943340 9
1943459 0
1943571 0
1943624 98
1943669 0
1943905 39
1943963 554
1943981 431
1943984 175
1943990 367
1944132 337
1944147 0
1944155 203
1944239 549
1944377 77
1944439 245
1944532 111
1944583 704
1944686 551
1944917 463
1945235 93
1945351 106
1945414 2
1945490 241
1945533 0
1945545 614
1945851 429
1945891 0
1946064 53
1946223 87
1946272 7
1946331 210
1946383 0
1946468 0
1946501 0
1946510 44
1946522 20
1946540 0
1946573 0
1946633 0
1946689 0
1946703 0
1946744 0
1946757 69
1946761 413
1946773 0
1946845 368
1946875 60
1946927 0
1947026 148
1947056 96
1947095 55
1947102 47
1947130 485
1947149 387
1947169 58
1947192 0
1947218 15
1947285 26
1947485 87
1947542 449
1947648 0
1947654 0
1947707 187
1947925 504
1947960 651
1947999 1428
1948023 736
1948032 693
1948035 1376
1948324 93
1948362 0
1948428 283
1948498 931
1948617 0
1948635 0
1948678 182
1948749 8
1948758 33
1948803 382
1948869 20
1948908 167
1948923 26
1948968 13
1949142 869
1949170 838
1949232 253
1949396 123
1949569 0
1949618 154
1949744 1637
1949771 5
1949834 1093
1949927 212
1949975 0
1950057 441
1950102 77
1950108 656
1950132 432
1950188 392
1950326 818
1950350 0
1950401 855
1950474 2145
1950587 11
1950605 44
1950630 636
1950633 19
1950642 839
1950658 731
1950664 524
1950677 874
1950750 989
1950773 1153
1950800 0
1950820 140
1950887 30
1950903 430
1950936 13
1950963 503
1951042 181
1951071 356
1951213 368
1951222 118
1951263 1523
1951342 8
1951416 394
1951500 1410
1951528 0
1951587 0
1951680 491
1951722 0
1951732 193
1951741 132
1951762 540
1951824 223
1951930 362
1952060 778
1952168 0
1952348 0
1952368 345
1952372 592
1952506 32
1952542 0
1952809 31
1952812 311
1952864 3114
1952992 984
1953073 1
1953091 225
1953139 0
1953210 290
1953256 188
1953279 42
1953331 698
1953345 2346
1953655 385
1953778 225
1953818 1
1953878 30
1953898 500
1953901 807
1953922 0
1953944 24
1953958 116
1953982 118
1954018 59
1954021 393
1954106 0
1954149 0
1954184 169
1954186 1
1954215 404
1954236 71
1954287 84
1954430 1931
1954450 38
1954544 834
1954580 0
1954794 14
1954824 335
1954877 104
1954910 3
1954912 0
1954918 0
1954934 152
1954999 66
1955004 301
1955006 337
1955012 0
1955066 66
1955144 0
1955190 38
1955192 1120
1955223 1
1955254 0
1955287 0
1955295 57
1955307 0
1955331 13
1955530 158
1955580 212
1955693 203
1955724 0
1955813 0
1955825 4
1955972 843
1955984 0
1956090 215
1956111 0
1956285 0
1956333 0
1956368 0
1956444 0
1956474 0
1956502 0
1956518 0
1956567 0
1956575 0
1956635 56
1956670 1
1956692 162
1956756 14
1956780 0
1956786 0
1956808 0
1956827 0
1956888 0
1956974 0
1956986 163
1957034 169
1957147 52
1957160 1162
1957367 193
1957369 348
1957378 380
1957411 3
1957522 108
1957560 14
1957631 0
1957643 0
1957676 438
1957715 111
1957793 60
1957908 0
1958025 0
1958028 93
1958063 0
1958089 148
1958109 109
1958151 255
1958165 80
1958201 0
1958238 464
1958268 0
1958295 219
1958355 0
1958420 85
1958559 220
1958637 210
1958660 294
1958778 0
1958859 73
1958910 109
1959006 60
1959099 195
1959190 136
1959244 30
1959391 125
1959478 0
1959484 29
1959547 181
1959563 0
1959572 18
1959646 46
1959659 224
1959803 254
1959842 0
1960122 32
1960264 84
1960319 0
1960413 91
1960439 426
1960511 255
1960569 288
1960604 342
1960614 1
1960657 219
1960666 6
1960715 1543
1960719 1300
1960735 280
1960754 0
1960783 189
1960872 0
1960967 488
1961035 27
1961093 1
1961119 212
1961170 454
1961198 0
1961231 21
1961283 49
1961292 391
1961426 182
1961538 753
1961553 307
1961595 115
1961630 318
1961719 0
1961773 0
1961799 0
1961832 28
1961874 475
1961888 3036
1961899 273
1961968 63
1962035 113
1962077 426
1962164 57
1962176 50
1962255 8
1962280 98
1962289 661
1962304 0
1962330 53
1962391 91
1962394 183
1962435 1
1962475 251
1962481 1180
1962556 1801
1962581 3
1962616 7
1962629 0
1962688 238
1962746 0
1962820 254
1962859 108
1962865 0
1962907 548
1962957 0
1962979 125
1963033 0
1963147 437
1963207 908
1963216 470
1963255 11
1963384 0
1963495 384
1963504 29
1963530 422
1963615 336
1963711 0
1963792 531
1963819 543
1963846 489
1963852 572
1963894 262
1963924 1016
1963969 496
1964050 161
1964090 0
1964232 620
1964236 244
1964283 73
1964304 38
1964334 115
1964661 455
1964676 1098
1964688 725
1964727 210
1964811 168
1964906 826
1964956 0
1964997 6
1965081 119
1965276 806
1965432 0
1965462 15
1965540 1
1965584 168
1965608 1137
1965706 86
1965911 92
1965936 1116
1965956 0
1965984 183
1965996 165
1966002 22
1966020 0
1966087 222
1966174 360
1966268 133
1966274 205
1966310 403
1966430 441
1966441 87
1966447 165
1966468 84
1966537 390
1966547 813
1966549 1195
1966646 4
1966686 0
1966836 404
1966927 0
1966947 0
1966968 0
1966978 0
1967043 212
1967047 589
1967056 0
1967071 0
1967106 0
1967122 93
1967166 35
1967213 59
1967257 0
1967278 47
1967286 326
1967296 23
1967327 316
1967435 377
1967482 1
1967501 339
1967525 133
1967579 274
1967657 599
1967661 715
1967672 0
1967690 198
1967692 138
1967751 350
1967808 0
1967850 120
1967891 0
1967928 325
1967984 42
1968028 179
1968112 599
1968114 764
1968135 2181
1968141 0
1968255 263
1968311 186
1968374 47
1968518 468
1968530 274
1968545 955
1968560 354
1968658 0
1968689 366
1968725 319
1968767 165
1968801 519
1968870 234
1968908 239
1968953 25
1968959 1505
1969033 0
1969049 0
1969094 451
1969134 33
1969183 931
1969271 377
1969444 0
1969463 450
1969541 725
1969544 1443
1969583 18
1969598 59
1969619 253
1969646 265
1969713 0
1969723 1
1969784 407
1969921 0
1970068 121
1970182 282
1970258 1183
1970269 0
1970275 0
1970309 79
1970354 2987
1970381 782
1970388 490
1970414 194
1970426 67
1970436 734
1970545 530
1970629 80
1970666 197
1970702 0
1970816 449
1970885 3315
1970888 1110
1970913 700
1970962 988
1970990 167
1971111 260
1971145 1553
1971181 1317
1971202 283
1971238 0
1971381 258
1971385 2867
1971404 1
1971462 183
1971491 0
1971503 0
1971514 9
1971606 8
1971646 40
1971657 0
1971728 20
1971740 0
1971785 20
1971855 27
1971978 68
1972004 211
1972050 10
1972126 77
1972216 1211
1972262 1012
1972294 270
1972430 370
1972450 0
1972516 612
1972687 336
1972707 835
1972741 392
1972748 193
1972927 87
1973201 0
1973359 497
1973622 0
1973675 307
1973843 1298
1973851 132
1973879 3801
1973899 0
1973985 358
1974063 524
1974093 0
1974128 4
1974188 105
1974664 271
1974731 154
1974733 2247
1974788 341
1974872 2248
1974885 839
1974927 1192
1975080 47
1975156 0
1975172 1084
1975328 96
1975402 494
1975472 526
1975527 14
1975596 364
1975705 116
1975712 325
1975736 838
1975818 360
1976065 11
1976166 56
1976179 874
1976183 979
1976225 783
1976259 158
1976356 549
1976667 59
1976679 0
1976721 1736
1976723 2327
1976763 0
1976794 0
1976903 100
1976991 634
1977059 110
1977080 711
1977233 8
1977283 112
1977329 175
1977380 463
1977403 53
1977440 543
1977470 597
1977473 644
1977500 480
1977554 469
1977630 830
1977632 311
1977674 235
1977694 0
1977729 202
1977787 27
1977799 288
1977835 239
1977841 585
1977886 663
1977942 320
1977965 304
1977972 119
1978003 217
1978132 367
1978148 150
1978155 443
1978252 80
1978270 0
1978286 22
1978289 3
1978297 25
1978302 0
1978305 131
1978347 42
1978381 447
1978405 0
1978426 534
1978471 740
1978474 0
1978518 471
1978597 788
1978814 249
1978816 325
1978837 1470
1978844 431
1978846 662
1978858 0
1978980 3095
1978984 1830
1979027 0
1979049 553
1979064 0
1979137 0
1979192 685
1979220 344
1979338 472
1979384 231
1979405 87
1979473 64
1979503 162
1979529 159
1979712 0
1979750 553
1979755 135
1979763 0
1979928 5
1979972 0
1980023 432
1980053 10
1980059 649
1980130 102
1980184 0
1980197 0
1980419 54
1980434 39
1980478 563
1980543 0
1980675 115
1980762 0
1980923 563
1981040 139
1981042 0
1981051 0
1981145 577
1981212 0
1981410 104
1981509 274
1981549 2003
1981602 0
1981615 123
1981658 302
1981686 205
1981758 71
1981777 25
1981915 117
1982253 90
1982345 767
1982390 33
1982412 125
1982450 0
1982467 0
1982490 0
1982531 1
1982534 20
1982583 0
1982588 0
1982595 54
1982610 0
1982616 28
1982621 0
1982631 0
1982649 0
1982694 0
1982705 0
1982709 0
1982718 0
1982723 0
1982741 0
1982751 0
1982768 0
1982772 0
1982801 0
1982816 1
1982847 0
1982858 16
1982886 314
1983330 115
1983360 0
1983369 282
1983404 223
1983407 1294
1983442 24
1983485 24
1983500 0
1983521 0
1983548 1
1983608 290
1983610 0
1983659 98
1983668 0
1983734 0
1983866 0
1984007 10
1984010 344
1984031 0
1984040 0
1984066 0
1984143 90
1984185 294
1984268 70
1984315 701
1984357 328
1984494 421
1984561 44
1984731 228
1984761 1
1984813 2
1984850 204
1984875 225
1984879 71
1984905 10
1984914 0
1984925 7
1984980 78
1985013 188
1985035 1
1985040 5
1985082 904
1985179 633
1985190 404
1985202 673
1985214 1503
1985223 1136
1985257 249
1985316 242
1985322 159
1985367 184
1985406 181
1985412 912
1985433 805
1985568 184
1985625 63
1985729 35
1985745 24
1985823 110
1985853 36
1985908 0
1986007 72
1986083 4
1986164 49
1986179 460
1986196 291
1986221 90
1986242 0
1986287 0
1986308 0
1986419 11
1986439 0
1986461 0
1986549 47
1986588 1851
1986592 1120
1986660 0
1986666 62
1986694 30
1986787 0
1986818 22
1986825 0
1986855 0
1986874 105
1986883 21
1986930 0
1986947 42
1986992 70
1987011 11
1987194 0
1987247 0
1987293 0
1987321 0
1987362 0
1987412 0
1987418 0
1987516 0
1987523 0
1987551 0
1987629 0
1987633 0
1987671 0
1987699 0
1987776 0
1987779 0
1987818 0
1987824 0
1987926 0
1987928 0
1987949 0
1987962 0
1988037 0
1988050 0
1988056 0
1988065 0
1988084 0
1988187 0
1988211 0
1988238 0
1988252 0
1988266 0
1988438 0
1988460 0
1988469 0
1988556 0
1988559 0
1988677 64
1988681 103
1988731 3
1988853 129
1988884 272
1988981 159
1989104 251
1989114 0
1989126 4
1989164 11
1989168 452
1989269 83
1989424 443
1989426 1289
1989476 186
1989500 0
1989507 0
1989564 91
1989756 427
1989834 405
1989866 439
1990023 28
1990069 0
1990176 279
1990209 146
1990328 105
1990392 208
1990482 214
1990609 20
1990735 0
1990978 1
1991080 1942
1991082 823
1991455 0
1991482 292
1991563 139
1991572 0
1991905 161
1991932 0
1992220 8
1992229 0
1992250 0
1992318 495
1992393 420
1992524 332
1992547 40
1992610 698
1992664 300
1992707 169
1992768 406
1992896 451
1992930 1
1992970 909
1993007 100
1993053 502
1993176 286
1993199 26
1993254 18
1993265 0
1993291 2747
1993293 828
1993366 58
1993372 969
1993402 1356
1993443 46
1993452 46
1993521 745
1993567 1705
1993638 0
1993790 407
1993847 0
1993902 85
1993975 333
1993977 2182
1994069 0
1994081 990
1994138 0
1994195 0
1994259 232
1994366 0
1994373 299
1994383 556
1994428 831
1994666 778
1994681 376
1994744 127
1994876 108
1994910 234
1994940 1102
1995039 0
1995133 1072
1995163 114
1995259 2727
1995345 159
1995417 38
1995475 164
1995488 0
1995625 201
1995694 49
1995816 0
1995876 51
1995983 1
1996030 0
1996042 422
1996049 11
1996176 49
1996273 112
1996304 713
1996426 2
1996476 22
1996480 3
1996598 0
1996601 0
1996688 0
1996697 0
1996719 0
1996891 0
1996905 0
1996919 0
1996946 0
1996970 0
1997073 0
1997092 8
1997101 18
1997107 0
1997120 56
1997195 211
1997208 22
1997229 130
1997231 1682
1997333 326
1997339 155
1997378 250
1997381 428
1997482 447
1997716 27
1997781 750
1997935 0
1998157 0
1998233 0
1998483 0
1998617 0
1998689 108
1998715 728
1998820 303
1998838 206
1998903 274
1998922 0
1998927 375
1998955 880
1999068 958
1999126 359
1999128 273
1999139 175
1999143 337
1999217 438
1999223 44
1999308 443
1999369 1544
1999390 93
1999416 91
1999540 692
1999548 218
1999557 421
1999580 131
1999596 1656
1999645 78
1999686 0
1999698 0
1999701 319
1999725 1232
1999780 165
1999870 0
1999978 100
2000026 145
2000047 31
2000049 1
2000055 0
2000061 29
2000063 0
2000135 607
2000158 80
2000171 447
2000193 0
2000297 0
2000310 67
2000392 9
2000431 842
2000506 431
2000547 9
2000620 408
2000688 279
2000753 128
2000765 330
2000797 1254
2000865 84
2000872 748
2000997 0
2001031 12
2001313 245
2001681 354
2001729 24
2001781 415
2001831 379
2001921 2
2001933 795
2001935 710
2002044 0
2002078 120
2002395 52
2002439 824
2002495 82
2002547 1516
2002594 429
2002605 1420
2002614 666
2002701 0
2002722 281
2002744 130
2002885 0
2002901 0
2002953 2
2003086 1
2003115 486
2003137 0
2003221 0
2003244 638
2003453 0
2003481 0
2003505 54
2003551 140
2003598 872
2003602 272
2003643 345
2003704 56
2003748 394
2003821 569
2003841 180
2003868 852
2004008 196
2004133 689
2004145 0
2004338 0
2004368 581
2004429 186
2004440 1631
2004582 1
2004769 919
2004817 4743
2004895 1575
2004901 1027
2004984 57
2005015 1
2005066 411
2005083 314
2005102 953
2005171 83
2005178 155
2005219 11
2005285 74
2005313 25
2005423 320
2005626 64
2005657 0
2005696 181
2005772 0
2005795 172
2005803 0
2005811 1845
2005943 1654
2006013 151
2006061 249
2006196 295
2006214 639
2006232 38
2006240 0
2006256 138
2006289 3
2006312 432
2006322 433
2006352 0
2006421 472
2006483 0
2006505 65
2006511 0
2006523 57
2006530 168
2006630 0
2006653 83
2006737 0
2006829 31
2006841 196
2006945 46
2006988 301
2007068 70
2007167 0
2007202 0
2007236 1
2007378 0
2007425 0
2007497 318
2007571 1128
2007653 141
2007680 801
2007757 18
2007775 345
2007777 137
2007790 0
2007812 0
2007831 1199
2007842 0
2007880 38
2007920 0
2007931 47
2007988 49
2008008 327
2008091 33
2008116 0
2008231 418
2008249 134
2008270 54
2008363 1
2008417 42
2008429 387
2008462 1097
2008468 0
2008497 263
2008705 124
2008707 19
2008732 67
2008753 80
2008771 507
2008785 3874
2008824 0
2008915 379
2008917 538
2008936 349
2008948 479
2008984 288
2009128 0
2009187 29
2009196 0
2009352 255
2009373 9
2009404 341
2009487 67
2009515 293
2009577 443
2009607 90
2009638 332
2009687 86
2009878 275
2009906 13
2009919 0
2010026 0
2010074 652
2010097 0
2010133 0
2010150 0
2010265 0
2010398 292
2010433 141
2010464 0
2010471 91
2010494 227
2010546 0
2010601 153
2010618 261
2010622 738
2010633 0
2010723 0
2010744 28
2010803 2
2010812 1017
2010853 71
2010866 464
2010950 2206
2010952 315
2010970 185
2011093 171
2011110 439
2011188 135
2011203 1090
2011259 0
2011275 1
2011343 54
2011515 0
2011521 739
2011540 0
2011585 100
2011604 7
2011628 0
2011878 29
2011915 57
2011941 271
2011947 115
2011953 235
2011958 0
2011976 0
2011993 0
2012039 0
2012082 0
2012122 0
2012151 1
2012178 20
2012377 244
2012411 166
2012596 31
2012614 0
2012627 99
2012654 74
2012657 1858
2012671 0
2012677 1287
2012687 0
2012779 139
2012812 1
2012835 0
2012847 0
2013204 0
2013287 0
2013568 0
2013593 463
2013914 0
2014059 1489
2014164 0
2014200 0
2014419 184
2014463 2800
2014639 0
2014668 236
2014690 738
2014692 1769
2014698 237
2014714 82
2014719 49
2014723 281
2014754 13
2014761 0
2014857 0
2014929 0
2014983 1
2015039 557
2015076 0
2015160 4
2015170 490
2015244 40
2015260 352
2015438 72
2015534 94
2015540 175
2015671 65
2015698 298
2015717 147
2015765 410
2015863 1015
2015866 2250
2015870 1088
2015878 43
2015975 477
2015984 3016
2016058 679
2016110 424
2016461 442
2016519 0
2016533 81
2016725 1290
2016761 187
2016810 0
2016839 565
2016932 695
2017058 1
2017286 721
2017374 1191
2017415 262
2017555 0
2017568 252
2017588 1114
2017636 600
2017690 32
2017736 0
2017776 0
2017807 0
2017815 0
2017868 0
2018028 0
2018052 0
2018162 0
2018233 0
2018303 0
2018341 0
2018352 0
2018453 0
2018584 0
2018619 0
2018690 0
2018775 0
2018888 0
2018973 0
2019046 0
2019250 0
2019316 0
2019324 0
2019641 0
2019667 0
2019721 0
2019799 0
2019835 0
2019860 0
2019875 0
2019917 0
2020032 0
2020059 1
2020099 0
2020115 0
2020155 0
2020262 0
2020514 0
2020568 0
2020571 0
2020618 0
2020666 0
2020702 0
2020768 0
2020989 0
2021024 0
2021108 0
2021177 0
2021249 0
2021272 0
2021342 0
2021402 0
2021448 0
2021451 0
2021465 0
2021485 0
2021512 0
2021530 0
2021541 0
2021678 0
2021700 0
2021765 1
2021802 0
2021816 0
2021818 0
2021874 0
2021969 0
2021981 0
2022053 0
2022183 0
2022209 0
2022223 0
2022227 0
2022376 0
2022479 0
2022723 0
2022749 0
2022851 0
2022868 0
2022909 0
2022959 0
2022977 0
2023430 30
2023459 0
2023473 370
2023501 94
2023514 37
2023579 140
2023588 72
2023714 159
2023773 84
2023906 19
2023939 926
2024060 162
2024180 126
2024268 242
2024296 57
2024327 584
2024348 1
2024483 349
2024486 544
2024563 0
2024573 0
2024587 10
2024591 1124
2024675 156
2024694 102
2024701 0
2024761 276
2024811 19
2024876 1703
2025045 341
2025056 238
2025078 0
2025091 666
2025120 0
2025130 100
2025142 432
2025169 0
2025176 79
2025185 644
2025187 65
2025317 0
2025342 868
2025346 345
2025433 41
2025446 4
2025514 1092
2025589 619
2025630 1
2025718 21
2025750 555
2025754 1109
2025760 76
2025957 0
2026003 152
2026099 39
2026257 600
2026307 28
2026329 0
2026351 15
2026396 27
2026462 1247
2026491 114
2026660 559
2026715 426
2026735 1314
2026743 164
2026774 206
2026835 986
2026922 1
2026962 1223
2027003 1355
2027207 650
2027243 2647
2027249 580
2027290 13
2027329 171
2027362 78
2027400 12
2027446 84
2027537 0
2027552 981
2027554 76
2027573 551
2027823 0
2027833 274
2027889 211
2027924 0
2027969 0
2027986 200
2027989 19
2028059 174
2028108 0
2028169 0
2028226 751
2028253 623
2028311 439
2028331 505
2028441 4
2028466 1241
2028470 696
2028557 101
2028570 201
2028638 1665
2028713 143
2028754 40
2028842 33
2028874 1393
2028878 1414
2028884 126
2029036 0
2029082 457
2029111 148
2029178 0
2029383 219
2029408 21
2029430 19
2029453 0
2029475 34
2029518 68
2029541 0
2029560 420
2029613 2
2029656 24
2029660 102
2029723 4
2029759 213
2029770 27
2029853 214
2029883 77
2029956 0
2029963 0
2030019 0
2030043 0
2030087 11
2030162 84
2030290 10
2030302 465
2030317 240
2030328 103
2030331 96
2030361 36
2030507 2
2030521 121
2030599 371
2030641 76
2030664 89
2030679 0
2030693 225
2030702 15
2030706 127
2030855 1
2030870 9
2030886 64
2030976 9
2031038 52
2031042 73
2031061 27
2031080 0
2031133 0
2031140 0
2031163 0
2031177 0
2031205 0
2031351 0
2031361 0
2031457 1
2031503 0
2031526 0
2031604 0
2031638 0
2031741 0
2031753 0
2031828 1
2031872 2
2031884 0
2031904 0
2031926 0
2031936 0
2031964 0
2031991 0
2032016 0
2032027 0
2032031 0
2032048 0
2032063 230
2032125 0
2032151 0
2032168 177
2032207 452
2032231 0
2032250 0
2032401 0
2032404 0
2032497 0
2032525 0
2032593 0
2032756 0
2032999 0
2033108 0
2033116 0
2033216 0
2033330 0
2033411 0
2033424 0
2033458 0
2033481 0
2033530 0
2033638 0
2033648 0
2033677 0
2033728 0
2033743 0
2033749 0
2033779 0
2033805 0
2033840 0
2033927 1
2033981 0
2033983 0
2034107 0
2034201 0
2034216 0
2034288 0
2034432 0
2034440 0
2034459 0
2034481 0
2034561 0
2034598 0
2034608 0
2034712 0
2034742 0
2034782 0
2034847 0
2034941 0
2034997 0
2035096 0
2035164 0
2035171 0
2035193 0
2035219 0
2035262 0
2035378 1
2035389 1
2035422 0
2035428 0
2035447 0
2035643 0
2035652 0
2035669 2
2035799 0
2035813 0
2035815 0
2035898 0
2036007 0
2036111 0
2036338 1
2036358 1
2036409 0
2036474 0
2036491 0
2036522 0
2036798 0
2037004 0
2037023 0
2037031 0
2037051 1
2037081 16
2037150 2
2037168 0
2037241 1
2037356 4
2037369 0
2037438 0
2037482 0
2037612 0
2037709 0
2037743 0
2037779 0
2037888 1
2037987 0
2038005 0
2038010 0
2038038 0
2038083 0
2038164 0
2038260 0
2038262 0
2038272 3
2038287 7
2038379 0
2038414 0
2038530 434
2038559 119
2038692 347
2038729 0
2038735 0
2038754 0
2038767 0
2038771 0
2038773 0
2038811 521
2038836 300
2038896 0
2038925 0
2038936 0
2038939 0
2038948 6
2038957 0
2039055 0
2039059 0
2039077 0
2039102 23
2039109 0
2039118 0
2039132 223
2039134 37
2039173 714
2039199 0
2039370 900
2039403 92
2039532 0
2039559 122
2039602 0
2039672 300
2039739 2
2039820 0
2039876 1194
2039884 1689
2039918 215
2039921 1020
2039973 8
2040129 67
2040143 116
2040167 1210
2040193 0
2040227 59
2040347 0
2040375 588
2040545 132
2040560 175
2040572 754
2040599 0
2040644 816
2040647 2768
2040662 1284
2040712 673
2040737 582
2040740 1858
2040771 249
2040847 135
2040857 0
2040872 676
2040878 284
2040995 66
2041069 170
2041104 165
2041123 0
2041169 314
2041229 442
2041307 0
2041440 459
2041458 260
2041497 2991
2041526 722
2041577 1665
2041608 1559
2041650 0
2041671 0
2041689 196
2041711 305
2041762 396
2041773 137
2041800 18
2041824 246
2041921 0
2041986 0
2041993 0
2042017 3
2042046 1755
2042048 624
2042133 363
2042146 38
2042211 1854
2042278 308
2042286 526
2042333 429
2042415 2544
2042451 1180
2042457 26
2042519 4
2042693 0
2042745 2
2042761 82
2042784 600
2042791 64
2042812 1624
2042833 3613
2042909 64
2042960 0
2042989 368
2043158 14
2043253 0
2043270 1367
2043328 438
2043357 432
2043367 32
2043382 13
2043400 608
2043429 2096
2043496 1207
2043516 281
2043594 1308
2043669 85
2043798 287
2043834 2159
2043840 730
2044023 1100
2044071 27
2044086 784
2044088 1346
2044139 0
2044150 325
2044153 1141
2044240 592
2044303 0
2044442 682
2044678 755
2044759 39
2044773 85
2044784 65
2044805 205
2044900 10
2044924 0
2045021 0
2045042 90
2045105 2
2045243 1
2045253 1784
2045309 518
2045319 726
2045414 209
2045435 243
2045458 264
2045460 1223
2045585 245
2045600 4
2045610 321
2045777 1116
2045780 112
2045841 370
2045861 0
2045868 0
2046009 447
2046047 111
2046226 1463
2046332 76
2046339 2
2046409 432
2046411 1859
2046473 354
2046577 43
2046652 720
2046720 470
2046729 0
2046761 11
2046776 139
2046783 386
2046875 73
2046913 125
2046932 0
2047007 135
2047014 55
2047024 140
2047046 762
2047066 29
2047176 90
2047185 54
2047203 323
2047225 1708
2047229 305
2047245 362
2047329 0
2047349 52
2047397 0
2047413 422
2047418 0
2047429 67
2047506 114
2047522 0
2047572 79
2047587 243
2047607 477
2047628 0
2047630 139
2047688 159
2047729 0
2047868 36
2047875 0
2047960 0
2048013 0
2048034 189
2048145 0
2048211 0
2048255 322
2048330 0
2048338 0
2048369 60
2048414 0
2048439 4
2048443 802
2048530 54
2048611 165
2048686 71
2048774 0
2048815 40
2048851 1399
2048857 0
2048880 1
2048916 263
2049020 0
2049029 1
2049137 0
2049170 370
2049198 11
2049224 13
2049332 0
2049419 80
2049550 282
2049603 0
2049653 0
2049679 0
2049712 44
2049747 644
2049791 428
2049811 91
2049823 110
2049839 53
2049868 109
2049882 137
2049937 387
2049950 85
2049966 331
2050021 64
2050035 60
2050053 1827
2050081 1010
2050134 1817
2050148 1747
2050209 251
2050246 0
2050270 141
2050338 962
2050374 3253
2050380 569
2050546 457
2050634 498
2050659 604
2050682 514
2050684 817
2050726 214
2050756 43
2050804 129
2050815 562
2050817 399
2050826 744
2050875 179
2050945 252
2051137 3
2051184 35
2051254 50
2051327 3488
2051331 1290
2051414 1136
2051473 7
2051495 1749
2051515 0
2051570 0
2051634 82
2051699 355
2051741 0
2051746 0
2051856 0
2051966 259
2051992 10
2052026 279
2052202 38
2052270 0
2052292 20
2052309 22
2052440 253
2052525 653
2052565 139
2052624 658
2052667 0
2052712 240
2052725 0
2052761 580
2052848 133
2052852 34
2052866 0
2052895 143
2052940 991
2052968 2248
2052979 1414
2052982 151
2053018 59
2053095 1620
2053117 46
2053151 0
2053159 348
2053168 468
2053194 209
2053254 178
2053287 51
2053369 0
2053386 127
2053508 312
2053580 866
2053596 405
2053641 328
2053887 44
2053894 291
2053926 3556
2053930 3915
2053940 72
2053982 80
2053984 1820
2054032 4323
2054048 689
2054062 252
2054103 59
2054118 22
2054158 866
2054172 15
2054227 366
2054240 0
2054283 0
2054311 365
2054331 161
2054350 50
2054416 106
2054533 523
2054571 0
2054661 341
2054754 0
2054762 0
2054796 181
2054873 0
2054958 306
2054977 160
2055064 1168
2055068 3970
2055070 2640
2055205 940
2055221 0
2055270 16
2055364 0
2055386 0
2055460 0
2055469 0
2055484 98
2055524 14
2055534 73
2055558 0
2055592 208
2055615 246
2055622 469
2055640 504
2055672 0
2055682 263
2055775 707
2055790 212
2055821 329
2055855 149
2055925 128
2055940 94
2055947 83
2055959 402
2056065 1
2056137 107
2056169 30
2056208 98
2056270 337
2056347 0
2056351 0
2056353 0
2056366 0
2056373 0
2056382 210
2056399 0
2056466 1071
2056534 134
2056558 243
2056619 0
2056650 425
2056699 1
2056740 0
2056752 3807
2056758 2463
2056794 1099
2056833 903
2056836 1605
2056842 1485
2056880 0
2056908 64
2057037 320
2057102 156
2057145 339
2057160 1312
2057198 78
2057215 80
2057229 1105
2057286 985
2057343 1955
2057384 380
2057421 0
2057448 1243
2057451 917
2057467 352
2057474 331
2057480 0
2057541 931
2057571 627
2057672 215
2057701 427
2057747 929
2057755 879
2057831 301
2058056 303
2058191 677
2058206 0
2058239 0
2058413 945
2058415 76
2058421 538
2058469 65
2058486 0
2058579 0
2058602 280
2058604 985
2058609 0
2058625 161
2058645 0
2058725 0
2058866 744
2058877 0
2058893 12
2058992 0
2059013 186
2059121 843
2059137 0
2059149 2826
2059182 170
2059237 182
2059272 0
2059285 311
2059310 0
2059313 5
2059328 34
2059335 2
2059339 85
2059341 0
2059372 0
2059472 1
2059549 69
2059608 1070
2059621 0
2059662 855
2059731 0
2059793 313
2059856 2685
2059862 117
2059910 17
2059972 91
2059976 25
2060091 68
2060166 312
2060177 0
2060223 75
2060280 24
2060330 474
2060375 332
2060406 780
2060462 25
2060534 176
2060585 64
2060631 0
2060723 0
2060732 280
2060840 295
2060889 337
2060924 365
2060950 214
2060972 818
2061056 1613
2061144 348
2061163 0
2061179 94
2061184 308
2061204 59
2061246 150
2061504 0
2061550 60
2061594 30
2061873 149
2062041 67
2062097 165
2062150 715
2062317 0
2062381 72
2062415 884
2062490 603
2062614 0
2062642 0
2062717 2
2062760 251
2062810 374
2062866 33
2062960 994
2062997 377
2063191 184
2063227 726
2063293 85
2063423 746
2063566 360
2063658 504
2063749 1577
2063758 249
2063790 176
2063798 142
2063821 68
2063850 0
2063866 0
2063959 1685
2064008 112
2064149 383
2064214 108
2064217 192
2064258 0
2064298 413
2064442 1895
2064460 145
2064468 185
2064495 0
2064556 411
2064601 105
2064618 0
2064667 36
2064689 33
2064710 144
2064770 0
2064787 398
2064798 782
2064846 28
2064861 245
2064873 126
2064919 409
2065143 12
2065206 0
2065361 249
2065449 558
2065661 300
2065744 90
2065903 664
2065940 341
2065947 0
2065972 467
2065996 1058
2066056 0
2066236 1469
2066242 7
2066278 303
2066416 467
2066498 284
2066535 0
2066650 26
2066667 72
2066708 0
2066756 19
2066922 0
2066960 28
2066967 98
2067075 88
2067093 212
2067124 286
2067163 0
2067327 43
2067347 0
2067417 58
2067501 151
2067551 0
2067611 132
2067675 6
2067727 54
2067738 65
2067760 0
2067807 74
2067890 0
2068014 136
2068159 6
2068319 113
2068360 25
2068389 54
2068436 0
2068456 0
2068490 0
2068497 6
2068519 11
2068563 43
2068599 60
2068630 32
2068812 983
2068895 0
2068908 0
2068950 253
2068962 36
2069010 186
2069066 68
2069136 0
2069167 0
2069204 0
2069261 0
2069264 0
2069317 0
2069334 0
2069379 0
2069426 0
2069450 0
2069461 0
2069469 0
2069583 0
2069587 0
2069593 0
2069614 1
2069652 330
2069732 7
2069750 26
2069814 6
2069837 0
2069934 2
2069961 0
2070108 4
2070160 8
2070235 0
2070271 0
2070418 6
2070430 18
2070437 36
2070503 0
2070530 48
2070623 61
2070645 0
2070665 1
2070768 0
2070825 1
2070895 5
2070903 8
2071151 31
2071211 16
2071286 21
2071349 129
2071466 1
2071482 14
2071544 3
2071571 0
2071735 3
2071894 276
2071917 231
2071942 139
2071948 0
2071960 0
2071979 0
2072045 0
2072085 0
2072092 0
2072162 0
2072179 0
2072240 0
2072333 0
2072364 918
2072477 9
2072504 554
2072507 1437
2072516 95
2072519 647
2072526 18
2072533 0
2072616 0
2072651 0
2072715 1
2072771 0
2072807 0
2072855 0
2072953 0
2073069 0
2073095 0
2073142 0
2073231 0
2073249 0
2073297 1
2073372 0
2073379 0
2073397 0
2073455 0
2073508 0
2073612 0
2073634 0
2073767 0
2073769 0
2073829 870
2073866 26
2074004 0
2074030 233
2074068 0
2074175 0
2074198 15
2074224 40
2074288 12
2074304 146
2074307 10
2074435 386
2074484 117
2074540 0
2074596 144
2074643 797
2074704 137
2074711 18
2074718 559
2074739 701
2074758 307
2074762 623
2074793 2646
2074802 12
2074820 238
2074851 202
2074951 0
2075028 0
2075033 0
2075072 0
2075087 0
2075125 0
2075156 0
2075212 0
2075312 0
2075413 0
2075516 0
2075596 397
2075618 417
2075647 171
2075667 2423
2075709 1242
2075849 492
2076007 0
2076110 0
2076144 0
2076147 0
2076204 0
2076206 0
2076213 0
2076222 0
2076236 0
2076461 0
2076732 0
2076816 0
2076918 0
2076927 0
2076986 0
2077026 0
2077135 0
2077195 0
2077217 0
2077272 0
2077299 0
2077319 0
2077325 0
2077403 0
2077451 0
2077483 0
2077512 0
2077535 1
2077557 0
2077567 0
2077584 0
2077739 0
2077774 0
2077785 0
2077806 0
2077861 1
2077863 0
2077945 0
2078067 0
2078088 0
2078124 0
2078186 0
2078190 0
2078214 0
2078217 0
2078229 0
2078282 0
2078288 0
2078300 0
2078337 0
2078378 0
2078565 0
2078567 0
2078586 0
2078629 0
2078649 0
2078686 0
2078700 454
2078746 476
2078757 988
2078776 37
2078865 818
2079051 657
2079190 51
2079230 134
2079249 14
2079277 69
2079307 28
2079317 101
2079482 206
2079545 0
2079571 0
2079587 901
2079641 56
2079707 632
2079755 97
2079790 937
2079818 1173
2079950 0
2080011 178
2080064 181
2080176 1007
2080281 123
2080418 342
2080457 140
2080473 43
2080581 413
2080634 0
2080661 692
2080677 116
2080694 187
2080702 0
2080710 742
2080748 0
2080753 559
2080852 944
2080902 0
2080936 0
2080954 0
2080995 672
2081014 1277
2081050 401
2081087 323
2081147 848
2081149 1140
2081188 267
2081266 866
2081329 2526
2081332 1082
2081401 668
2081432 0
2081614 45
2081638 670
2081644 1330
2081680 508
2081726 27
2081764 80
2081781 2550
2081827 708
2081968 976
2082031 852
2082096 24
2082118 319
2082277 0
2082311 815
2082385 90
2082388 2618
2082448 770
2082490 2758
2082502 1200
2082517 164
2082526 0
2082553 185
2082592 0
2082667 0
2082818 27
2082833 3
2082836 12
2082851 0
2082868 11
2082876 15
2082889 0
2082937 33
2083115 39
2083124 0
2083354 30
2083395 0
2083426 0
2083613 49
2083649 0
2083711 8
2083884 0
2083901 0
2083907 86
2083934 2
2083958 2
2084098 94
2084118 190
2084145 19
2084147 11
2084192 6
2084253 68
2084288 0
2084315 0
2084385 0
2084437 50
2084453 21
2084461 0
2084479 20
2084496 0
2084520 14
2084530 47
2084536 103
2084540 63
2084547 1
2084630 51
2084636 0
2084688 1818
2084757 0
2084818 22
2084856 0
2084914 0
2084946 0
2085159 0
2085318 0
2085507 0
2085757 0
2085801 0
2085854 0
2085884 0
2086023 0
2086036 0
2086073 0
2086119 1
2086286 0
2086323 0
2086363 0
2086470 0
2086503 0
2086554 0
2086566 0
2086713 0
2086740 0
2086894 1
2086932 0
2086994 189
2087013 0
2087032 1779
2087035 321
2087139 0
2087159 104
2087162 570
2087282 147
2087319 18
2087350 2515
2087378 42
2087451 418
2087501 415
2087512 689
2087542 324
2087595 1770
2087621 942
2087769 202
2087906 0
2087912 528
2087923 196
2087925 35
2087934 326
2087942 388
2087972 930
2088015 5
2088086 20
2088096 0
2088183 3
2088214 0
2088333 0
2088522 0
2088549 0
2088558 0
2088611 0
2088773 80
2088909 41
2088927 0
2089121 198
2089259 560
2089334 489
2089559 369
2089566 1090
2089642 411
2089774 73
2089928 195
2089973 208
2090026 36
2090113 0
2090152 0
2090239 0
2090261 1139
2090294 483
2090303 260
2090434 146
2090461 2100
2090517 415
2090814 4
2090932 356
2090953 0
2090985 752
2091096 359
2091118 59
2091144 125
2091228 91
2091506 455
2091700 404
2091767 2376
2091822 86
2091850 121
2091857 0
2091878 75
2092070 0
2092106 988
2092108 193
2092124 0
2092208 41
2092224 1684
2092233 172
2092241 707
2092362 716
2092403 633
2092477 403
2092545 383
2092557 621
2092602 1926
2092702 200
2093008 127
2093065 0
2093082 1070
2093086 107
2093098 29
2093114 264
2093226 2804
2093242 0
2093450 20
2093483 145
2093531 0
2093542 88
2093555 5
2093652 1460
2093664 154
2093684 17
2093700 76
2093708 365
2093718 703
2093724 320
2093732 20
2093740 748
2093764 2243
2093801 500
2093876 595
2093879 751
2093913 0
2093984 166
2094161 987
2094182 1213
2094473 985
2094538 39
2094560 227
2094590 305
2094713 986
2094845 832
2095038 486
2095088 348
2095219 76
2095257 0
2095302 0
2095306 1
2095331 0
2095497 0
2095562 0
2095596 0
2095616 0
2095682 1
2095702 0
2095906 0
2095961 1
2095997 0
2096106 0
2096174 0
2096255 93
2096394 0
2096475 265
2096633 431
2096643 367
2096646 651
2096658 343
2096680 1
2096689 1155
2096711 222
2096718 225
2096728 1
2096733 0
2096748 45
2096754 0
2096864 387
2097039 121
2097125 14
2097131 521
2097134 369
2097171 1935
2097297 9
2097390 163
2097586 482
2097668 604
2097682 68
2097760 0
2097824 0
2097918 291
2097933 147
2097985 6
2097997 326
2098005 1128
2098022 0
2098207 69
2098792 120
2098836 150
2098859 336
2098893 131
2099031 220
2099163 0
2099197 262
2099209 260
2099522 18
2099582 0
2099663 119
2099667 730
2099680 140
2099692 721
2100120 511
2100169 201
2100334 57
2100526 1704
2100717 0
2100823 18
2100839 0
2100987 1
2101012 232
2101182 345
2101192 7
2101228 1
2101525 140
2101541 0
2101618 68
2101646 0
2101652 440
2101665 340
2101773 0
2101835 0
2101872 0
2101952 0
2102018 0
2102076 0
2102102 0
2102533 0
2102590 0
2102669 1
2102708 0
2102720 0
2102791 0
2102811 0
2102856 0
2102876 0
2102962 0
2103003 0
2103087 0
2103091 0
2103094 0
2103099 0
2103185 88
2103242 10
2103268 80
2103593 356
2103626 400
2103682 286
2103798 8
2103848 55
2103852 328
2103920 349
2103968 779
2103998 0
2104067 16
2104087 1073
2104101 42
2104110 2385
2104114 187
2104119 694
2104220 0
2104285 0
2104319 0
2104552 0
2104790 0
2104890 0
2104900 0
2104907 0
2104917 115
2104921 0
2104966 16
2104973 413
2105013 431
2105185 48
2105515 391
2105573 696
2105651 277
2105667 340
2105784 10
2105804 1613
2105806 1205
2105901 214
2105969 381
2106032 134
2106050 4
2106071 1
2106081 39
2106094 101
2106127 570
2106162 16
2106205 334
2106221 2
2106253 207
2106350 156
2106392 122
2106426 48
2106445 144
2106506 173
2106540 1911
2106558 0
2106565 92
2106702 0
2106737 666
2106912 660
2106975 429
2106989 778
2107101 1
2107119 352
2107148 440
2107199 0
2107254 633
2107284 0
2107360 1
2107386 250
2107435 384
2107467 633
2107497 0
2107715 0
2107723 365
2107792 0
2107875 0
2108147 17
2108227 16
2108244 0
2108258 4
2108324 245
2108326 42
2108333 0
2108402 24
2108405 67
2108431 0
2108460 0
2108520 0
2108671 295
2108703 424
2108739 160
2108887 262
2108906 422
2109082 1
2109096 0
2109109 259
2109111 514
2109117 5
2109138 550
2109221 236
2109223 2308
2109237 41
2109254 0
2109284 333
2109359 14
2109393 9
2109468 253
2109526 11
2109767 10
2109846 0
2109883 144
2109925 69
2109952 85
2110006 85
2110008 263
2110054 0
2110079 1263
2110105 171
2110166 925
2110277 3540
2110368 498
2110384 395
2110504 387
2110830 1260
2110997 321
2111026 11
2111044 738
2111080 0
2111087 378
2111148 150
2111242 392
2111276 2569
2111278 371
2111375 118
2111409 340
2111523 0
2111576 528
2111580 583
2111622 48
2111730 445
2111832 1217
2111838 1232
2112060 1217
2112134 936
2112318 42
2112428 580
2112482 543
2112496 150
2112503 385
2112534 438
2112582 145
2112599 38
2112628 9
2112770 189
2112831 0
2112910 369
2112992 97
2113022 6
2113031 0
2113056 772
2113139 526
2113386 131
2113419 0
2113503 133
2113538 0
2113555 0
2113571 0
2113612 0
2113623 0
2113636 0
2113646 0
2113656 709
2113688 76
2113785 21
2113794 720
2113812 955
2113816 818
2113899 494
2114021 85
2114126 119
2114133 0
2114168 0
2114256 1
2114549 0
2114568 0
2114575 0
2114615 29
2114658 18
2114745 548
2114887 1623
2114967 239
2115152 155
2115224 0
2115433 36
2115448 486
2115474 363
2115562 155
2115612 54
2115694 0
2115752 69
2115771 29
2115800 65
2115953 0
2116013 135
2116265 534
2116271 59
2116278 0
2116304 29
2116368 676
2116408 0
2116463 532
2116474 1694
2116551 0
2116571 329
2116706 476
2116718 540
2116841 272
2116925 74
2116952 746
2117008 0
2117246 0
2117310 165
2117361 0
2117433 108
2117435 371
2117476 182
2117516 136
2117672 650
2117674 412
2117730 820
2117819 224
2117828 648
2117871 0
2118012 0
2118143 1803
2118243 0
2118371 0
2118442 995
2118444 309
2118462 900
2118506 0
2118664 1896
2118716 0
2118783 1671
2118827 486
2119031 0
2119046 0
2119065 14
2119094 6
2119286 66
2119309 13
2119332 341
2119416 73
2119433 0
2119444 0
2119589 55
2119689 723
2119707 97
2119725 3499
2119740 846
2119813 0
2119825 0
2119832 23
2119869 1192
2119955 1120
2119982 10
2120081 317
2120105 745
2120159 517
2120225 302
2120298 792
2120310 17
2120339 365
2120388 195
2120417 319
2120487 0
2120568 17
2120599 98
2120636 0
2120644 18
2120695 178
2120739 452
2120754 109
2120796 278
2120810 121
2120919 760
2120927 479
2120957 0
2121007 566
2121069 376
2121094 0
2121126 425
2121135 275
2121342 500
2121361 150
2121409 0
2121439 627
2121469 0
2121543 141
2121567 0
2121603 0
2121610 211
2121676 615
2121682 516
2121729 756
2121752 0
2121872 1754
2121888 156
2121924 569
2121991 46
2122073 24
2122079 344
2122131 0
2122219 1
2122406 433
2122561 3
2122668 1090
2122670 3068
2122744 0
2122988 0
2123004 27
2123010 352
2123157 266
2123161 43
2123173 102
2123216 300
2123234 26
2123316 1480
2123320 3995
2123323 1728
2123342 108
2123375 594
2123558 1356
2123561 197
2123595 427
2123609 1763
2123653 2137
2123797 523
2123834 42
2123879 1084
2123892 376
2123910 199
2123942 3373
2124001 85
2124100 0
2124125 618
2124144 981
2124270 43
2124341 637
2124540 1164
2124566 1215
2124697 145
2124750 578
2124810 55
2124901 492
2125038 133
2125089 82
2125092 63
2125102 150
2125107 0
2125116 0
2125126 0
2125131 170
2125204 343
2125216 581
2125247 515
2125320 3853
2125322 2403
2125329 566
2125402 0
2125412 303
2125450 456
2125550 901
2125573 0
2125622 49
2125692 228
2125736 1798
2125770 1501
2125784 296
2125842 77
2125870 980
2125903 18
2125987 197
2126114 514
2126190 266
2126235 18
2126312 27
2126357 673
2126370 602
2126432 274
2126546 368
2126618 1082
2126745 422
2126811 172
2126819 895
2126828 188
2126939 526
2127038 1014
2127051 551
2127178 172
2127204 322
2127329 776
2127414 342
2127517 1138
2127547 289
2127608 1181
2127614 1057
2127636 263
2127649 0
2127655 990
2127674 327
2127719 163
2127750 733
2127914 245
2127958 156
2127965 692
2127984 188
2128140 0
2128195 1869
2128204 330
2128219 918
2128419 83
2128493 907
2128570 24
2128592 877
2128620 0
2128684 0
2128704 256
2128716 23
2128741 0
2128777 247
2128869 0
2128930 36
2128946 635
2128960 0
2129015 30
2129063 1
2129142 221
2129226 6
2129233 239
2129274 173
2129292 0
2129301 198
2129315 25
2129372 197
2129598 123
2129620 249
2129687 0
2129719 1532
2129836 261
2129858 500
2129908 0
2130002 81
2130121 224
2130153 210
2130178 46
2130184 179
2130202 30
2130229 184
2130256 327
2130293 91
2130325 75
2130464 80
2130493 1127
2130511 0
2130549 155
2130732 3
2130823 389
2130827 611
2130942 50
2130993 0
2131021 97
2131210 207
2131232 437
2131258 86
2131361 614
2131369 424
2131444 3
2131493 0
2131676 131
2131724 241
2131894 355
2131974 151
2131995 2241
2132071 0
2132096 188
2132117 1012
2132166 139
2132221 683
2132246 0
2132371 1980
2132479 2573
2132506 170
2132605 580
2132645 110
2132755 19
2132765 0
2132779 4757
2132836 248
2132851 307
2132908 288
2133032 16
2133075 977
2133111 553
2133120 1345
2133192 4
2133217 8
2133325 314
2133328 1321
2133406 433
2133474 286
2133484 63
2133599 0
2133692 557
2133708 1476
2133742 539
2133981 29
2134162 568
2134186 0
2134193 175
2134219 123
2134285 0
2134298 0
2134331 19
2134338 304
2134360 94
2134449 4
2134483 1027
2134544 123
2134595 1033
2134756 1
2134795 509
2134847 1783
2134849 2130
2134866 38
2134902 197
2134951 244
2135017 2960
2135045 400
2135076 452
2135119 411
2135127 22
2135168 943
2135227 224
2135264 221
2135314 508
2135335 733
2135464 1237
2135483 201
2135500 125
2135512 1262
2135544 369
2135563 962
2135566 607
2135591 0
2135605 1722
2135638 50
2135719 380
2135799 364
2135867 1524
2135888 1882
2135916 1009
2135969 0
2135976 0
2136003 715
2136021 238
2136029 102
2136037 292
2136070 0
2136115 27
2136150 31
2136176 362
2136268 763
2136283 0
2136290 815
2136364 2242
2136368 2658
2136377 0
2136391 1740
2136395 2475
2136520 34
2136571 181
2136599 147
2136611 0
2136618 84
2136634 0
2136727 143
2136809 0
2136887 93
2136949 884
2137002 310
2137063 71
2137097 0
2137139 487
2137351 89
2137360 0
2137371 122
2137398 118
2137414 36
2137467 40
2137491 310
2137520 159
2137529 1822
2137531 500
2137537 39
2137544 0
2137597 30
2137612 1376
2137685 56
2137695 83
2137702 527
2137713 886
2137748 107
2137772 330
2137805 0
2137835 2477
2137898 83
2137979 525
2138008 190
2138063 0
2138095 971
2138175 0
2138199 468
2138202 81
2138215 72
2138249 44
2138272 0
2138288 22
2138308 0
2138316 981
2138349 346
2138351 170
2138370 862
2138445 564
2138668 760
2138752 25
2138918 0
2138978 360
2139044 482
2139046 1971
2139133 194
2139155 91
2139170 106
2139293 26
2139327 122
2139336 311
2139580 0
2139638 1123
2139699 0
2139825 89
2139852 575
2139950 441
2139978 0
2139993 53
2140000 216
2140002 1506
2140115 41
2140146 247
2140227 2021
2140255 4332
2140257 561
2140355 1367
2140424 0
2140435 809
2140456 159
2140474 1148
2140702 292
2140712 290
2140791 570
2140813 0
2140819 227
2140899 832
2140903 4138
2140938 3142
2140951 194
2141023 145
2141073 3792
2141222 858
2141652 1591
2141682 8
2141827 0
2141839 0
2141887 160
2141900 27
2141918 0
2141923 7
2141926 35
2141938 1646
2142007 411
2142071 634
2142101 0
2142135 799
2142177 2386
2142183 1191
2142199 450
2142306 238
2142371 0
2142376 444
2142389 304
2142394 101
2142464 122
2142512 0
2142531 0
2142653 383
2142665 169
2142705 180
2142934 842
2143006 90
2143080 143
2143116 0
2143153 151
2143161 0
2143386 89
2143456 182
2143490 1307
2143524 581
2143536 194
2143557 497
2143586 376
2143614 0
2143673 349
2143704 420
2143738 1616
2143799 0
2143863 105
2143884 0
2143892 490
2143966 125
2144006 651
2144024 442
2144103 3
2144147 336
2144205 32
2144252 7
2144268 53
2144304 10
2144326 0
2144366 0
2144376 0
2144430 45
2144440 714
2144466 113
2144571 577
2144644 349
2144664 373
2144816 0
2144907 1308
2144928 0
2145083 135
2145215 0
2145228 110
2145246 1871
2145255 179
2145292 502
2145441 52
2145487 1498
2145515 368
2145712 1682
2145753 63
2145882 770
2145951 265
2146089 1071
2146109 1539
2146246 117
2146284 71
2146302 140
2146427 359
2146454 0
2146496 0
2146514 12
2146733 0
2146837 672
2146844 207
2146857 1419
2146897 376
2146921 1893
2146983 434
2146998 11
2147093 878
2147190 32
2147197 81
2147211 1274
2147263 0
2147391 0
2147479 960
2147569 521
2147576 101
2147599 127
2147639 5763
2147644 4021
2147655 136
2147901 2112
2147926 1962
2148012 1219
2148038 2030
2148179 642
2148209 325
2148238 3322
2148332 866
2148409 2236
2148428 514
2148457 436
2148503 94
2148518 0
2148589 1095
2148613 2253
2148618 1830
2148882 1735
2148936 0
2148952 0
2149007 0
2149047 557
2149050 1
2149099 68
2149108 59
2149145 93
2149176 729
2149203 49
2149214 833
2149219 863
2149229 37
2149242 66
2149297 85
2149352 0
2149406 826
2149472 2396
2149483 12
2149527 182
2149550 236
2149603 2446
2149607 872
2149635 142
2149711 34
2149718 0
2149756 309
2149786 65
2149829 80
2149841 422
2149946 383
2150015 399
2150068 157
2150171 191
2150192 158
2150232 535
2150290 116
2150407 4
2150559 1048
2150587 1346
2150594 0
2150615 82
2150766 721
2150797 2127
2150821 2926
2150827 1758
2150905 178
2150924 1469
2151028 115
2151036 117
2151046 0
2151103 1
2151145 0
2151212 3510
2151262 1369
2151277 308
2151327 698
2151338 2270
2151395 0
2151434 0
2151509 1686
2151585 0
2151625 1141
2151658 163
2151696 204
2151715 318
2151737 512
2151771 1
2151784 468
2151883 356
2151919 0
2151980 356
2151990 577
2152110 136
2152210 197
2152297 0
2152330 460
2152387 2057
2152406 214
2152426 56
2152461 448
2152491 1033
2152611 531
2152637 0
2152661 0
2152678 482
2152714 387
2152747 1104
2152760 6
2152903 2195
2152908 865
2152918 35
2152924 0
2152994 156
2153053 230
2153125 322
2153198 10
2153222 40
2153279 0
2153386 183
2153408 341
2153456 0
2153571 0
2153584 696
2153619 447
2153643 134
2153650 145
2153665 701
2153980 0
2154079 0
2154116 0
2154189 0
2154199 0
2154228 0
2154260 0
2154289 0
2154322 3
2154456 0
2154656 0
2154696 0
2154737 0
2154835 0
2154874 0
2154943 0
2155054 0
2155096 0
2155102 1
2155152 0
2155184 0
2155201 0
2155292 0
2155426 0
2155475 0
2155483 0
2155522 0
2155648 0
2155715 0
2155774 0
2155805 0
2155819 0
2155828 0
2155921 0
2155971 0
2156029 0
2156036 1
2156063 0
2156087 1
2156136 61
2156176 0
2156194 299
2156204 365
2156238 172
2156295 0
2156351 41
2156423 142
2156440 61
2156573 0
2156581 14
2156583 181
2156595 11
2156602 1462
2156639 0
2156658 335
2156716 1497
2156818 673
2156825 191
2156833 34
2156875 435
2156983 2094
2157062 95
2157082 855
2157135 287
2157146 0
2157161 283
2157229 269
2157237 140
2157311 264
2157433 719
2157497 284
2157504 0
2157512 0
2157554 772
2157662 1242
2157878 385
2157934 478
2157958 130
2157999 5
2158010 17
2158013 197
2158030 128
2158053 111
2158093 0
2158272 206
2158317 0
2158386 35
2158400 0
2158436 346
2158484 376
2158520 0
2158688 4
2158718 32
2158808 89
2158824 256
2158901 217
2158937 477
2159091 535
2159145 292
2159155 1
2159178 312
2159288 1
2159369 0
2159467 371
2159471 752
2159481 0
2159512 163
2159578 887
2159742 0
2159792 66
2159821 413
2159922 27
2159962 0
2160052 251
2160105 302
2160209 257
2160301 105
2160310 27
2160323 697
2160330 675
2160337 305
2160396 1034
2160415 79
2160527 301
2160544 26
2160583 184
2160664 280
2160721 0
2160759 0
2160772 13
2160789 0
2160798 248
2160841 108
2160916 2017
2160920 692
2160964 292
2160981 516
2161025 1581
2161069 0
2161304 411
2161312 694
2161347 0
2161386 18
2161407 0
2161572 249
2161755 596
2161758 379
2161777 588
2161782 449
2161917 443
2162028 169
2162145 0
2162164 157
2162293 325
2162325 0
2162350 0
2162434 240
2162479 115
2162509 111
2162580 717
2162607 135
2162760 0
2162914 85
2162933 487
2162997 320
2163058 1716
2163095 862
2163342 116
2163390 110
2163411 0
2163459 0
2163492 0
2163510 0
2163528 0
2163583 3
2163586 5
2163597 0
2163617 23
2163630 233
2163642 0
2163676 0
2163687 0
2163693 0
2163711 186
2163771 0
2163780 0
2163783 311
2163786 0
2163840 0
2163849 5
2163852 0
2163855 0
2163909 0
2163918 0
2163921 21
2163924 0
2163978 0
2163987 0
2163990 116
2163993 0
2164047 3
2164056 0
2164059 0
2164062 0
2164142 107
2164160 58
2164177 959
2164190 22
2164218 667
2164264 383
2164268 79
2164325 154
2164340 201
2164413 108
2164430 199
2164575 62
2164581 361
2164620 0
2164640 1412
2164803 0
2164814 524
2164818 360
2164833 0
2164844 263
2164906 45
2164959 15
2164990 87
2165012 986
2165070 0
2165160 373
2165307 13
2165340 46
2165366 167
2165385 4
2165395 46
2165415 0
2165441 0
2165460 6
2165470 0
2165490 4
2165516 0
2165535 0
2165545 0
2165565 0
2165577 0
2165589 0
2165591 0
2165602 0
2165642 328
2165698 151
2165704 0
2165710 2
2165715 16
2165725 124
2165746 0
2165755 0
2165802 0
2165821 0
2165827 0
2165835 0
2165842 107
2165886 0
2165919 215
2165922 122
2165964 136
2166040 21
2166092 421
2166122 456
2166250 203
2166272 924
2166351 0
2166362 326
2166369 706
2166405 83
2166450 33
2166625 187
2166654 0
2166694 7
2166699 74
2166851 570
2166893 271
2167093 1028
2167097 615
2167105 0
2167267 127
2167391 244
2167413 97
2167419 304
2167430 124
2167445 331
2167465 0
2167481 0
2167490 7
2167543 0
2167608 28
2167650 0
2167763 427
2167795 10262
2167806 679
2167815 0
2167829 287
2167953 569
2168092 49
2168119 62
2168156 203
2168201 0
2168230 329
2168260 723
2168317 319
2168323 172
2168536 59
2168548 0
2168551 0
2168554 0
2168569 40
2168572 0
2168597 0
2168608 0
2168656 0
2168660 0
2168665 0
2168674 0
2168680 0
2168723 0
2168737 0
2168747 0
2168749 37
2168753 0
2168764 0
2168768 0
2168771 0
2168783 0
2168792 0
2168797 5
2168857 283
2168885 62
2168935 0
2168953 14
2168963 98
2168989 196
2169052 256
2169124 14
2169173 45
2169212 0
2169285 109
2169328 126
2169341 185
2169412 661
2169453 353
2169508 0
2169577 159
2169628 0
2169637 0
2169650 0
2169661 0
2169724 0
2169836 213
2169857 597
2169874 25
2169883 0
2169997 2
2170118 0
2170152 487
2170169 1202
2170194 384
2170247 509
2170259 860
2170298 2566
2170398 162
2170499 1
2170605 571
2170683 0
2170696 387
2170718 0
2170739 0
2170743 0
2170750 0
2170752 0
2170758 0
2170784 0
2170791 100
2170797 0
2170823 0
2170836 47
2170848 0
2170850 0
2170860 268
2170863 68
2170884 0
2170888 0
2170910 0
2170920 149
2170923 0
2170941 0
2170951 0
2170985 293
2171009 150
2171051 85
2171174 0
2171201 0
2171222 1299
2171242 139
2171278 133
2171302 47
2171343 984
2171561 52
2171576 126
2171581 50
2171607 171
2171652 614
2171676 867
2171757 23
2171770 112
2172061 466
2172118 28
2172278 1
2172298 558
2172301 763
2172336 190
2172357 0
2172396 0
2172484 398
2172575 110
2172620 1630
2172624 1800
2172652 247
2172676 1334
2172702 59
2172900 558
2173013 160
2173019 621
2173081 0
2173099 128
2173125 4
2173137 921
2173242 334
2173272 0
2173300 5
2173406 1153
2173458 14
2173521 767
2173524 939
2173536 0
2173781 647
2173797 1777
2173911 37
2174010 168
2174042 0
2174054 546
2174080 175
2174181 1603
2174215 1893
2174263 82
2174282 170
2174419 718
2174437 5
2174445 850
2174449 133
2174458 427
2174523 156
2174550 416
2174596 0
2174643 82
2174658 355
2174796 991
2174829 1679
2174888 97
2174916 1057
2175003 153
2175180 399
2175189 92
2175208 0
2175232 1053
2175273 73
2175341 118
2175380 578
2175382 605
2175441 379
2175457 0
2175539 0
2175560 124
2175580 85
2175711 276
2175737 680
2175752 2346
2175850 1391
2175883 319
2175995 798
2176030 834
2176100 542
2176161 277
2176188 1003
2176201 1259
2176219 965
2176223 784
2176235 53
2176271 50
2176337 168
2176345 163
2176362 828
2176375 0
2176472 582
2176474 246
2176511 1241
2176524 129
2176551 283
2176560 95
2176568 126
2176612 0
2176624 300
2176631 773
2176686 1083
2176787 1110
2176796 369
2176835 0
2176850 155
2176863 965
2176940 2729
2176961 667
2177000 1839
2177052 9937
2177061 4436
2177073 6538
2177075 2356
2177086 131
2177122 11
2177130 721
2177133 1198
2177222 4736
2177243 231
2177249 4066
2177311 145
2177319 0
2177328 3053
2177399 1749
2177414 188
2177491 156
2177523 834
2177616 520
2177670 7
2177684 1683
2177811 0
2177819 425
2177835 291
2177861 1613
2177984 442
2178009 451
2178116 34
2178123 45
2178130 952
2178149 429
2178156 1
2178215 940
2178343 0
2178399 213
2178425 7
2178554 671
2178572 2924
2178623 49
2178680 162
2178684 219
2178831 0
2178920 203
2178947 2154
2178951 666
2178958 2100
2179036 1156
2179070 45
2179082 113
2179120 2031
2179231 0
2179314 494
2179345 101
2179404 32
2179444 365
2179453 1032
2179469 560
2179497 2197
2179502 2475
2179524 359
2179539 14
2179575 21
2179627 336
2179683 109
2179733 0
2179841 183
2179886 3078
2179949 155
2179985 455
2179996 109
2180055 1568
2180070 164
2180087 23
2180122 21
2180131 2185
2180135 1200
2180178 67
2180233 9
2180254 53
2180296 838
2180451 141
2180463 1328
2180497 2319
2180499 704
2180515 0
2180523 781
2180529 568
2180588 11
2180598 451
2180607 192
2180632 804
2180634 367
2180665 56
2180699 204
2180730 1091
2180842 0
2181074 116
2181126 162
2181170 0
2181250 178
2181331 0
2181353 340
2181423 0
2181508 0
2181609 82
2181684 685
2181705 234
2181739 81
2181828 390
2181919 302
2182126 516
2182271 69
2182381 0
2182406 0
2182417 129
2182455 277
2182479 0
2182493 126
2182629 15
2182838 115
2183233 18
2183308 790
2183382 300
2183407 197
2183421 312
2183503 328
2183599 0
2183714 0
2183798 183
2183837 273
2183867 0
2183957 3
2183960 768
2184028 151
2184224 226
2184312 155
2184570 46
2184624 14
2184763 2
2184811 95
2184944 109
2185047 2026
2185068 206
2185108 0
2185200 0
2185212 123
2185290 79
2185299 0
2185323 910
2185346 448
2185364 3
2185998 122
2186175 471
2186264 373
2186279 24
2186527 9
2186594 684
2186771 1360
2186774 1200
2186834 84
2186874 1
2187074 0
2187083 1019
2187170 106
2187202 0
2187213 0
2187228 0
2187235 0
2187256 0
2187258 0
2187290 0
2187300 0
2187308 0
2187311 0
2187319 0
2187321 0
2187363 96
2187397 672
2187435 422
2187489 92
2187621 338
2187657 153
2187732 207
2187840 17
2187903 89
2187984 722
2188017 864
2188143 0
2188182 1228
2188224 161
2188269 555
2188335 291
2188383 969
2188391 0
2188491 191
2188523 7
2188629 583
2188667 0
2188744 60
2188772 106
2188898 7
2188936 0
2188944 772
2188955 788
2188961 527
2189036 779
2189068 528
2189099 997
2189207 53
2189216 458
2189399 97
2189477 76
2189480 0
2189537 252
2189834 41
2189839 32
2189875 491
2189966 0
2190185 62
2190251 375
2190257 0
2190274 428
2190278 479
2190290 53
2190293 899
2190338 160
2190347 517
2190361 0
2190452 344
2190464 0
2190488 22
2190539 133
2190571 442
2190619 34
2190623 118
2190656 0
2190659 351
2190761 185
2190782 371
2190827 0
2190962 92
2190978 0
2191005 35
2191013 28
2191147 270
2191189 0
2191219 0
2191237 0
2191255 333
2191303 172
2191480 358
2191516 0
2191525 473
2191597 715
2191707 123
2191744 0
2191792 231
2191840 113
2191927 94
2191990 42
2192078 63
2192272 18
2192372 696
2192396 19
2192484 0
2192579 0
2192628 411
2192699 535
2192768 36
2193094 466
2193185 252
2193220 62
2193281 536
2193464 728
2193575 561
2193702 209
2194088 0
2194100 24
2194123 1485
2194493 548
2194497 462
2194512 21
2194629 0
2194731 123
2194824 18
2195003 65
2195046 1
2195055 933
2195093 0
2195182 0
2195195 0
2195212 0
2195215 0
2195266 0
2195306 0
2195396 92
2195480 838
2195489 36
2195636 208
2195720 96
2195867 1049
2195898 0
2195922 64
2195943 122
2195976 41
2196034 118
2196233 293
2196381 168
2196432 0
2196588 458
2196615 324
2196791 0
2196830 165
2196879 9
2196911 0
2196948 1184
2196976 4
2196999 38
2197015 271
2197031 0
2197060 0
2197108 678
2197130 139
2197155 2
2197256 0
2197300 0
2197395 506
2197406 0
2197428 0
2197478 99
2197486 0
2197501 41
2197553 0
2197588 0
2197601 170
2197674 165
2197847 1071
2197853 68
2197906 0
2198033 50
2198223 682
2198243 0
2198261 129
2198419 950
2198423 91
2198451 264
2198603 464
2198710 539
2198721 315
2198735 116
2198758 0
2198773 0
2198775 7
2198813 18
2198818 198
2198831 0
2198858 0
2198884 0
2198909 5
2198921 21
2198930 238
2198976 22
2199033 7
2199037 0
2199049 3
2199107 0
2199145 0
2199160 0
2199166 255
2199184 0
2199242 105
2199267 76
2199306 337
2199384 156
2199448 1054
2199499 776
2199546 830
2199657 0
2199698 415
2199710 349
2199720 172
2199776 0
2199907 1294
2199987 1251
2199999 133
2200005 423
2200075 4
2200085 331
2200125 976
2200128 1118
2200168 50
2200191 903
2200254 177
2200306 0
2200441 0
2200448 465
2200459 21
2200499 53
2200502 1309
2200510 463
2200544 1667
2200616 619
2200686 0
2200693 188
2200700 70
2200763 152
2200859 16
2200944 981
2201053 0
2201122 573
2201155 791
2201200 0
2201210 0
2201212 0
2201217 0
2201224 14
2201226 0
2201234 0
2201236 598
2201247 0
2201324 721
2201411 433
2201417 1012
2201429 4
2201454 392
2201633 2531
2201658 0
2201748 773
2201789 0
2201846 79
2201857 699
2201951 2
2201981 0
2201998 1332
2202115 783
2202123 249
2202177 0
2202179 0
2202308 733
2202314 332
2202377 45
2202390 675
2202455 578
2202477 375
2202664 0
2202728 85
2202772 0
2202853 0
2202876 11
2202914 31
2202958 6
2202965 90
2202995 4
2203001 9
2203013 12
2203019 2
2203065 184
2203177 914
2203237 0
2203368 0
2203437 2
2203458 0
2203473 0
2203528 839
2203532 19
2203546 2647
2203554 46
2203757 55
2203793 0
2203854 36
2203877 440
2203910 1474
2203964 180
2203971 0
2204003 635
2204149 0
2204188 548
2204219 27
2204236 0
2204249 521
2204252 289
2204259 302
2204389 196
2204401 552
2204521 128
2204546 155
2204638 44
2204728 118
2204782 1338
2204787 1552
2204827 0
2204832 189
2204844 318
2204922 2
2204936 916
2204940 36
2204989 955
2204995 405
2205029 0
2205049 607
2205085 0
2205106 0
2205142 49
2205178 231
2205208 97
2205238 231
2205266 34
2205278 1069
2205281 231
2205436 297
2205447 0
2205532 97
2205555 0
2205560 0
2205563 0
2205567 0
2205576 0
2205583 131
2205599 1293
2205661 0
2205704 1
2205753 0
2205811 9
2205822 40
2205948 0
2206036 5
2206096 0
2206144 1
2206238 7
2206249 19
2206284 9
2206450 3
2206585 3
2206639 45
2206648 41
2206778 6
2206846 10
2206916 133
2206994 90
2207006 0
2207019 168
2207042 0
2207050 15
2207058 0
2207074 0
2207076 0
2207084 0
2207096 0
2207102 0
2207114 11
2207123 0
2207129 0
2207132 0
2207138 228
2207252 31
2207263 105
2207486 0
2207488 0
2207493 160
2207496 0
2207504 0
2207511 0
2207518 113
2207520 0
2207538 0
2207542 0
2207569 0
2207576 0
2207601 0
2207704 558
2207838 866
2207842 1334
2208136 0
2208275 381
2208360 1805
2208362 926
2208529 117
2208609 364
2208741 1160
2208841 0
2208863 0
2208892 8
2208942 188
2209017 342
2209050 1565
2209071 348
2209080 126
2209170 1002
2209173 2048
2209179 47
2209287 321
2209320 583
2209615 657
2209730 0
2209871 3
2209975 318
2210072 568
2210090 117
2210185 273
2210197 363
2210227 76
2210245 135
2210279 686
2210297 273
2210317 785
2210323 222
2210503 844
2210653 207
2210721 1012
2210724 295
2210898 0
2210922 198
2211271 118
2211330 73
2211447 91
2211483 315
2211506 1755
2211510 2285
2211531 296
2211582 761
2211713 324
2211758 38
2211812 0
2212019 0
2212123 0
2212149 798
2212438 0
2212493 433
2212544 1280
2212694 8
2212772 0
2212778 10
2212972 102
2213101 224
2213182 25
2213216 242
2213343 164
2213603 69
2213724 146
2213896 2118
2213926 410
2213932 1
2213979 88
2213992 528
2214019 0
2214163 0
2214435 47
2214518 0
2214525 650
2214684 89
2215047 142
2215187 255
2215197 0
2215205 0
2215233 261
2215254 830
[truncated: 400,724 more chars]
